# Supplementary material for: The Rise and Fall of an Evolutionary Innovation: Contrasting Strategies of Venom Evolution in Ancient and Young Animals
Source: PLoS Genet. 2015 Oct 22;11(10):e1005596. doi: 10.1371/journal.pgen.1005596 (PMC4619613; doi:10.1371/journal.pgen.1005596)
Supplement: S1 File — The alignments are provided as zipped Fasta files. (ZIP) [file pgen.1005596.s006.zip]

Archive with 99 entries (88 files):
- Alignments/
- Alignments/Advanced Snakes/
- Alignments/Advanced Snakes/3FTx Alpha Type I.fas
- Alignments/Advanced Snakes/3FTx Alpha Type II.fas
- Alignments/Advanced Snakes/3FTx Alpha Type III.fas
- Alignments/Advanced Snakes/Beta-defensins.fas
- Alignments/Advanced Snakes/CRiSPs.fas
- Alignments/Advanced Snakes/Cytotoxins.fas
- Alignments/Advanced Snakes/Kallikreins.fas
- Alignments/Advanced Snakes/Kappa.fas
- Alignments/Advanced Snakes/Lectins.fas
- Alignments/Advanced Snakes/P2 Disintegrins.fas
- Alignments/Advanced Snakes/PLA2 Group1.fas
- Alignments/Advanced Snakes/PLA2 Group2.fas
- Alignments/Advanced Snakes/Psammophis SVMP.fas
- Alignments/Advanced Snakes/Serine protease.fas
- Alignments/Advanced Snakes/SVMPs.fas
- Alignments/Centipedes/
- Alignments/Centipedes/BPFT.fas
- Alignments/Centipedes/CAP.fas
- Alignments/Centipedes/LDLA.fas
- Alignments/Centipedes/Novel family 1.fas
- Alignments/Centipedes/Novel family 4.fas
- Alignments/Centipedes/Novel family 6.fas
- Alignments/Centipedes/Novel family 8.fas
- Alignments/Centipedes/SLPTX01.fas
- Alignments/Centipedes/SLPTX04.fas
- Alignments/Centipedes/SLPTX05.fas
- Alignments/Centipedes/SLPTX10.fas
- Alignments/Centipedes/SLPTX11.fas
- Alignments/Centipedes/SLPTX12.fas
- Alignments/Centipedes/SLPTX13.fas
- Alignments/Centipedes/SLPTX15.fas
- Alignments/Centipedes/SLPTX16.fas
- Alignments/Centipedes/SLPTX17.fas
- Alignments/Cnidaria/
- Alignments/Cnidaria/Actinoporins.fas
- Alignments/Cnidaria/Aerolysin-related_anthozoa.fas
- Alignments/Cnidaria/Hydralysins.fas
- Alignments/Cnidaria/JFTs.fas
- Alignments/Cnidaria/KTx Type III.fas
- Alignments/Cnidaria/KTx Type_I.fas
- Alignments/Cnidaria/NaTx Type I and II.fas
- Alignments/Cnidaria/SCRiPs.fas
- Alignments/Coleoids/
- Alignments/Coleoids/CAP.fas
- Alignments/Coleoids/Pacifastin.fas
- Alignments/Coleoids/PLA2.fas
- Alignments/Coleoids/Serine Protease.fas
- Alignments/Cone Snails/
- Alignments/Cone Snails/Conus geographus/
- Alignments/Cone Snails/Conus geographus/Con ikot.fas
- Alignments/Cone Snails/Conus geographus/Conantokin.fas
- Alignments/Cone Snails/Conus geographus/Conkunitzin.fas
- Alignments/Cone Snails/Conus geographus/Contulakin.fas
- Alignments/Cone Snails/Conus geographus/Superfamily A.fas
- Alignments/Cone Snails/Conus geographus/Superfamily M.fas
- Alignments/Cone Snails/Conus geographus/Superfamily O1.fas
- Alignments/Cone Snails/Conus geographus/Superfamily S.fas
- Alignments/Cone Snails/Conus geographus/Superfamily T.fas
- Alignments/Cone Snails/Conus marmoreus/
- Alignments/Cone Snails/Conus marmoreus/Superfamily H.fas
- Alignments/Cone Snails/Conus marmoreus/Superfamily I2.fas
- Alignments/Cone Snails/Conus marmoreus/Superfamily M.fas
- Alignments/Cone Snails/Conus marmoreus/Superfamily O1.fas
- Alignments/Cone Snails/Conus marmoreus/Superfamily O2.fas
- Alignments/Cone Snails/Conus marmoreus/Superfamily T.fas
- Alignments/Lizards/
- Alignments/Lizards/CRiSPs.fas
- Alignments/Lizards/Crotamines.fas
- Alignments/Lizards/Kallikreins.fas
- Alignments/Lizards/Natriuretic peptides.fas
- Alignments/Lizards/NGF.fas
- Alignments/Lizards/PLA2.fas
- Alignments/Scorpions/
- Alignments/Scorpions/Alpha NaTx.fas
- Alignments/Scorpions/AMPs.fas
- Alignments/Scorpions/Anionic.fas
- Alignments/Scorpions/Beta NaTx.fas
- Alignments/Scorpions/BPP.fas
- Alignments/Scorpions/Chloride.fas
- Alignments/Scorpions/DDH.fas
- Alignments/Scorpions/Glycine-rich.fas
- Alignments/Scorpions/ICK.fas
- Alignments/Scorpions/KTx.fas
- Alignments/Scorpions/Linear peptides.fas
- Alignments/Scorpions/Lipolytic toxins.fas
- Alignments/Scorpions/Short KTx.fas
- Alignments/Scorpions/SVSVC.fas
- Alignments/Spiders/
- Alignments/Spiders/Alpha Latrotoxins.fas
- Alignments/Spiders/Huwentoxin-1 Family.fas
- Alignments/Spiders/ICKs.fas
- Alignments/Spiders/Kappa toxins.fas
- Alignments/Spiders/Kunitz toxins.fas
- Alignments/Spiders/Magi-1 family.fas
- Alignments/Spiders/Omega toxins.fas
- Alignments/Spiders/Phospholipase D.fas
- Alignments/Spiders/U1-lycotoxin family.fas
