# Supplementary material for: The Rise and Fall of an Evolutionary Innovation: Contrasting Strategies of Venom Evolution in Ancient and Young Animals
Source: PLoS Genet. 2015 Oct 22;11(10):e1005596. doi: 10.1371/journal.pgen.1005596 (PMC4619613; doi:10.1371/journal.pgen.1005596)
Supplement: S1 File — The alignments are provided as zipped Fasta files. (ZIP) [file pgen.1005596.s006.zip › Alignments/Advanced Snakes/3FTx Alpha Type I.fas]

>FJ790450.1 Suta nigriceps
ATGAAAACTCTGCTGCTGACCTTGGTGTTGGTGACCATCGTGTGCCTGGACTTAGGATAC---ACCATGA
CCTGTTGCAACCAACAGTCATCGCAACCTAAAACCACTAAAATGTGTGCA------GAGAGCGCTTGCTA
TAAAAAGACTTGGAGAGATCACCGTGGAACTATA------------ATTGAAAGGGGATGTGGTTGCCCT
AAAGTGAAGCCCGGTATTAAACTTGAATGTTGCAAAACAGATGAATGCAACAAT----------------
-----

>FJ790447.1 Suta nigriceps
ATGAAAACTCTGCTGCTGACCTTGGTGTTGGTGACCATCGTGTGCCTGGACTTAGGATAC---ACCATGA
CCTGTTGCAACCAACAGTCATCGCAACCTAAAACCACTAAAATGTGCGCA------GAGAGCACTTGCTA
TAAAAAGACTTGGAGAGATCACCGTGGAACTATA------------ATTGAAAGGGGATGTGGTTGCCCT
AAAGTGAAGCCCGGTATTAAACTTGAATGTTGCAAAACAGATGAATGCAACAAT----------------
-----

>FJ790451.1 Suta nigriceps
ATGAAAACTCTGCTGCTGACCTTGGTGTTGGTGACCATCGTGTGCCTGGACTTAGGATAC---ACCATGA
CCTGTTGCAACCAACAGTCATCGCAACCTAAAACCACTAAAATGTGTGCA------GAGAGCACTTGCTA
TAAAAAGACTTGGAGAGATCACCGTGGAACTATA------------ATTGAAAGGGGATGTGGTTGCCCT
AAAGTGAAGCCCGGTATTAAACTTGAATGTTGCAAAACAGATGAATGCAGCAAT----------------
-----

>FJ790449.1 Suta nigriceps
ATGAAAACTCTGCTGCTGACCTTGGTGTTGGTGACCATCGTGTGCCTGGACTTAGGATAC---ACCATGA
CCTGTTGCAACCAACAGTCATCGCAACCTAAAACCACTAAAATGTGTGCA------GAGAGCACTTGCTA
TAAAAAGACTTGGAGAGATCACCGTGGAACTATA------------ATTGAAAGGGGATGTGGTTGCCCT
AAAGTGGAGCCCGGTATTAAACTTGAATGTTGCAAAACAGATGAATGCAACAAT----------------
-----

>FJ790452.1 Suta nigriceps
ATGAAAACTCTGCTGCTGACCTTGGTGTTGGTGACCATCGTGTGCCTGGACTTAGGATAC---ACCGTGA
CCTGTTGCAACCAACAGTCATCGCAACCTAAAACCACTAAAATGTGTGCA------GAGAGCACTTGCTA
TAAAAAGACTTGGAGAGATCACCGTGGAACTATA------------ATTGAAAGGGGATGTGGTTGCCCT
AAAGTGAAGCCCGGTATTAAACTTGAATGTTGCAAAACAGATGAATGCAACAAT----------------
-----

>FJ790454.1 Suta nigriceps
ATGAAAACTCTGCTGCTGACCTTGGTGTTGGTGACCATCGTGTGCCTGGACTTAGGATAC---ACCGTGA
CCTGTTGCAACCAACAGTCATCGCAACCTAAAACCACTAAAACGTGTGCA------GAGAGCACTTGCTA
TAAAAAAGACTTGGAAAGATCCCGTGGAACTATA------------ATTGAAAGGGGATGTGGTTGCCCT
AAAGTGAAGCCCGGTATTAAACTTGAATGTTGCAAAACAGATGAATGCAACAAT----------------
-----

>FJ790448.1 Suta nigriceps
ATGAAAACTCTGCTGCTGACCTTGGTGTTGGTGACCATCGTGTGCCTGGACTTAGGATAC---ACCATGA
CCTGTTGCAACCAACAGTCATCGCAACCTAAAACCACTAAAACGTGTGCA------GAGAGCACTTGCTA
TAAAAAGACTTGGAAAGATCACCGTGGAACTATA------------ATTGAAAGGGGATGTGGTTGCCCT
AAAGTGAAGCCCGGTATTAAACTTGAATGTTGCAAAACAGATGAATGCAACAAT----------------
-----

>FJ790455.1 Suta nigriceps
ATGAAAACTCTGCTGCTGACCTTGGTGTTGGTGACCATCGTGTGCCTGGACTTAGGATAC---ACCATGA
CCTGTTGCAACCAACAGTCATCGCAACCTAAAACCACTAAAACGTGTGCA------GAGAGCACTTGCTA
TAAAAAGACTTGGAAAGATCACCGTGGAACTATA------------ATTGAAAGGGGATGTGGTTGCCCT
AAAGTGAAGCCCGGTATTAAACTTGAATGTTGC---------------AACAGA----------------
-----

>GAHF01000009.1  Hemiaspis signata
ATGAAAACTCTGCTGCTGACCCTGGTGGTGGTGACAATCGTGTGCCTGGACTTAGGATAC---ACCATGA
CATGTTGCAACCAACAGTCATCGCAACCTAAAACCACTAAAACTTGTGAA------GAGAGCACTTGCTA
TAAAAAGACTTGGAGAGATCACCGTGGAACTATC------------ATTGAAAGGGGATGTGGTTGCCCT
AAGGTGAAGCCCGGTATTCAACTTGAATGTTGCAGAACAGACGAATGCAACAAT----------------
-----

>GAHF01000011.1  Hemiaspis signata
ATGAAAACTCTGCTGCTGACCCTGGTGGTGGTGACAATCGTGTGCCTGGACTTAGGATAC---ACCATGA
CATGTTGCAACCAACAGTCATCGCAACCTAAAACCACTAAAACTTGTGAA------GAGAGCACTTGCTA
TAAAAAGACTTGGAGAGATCACCGTGGAACTATC------------ATTGAAAGGGGATGTGGTTGCCCT
AAGGTGAAGCCCGGTATTCAACTTGAATGTTGCAGAACAGATGAATGCAACAAT----------------
-----

>GAHF01000012.1  Hemiaspis signata
ATGAAAACTCTGCTGCTGACCCTGGTGGTGGTGACAATCGTGTGCCTGGACTTAGGATAC---ACCATGA
CATGTTGCAACCAACAGTCATCGCAACCTAAAACCACTAAAACTTGTGAA------GAGAGCACTTGCTA
TAAAAAGACTTGGAGAGATCACCGTGGAACTATA------------ATTGAAAGGGGATGTGGTTGCCCT
AAGGTGAAGCCCGGTATTCAACTTGAATGTTGCAGAACAGACGAATGCAATAAT----------------
-----

>GAHF01000013.1  Hemiaspis signata
ATGAAAACTCTGCTGCTGACCCTGGTGGTGGTGACAATCGTGTGCCTGGACTTAGGATAC---ACCATGA
CATGTTGCAACCAACAGTCATCGCAACCTAAAACCACTAAAACTTGTGAA------GAGAGCACTTGCTA
TAAAAAGACTTGGAGAGATCACCGTGGAACTATC------------ATTGAAAGGGGATGTGGTTGCCCT
AAGGTGAAGCCCGGTATTCAACTTGAATGTTGCAGAACAGACGAATGCAACAAT----------------
-----

>GAHF01000010.1  Hemiaspis signata
ATGAAAACTCTGCTGCTGACCCTGGTGGTGGTGACAATCGTGTGCCTGGACTTAGGATAC---GCCATAA
CATGTTGCGACCAACAGTCATCGCAACCTAAAACCACTAAAACTTGTGAA------GAGAGCACTTGCTA
TAAAAAGACTTGGAGAGATCACCGTGGAACTATA------------ATTGAAAGGGGATGTGGTTGCCCT
AAGGTGAAGCCCGGTATTCAACTTGAATGTTGCGGAAAAGACGAATGCAACAAT----------------
-----

>FJ752480.1 Drysdalia coronoides
ATGAAAACTCTGCTGCTGACCTTGGTGGTGCTGACAATCGTGTGCCTGGACTTAGGATAC---ACCATGA
CATGTTACAACCAACAGTCATCGCAACCTCAAACCACCACAACTTGTGCA------GAGAGCTCTTGCTA
TAAAAAGACTTGGAGAGATCACCGTGGAACTATA------------ATTGAAAGGGGATGTGGTTGCCCT
ACCGTGAAGCCCGGTATTCAACGTGTATGTTGCGCAACAGACAAATGCAACAAT----------------
-----

>FJ752486.1 Drysdalia coronoides
ATGAAAACTCTGCTGCTGACCTTGGTGGTGGTGACAATCGTGTGCTTGGACTTAGGATAC---ACCATGA
CATGTTACAACCAACAGTCATCGCAACCTCAAACCACCACAACTTGTGCA------GAGAGCTCTTGCTA
TAAAAAGACTTGGAGAGATCACCGTGGAACTATA------------ATTGAAAGGGGATGTGGTTGCCCT
ACCGTGAAGCCCGGTATTCAACGTGTATGTTGCGTAACAGACAAATGCAACAAT----------------
-----

>FJ752481.1 Drysdalia coronoides
ATGAAAACTCTGCTGCTGACCTTGGTGGTGGTGACAATCGTGTGCTTGGACTTAGGATAC---ACCATGA
CATGTTACAACCAACAGTCATCGCAACCTCAAACCACCACAACTTGTGCA------GAGAGCTCTTGCTA
TAAAAAGACTTGGAGAGATCACCGTGGAACTATA------------ATTGAAAGGGGATGTGGTTGCCCT
ACCGTGAAGCCCGGTATTCAACGTGTATGTTGCGCAACAGACAAATGCAACAAT----------------
-----

>FJ752490.1 Drysdalia coronoides
ATGAAAACTCTGCTGCTGACCTTGGTGGTGGTGACAATCGTGTGCTTGGACTTAGGATAC---ACCATGA
CATGTTGCAACCAACAGTCATCGCAACCTCAAACCACCACAACTTGTGCA------GAGAGCTCTTGCTA
TAAAAAGACTTGGAGAGATCACCGTGGAACTATA------------ATTGAAAGGGGATGTGGTTGCCCT
ACCGTGAAGCCCGGTATTCAACGTGTATGTTGCGCAACAGACAAATGCAACAAT----------------
-----

>FJ752482.1 Drysdalia coronoides
ATGAAAACTCTGCTGCTGACCTTGGTGGTGCTGGCAATCGTGTGCCTGGACTTAGGATAC---ACCATGA
CATGTTACAACCAACAGTCATCGCAACCTCAAACCACCACAACTTGTGCA------GAGAGCTCTTGCTA
TAAAAAGACTTGGAGAGATCACCGTGGAACTATA------------ATTGAAAGGGGATGTGGTTGCCCT
ACCGTGAAGCCCGGTATTCAACGTGTATGTTGCGCAACAGACAAATGCAACAAT----------------
-----

>FJ752489.1 Drysdalia coronoides
ATGAAAACTCTGCTGCTGACCTTGGTGGTGGTGACAATCGTGTGCTTGGACTTAGGATAC---ACCATGA
CATGTTACAACCAACAGTCATCGCAACCTCAAACCACCACAACTTGTGCA------GAGAGCTCTTGCTA
TAAAAAGACTTGGAGAGATCACCGTGGAACTATA------------ATTGAAAGGGGATGTGGTTGCCCT
ACCGTGAAGCCCGGTATTCGACGTGTATGTTGCGCAACAGACAAATGCAACAAT----------------
-----

>FJ752488.1 Drysdalia coronoides
ATGAAAACTCTGCTGCTGACCTTGGTGGTGGTGACAATCGTGTGCTTGGACTTAGGATAC---ACCATGA
CATGTTACAACCAACAGTCATCGCAACCTCAAACCACCACAACTTGTGCA------GAGAGCTCTTGCTA
TAAAAAGACTTGGAGAGATCACCGTGGAACTATA------------ATTGAAAGGGGATGTGGTTGCCCT
ACCGTGAAGCCCGGTATTCAACGTGTATGTTGCGCAACAGACAAATACAACAAT----------------
-----

>FJ752487.1 Drysdalia coronoides
ATGAAAACTCTGCTGCTGACCTTGGTGGTGGTGACAATCGTGTGCTTGGACTTAGGATAC---ACCATGA
CATGTTACAACCAACAGTCATCGCAACCTCAAACCACCACAACTTGTGCA------GAGAGCTCTTGCTA
TAAAAAGACTTGGAGAGATCACCGTGGAACTATA------------ATTGAAAGGGGATGTGGTTGCCCT
ACCGTGAAGCCCGGTATTCAACGTGTATGTTGCTCAACAGACAAGTGCAACCCACATCCGGCACACCAAT
CTCGT

>EU003103.1 Austrelaps labialis
ATGAAAACTCTGCTGCTGACCTTGGTGGTGGTGACAATCGTGTGCCTGGACTTAGGATAC---ACCATGA
CATGTTGCAACCAACAGTCATCGCAACCTAAAGCCACTACAACTTGTACA------GAGAGCTCTTGCTA
TAAAAAGACTTGGAGAGATCACCGTGGAACTATA------------ATTGAAAGGGGATGTGGTTGCCCT
AACGTGAAGCCCGGTGTTCAACTTGTATGTTGCGAAACAAACGAATGCAACAAT----------------
-----

>EU003102.1 Austrelaps labialis
ATGAAAACTCTGCTGCTGACCTTGGTGGTGGTGACAATCGTGTGCCTGGACTTAGGATAC---ACCATGA
CATGTTGCAACCAACAGTCATCGCAACCTAAAACCACTACAACTTGTACA------GAGAGCTCTTGCTA
TAAAAAGACTTGGAGAGATCACCGTGGAACTATA------------ATTGAAAGGGGATGTGGTTGCCCT
AACGTGAAGCCCGGTGTTCAACTTGTATGTTGCGAAACAAACGAATGCAACAAT----------------
-----

>EF599317.1 Austrelaps superbus
ATGAAAACTCTGCTGCTGACCTTGGTGGTGGTGACAATCGTATGCCTGGACTTAGGATAC---ACCATGA
CATGTTGCAACCAACAGTCATCGCAACCTAAAACCACTACAACTTGTGCA------GAGAGCTCTTGCTA
TAAAAAGACTTGGAGAGATCACCGTGGAACTATA------------ATTGAAAGGGGATGTGGTTGCCCT
AACGTGAAGCCCGGTATTCAACTTGTATGTTGCGAAACAAACGAATGCAACAAT----------------
-----

>DQ917504.1 Hoplocephalus stephensii
ATGAAAACTCTGCTGCTGACCTTGGTGGTGGTGACAATCGTGTGCCTGGACTTAGGATAC---ACCATGA
CATGTTGCAACCAACAGTCATCGCAACCTAAAACCACTAAAACTTGTGCA------GAGAGCTCTTGCTA
TAAAAAGACTTGGAGAGATCACCGTGGAACTATA------------ACTGAAAGGGGATGTGGTTGCCCT
AGCGTGAAACCCGGTATTCAACTTGAATGTTGCAAAACAAACGAATGCAACAAT----------------
-----

>DQ917505.1 Notechis scutatus
ATGAAAACTCTGCTGCTGACCTTGGTGGTGGTGACAATCGTGTTCCTGGACTTAGGATAC---ACCATGA
CATGTTGCAACCAACAGTCATCGCAACCTAAAACCACTACAACTTGTGCA------GAGAGCTCTTGCTA
TAAAAAGACTTGGAGAGATCACCGTGGAACTATA------------ACTGAAAGGGGATGTGGTTGCCCT
AACGTGAAGCCCGGCGTTCAAATTAATTGTTGCAAAACAGACGAATGCAACAAT----------------
-----

>DQ917498.1 Pseudechis australis
ATGAAAACTCTGCTGCTGACCTTGGTGGTGGTGACAATCGTGTGCCTGGACTTAGGATAC---ACCATGA
CATGTTGCAACCAACAGTCATCGCAACCTAAAACCACTACAATTTGTGCAGGTGGGGAGAGCTCTTGCTA
TAAAAAGACTTGGAGCGATCACCGTGGATCTAGA------------ACTGAAAGGGGATGTGGTTGCCCT
CACGTGAAGCCCGGTATTAAACTTACATGTTGCAAAACAGACGAATGCAACAAT----------------
-----

>DQ917499.1 Pseudechis porphyriacus
ATGAAAACTCTGCTGCTGACCTTGGTGGTGGTGACAATCGTGTGCCTGGACTTAGGATAC---ACCATGA
CATGTTGCAACCAACAGTCATCGCAACCTAAAACCACTACAACTTGTGCAGGTGGGGAGAGCTCTTGCTA
TAAAAAGACTTGGAGCGATCACCGTGGATCTAGA------------ACTGAAAGGGGATGTGGTTGCCCT
CACGTGAAGCCCGGTATTAAACTTACATGTTGCGAAACAGACGAATGCAACAAT----------------
-----

>DQ917501.1 Tropidechis carinatus
ATGAAAACTCTGCTGCTGACCTTGGTGGTGGTGACAATCGTGTGCCTGGACTTAGGATAC---ACCATGA
CATGTTGCAACCAACAGTCATCGCAACCTAAAACCACTACACCTTGTGCA------GAGAGCTCTTGCTA
TAAAAAGACTTGGAAAGATCACCGTGGAACTATA------------ATTGAAAGGGGATGTGGTTGCCCT
AACGTGAAGCCCGGTATTGATCTTATGTGTTGCAGAACAGACGAATGCAACAAT----------------
-----

>DQ917500.1 Tropidechis carinatus
ATGAAAACTCTGCTGCTGACCTTGGTGGTGGTGACAATCGTGTGCCTGGACTTAGGATAC---ACCATGA
CATGTTGCAACCAACAGTCATCGCAACCTAAAACCACTACACCTTGTGCA------GAGAGCTCTTGCTA
TAAAAAGACTTGGAAAGATAACCGTGGAACTATA------------ATTGAAAGGGGATGTGGTTGCCCT
AACGTGAAGCCCGGTATTGATCTTATGTGTTGCAAAACAGACGAATGCAACAAT----------------
-----

>EF405869.1 Lapemis hardwickii
ATGAAAACTCTGCTGCTGACCTTGGTGGTGGTGACAATCGTGTGCCTGGACTTAGGATAC---ACCATGA
CATGTTGCAACCAACAGTCATCGCAACCTAAAACCACTACAAATTGTGCA------GAGAGCTCTTGCTA
TAAAAAGACTTGGAGCGATCACCGTGGAACTAGA------------ATTGAAAGGGGATGTGGTTGCCCT
CAGGTGAAGCCCGGTATTAAACTTGAATGTTGCCATACAAACGAATGCAACAAT----------------
-----

>AF159540.1 Lapemis hardwickii
ATGAAAACTCTGCTGCTGACCTTGGTGGTGGTGACAATCGTGTGCCTGGACTTAGGATAC---ACCATGA
CATGTTGCAACCAACAGTCATCGCAACCTAAAACCACTACAAATTGTGCA------GAGAGCTCTTGCTA
TAAAAAGACTTGGAGCGATCACCGTGGAACTAGA------------ATTGAAAGGGGATGTGGTTGCCCT
CAGGTGAAGCACGGTATTAAACTTGAATGTTGCCATACAAACGAATGCAACAAT----------------
-----

>AF159539.1 Lapemis hardwickii
ATGAAAACTCTGCTGCTGACCTTGGTGGTGGTGACAATCGTGTGCCTGGACTTAGGATAC---ACCATGA
CATGTTGCAACCAACAGTCATCGCAACCTAAAACCACTACAAATTGTGCA------GAGAGCTCTTGCTA
TAAAAAGACTTGGAGCGATCACCGTGGAACTAGA------------ATTGAAAGGGGATGTGGTTGCCCT
CAGGTGAAGCGCGGTATTAAACTTGAATGTTGCCATACAAACGAATGCAACAAT----------------
-----

>EF405870.1 Lapemis hardwickii
ATGAAACTCCTGCTGCTGACCTTGGTGGTGGTGACAATCGTGTGCCTGGACTTAGGATAC---ACCATGA
CATGTTGCAACCAACAGTCATCGCAACCTAAAACCACTACAAATTGTGCA------GAGAGCTCTTGCTA
TAAAAAGACTTGGAGCGATCACCGTGGAACTAGA------------ATTGAAAGGGGATGTGGTTGCTCT
CAGGTGAAGCCCGGTATTAAACTTGAATGTTGCCATACAAACGAATGCAACAAT----------------
-----

>EF121774.1 Hydrophis cyanocinctus
------CCTCTGCTGCTGACCTTGGTGGTGGTGACAATCGTGTGCCTGGACTTAGGATAC---ACCATGA
CATGTTGCAACCAACAGTCATCGCAACCTAAAACCACTACAAATTGTGCA------GAGAGCTCTTGCTA
TAAAAAGACTTGGAGCGATCACCGTGGAACTAGA------------ATTGAAAGGGGATGTGGTTGCCCT
CAGGTGAAGAGCGGTATTAAACTTGAATGTTGCCATACAAACGAATGCAACAAT----------------
-----

>AY742211.1 Acalyptophis peroni
ATGAAAACTCTGCTGCTGACCTTGGTGGTGGTGACAATCGTGTGCCTGGACTTAGGATAC---ACCATGA
CATGTTGCAACCAACAGTCATCGCAACCTAAAACCACTACAAATTGTGCA------GGGAACTCTTGCTA
TAAAAAGACTTGGAGCGATCACCGTGGAACTATA------------ATTGAAAGGGGATGTGGTTGCCCT
CAGGTGAAGAGCGGTATTAAACTTGAATGTTGCCATACAAACGAATGCAACAAT----------------
-----

>X13373.1 Aipysurus laevis
ATGAAAACTCTGCTGCTGACCTTGGTGGTGGTGACCATCGTGTGCCTGGACTTAGGATAC---ACCTTGA
CATGTTGCAACCAACAGTCATCGCAACCTAAAACCACTACAGATTGTGCA------GATAACTCTTGCTA
TAAAATGACTTGGAGGGATCACCGTGGAACTAGA------------ATTGAAAGGGGATGTGGTTGCCCT
CAGGTGAAGCCCGGTATTAAACTTGAATGTTGCAAAACAAACGAATGCAACAAT----------------
-----

>X13372.1 Aipysurus laevis
ATGAAAACTCTGCTGCTGACCTTGGTGGTGGTGACCATCGTGTGCCTGGACTTAGGATAC---ACCTTGA
CATGTTGCAACCAACAGTCATCGCAACCTAAAACCACTACAGATTGTGCA------GATGACTCTTGCTA
TAAAAAGACTTGGAAGGATCACCGTGGAACTAGA------------ATTGAAAGGGGATGTGGTTGCCCT
CAGGTGAAGCCCGGTATTAAACTTGAATGTTGCAAAACAAACGAATGCAACAAT----------------
-----

>DQ917503.1 Rhinoplocephalus nigrescens
ATGAAAACTCTGCTGCTGACCTTGGTGGTGGTGACAATCGTGTGCCTGGACTTAGGATAC---ACCATGA
CATGTTGCAACCAACAGTCATCGCAACCTAAAACCATTACAACTTGTGCA------GAGAGCTCTTGCTA
TAAAAAGACTTGGAAAGATCACCATGGAACTAGA------------ATTGAAAGGGGATGTGGTTGCCCT
AAAGTGAAGCCCGGTGTTGGACTTGAATGTTGCAAAACAGATGAATGCAATAAT----------------
-----

>DQ917502.1 Rhinoplocephalus nigrescens
ATGAAAACTCTGCTGCTGACCTTGGTGGTGGTGACAATCGTGTGCCTGGACTTAGGATAC---ACCATGA
CATGTTGCAACCAACAGTCATCACAACCTAAAACCATTACAACTTGTGCA------GAGAGCTCTTGCTA
TAAAAAGACTTGGAAAGATCACCATGGAACTAGA------------ATTGAAAGGGGATGTGGTTGCCCT
CCCAGGAAGCCCCTTATTGATCTTATATGTTGCGAAACAGACGAATGCAACAAT----------------
-----

>GAHF01000014.1  Hemiaspis signata
ATGAAAACTCTGCTGCTGACCTTGGTGGTGGTGACAATCGTGTGCCTGGACTTAGGATAC---GCCATAA
CATGTTGCAACCAACAGTCATCGCAACCTAAAACCACTACAACTTGTACA------GAGAGCTCTTGCTA
TAAAAAGACTTGGAGAGATCACCGTGGAAGTATA------------ACTGAAAGGGGATGTGGTTGCCCT
GAGGTAAAGACCGGTGTTGGAATTAAATGTTGTGAAACAGATGAATGCAACAAT----------------
-----

>GAHB01000006.1  Cacophis squamulosus
ATGAAAACTCTGCTGCTGACCTTGGTGGTGGTGACAATCGTGTGCCTGGACTTAGTATAC---ACCAGGT
CATGTTGCAACCAACAGTCATCGCAACCTAAAACCACTAAATGTTGTGAG------GAGAACTCTTGCTA
TAAAAAGACTTGGAGTGATCACCGTGGAACTATA------------ATTGAAAGGGGATGTGGTTGCCCT
CACGTGAAGAAAGGTATTAAACTTACATGTTGCCAAACAGATGAATGCAACAAT----------------
-----

>GAHB01000007.1  Cacophis squamulosus
ATGAAAACTCTGCTGCTGACCTTGGTGGTGGTGACAATCGTGTGCCTGGACTTAGTATAC---ACCAGGT
CATGTTGCAACCAACAGTCATCGCAACCTAAAACCACTAAATGTTGTGAG------GAGAACTCTTGCTA
TAAAAAGACTTGGAGTGATCACCGTGGAACTATA------------ATTGAAAGGGGATGTGGTTGCCCT
CACGTGAAGAAAGGTATTAAACTTACATGTTGCCAAACAGACGAATGCAACAAT----------------
-----

>GAHB01000008.1  Cacophis squamulosus
ATGAAAACTCTGCTGCTGACCTTGGTGGTGGTGACAATCGTGTGCCTGGACTTAGTATAC---ACCAGGT
CATGTTGCAACCAACAGTCATCGCAACCTAAAACCACTAAATGTTGTGAG------GAGAACTCTTGCTA
TAAAAAGACTTGGAGTGATCACCGTGGAACTATA------------ATTGAAAGGGGATGTGGTTGCCCT
CACGTGAAGAAAGGTATTGCACTTACATGTTGCCAAACAGACGAATGCAACAAT----------------
-----

>GAHJ01000011.1  Vermicella annulata
ATGAAAACTCTGCTGCTGACCTTGGTGGTGGTGACAATCGTGTGCCTGGACTTAGGATAC---ACCATGA
CATGTTACAACCAACAGTCATCGGAAGCTCAAACCACTACAACTTGTCCAGGTGGGGTGAGCTCTTGCTA
TAAAAAGACTTGGAGAGATCACCGTGGAACTATA------------ATTGAAAGGGGATGTGGTTGCCCT
GACGTGAAGCCCGGTGTTGGACGTACATGTTGCCAAGCAGACACATGCAACAAT----------------
-----

>GAHJ01000012.1  Vermicella annulata
ATGAAAACTCTGCTGCTGACCTTGGTGGTGGTGACAATCGTGTGCCTGGACTTAGGATAC---ACCATGA
CATGTTACAACCAACAGTCATCAGAAGCTCAAACCACTACAACTTGTCCAGGTGGGGTGAGCTCTTGCTA
TAAAAAGACTTGGAGAGATCACCGTGGAACTATA------------ATTGAAAGGGGATGTGGTTGCCCT
GACGTGAAGCCCGGTGTTGGACGTACATGTTGCCAAGCAGACACATGCAACAAT----------------
-----

>GAHJ01000013.1  Vermicella annulata
ATGAAAACTCTGCTGCTGACCTTGGTGGTGGTGACAATCGTGTGCCTGGACTTAGGATAC---ACCATGA
CATGTTACAACCAACAGTCATCGGAAGATCAAACCACTACAACTTGTCCAGGTGGGGTGAGCTCTTGCTA
TAAAAAGACTTGGAGAGATCACCGTGGAACTATA------------ATTGAAAGGGGATGTGGTTGCCCT
GACGTGAAGCCCGGTGTTGGACGTACATGTTGCCAAGCAGACAAATGCAACAAT----------------
-----

>GAHJ01000014.1  Vermicella annulata
ATGAAAACTCTGCTGCTGACCTTGGTGGTGGTGACAATCGTGTGCCTGGACTTAGGATAC---ACCATGA
CATGTTACAACCATCAGTCATCGGAAGCTCAAACCACTACAACTTGTCCAGGTGGGGTGAGCTCTTGCTA
TAAAAAGACTTGGAGAGATCACCGTGGAACTATA------------ATTGAAAGGGGATGTGGTTGCCCT
GACGTGAAGCCTGGTGTTGGACGTACATGTTGCCAAGCAGACACATGCAACAAT----------------
-----

>GAHJ01000015.1  Vermicella annulata
ATGAAAACTCTGCTGCTGACCTTGGTGGTGGTGACAATCGTGTGCCTGGACTTAGGATAC---ACCATGA
CATGTTACAACCATCAGTCATCGGAAGCTCAAACCACTACAAGTTGTCCAGGTGGGGTGAGCTCTTGCTA
TAAAAAGACTTGGAGAGATCACCGTGGAACTATA------------ATTGAAAGGGGATGTGGTTGCCCT
GACGTGAAGCCCGGTGTTGGACGTACATGTTGCCAAGCAGACACATGCAACAAT----------------
-----

>GAHB01000003.1  Cacophis squamulosus
ATGAAAACTCTGCTGCTGACCTTGGTGGTGGTGACAATCGTGTGCCTGGACTTAGTATAC---ACCAGGA
CATGTTGCAACCAACAGTCATCACAACCTAAAACCACTATAGATTGTCCAAGTGGGGAGGACTCTTGCTA
TAAAAGCTCTTGGAGAGGTCAACATGGTTCCTACGGTGGAATGAGAAGTGAAAGGGGATGTGGTTGCCCC
CACGTGAAGAAAGGTATTACACTTACATGTTGCCAAACAGACGAATGCAACAAT----------------
-----

>GAHB01000005.1  Cacophis squamulosus
ATGAAAACTCTGCTGCTGACCTTGGTGGTGGTGACAATCGTGTGCCTGGACTTAGTATAC---ACCAGGA
CATGTTGCAACCAACAGTCATCACAACCTAAAACCACTATAGATTGTCCAAGTGGGGAGGACTCTTGCTA
TAAAAGCTCTTGGAGAGGTCAACATGGTTCCTACGGTGGAATGAGAAGTGAAAGGGGATGTGGTTGCCCT
CACGTGAAGAAAGGTATTACACTTACATGTTGCCAAACAGACGAATGCAACGAT----------------
-----

>FJ752483.1 Drysdalia coronoides
ATGAAAACTCTGCTGCTGACCTTGGTGGTGCTGACAATCGTGTGCCTGGACTTAGGATAC---ACCATGA
CATGTTACAACCAACAGTTATCGCAACCTCAAACCACCACAACTTGTGCA------GAGAGCTTTTGCTA
TAAAAAGACTTGGAGT---------GGAACTATA------------ATTGAAAGGGGATGTGGTTGCCCT
CCCATGAAGCCCCCTATTAGACTGAAATGTTGCAGAACAGAGAAATGCAACAAT----------------
-----

>FJ752484.1 Drysdalia coronoides
ATGAAAACTCTGCTGCTGACCTTGGTGGTGCTGACAATCGTGTGCCTGGACTTAGGATAC---ACCATGA
CATGTTACAACCAACAGTCATCGCAACCTCAAACCACCACAACTTGTGCA------GAGAGCTTTTGCTA
TAAAAAGACTTGGAGT---------GGAACTATA------------ATTGAAAGGGGATGTGGTTGCCCT
CCCTTGAAGCCCCCTATTAGAATGAAATGTTGCAGAACAGAGAAATGCAACAAT----------------
-----

>DQ917497.1 Oxyuranus microlepidotus
ATGAAAACTCTGCTGCTGACCTTGGTGGTGGTGACAATCGTGTGCCTGGACTTAGGGTAC---ACCATGA
CATGTTACAACCAACAGTCATCGGAAGCTAAAACCACTACAACTTGTTCAGGTGGGGTGAGCTCTTGCTA
TAAAGAGACTTGGTATGATGGCCGTGGAACTAGA------------ATTGAAAGGGGATGTGGTTGCCCT
AGAGCGAAGAAAGGTATTGAACGTATATGTTGCGGAACAGACAAATGCAACAAT----------------
-----

>EU029752.1 Oxyuranus microlepidotus
ATGAAAACTCTGCTGCTGACCTTGGTGGTGGTGACAATCGTGTGCCTGGACTTAGGGTAC---ACCATGA
CATGTTACAACCAACAGTCATCGGAAGCTAAAACCACTACAACTTGTTCAGGTGGGGTGAGCTCTTGCTA
TAAAGAGACTTGGTATGATGGCCGTGGAACTAGA------------ATTGAAAGGGGATGTGGTTGCCCT
AGAGCGAAGAAAGGTATTGAACGTATATGTTGCGGAACAGACAAATGCAACAAT----------------
-----

>AY691664.1 Oxyuranus scutellatus
ATGAAAACTCTGCTGCTGACCTTGGTGGTGGTGACAATCGTGTGCCTGGACTTAGGGTAC---ACCATGA
CATGTTACAACCAACAGTCATCGGAAGCTAAAACCACTACAACTTGTTCAGGTGGGGTGAGCTCTTGCTA
TAAAAAGACTTGGAGTGATGGCCGTGGAACTAGA------------ATTGAAAGGGGATGTGGTTGCCCT
AGCGTGAAGAAAGGTATTGAACGTATATGTTGCAGAACAGACAAATGCAACAAT----------------
-----

>DQ085855.1 Oxyuranus scutellatus
ATGAAAACTCTGCTGCTGACCTTGGTGGTGGTGACAATCGTGTGCCTGGACTTAGGGTAC---ACCATGA
CATGTTACAACCAACAGTCATCGGAAGCTAAAACCACTACAACTTGTTCAGGTGGGGTGAGCTCTTGCTA
TAAAAAGACTTGGAGTGATGGCCGTGGAACTATA------------ATTGAAAGGGGATGTGGTTGCCCT
AGCGTGAAGAAAGGTATTGAACGTATATGTTGCAGAACAGACAAATGCAACAAT----------------
-----

>EU029751.1 Oxyuranus microlepidotus
ATGAAAACTCTGCTGCTGACCTTGGTGGTGGTGACCATCGTGTGCCTGGACTTAGGGTAC---ACCATGA
CATGTTACAACCAACAGTCATCGCAAGCTAAAACCACTACAACTTGTTCAGGTGGGGTGAGCTCTTGCTA
TAGAAAGACTTGGAGTGATATCCGTGGAACTATA------------ATTGAAAGGGGATGTGGTTGCCCT
AGCGTGAAGAAAGGTATTGAACGTATATGTTGCGGAACAGACAAATGCAACAAT----------------
-----

>DQ917517.1 Demansia vestigiata
ATGAAAACTCTGCTGCTGATCTTGGTGGTGGTGACCATCGTGTGCCTGGACTTAGTATGTTGCTCCAGGA
CATGTTGCAACCAACAGTCATCGCAACCTAAAACCACTACAGTTTGTCCAGATGGGGAGAAGTCTTGCTA
TAAAAAGTCTTGGAGAGATCACCGTGGAACTAGA------------AGTGAAAGGGGATGTGGTTGCCCT
ACTGTGAAGCCCGGTGTAAACCGTGAATGTTGCGACACAGACGAATGCAACAAT----------------
-----

>AB017935.1 Laticauda colubrina
ATGAAAACTCTGCTGCTGACCTTGGTGGTGGTGACAGTGGTGTGCCTGGACTTAGGATAC---ACCAGGA
GATGTTACAACCAACAGTCATCGCAACCTAAAACCACTAAAAGTTGTCCACCTGGGGAGAACTCTTGCTA
TAACAAGCAGTGGAGAGATCACCGTGGATCTATA------------ACTGAAAGGGGATGTGGTTGCCCC
ACAGTGAAGCCCGGAATAAAACTTAGATGTTGCGAATCAGAGGACTGCAACAAT----------------
-----

>AB017934.1 Laticauda colubrina
ATGAAAACTCTGCTGCTGACCTTGGTGGTGGTGACAGTGGTGTGCCTGGACTTAGGATAC---ACCAGGA
GATGTTACAACCAACAGTCATCGCAACCTAAAACCACTAAAAGTTGTCCACCTGGGGAGAACTCTTGCTA
TAACAAGCAGTGGAGAGATCACCGTGGATCTATA------------ACTGAAAGGGGATGTGGTTGCCCC
ACAGTGAAGCCCGGAATAAAACTTAGATGTTGCGAATCAGAGGACTGCAACAAT----------------
-----

>AB017933.1 Laticauda colubrina
ATGAAAACTCTGCTGCTGACCTTGGTGGTGGTGACAGTGGTGTGCCTGGACTTAGGATAC---ACCAGGA
GATGTTACAACCAACAGTCATCGCAACCTAAAACCACTAAAAGTTGTCCACCTGGGGAGAACTCTTGCTA
TAACAAGCAGTGGAGAGATCACCGTGGATCTATA------------ACTGAAAGGGGATGTGGTTGCCCC
ACAGTGAAGCCCGGAATAAAACTTAGATGTTGCGAATCAGAGGACTGCAACAAT----------------
-----

>AB017936.1 Laticauda colubrina
ATGAAAACTCTGCTGCTGACCTTGGTGGTGGTGACAGTGGTGTGCCTGGACTTAGGATAC---ACCAGGA
GATGTTACAACCAACAGTCATCGCAACCTAAAACCACTAAAAGTTGTCCACCTGGGGAGAACTCTTGCTA
TAACAAGCAGTGGAGAGATCACCGTGGATCTATA------------ACTGAAAGGGGATGTGGTTGCCCC
ACAGTGAAGCCCGGAATAAAACTTAGATGTTGCGAATCAGAGGACTGCAACAAT----------------
-----

>AB017937.1 Laticauda colubrina
ATGAAAACTCTGCTGCTGACCTTGGTGGTGGTGACAATGGTGTGCCTGGACTTAGGATAC---ACCAGGA
GATGTTACAACCAACAGTCATCGCAACCTAAAACCACTAAAAGTTGTCCACCTGGGGAGAACTCTTGCTA
TAACAAGCAGTGGAGAGATCACCGTGGATCTATA------------ACTGAAAGGGGATGTGGTTGCCCC
ACAGTGAAGCCCGGAATAAAACTTAGATGTTGCGAATCAGAGGACTGCAACAAT----------------
-----

>AB017938.1 Laticauda colubrina
ATGAAAACTCTGCTGCTGACCTTGGTGGTGGTGACAATGGTGTGCCTGGACTTAGGATAC---ACCAGGA
GATGTTACAACCAACAGTCATCGCAACCTAAAACCACTAAAAGTTGTCCACCTGGGGAGAACTCTTGCTA
TAACAAGCAGTGGAGAGATCACCGTGGATCTATA------------ACTGAAAGGGGATGTGGTTGCCCC
ACAGTGAAGCCCGGAATAAAACTTAGATGTTGCGAATCAGAGGACTGCAACAAT----------------
-----

>AB017941.1 Laticauda colubrina
ATGAAAACTCTGCTGCTGACCTTGGTGGTGGTGACAATGGTGTGCCTGGACTTAGGATAC---ACCAGGA
GATGTTACAACCAACAGTCATCGCAACCTAAAACCACTAAAAGTTGTCCACCTGGGGAGAACTCTTGCTA
TAACAAGCAGTGGAGAGATCACCGTGGATCTATA------------ACTGAAAGGGGATGTGGTTGCCCC
ACAGTGAAGCCCGGAATAAAACTTAGATGTTGCGAATCAGAGGACTGCAACAAT----------------
-----

>AB017939.1 Laticauda colubrina
ATGAAAACTCTGCTGCTGACCTTGGTGGTGGTGACAATGGTGTGCCTGGACTTAGGATAC---ACCAGGA
GATGTTACAACCAACAGTCATCGCAACCTAAAACCACTAAAAGTTGTCCACCTGGGGAGAACTCTTGCTA
TAACAAGCAGTGGAGAGATCACCGTGGATCTATA------------ACTGAAAGGGGATGTGGTTGCCCC
ACAGTGAAGCCCGGAATAAAACTTAGATGTTGCGAATCAGAGGACTGCAACAAT----------------
-----

>AB017954.1 Laticauda colubrina
ATGAAAACTCTGCTGCTGACCTTGGTGGTGGTGACAATGGTGTGCCTGGACTTAGGATAC---ACCAGGA
GATGTTACAACCAACAGTCATCGCAACCTAAAACCACTAAAAGTTGTCCACCTGGGGAGAACTCTTGCTA
TAACAAGCAGTGGAGAGATCACCGTGGATCTATA------------ACTGAAAGGGGATGTGGTTGCCCC
AAAGTGAAGCCCGGAATAAAACTTAGATGTTGCGAATCAGAGGACTGCAACAAT----------------
-----

>AB017949.1 Laticauda colubrina
ATGAAAACTCTGCTGCTGACCTTGGTGGTGGTGACAATGGTGTGCCTGGACTTAGGATAC---ACCAGGA
GATGTTACAACCAACAGTCATCGCAACCTAAAACCACTAAAAGTTGTCCACCTGGGGAGAACTCTTGCTA
TAACAAGCAGTGGAGAGATCACCGTGGATCTATA------------ACTGAAAGGGGATGTGGTTGCCCC
AAAGTGAAGCCCGGAATAAAACTTAGATGTTGCGAATCAGAGGACTGCAACAAT----------------
-----

>AB017953.1 Laticauda colubrina
ATGAAAACTCTGCTGCTGACCTTGGTGGTGGTGACAATGGTGTGCCTGGACTTAGGATAC---ACCAGGA
GATGTTACAACCAACAGTCATCGCAACCTAAAACCACTAAAAGTTGTCCACCTGGGGAGAACTCTTGCTA
TAACAAGCAGTGGAGAGATCACCGTGGATCTATA------------ACTGAAAGGGGATGTGGTTGCCCC
AAAGTGAAGCCCGGAATAAAACTTAGATGTTGCGAATCAGAGGACTGCAACAAT----------------
-----

>AB017952.1 Laticauda colubrina
ATGAAAACTCTGCTGCTGACCTTGGTGGTGGTGACAATGGTGTGCCTGGACTTAGGATAC---ACCAGGA
GATGTTACAACCAACAGTCATCGCAACCTAAAACCACTAAAAGTTGTCCACCTGGGGAGAACTCTTGCTA
TAACAAGCAGTGGAGAGATCACCGTGGATCTATA------------ACTGAAAGGGGATGTGGTTGCCCC
AAAGTGAAGCCCGGAATAAAACTTAGATGTTGCGAATCAGAGGACTGCAACAAT----------------
-----

>AB017951.1 Laticauda colubrina
ATGAAAACTCTGCTGCTGACCTTGGTGGTGGTGACAATGGTGTGCCTGGACTTAGGATAC---ACCAGGA
GATGTTACAACCAACAGTCATCGCAACCTAAAACCACTAAAAGTTGTCCACCTGGGGAGAACTCTTGCTA
TAACAAGCAGTGGAGAGATCACCGTGGATCTATA------------ACTGAAAGGGGATGTGGTTGCCCC
AAAGTGAAGCCCGGAATAAAACTTAGATGTTGCGAATCAGAGGACTGCAACAAT----------------
-----

>AB017950.1 Laticauda colubrina
ATGAAAACTCTGCTGCTGACCTTGGTGGTGGTGACAATGGTGTGCCTGGACTTAGGATAC---ACCAGGA
GATGTTACAACCAACAGTCATCGCAACCTAAAACCACTAAAAGTTGTCCACCTGGGGAGAACTCTTGCTA
TAACAAGCAGTGGAGAGATCACCGTGGATCTATA------------ACTGAAAGGGGATGTGGTTGCCCC
AAAGTGAAGCCCGGAATAAAACTTAGATGTTGCGAATCAGAGGACTGCAACAAT----------------
-----

>AB017947.1 Laticauda colubrina
ATGAAAACTCTGCTGCTGACCTTGGTGGTGGTGACAATGGTGTGCCTGGACTTAGCATAC---ACCAGGA
GATGTTACAACCAACAGTCATCGCAACCTAAAACCACTAAAAGTTGTCCACCTGGGGAGAACTCTTGCTA
TAACAAGCAGTGGAGAGATCACCGTGGATCTATA------------ACTGAAAGGGGATGTGGTTGCCCC
AAAGTGAAGCCCGGAATAAAACTTAGATGTTGCGAATCAGAGGACTGCAACAAT----------------
-----

>AB017944.1 Laticauda colubrina
ATGAAAACTCTGCTGCTGACCTTGGTGGTGGTGACAATGGTGTGCCTGGACTTAGGATAC---ACCAGGA
GATGTTTCAACCAACAGTCATCGCAACCTAAAACCACTAAAAGTTGTCCACTTGGGGAGAACTCTTGCTA
TAACAAGCAGTGGAGAGATCACCGTGGATCTATA------------ACTGAAAGGGGATGTGGTTGCCCC
AAAGTGAAGCCCGGAATAAAACTTAGATGTTGCGAATCAGAGGACTGCAACAAT----------------
-----

>AB017940.1 Laticauda colubrina
ATGAAAACTCTGCTGCTGACCTTGGTGGTGGTGACAATGGTGTGCCTGGACTTAGGATAC---ACCAGGA
GATGTTTCAACCAACAGTCATCGCAACCTAAAACCACTAAAAGTTGTCCACTTGGGGAGAACTCTTGCTA
TAACAAGCAGTGGAGAGATCACCGTGGATCTATA------------ACTGAAAGGGGATGTGGTTGCCCC
AAAGTGAAGCCCGGAATAAAACTTAGATGTTGCGAATCAGAGGACTGCAACAAT----------------
-----

>AB017943.1 Laticauda colubrina
ATGAAAACTCTGCTGCTGACCTTGGTGGTGGTGACAATGGTGTGCCTGGACTTAGGATAC---ACCAGGA
GATGTTTCAACCAACAGTCATCGCAACCTAAAACCACTAAAAGTTGTCCACTTGGGGAGAACTCTTGCTA
TAACAAGCAGTGGAGAGATCACCGTGGATCTATA------------ACTGAAAGGGGATGTGGCTGCCCC
AAAGTGAAGCCCGGAATAAAACTTAGATGTTGCGAATCAGAGGACTGCAACAAT----------------
-----

>AB017945.1 Laticauda colubrina
ATGAAAACTCTCCTGCTGACCTTGGTGGTGGTGACAATGGTGTGCCTGGACTTAGGATAC---ACCAGGA
GATGTTTCAACCAACAGTCATCGCAACCTAAAACCACTAAAAGTTGTCCACCTGGGGAGAACTCTTGCTA
TAACAAGCAGTGGAGAGATCACCGTGGATCTATA------------ACTGAAAGGGGATGTGGTTGCCCC
AAAGTGAAGCCCGGAATAAAACTTAGATGTTGCGAATCAGAGGACTGCAACAAT----------------
-----

>AB017946.1 Laticauda colubrina
ATGAAAACTCTCCTGCTGACCTTGGTGGTGGTGACAATGGTGTGCCTGGACTTAGGATAC---ACCAGGA
GATGTTTCAACCAACAGTCATCGCAACCTAAAACCACTAAAAGTTGTCCACCTGGGGAGAACTCTTGCTA
TAACAAGCAGTGGAGAGATCACCGTGGATCTATA------------ACTGAAAGGGGATGTGGTTGCCCC
AAAGTGAAGCCCGGAATAAAACTTAGATGTTGCGAATCAGAGGACTGCAACAAT----------------
-----

>AB017942.1 Laticauda colubrina
ATGAAAACTCTGCTGCTGACCTTGGTGGTGGTGACAACGGTGTGCCTGGACTTAGGATAC---ACCAGGA
GATGTTTCAACCAACAGTCATCGCAACCTAAAACCACAAAAAGTTGTCCACTTGGGGAGAACTCTTGCTA
TAACAAGCAGTGGAGAGATCACCGTGGATCTATA------------ACTGAAAGGGGGTGTGGTTGCCCC
AAAGTGAAGCCCGGAATAAAACTTAGATGTTGCGAATCAGAGGACTGCAACAAT----------------
-----

>AB017959.1 Laticauda laticaudata
ATGAAAACTCTGCTGCTGACCTTGGTGGTGGTGACAATCGTGTGCCTGGACTTAGGATAC---ACCAGAA
GATGTTTCAACCACCCCTCATCACAACCTCAAACCAATAAAAGTTGTCCACCTGGGGAGAACTCTTGCTA
TAACAAGCAGTGGAGAGATCACCGTGGAACTATA------------ACTGAAAGGGGATGCGGTTGCCCC
CAAGTGAAGTCCGGTATTAAACTTACATGTTGCCAATCAGACGACTGCAACAAT----------------
-----

>AB017956.1 Laticauda laticaudata
ATGAAAACTCTGCTGCTGACCTTGGTGGTGGTGACAATCGTGTGCCTGGACTTAGGATAC---ACCAGAA
GATGTTTCAACCACCCCTCATCACAACCTCAAACCAATAAAAGTTGTCCACCTGGGGAGAACTCTTGCTA
TAACAAGCAGTGGAGAGATCACCGTGGAACTATA------------ACTGAAAGGGGATGCGGTTGCCCC
CAAGTGAAGTCCGGTATTAAACTTACATGTTGCCAATCAGACGACTGCAACAAT----------------
-----

>AB017961.1 Laticauda laticaudata
ATGAAAACTCTGCTGCTGACCTTGGTGGTGGTGACAATCGTGTGCCTGGACTTAGGATAC---ACCAGAA
GATGTTTCAACCACCCCTCATCACAACCTCAAACCAATAAAAGTTGTCCACCTGGGGAGAACTCTTGCTA
TAACAAGCAGTGGAGAGATCACCGTGGAACTATA------------ACTGAAAGGGGATGCGGTTGCCCC
CAAGTGAAGTCCGGTATTAAACTTACATGTTGCCAATCAGACGACTGCAACAAT----------------
-----

>AB017963.1 Laticauda laticaudata
ATGAAAACTCTGCTGCTGACCTTGGTGGTGGTGACAATCGTGTGCCTGGACTTAGGATAC---ACCAGAA
GATGTTTCAACCACCCCTCATCACAACCTCAAACCAATAAAAGTTGTCCACCTGGGGAGAACTCTTGCTA
TAACAAGCAGTGGAGAGATCACCGTGGAACTATA------------ACTGAAAGGGGATGCGGTTGCCCC
CAAGTGAAGTCCGGTATTAAACTTACATGTTGCCAATCAGACGACTGCAACAAT----------------
-----

>AB017955.1 Laticauda laticaudata
ATGAAAACTCTGCTGCTGACCTTGGTGGTGGTGACAATCGTGTGCCTGGACTTAGGATAC---ACCAGAA
GATGTTTCAACCAACAGTCATCAGAACCTCAAACCAATAAAAGTTGTCCACCTGGGGAGAACTCTTGCTA
TAACAAGCAGTGGAGAGATCACCGTGGAACTATA------------ACTGAAAGGGGATGCGGTTGCCCC
CAAGTGAAGTCCGGTATTAAACTTACATGTTGCCAATCAGACGACTGCAACAAT----------------
-----

>AB017957.1 Laticauda laticaudata
ATGAAAACTCTGCTGCTGACCTTGGTGGTGGTGACAATCGTGTGCCTGGACTTAGGATAC---ACCAGAA
GATGTTTCAACCAACAGTCATCAGAACCTCAAACCAATAAAAGTTGTCCACCTGGGGAGAACTCTTGCTA
TAACAAGCAGTGGAGAGATCACCGTGGAACTATA------------ATTGAAAGGGGATGCGGTTGCCCC
CAAGTGAAGTCCGGTATTAAACTTACATGTTGCCAATCAGACGACTGCAACAAT----------------
-----

>AB017960.1 Laticauda laticaudata
ATGAAAACTCTGCTGCTGACCTTGGTGGTGGTGACAATCGTGTGCCTGGACTTAGGATAC---ACCAGAA
GATGTTTCAACCACCCCTCATCACAACCTCAAACCAATAAAAGTTGTCCACCTGGGGAGAACTCTTGCTA
TAACAAGCAGTGGAGAGATCACCGTGGAACTATA------------ACTGAAAGGGGATGCGGTTGCCCC
ACAGTGAAGCCCGGTATTAAACTTACATGTTGCCAATCAGAGGACTGCAACAAT----------------
-----

>AB017964.1 Laticauda laticaudata
ATGAAAACTCTGCTGCTGACCTTGGTGGTGGTGACAATCGTGTGCCTGGACTTAGGATAC---ACCAGAA
GATGTTTCAACCACCCCTCATCACAACCTCAAACCAATAAAAGTTGTCCACCTGGGGAGAACTCTTGCTA
TAACAAGCAGTGGAGAGATCACCGTGGAACTATA------------ACTGAAAGGGGATGCGGTTGCCCC
ACAGTGAAGCCCGGTATTAAACTTACATGTTGCCAATCAGAGGACTGCAACAAT----------------
-----

>AB017962.1 Laticauda laticaudata
ATGAAAACTCTGCTGCTGACCTTGGTGGTGGTGACAATCGTGTGCCTGGACTTAGGATAC---ACCAGAA
GATGTTTCAACCACCCCTCATCACAACCTCAAACCAATAAAAGTTGTCCACCTGGGGAGAACTCTTGCTA
TAACAAGCAGTGGAGAGATCACCGTGGAACTATA------------ATTGAAAGGGGATGCGGTTGCCCC
ACAGTGAAGCCCGGTATTAAACTTACATGTTGCCAATCAGAGGACTGCAACAAT----------------
-----

>AB017958.1 Laticauda laticaudata
ATGAAAACTCTGCTGCTGACCTTGGTGGTGGTGACAATCGTGTGCCTGGACTTAGGATAC---ACCAGAA
GATGTTTCAACCACCCCTCATCACAACCTCAAACCAATAAAAGTTGTCCACCTGGGGAGAACTCTTGCTA
TAACAAGCAGTGGAGAGATCACCGTGGAACTATA------------ATTGAAAGGGGATGCGGTTGCCCC
ACAGTGAAGCCCGGTATTAAACTTACATGTTGCCAATCAGAGGACTGCAACAAT----------------
-----

>AB017928.1 Laticauda semifasciata
ATGAAAACTCTGCTGCTGACCTTGGTGGTGGTGACAATCGTGTGCCTGGACTTAGGATAC---ACCAGAA
GATGTTTCAACCAACAGTCATCAGAACCTCAAACCAATAAAAGTTGTCCACCTGGGGAGAACTCTTGCTA
TAGAAAGCAGTGGAGAGATCACCGTGGAACTATA------------ATTGAAAGGGGATGCGGTTGCCCC
ACAGTGAAGCCCGGTATTAAACTTAGATGTTGCGAATCAGAGGACTGCAACAAT----------------
-----

>AB017930.1 Laticauda semifasciata
ATGAAAACTCTGCTGCTGACCTTGGTGGTGGTGACAATCGTGTGCCTGGACTTAGGATAC---ACCAGGA
TATGTTTTAACCATCAGTCATCGCAACCGCAAACCACTAAAACTTGTTCACCTGGGGAGAGCTCTTGCTA
TCACAAGCAATGGAGCGATTTCCGTGGAACTATA------------ATTGAAAGGGGATGTGGTTGCCCC
ACAGTGAAGCCCGGTATTAAACTCAGTTGTTGCGAATCAGAGGTCTGCAACAAT----------------
-----

>AB017929.1 Laticauda semifasciata
ATGAAAACTCTGCTGCTGACCTTGGTGGTGGTGACAATCGTGTGCCTGGACTTAGGATAC---ACCAGGA
TATGTTTTAACCATCAGTCATCGCAACCGCAAACCACTAAAACTTGTTCACCTGGGGAGAGCTCTTGCTA
TCACAAGCAATGGAGCGATTTCCGTGGAACTATA------------ATTGAAAGGGGATGTGGTTGCCCC
ACAGTGAAGCCCGGTATTAAACTCAGTTGTTGCGAATCAGAGGTCTGCAACAAT----------------
-----

>AB017932.1 Laticauda semifasciata
ATGAAAACTCTGCTGCTGACCTTGGTGGTGGTGACAATCGTGTGCCTGGACTTAGGATAC---ACCAGGA
TATGTTTTAACCATCAGTCATCGCAACCGCAAACCACTAAAACTTGTTCACCTGGGGAGAGCTCTTGCTA
TAACAAGCAATGGAGCGATTTCCGTGGAACTATA------------ATTGAAAGGGGATGTGGTTGCCCC
ACAGTGAAGCCCGGTATTAAACTCAGTTGTTGCGAATCAGAGGTCTGCAACAAT----------------
-----

>X16950.1 Laticauda semifasciata
ATGAAAACTCTGCTGCTGACCTTGGTGGTGGTGACAATCGTGTGCCTGGACTTAGGATAC---ACCAGGA
TATGTTTTAACCATCAGTCATCGCAACCGCAAACCACTAAAACTTGTTCACCTGGGGAGAGCTCTTGCTA
TCACAAGCAATGGAGCGATTTCCGTGGAACTATA------------ATTGAAAGGGGATGTGGTTGCCCC
ACAGTGAAGCCCGGTATTAAACTCAGTTGTTGCGAATCAGAGGTCTGCAACAAT----------------
-----

>AB017931.1 Laticauda semifasciata
ATGAAAACTCTGCTGCTGACCTTGGTGGTGGTGACAATCGTGTGCCTGGACTTAGGATAC---ACCAGGA
TATGTTTTAACCATCAGTCATCGCAACCGCAAACCACTAAAACTTGTTCACCTGGGGAGAGCTCTTGCTA
TCACAAGCAATGGAGCGATTTCCGTGGAACTATA------------ATTGAAAGGGGATGTGGTTGCCCC
ACAGTGAAGCCCGGTATTAAACTCAGTTGTTGCGAATCAGAGGTCTGCAACAAT----------------
-----

>X02533.1 Laticauda semifasciata
ATGAAAACTCTGCTGCTGACCTTGGTGGTGGTGACAATCGTGTGCCTGGACTTAGGATAC---ACCAGGA
TATGTTTTAACCATCAGTCATCGCAACCGCAAACCACTAAAACTTGTTCACCTGGGGAGAGCTCTTGCTA
TAACAAGCAATGGAGCGATTTCCGTGGAACTATA------------ATTGAAAGGGGATGTGGTTGCCCC
ACAGTGAAGCCCGGTATTAAACTCAGTTGTTGCGAATCAGAGGTCTGCAACAAT----------------
-----

>AY471578.1 Naja atra
ATGAAAACTCTGCTGCTGACCTTGCTGGTGGTGACAATCGTGTGCCTGGACTTAGGATAC---ACCCTGG
AATGTCACAACCAACAATCATCGCAAACTCCAACCACTACAGGTTGTTCAGGTGGGGAGACCAATTGCTA
TAAAAAGCGTTGGCGTGATCACCGTGGATATAGA------------ACCGAGAGGGGATGTGGTTGCCCT
TCAGTGAAGAACGGCATTGAAATTAACTGTTGCACAACAGACAGATGCAACAAT----------------
-----

>U42582.1 Naja atra
ATGAAAACTCTGCTGCTGACCTTGCTGGTGGTGACAATCGTGTGCCTGGACTTAGGATAC---ACCCTGG
AATGTCACAACCAACAATCATCGCAAACTCCAACCACTACAGGTTGTTCAGGTGGGGAGACCAATTGCTA
TAAAAAGCGTTGGCGTGATCACCGTGGATATAGA------------ACCGAGAGGGGATGTGGTTGCCCT
TCAGTGAAGAACGGCATTGAAATTAACTGTTGCACAACAGACAGATGCAACAAT----------------
-----

>U77490.1 Naja atra
ATGAAAACTCTGCTGCTGACCTTGCTGGTGGTGACAATCGTGTGCCTGGACTTAGGATAC---ACCCTGG
AATGTCACAACCAACAATCATCGCAAACTCCAACAACTACAGGTTGTTCAGGTGGGGAGACCAATTGCTA
TAAAAAGCGTTGGCGTGATCACCGTGGATATAGA------------ACCGAGAGGGGATGTGGTTGCCCT
TCAGTGAAGAACGGCATTGAAATTAACTGTTGCACAACAGACAGATGCAACAAT----------------
-----

>U58519.1 Naja atra
ATGAAAACTCTGCTGCTGACCTTGCTGGTGGTGACAATCGTGTGCCTGGACTTAGGATAC---ACCCTGG
AATGTCACAACCAACAATCATCGCAAACTCCAACAACTACAGGTTGTTCAGGTGGGGAGACCAATTGCTA
TAAAAAGCGTTGGCGTGATCACCGTGGATATAGA------------ACCGAGAGGGGATGTGGTTGCCCT
TCAGTGAAGAACGGCATTGAAATTAACTGTTGCACAACAGACAGATGCAACAAT----------------
-----

>U77492.1 Naja atra
ATGAAAACTCTGCTGCTGACCTTGCTGGTGGTGACAATCGTGTGCCTGGACTTAGGATAC---ACCCTGG
AATGTCACAACCAACAATCATCGCAAACTCCAACCACTACAGGTTGTTCAGGTGGGGAGACCAATTGCTA
TAAAAAGCGTTGGCGTGATCACCGTGGATATAGA------------ACCGAGAGGGGATGTGGTTGCCCT
TCAGTGAAGAATGGCATTGAAATTAACTGTTGCACAACAGACAGATGCAACAAT----------------
-----

>U58520.1 Naja atra
ATGAAAACTCTGCTGCTGACCTTGCTGGTGGTGACAATCGTGTGCCTGGACTTAGGATAC---ACCCTGG
AATGTCACAACCAACAATCATCGCAAACTCCAACCACTACAGGTTGTTCAGGTGGGGAGACCAATTGCTA
TAAAAAGCGTTGGCGTGATCACCGTGGATATAGA------------ACCGAGAGGGGATGTGGTTGCCCT
TCAGTGAAGAATGGCATTGAAATTAACTGTTGCACAACAGACAGATGCAACAAT----------------
-----

>U77491.1 Naja atra
ATGAAAACTCTGCTGCTGACCTTGCTGGTGGTGACAATCGTGTGCCTGGACTTAGGATAC---ACCCTGG
AATGTCACAACCAACAATCATCGCAAACTCCAACCACTACAGGTTGTTCAGGTGGGGAGACCAATTGCTA
TAAAAAGCGTTGGCGTGATCACCGTGGATATAGA------------ACCGAGAGGGGATGTGGTTGCCCT
AGTGTGAAGAACGGCATTGAAATTAACTGTTGCACAACAGACAGATGCAACAAT----------------
-----

>U58521.1 Naja atra
ATGAAAACTCTGCTGCTGACCTTGCTGGTGGTGACAATCGTGTGCCTGGACTTAGGATAC---ACCCTGG
AATGTCACAACCAACAATCATCGCAAACTCCAACCACTACAGGTTGTTCAGGTGGGGAGACCAATTGCTA
TAAAAAGCGTTGGCGTGATCACCGTGGATATAGA------------ACCGAGAGGGGATGTGGTTGCCCT
AGTGTGAAGAACGGCATTGAAATTAACTGTTGCACTACAGACAGATGCAACAAT----------------
-----

>DQ066882.1 Naja kaouthia
ATGAAAACTCTGCTGCTGACCTTGCTGGTGGTGACAATCGTGTGCCTGGACTTAGGATAC---ACCCTGG
AATGTCACAACCAACAATCATCGCAAACTCCAACCACTACAGGTTGTTCAGGTGGGGAGACCAATTGCTA
TAAAAAGCGTTGGCGTGATCACCGTGGATATAGA------------ACCGAGAGGGGATGTGGTTGCCCT
TCAGTGAAGAACGGCATTGAAATTAACTGTTGCACAACAGACAGATGCAACAAT----------------
-----

>AF068052.1 Naja naja
ATGGAAACTCTGTTGCTGACCTTGCTGGTGGTGACAATCGTGTGCCTGGACTTAGGATAC---ACCCTGG
AATGTCACAACCAACAATCATCGCAAACTCCAACCACTACAGGTTGTTCAGGTGGGGAGACCAATTGCTA
TAAAAAGCGTTGGCGTGATCACCGTGGATATAGA------------ACCGAGAGGGGATGTGGTTGCCCT
TCAGTGAAGAACGGCATTGAAATTAACTGTTGCACAACAGACAGATGCAACAAT----------------
-----

>AF161797.1 Naja atra
ATGGAAACTCTGTTGCTGACCTTGCTGGTGGTGACAATCGTGTGCCTGGACTTAGGATAC---ACCCTGG
AATGTCACAACCAACAATCATCGCAAACTCCAACCACTACAGGTTGTTCAGGTGGGGAGACCAATTGCTA
TAAAAAGCGTTGGCGTGATCACCGTGGATATAGA------------ACCGAGAGGGGATGTGGTTGCCCT
ATAGTGAAGAACGGCATTGAAAGTAACTGTTGCACAACAGACAGATGCAACAAT----------------
-----

>AJ239050.1 Naja atra
ATGAAAACTCTGCTGCTGACCTTGCTGGTGGTGACAATCGTGTGCCTGGACTTAGGATAC---ACCCTGG
AATGTCACAACCAACAATCATCGCAAACTCCAACCACTACAGGTTGTTCAGGTGGGGAGACCAATTGCTA
TAAAAAGCGTTGGCGTTATCACCGTGGATATAGA------------ACCGAGAGGGGATGTGGTTGCCCT
TCAGTGAAGAACGGCATTGAAATTAACTGTTGCACAACAGGA---TGCAACAAT----------------
-----

>AF023272.1 Naja sputatrix
ATGAAAACTCTGCTGCTGACCTTGCTGGTGGTGACAATCGTGTGCCTGGACTTAGGATAC---ACCCTGG
AATGTCACAACCAACAATCATCGCAAGCTCCAACCACTACAGGTTGTTCAGGTGGGGAGACCAATTGCTA
TAAAAAGGGTTGGCGTGATCACCGTGGATATAGA------------ATCGAGAGGGGATGTGGTTGCCCT
TCAGTGAAGAAAGGCATTGAAATTAACTGTTGCACAACCGACCGCTGCAACAAC----------------
-----

>AF023271.1 Naja sputatrix
ATGAAAACTCTGCTGCTGACCTTGCTGGTGGTGACAATCGTGTGCCTGGACTTAGGATAC---ACCCTGG
AATGTCACAACCAACAATCATCGGAAACTCCAACCACTACAGGTTGTTCAGGTGGGGAGACCAATTGCTA
TAAAAAGCGTTGGCGTGATCACCGTGGATATAGA------------ATCGAGAGGGGATGTGGTTGCCCT
TCAGTGAAGAAAGGCATTGAAATTAACTGTTGCACAACCGACCGCTGCAACAAC----------------
-----

>AY471579.1 Naja atra
---------------------------GTGGTGACAATCGTGTGCCTGGACTTAGGATAC---ACCCTGG
AATGTCACAACCAACAATCATCGCAAACTCCAACAACTAAAACTTGTTCA---GGGGAGACCAATTGCTA
TAAAAAGTGGTGGTCTGATCACCGTGGAACTATA------------ATCGAAAGGGGATGTGGTTGCCCT
AAAGTGAAGCCCGGTGTTAATCTTAACTGTTGCACAACAGACAGATGCAACAAT----------------
-----

>AF031472.1 Naja atra
ATGAAAACTCTGCTGCTGACCTTGCTGGTGGTGACAATCGTGTGCCTGGACTTAGGATAC---ACCCTGG
AATGTCACAACCAACAATCATCGCAAACTCCAACAACTAAAACTTGTTCA---GGGGAGACCAATTGCTA
TAAAAAGTGGTGGTCTGATCACCGTGGAACTATA------------ATCGAAAGGGGATGTGGTTGCCCT
AAAGTGAAGCCCGGCGTGAACCTTAACTGTTGCACAACAGACAGATGCAACAAT----------------
-----

>AF088998.1 Naja naja
------------------------------------------------------------------ATGG
AATGTCACAACCAGCAATCATCGCAAACTCCAACCACTACAGGTTGTTCAGGTGGGGAGACCAATTGCTA
TAAAAAGTGGTGGTCTGATCACCGTGGAACTATA------------ATCGAAAGGGGATGTGGTTGCCCT
AAAGTGAAGCCCGGTGTTAATCTTAACTGTTGCACAACAGACAGATGCAACAAT----------------
-----

>AF088997.1 Naja naja
------------------------------------------------------------------ATGG
AATGTCACAACCAACAATCATCGCAAGCTCCAACAACTAAAACTTGTTCA---GGGGAGACCAATTGCTA
TAAAAAGTGGTGGTCTGATCACCGTGGAACTATA------------ATCGAAAGGGGATGTGGTTGCCCT
AAAGTGAAGCCCGGTGTTAATCTTAACTGTTGCACAACAGACAGATGCAACAAT----------------
-----

>EU196555.1 Walterinnesia aegyptia
ATGAAAACTCTGCTGCTGACCTTGGTGGTGGTGACAATTGTGTGCCTGGACTTAGGACAC---ACCTTCG
TATGTCACAACCAACAGTCATCTCAACCTCCAACCACTACAAATTGTTCAGGTGGGGAGAACAAGTGCTA
TAAAAAGCAGTGGTCTGATCACCGTGGATCTATA------------ACCGAAAGGGGATGTGGTTGCCCT
ACAGTGAAGAAAGGTATTAAACTTCACTGTTGCACAACAGAAAAATGCAACAAT----------------
-----

>GAHA01000012.1 Simoselaps roperi
ATGAAAACTCTGCTGCTGACCTTGGTGGTGGTGACAATCGTGTGCCTGGACTTAGGATAC---ACCAGGA
TATGTTTCAACCAACAGTCATGGCAACCTGAAACCACTACAACTTGTCCAGATGGGGAGACCTCTTGCTA
TAAAAAGACTTTGATCAGTTTGTTTAGAATTCTA------------ATTGAAAAGGGATGTGGTTGCCCT
AAGGAGAGGAGCAATTTTAGACTTATGTGTTGCCAAAAAGACAAATGCAACAAT----------------
-----

>GAHA01000014.1 Simoselaps roperi
ATGAAAACTCTGCTGCTGACCTTGGTGGTGGTGACAATCGTGTGCCTGAACTTAGGATAC---ACCAGGA
TATGTTTCAACCAACAGTCATGGCAACCTGAAACCACTACAACTTGTCCAGATGGGGAGACCTCTTGCTA
TAAAAAGACTTTGATCAGTTTGTTTAGAATTCTA------------ATTGAAAAGGGATGTGGTTGCCCT
AAGGAGAGGAGCAATTTT------ATGTGTTGCCAAAAAGACAAATGCAACAAT----------------
-----

>GAHA01000015.1 Simoselaps roperi
ATGAAAACTCTGCTGCTGACCTTGGTGGTGGTGACAATCGTGTGCCTGGACTTAGGATAC---ACCAGGA
TATGTTTCAACCAACAGTTATGGCAACCTGAAACCACTACAACTTGTCCAGATGGGGAGACCTCTTGCTA
TAAAAAGAATTTGATCAATTTGTTTAGAATTCCA------------ATTGAAAGGGGATGTGGTTGCCCT
AAGGAGAGGGGCTATTTTAGACTTATGTGTTGCAAAAAAGACAAATGCAACAAT----------------
-----

>GAHA01000016.1 Simoselaps roperi
ATGAAAACTCTGCTGCTGACCTTGGTGGTGGTGACAATCGTGTGCCTGGACTTAGGATAC---ACCAGGA
TATGTTTCAACCAACAGTCATGGCGACCTGAAACCACTACAACTTGTCCAGATGGGGAGAACACTTGCTA
TAAAAAGGTTTTCATGACTCCCTTTAGAATTCCA------------ATTGAAAGGGGATGTGGTTGCCCT
AAGGAGAGGCGCAGTTTTAGACTTATGTGTTGCCAAAAAGACAAATGCAACAAT----------------
-----

>GAHA01000013.1 Simoselaps roperi
ATGAAAACTCTGCTGCTGACCTTGGTGGTGGTGACAATCGTGTGCCTGAACTTAGGATAC---ACCAGGA
TATGTTACAACCAAAAGGCATCGCGACCTAAAACCACTATAACTTGTCCAGATGGGGAGACCTCTTGCTA
TAAAAAGGATTTGATGAGTTCCTTTGGAATTCTA------------ATTCTAAGGGGATGCGGTTGCCCT
AAGGAGGTCCCCAATCTTTTACTTATGTGTTGCAAAAAAGACAAATGCAACAAT----------------
-----

>DQ902576.1 Ophiophagus hannah
ATGAAAACTCTGCTGCTGACCTTGGTGGTGGTGACAATCGTGTGCCTGGACTTAGGATAC---AGCTTGA
TATGTTTTAACCAAGAGACGTATCGACCTGAAACCACTACAACTTGTCCAGATGGGGAGGACACTTGCTA
TAGTACATTTTGGAATGATCACCATGGAGTTAAA------------ATCGAAAGGGGATGTGGTTGCCCT
AGAGTGAATCCCCCTATTTCCATTATCTGTTGCAAAACAGACAAATGCAACAAT----------------
-----

>AY354200.1 Ophiophagus hannah
ATGAAACCTGTGCTGCTGACCTTGGTGGTGGTGACAATTGTGTGCCTGGACTTAGGATAC---ACCAGGA
TATGTTTAAAGCAAGAGCCGTTTCAACCTGAAACCACTACAACTTGTCCAGAAGGGGAGGATGCTTGCTA
TAATTTGTTTTGGAGTGATCACAGTGAAATTAAA------------ATCGAAATGGGATGCGGTTGCCCT
AAAACGGAGCCCTATACTAACCTTTACTGTTGCAAAATAGACTCGTGCAACAAA----------------
-----
