# Supplementary material for: The Rise and Fall of an Evolutionary Innovation: Contrasting Strategies of Venom Evolution in Ancient and Young Animals
Source: PLoS Genet. 2015 Oct 22;11(10):e1005596. doi: 10.1371/journal.pgen.1005596 (PMC4619613; doi:10.1371/journal.pgen.1005596)
Supplement: S1 File — The alignments are provided as zipped Fasta files. (ZIP) [file pgen.1005596.s006.zip › Alignments/Advanced Snakes/3FTx Alpha Type II.fas]

>EU003085.1 Austrelaps labialis
---ATGAAAACTCTGCTGCTGACCTTGGTGGTGGTGACAATCGTGTGCCTGGACTTTGGTGGTGGCTTGA
TATGCTACATGGGA------------CCT------AAAACCCCTCGGACTTGTCCACCTGGGCAGAACCT
ATGCTATACAAAGACTTGGTGTGATGGTTTTTGTGGCAGCAGAGGAAAGGTAGTCGTATTGGGATGTGCT
GCTACTTGCCCTACAGTGAAG---CCCGGTGTG---GATATTACCTGTTGCGCAACCGACAAGTGCAACC
CATTT---CCA---------AAAACGAAAGCTCCTTGGGAA---------------CGTCCT--------
----------------------------------------

>EU003086.1 Austrelaps labialis
---ATGAAAACTCTGCTGCTGACCTTGGTGGTGGTGACAATCGTGTGCCTGGACTTAGGTGACAGCTTGA
GATGCTACATGGGA------------CCT------AAAACCCCTCGGACTTGTCCACCTGGGGAGAACCT
ATGCTTTACAAAGACTTGGTGTGATCCTCGGTGTAGCCTCCTAGGAAAGTTAGTCAAATTGGGATGTGCT
GCTACTTGCCCTATACCGAAG---TCCTATGAG---GATGTTACCTGTTGCTCAACAGACAACTGCAACA
GATTT---CCG---------AAA------------TGGGAACGTTCTAGACCA---CGTCCTCGA-----
----------GGGTTGCTCTCATCCATCATGGACCATCCT

>EU003087.1 Austrelaps labialis
---ATGAAAACTCTGCTGCTGACCTTGGTGGTGGTGACAATCGTGTGCCTGGACTTAGCTGGTGGCTTGA
TATGCTACCTGGGA------------CGT------AATACCCCTGGGACTTGTCCACCTGGTCAGGAGCT
ATGCTACATA---GTGTGGTGTGGTGCTTTTTGTCACGACAGA------AGAGTCAAATTGGGATGTGCT
GCTACTTGCCCTATACCGAAG---CGGTATGAG---AAGGTTACCTGTTGCTCAACAGACAATTGCAACC
AATTT---CCG---------ACA------------CAG------------------AAATCTCGT-----
----------------------------------------

>EU003088.1 Austrelaps labialis
---ATGAAAACTCTGCTGCTGACCTTGGTGGTGGTGACAATCGTATGCCTGGACTTAGGTAACAGCTTCT
CATGCTACAAAACA------------CCT---GATGTTAAATCTGAGCCTTGTGCACCTGGGGAGAACCT
ATGCTATACAAAGACTTGGTGTGATCGTTTTTGTTCCATCAGAGGAAAGGTAATCGAACTGGGATGTGCT
GCTACTTGCCCTCCAGCGGAG---CCAAAAAAG---AATATTACCTGTTGCTCAACAGACAATTGCAACC
CACAT---CCG-----------------------------------------------------------
----------------------------------------

>EU003089.1 Austrelaps labialis
---ATGAAAACGCTGCTGCTGACCTTGGTGGTGGTGACAATCGTGTGCCTGGACTTAGGTAACAGCTTCT
CATGCTACAAAACA------------CCT---GATGTTAAATCTGAGCCTTGTGCACCTGGGGAGAACCT
ATGCTATACAAAGACTTGGTGTGATCGTTTTTGTTCCATCAGAGGAAAGGTAATCGAACTGGGATGTGCT
GCTACTTGCCCTCCAGCGGAG---CCAAGAAAG---GATATTACCTGTTGCTCAACGGACAATTGCAACC
CACAT---CCG------------------------------------------GCACAC-----------
----------------------------------------

>EU003090.1 Austrelaps labialis
---ATGAAAACTCTGCTGCTGACCTTGGTGGTGGTGACAATCGTGTGCCTGGACTTAGGTAACAGCTTCT
CATGCTACAAAACA------------CCT---CATGTTAAATCTGAGCCTTGTGCACCTGGGCAGAACCT
ATGCTATACAAAGACTTGGTGTGATCGTTTTTGTTCCATCAGAGGAAAGGTAATCGAACTGGGATGTGCT
GCTACTTGCCCTCCAGCGGAG---CCAAAAAAG---GATATTACCTGTTGCTCAACAGACAATTGCAACC
CACAT---CCG-----------------------------------------------------------
----------------------------------------

>EU003091.1 Austrelaps labialis
---ATGAAAACTCTGCTGCTGACCTTGGTGGTGGTGACAATCGTGTGCCTGGACTTAGGTAACAGCTTCT
CATGCTACAAAACA------------CCT---CATGTTAAATCTGAGCCTTGTGCACCTGGGCAGAACCT
ATGCTATACAAAGACTTGGTGTGATCGTTTTTGTTCCATCAGAGGAAAGGTAATCGAACTGGGATGTGCT
GCTACTTGCTCTCCAGCGGAG---CCAAAAAAG---GATATTACCTGTTGCTCAACAGACAATTGCAACC
CACAT---CCG-----------------------------------------------------------
----------------------------------------

>EU003092.1 Austrelaps labialis
---ATGAAAACTCTGCTGCTGACCTTGGTGGCGGTGACAATCGTGTGCCTGGACTTAGGTAACAGCTTCT
CATGCTACAAAACA------------CCT---CATGTTAAATCTGAGCCTTGTGCACCTGGGCAGAACCT
ATGCTATACAAAGACTTGGTGTGATCGTTTTTGTTCCATCAGAGGAAAGGTAATCGAACTGGGATGTGCT
GCTACTTGCCCTCCAGCGGAG---CCAAAAAAG---GATATTACCTGTTGCTCAACAGACAATTGCAACC
CACAT---CCG-----------------------------------------------------------
----------------------------------------

>EU003093.1 Austrelaps labialis
---ATGAAAACTCTGCTGCTGACCTTGGTGGTGGTGACAATCGTGTGCCTGGACTTAGGTAACAGCTTCT
CATGCTACAAAACA------------CCT---CATGTTAAATCTGAGCCTTGTGCACCAGGGCAGAACCT
ATGCTATACAAAGACTTGGTGTGATCGTTTTTGTTCCATCAGAGGAAAGGTAATCGAACTGGGATGTGCT
GCTACTTGCCCTCCAGCGGAG---CCAAAAAAG---GATATTACCTGTTGCTCAACAGACAATTGCAGCC
CACAT---CCG-----------------------------------------------------------
----------------------------------------

>EU003094.1 Austrelaps labialis
---ATGAAAACTCTGCTGTTGACCTTGGTGGTGGTGACAATCGTGTGCCTGGACTTAGGTAACAGCTTCT
CATGCTACAAAACA------------CCT---CATGTTAAATCTGAGCCTTGTGCACCTGGGCAGAACCT
ATGCTATACAAAGACTTGGTGTGATCGTTTTTGTTCCATCAGATTAAAGGTAATCGAACTGGGATGTGCT
GCTACTTGCCCTCCAGCGGAG---CCAAAAAAG---GATATTACCTGTTGCTCAACAGACAATTGCAACC
CACAT---CCG-----------------------------------------------------------
----------------------------------------

>EU003095.1 Austrelaps labialis
---ATGAAGACTCTGCTGCTGACCTTGGTGGTGGTGACAATCGTGTGCCTGGACTTAGGTAACAGCTTCT
CATGCTACAAAACA------------CCT---CATGTTAAATCTGAGCCTTGTGCACCTGGGCAGAACCT
ATGCTATACAAGGACTTGGTGTGATCGTTTTTGTTCCATCAGAGGAAAGGTAATCGAACTGGGATGTGCT
GCTACTTGCCCTCCAGCGGAG---CCAAAAAAG---GATATTACCTGTTGCTCAACAGACAATTGCAACC
CACAT---CCG-----------------------------------------------------------
----------------------------------------

>EU003096.1 Austrelaps labialis
---ATGAAAACTCTGCTGCTGACCTTGGTGGTGGTGACAATCGTGTGCCTGGACTTAGGTAACAGCTTCT
CATGCTACAAAACA------------CCT---CATGTTAAATCTGAGCCTTGTGCACCTGGGCAGAACCT
ATGCTATACAAAGACCTGGTGTGATCGTTTTTGTTCCATCAGAGGAAAGGTAATCGAACTGGGATGTGCT
GCTACTTGCCCTCCAGCGGAG---CCAAAAAAG---GATATTACCTGTTGCTCAACAGACAGTTGCAACC
CACAT---CCG-----------------------------------------------------------
----------------------------------------

>EU003097.1 Austrelaps labialis
---ATGAGAACTCTGCTGCTGACCTTGGTGGTGGTGACAATCGTGTGCCTGGACTTAGGTAACAGCTTCT
CATGCTACAAAACA------------CCT---CATGTTAAATCTGAGCCTTGTGCACCTGGGCAGAACCT
ATGCTATACAAAGACTTGGTGTGATCGTCTTTGTTCCATCAGAGGAAAGGTAATCGAACTGGGATGTGCT
GCTACTTGCCCTCCAGCGGAG---CCAAAAAAG---GATATTACCTGTTGCTCAACAGACAATTGCAACC
CACAT---CCG-----------------------------------------------------------
----------------------------------------

>EU003098.1 Austrelaps labialis
---ATGAAAACTCTGCTGCTGACCTTGGTGGTGGTGACAATCGTGTGCCTGGACTTAGGTAACAGCTTCT
TATGCTACAAAACA------------CCT---CATGTTAAATCTGAGCCTTGTGCACCTGGGCAGAACCT
ATGCTATACAAAGACTTGGTGTGATCGTTTTTGTTCCATCAGAGGAAAGGTAATCGAACTGGGATGTGCT
GCTACTTGCCCTCCAGCGGAG---CCAAAAAAG---GGTATTACCTGTTGCTCAACAGACAATTGCAACC
CACAT---CCG-----------------------------------------------------------
----------------------------------------

>EU003101.1 Austrelaps labialis
---ATGAAAACTCTGCTGCTGACCTTGGTGGTGGTGACAATCGTGTGCCTGGACTTAGGTAACAGCTTCT
CATGCTACAAAACA------------CCT---GGTGTTAAATCTGAGCCTTGTGCACCTGGGGAGAACCT
ATGCTATACAAAGACTTGGTGTGATGCTTTTTGTGGCGACAGAGGAAAGCGAGTTGAAATGGGATGTGCT
GCTACTTGCCCTACAGTGAAG---CCCGGTGTG---GATATTACCTGTTGCTCAACAGACAATTGCAACC
CATTT---CCA---------ACA------------------------------CACAACTCTCGT-----
----------------------------------------

>EF599318.1 Austrelaps superbus
---ATGAAAACTCTGCTGCTGACCTTGGTGGTGGTGACAATCGTGTGCCTGGACGTAGGTAACAGCTTCT
CATGCTACAAAACA------------CCT---GATGTTAAATCTGAGCCTTGTGCACCTGGGGAGAACCT
ATGCTATACAAAGACTTGGTGTGATCGTTTTTGTTCCATCAGAGGAAAGGTAATCGAACTGGGATGTGCT
GCTACTTGCCCTCCAGCGGAG---CCAAGAAAG---GATATTACCTGTTGCTCAACAGACAATTGCAACC
CACAT---CCG---------------------------------------------GCACAC--------
----------------------------------------

>EF599319.1 Austrelaps superbus
---ATGAAAACTCTGCTGCTGACCTTGGTGGTGGTGACAATCGTGTGCCTGGACTTAGGTGACGGCTTGA
TATGCTACGTGGAT------------TCT------AAAACCTCTCGGACTTGTCCACCTGGGGAGAATGT
ATGCTTTACAGAGACTTGGTGTGATGCTCGGTGTAGCCTCCTAGGAAAGCGAGTCGATTTGGGATGTGCT
GCTACTTGCCCTACAGCGAAG---CCCGGTGTG---GATATTACCTGTTGCTCAACAGACAAGTGCAACC
CATTT---CCG---------ACA------------CAG------------------AAACATCGT-----
----------------------------------------

>AY057874.1 Bungarus multicinctus
---ATGAAAACTCTGCTGCTGACCTTGGTGGTGGTGACAATCGTGTGCCTGGACTTAGGATATACCATCG
TATGCCACACAACA---GCTACTTCGCCT------ATTAGCGCTGTGACTTGTCCACCTGGGGAGAACCT
ATGCTATAGAAAGATGTGGTGTGATGCATTCTGTTCCAGCAGAGGAAAGGTAGTCGAATTGGGGTGTGCT
GCTACTTGCCCTTCAAAGAAG---CCCTATGAG---GAAGTTACCTGTTGCTCAACAGACAAGTGCAACC
CACAT---CCG---------AAA------------CAG------------------AGACCTGGT-----
----------------------------------------

>AF056400.1 Bungarus multicinctus
---ATGAAAACTCTGTTGCTGACCTTGGTGGTGGTGACAATCGTGTGCCTGGACTTAGGATATACCATCG
TATGCCACACAACA---GCTACTTCGCCT------ATTAGCGCTGTGACTTGTCCACCTGGGGAGAACCT
ATGCTATAGAAAGATGTGGTGTGATGCATTCTGTTCCAGCAGAGGAAAGGTAGTCGAATTGGGGTGTGCT
GCTACTTGCCCTTCAAAGAAG---CCCTATGAG---GAAGTTACCTGTTGCTCAACAGACAAGTGCAACC
CACAT---CCG---------AAA------------CAG------------------AGACCTGGT-----
----------------------------------------

>AF056401.1 Bungarus multicinctus
------------------------------------------------------------------ATCG
TATGCCACACAACA---GCTACTTCGCCT------ATTAGCGCTGTGACTTGTCCACCTGGGGAGAACCT
ATGCTATAGAAAAATGTGGTGTGATGCATTCTGTTCCAGCAAAGGAAAGGTAGTCGAATTGGGATGTGCT
GCTACTTGCCCTTCAAAGAAG---CCCTATGAG---GAAGTTACCTGTTGCTCAACAGACAAGTGCAACC
CACAT---CCG---------AAA------------------------------CAGAGACCTGGT-----
----------------------------------------

>AF056402.1 Bungarus multicinctus
------------------------------------------------------------------ATCG
TATGCCACACAACA---GCTACTTCGCCT------ATTAGCGCTGTGACTTGTCCACCTGGGGAGAACCT
ATGCTATAGAAAAATGTGGTGTGATGCATTCTGTTCCAGCAAAGGAAAGGTAGTCGAATTGGGATGTGCT
GCTACTTGCCCTTCAAAGAAG---CCCTATGAG---GAAGTTACCTGTTGCTCAACAGACAAGTGCAATC
CTCAT---CCG---------AAA------------------------------CAGAGACCTGGT-----
----------------------------------------

>AF056403.1 Bungarus multicinctus
------------------------------------------------------------------ATCG
TATGCCACACAACA---GCTACTTCGCCT------ATTAGCGCTGTGACTTGTCCACCTGGGGAGAACCT
ATGCTATAGAAAAATGTGGTGTGATGCATTCTGTTCCAGCAAAGGAAAGGTAGTCGAATTGGGATGTGCT
GCCACTTGCCCTTCAAAGAAG---CCCTATGAG---GAAGTTACCTGTTGCTCAACAGACAAGTGCAATC
CTCAT---CCG---------AAA------------------------------CAGAGACCTGGT-----
----------------------------------------

>AF056404.1 Bungarus multicinctus
------------------------------------------------------------------ATCG
TATGCCACACAACA---GCTACTTCGCCT------ATTAGCGCTGTGACTTGTCCACCTGGGGAGAACCT
ATGCTATAGAAAAGTGTGGTGTGATGCATTCTGTTCCAGCAAAGGAAAGGTAGTCGAATTGGGATGTGCT
GCTACTTGCCCTTCAAAGAAG---CCCTATGAG---GAAGTTACCTGTTGCTCAACAGACAAGTGCAATC
CTCAT---CCG---------AAA------------------------------CAGAGACCTGGT-----
----------------------------------------

>AF056405.1 Bungarus multicinctus
------------------------------------------------------------------ATCG
TATGCCACACAACA---GCTACTTCGCCT------ATTAGCGCTGTGACTTGTCCACCTGGGGAGAACCT
ATGCTATAGAAAGATGTGGTGTGATGCATTCTGTTCCAACAAAGGAAAGGTAGTCGAATTGGGATGTGCT
GCTACTTGCCCTTCAAAGAAG---CCCTATGAG---GAAGTTACCTGTTGCTCAACAGACAAGTGCAATC
CTCAT---CCG---------AAA------------------------------CAGAGACCTGGT-----
----------------------------------------

>AF056406.1 Bungarus multicinctus
------------------------------------------------------------------ATCG
TATGCCACACAACA---GCTACTTCGCCT------ATTAGCGCTGTGACTTGTCCACCTGGGGAGAACCT
ATGCTATAGAAAAATGTGGTGTGATGCATTCTGTTCCAGCAAAGGAAAGGTAGTCGAATTGGGATGTGCT
GCTACTTGCTCTTCAAAGAAG---CCCTATGAG---GAAGTTACCTGTTGCTCAACAGACAAGTGCAATC
CTCAT---CCG---------AAA------------------------------CAGAGACCTGGT-----
----------------------------------------

>AF056407.1 Bungarus multicinctus
------------------------------------------------------------------ATCG
TATGCCACACAACA---GCTACTTCGCCT------ATTAGCGCTGTGACTTGTCCACCTGGGGAGAACCT
ATGCTATAGAAAAATGTGGTGTGATGCATTCTGTTCCAGCAAAGGAAAGGTAGTCGAATTGGGATGTGCT
GCTACTTGCCCTTCAAAGAGG---CCCTAT----------------------------------------
----------------------------------------------------------------------
----------------------------------------

>AF056408.1 Bungarus multicinctus
------------------------------------------------------------------ATCG
TATGCCACACAACA---GCTACTTCGCCT------ATTAGCGCTGTGACTTGTCCACCTGGGGAGAACCT
ATGCTATAGAAAAATGTGGTGTGATGCATTCTGTTCCAGCAAAGGAAAGGTAGTCGAATTGGGATGTGCT
GCTACTTGCCCTTCAAAGAAG---CCCTATGAG---GAAGTTACCTGTTGCTCAACAGACAAGTGCAACC
CACAT---CCG---------AAA------------------------------CAGAGACCTGGT-----
----------------------------------------

>AF056409.1 Bungarus multicinctus
------------------------------------------------------------------ATCG
TATGCCACACAACA---GCTACTTCGCCT------ATTAGCGCTGTGACTTGTCCACCTGGGGAGAACCT
ATGCTATAGAAAGATGTGGTGTGATGCATTCTGTTCCAGCAGAGGAAAGGTAGTCGAATTGGGGTGTGCT
GCTACTTGCCCTTCAAAGAAG---CCCTATGAG---GAAGTTACCTGTTGCTCAACAGACCAGTGCCACC
CACAT---CCG---------AAA------------CAG------------------AGACCTGGT-----
----------------------------------------

>AF056410.1 Bungarus multicinctus
------------------------------------------------------------------ATCG
TATGCCACACAACA---GCTACTTCGCCT------ATTAGCGCTGTGACTTGTCCACCTGGGGAGAACCT
ATGCTATAGAAAGATGTGGTGTGATGCATTCTGTTCCAGCAGAGGAAAGGTAGTCGAATTGGGGTGTGCT
GCTACTTGCCCTTCAAAGAAG---CCCTATGAG---GAAGTTACGTGTTGCTCAACAGACAAGTGCAACC
CACAT---CCG---------AAA------------CAG------------------AGACCTGGT-----
----------------------------------------

>AF056411.1 Bungarus multicinctus
------------------------------------------------------------------ATCG
TATGCCACACAACA---GCTACTTCGCCT------ATTAGCGCTGTGACTTGTCCACCTGGGGAGAACCT
ATGCTATAGAAAGATGTGGTGTGATGCATTCTGTTCCAGCAGAGGAAAGGTAGTCGAATTGGGGTGTGCT
GCTACTTGCCCTTCAAAGAAG---CCCTATGAG---GAAGTTACCTGTTGCTCAACAGACAAGTGCAACC
CACAT---CCG---------AAA------------CAG------------------AGACCTGGT-----
----------------------------------------

>AF056412.1 Bungarus multicinctus
------------------------------------------------------------------ATCG
TATGCCACACAACA---GCTACTTCGCCT------ATTAGCGCTGTGACTTGTCCACCTGGGGAGAACCT
ATGCTATAGAAAGATGTGGTGTGATGCATTCTGTTCCAGCAGAGGAAAGGTAGTCGAATTGGGGTGTGCT
GCTACTTGCCCTTCAAAGAAG---CCCTATGAG---GAAGTTACCTGTTGCTCAACAGACAAGTGCAATC
CTCAT---CCG---------AAA------------------------------CAGAGACCTGGT-----
----------------------------------------

>AF056413.1 Bungarus multicinctus
------------------------------------------------------------------ATCG
TATGCCACACAACA---GCTACTTCGCCT------ATTAGCGCTGTGACTTGTCCACCTGGGGAGAACCT
ATGCTATAGAAAAATGTGGTGTGATGCATTCTGTTCCAGCAGAGGAAAGGTAGTCGAATTGGGGTGTGCT
GCTACTTGCCCTTCAAAGAAG---CCCTATGAG---GAAGTTACCTGTTGCTCAACAGACAAGTGCAACC
CACAT---CCG---------AAA------------------------------CAGAGACCTGGT-----
----------------------------------------

>AF056414.1 Bungarus multicinctus
------------------------------------------------------------------ATCG
TATGCCACACAACA---GCTACTTCGCCT------ATTAGCGCTGTGACTTGTCCACCTGGGGAGAACCT
ATGCTATAGAAAAATGTGGTGTGATGTATCCTGTTCCAGCAGAGGAAAGGTAGTCGAATTGGGGTGTGCT
GCTACTTGCCCTTCAAAGAAG---CCCTATGAG---GAAGTTACCTGTTGCTCAACAGACAAGTGCAACC
CACAT---CCG---------AAA------------------------------CAGAGACCTGGT-----
----------------------------------------

>AF056415.1 Bungarus multicinctus
------------------------------------------------------------------ATCG
TATGCCACACAACA---GCTACTTCGCCT------ATTAGCGCTGTGACTTGTCCACCTGGGGAGAACCT
ATGCTATAGAAAAATGTGGTGTGATGCATCCTGTTCCAGCAGAGGAAAGGTAGTCGAATTGGGGTGTGCT
GCTCCTTGCCCTTCAGAGAAG---CCCTATGAG---GAAGTTTCCTGTTGCTCAACAGACAAGTGCAACC
CACAT---CCG---------AAA------------------------------CAGAGACCTGGT-----
----------------------------------------

>AF056416.1 Bungarus multicinctus
------------------------------------------------------------------ATCG
TATGCCACACAACA---GCTACTTCGCCT------ATTAGCGCTGTGACTTGTCCACCTGGGGAGAACCT
ATGCTATAGAAAAATGTGGTGTGATGCATTCTGTTCCAGCAGAGGAAAGGTAGTCGAATTGGGGTGTGCT
GCTACTTGCCCTTCAGAGAAG---CCCTATGAG---GAAGTTTCCTGTTGCTCAACAGACAAGTGCAACC
CACAT---CCG---------AAA------------CAG------------------AGACCTGGT-----
----------------------------------------

>AF056417.1 Bungarus multicinctus
------------------------------------------------------------------ATCG
TATGCCACACAACA---GCTACTTCGCCT------ATTAGCGCTGTGACTTGTCCACCTGGGGAGAACCT
ATGCTATAGAAAGATGTGGTGTGATGTATTCTGTTCCAGCAGAGGAAAGGTAGTCGAATTGGGGTGTGCT
GCTACTTGCCCTTCAAAGAAG---CCCTATGAG---GAAGTTACCTGTTGCTCAACAGACAAGTGCAACC
CACAT---CCG---------AAA------------------------------CAGAGACCTGGT-----
----------------------------------------

>AF142323.1 Bungarus multicinctus
ATGATGACAACTCTGCTGCTGACCTTGGTGGTGGTGACAATCGTGTGCCTGGACTTAGGATATACCATCG
TATGCCACACAACA---GCTACTTCGCCT------ATTAGCGCTGTGACTTGTCCACCTGGGGAGAACCT
ATGCTATAGAAAGATGTGGTGTGATGTATTCTGTTCCAGCAGAGGAAAGGTAGTCGAATTGGGGTGTGCT
GCTACTTGCCCTTCAAAGAAG---CCCTATGAG---GAAGTTACCTGTTGCTCAACAGACAGGTGCAACC
CACAT---CCG---------AAA------------CAG------------------AGACCTGGT-----
----------------------------------------

>AJ007766.1 Bungarus multicinctus
---ATGAAAACTCTGCTGCTGTCCTTGGTGGTGGTGACAATCGTGTGTCTGGACTTAGGATATACCATCG
TATGCCACACAACA---GCTACTTCGCCT------ATTAGCGCTGTGACTTGTCCACCTGGGGAGAACCT
ATGCTATAGAAAGATGTGGTGTGATGTATTCTGTTCCAGCAGAGGAAAGGTAGTCGAATTGGGGTGTGCT
GCTACTTGCCCTTCAAAGAAG---CCCTATGAG---GAAGTTACCTGTTGCTCAACAGACAAGTGCAACC
CACAT---CCG---------AAA------------CAG------------------AGACCTGGT-----
----------------------------------------

>Y17057.1 Bungarus multicinctus
---ATGAAAACTCTGCTGCTGACCTTGGTGGTGGTGACAATCGTGTGCCTGGACTTAGGATATACCATCG
TATGCCACACAACA---GCTACTTCGCCT------ATTAGCGCTGTGACTTGTCCACCTGGGGAGAACCT
ATGCTATAGAAAGATGTGGTGTGATGTATTCTGTTCCAGCAGAGGAAAGGTAGTCGAATTGGGGTGTGCT
GCTACTTGCCCTTCAAAGAAG---CCCTATGAG---GAAGTTACCTGTTGCTCAACAGACAAGTGCAACC
CACAT---CCG---------AAA------------CAG------------------AGACCTGGT-----
----------------------------------------

>DQ917515.1 Demansia vestigiata
---ATGAAAACTCTGCTGCTGACCTTGGTGGTGGTGACCATCGTGTGCCTGGACTTTGGATATGCCAGGA
CATGCCTCAAAACA------------CCT---GAGGTTAAATCTGAGCCTTGTCCACCTGGGCAGGAGGT
ATGCTATACAAAGGCTTGGTGTGATCGTATGTGTTCCTTCAGAGGAAAGGTAATCGAACTGGGATGTGCT
GCTACTTGCCCTCGGCAGGAG---CCAGGAAAG---GAGATTACCTGTTGCTCAACAGACGATTGCAACA
CACAT---CCG-----------------------------------------------------------
----------------------------------------

>DQ917516.1 Demansia vestigiata
---ATGAAAACTCTGCTGCTGACCTTGGTGGTGGTGACCATCGTGTGCCTGGACTTTGGATATGCCAGGA
CATGCCTCAAAACA------------CCT---GAGGTTAAATCTGAGCCTTGTCCACCTGGGCAGGAGGT
ATGCTATACAAAGGCTTGGCGTGATCGTATGTGTTCCTTCAGAGGAAAGGTAATCGAACTGGGATGTGCT
GCTACTTGCCCTCGGCAGGAG---CCAGGAAAG---GAGATTACCTGTTGCTCAACAGACGATTGCAACA
CACAT---CCG-----------------------------------------------------------
----------------------------------------

>FJ481928.1 Drysdalia coronoides
---ATGAAAACTCTGCTGCTGACCTTGGTGGTGGTGACAATCGTGTGCCTGGACTTAGCATACACCAGGA
AATGCTACAAAACA---------CATCCT------TATAAATCTGAGCCTTGTGCATCTGGGGAGAACCT
ATGCTATACAAAGACTTGGTGTGATTTTCGGTGTAGCCAACTAGGAAAGGCAGTCGAATTGGGATGTGCT
GCTACTTGCCCTACAACGAAG---CCCTATGAG---GAAGTTACCTGTTGCTCAACAGACGATTGCAACA
GATTT---CCG---------AAT------------TGGGAA---------------CGGCCTAGA---CC
ACGTCCTCGAGGGTTGCTCTCATCCATCATGGACCATCCT

>FJ752455.1 Drysdalia coronoides
---ATGAAAACTCTGCTGCTGACCTTGGTGGTGGTGACAATCGTGTGCCTGGACTTAGCATACACCAGGA
AATGCTACAAAACA---------CATCCT------TATAAATCTGAGCCTTGTGCACCTGGGGAGAACCT
ATGCTATACAAAGACTTGGTGTGATTTTCGGTGTAGCCAACTAGGAAAGGCAGTCGAATTGGGATGTGCT
GCTACTTGCCCTACAACGAAG---CCCTATGAG---GAAGTTACCTGTTGCTCAACAGACGATTGCAACA
GATTT---CCG---------AAT------------TGGGAA---------------CGGCCTAGA---CC
ACGTCCTCGAGGGTTGCTCTCATCCATCATGGACCATCCT

>FJ752456.1 Drysdalia coronoides
---ATGAAAACTCTGCTGCTGACCTTGGTGGTGGTGACAATCGTGTGCCTGGACTTAGGTGACAGCTTGA
TATGCTACCTGGGA------------TAT------AATAACCCTCAGACTTGTGCACCAGGGCAGAACCT
ATGCTATACAAAAAAATGGTGTGATGCTTTTTGTTTACAGAGAGGAAAGGTAATCCAATTGGGATGTGCT
GCTACTTGCCCTACAACGAAG---CCCTGTGAG---GAAGTTACCTGTTGCTCAAGAGACAAGTGCAACC
CACAT---CCG---------GCA------------CAA------------------CGATCTCGT-----
----------------------------------------

>FJ752457.1 Drysdalia coronoides
---ATGAAAACTCTGCTGCTGACCTTGGTGGTGGTGACAATCGTGTGCCTGGACTTAGCATACACCAGGA
AATGCTACAAAACA---------CATCCT------TATAAATCTGAGCCTTGTGCATCTGGGGAGAACCT
ATGCTATACAAAGACTTGGTGTGATTTTCGGTGTAGCCGACTAGGAAAGGCAGTCGAATTGGGATGTGCT
GCTACTTGCCCTACAACGAAG---CCCTATGAG---GAAGTTACCTGTTGCTCAACAGACGATTGCAACA
GATTT---CCG---------AAT------------TGGGAA---------------CGGCCTAGA---CC
ACGTCCTCGAGGGTTGCTCTCATCCATCACGGACCATCCT

>FJ752458.1 Drysdalia coronoides
---ATGAAAACTCTGCTGCTGACCTTGGTGGTGGTGACAATCGCGTGCCTGGACTTAGGTGACAGCTTGA
TATGCTACCTGGGA------------TAT------AATAACCCTCAGACTTGTGCACCAGGGCAGAACCT
ATGCTATACAAAAAAATGGTGTGATGCTTTTTGTTTACAGAGAGGAAAGGTAATCCAATTGGGATGTGCT
GCTACTTGCCCTACAACGAAG---CCCTATGAG---GAAGTTACCTGTTGCTCAAGAGACAAGTGCAACC
CACAT---CCG---------GCA------------------------------CAACGATCTCGT-----
----------------------------------------

>FJ752459.1 Drysdalia coronoides
---ATGAAAACTCTGCTGCTGACCTTGGTGGTGGTGACAATCGTGTGCCTGGACTTAGGTGACAGCTTGA
TATGCTACCAGGCA------------TAT------AATACACCTCAGACTTGTGCACCTGGGGAGAACCT
ATGCTATACAAAGACTTGGTGTGATTATTGGTGTCACGTGAAAGGAAAGCGAATCGATTTGGGATGTGCT
GCTACTTGCCCTACAGCGAAG---CCCGGTGAG---GATGTTACCTGTTGCTCAAGAGACAAGTGCAACC
CACAT---CCG---------CTA------------CAA------------------CGACCTCGT-----
----------------------------------------

>FJ752460.1 Drysdalia coronoides
---ATGAAAACTCTGCTGCTGACCTTGGTGGTGGTGACAATCGTGTGCCTGGACTTAGGTGACAGCTTGA
TATGCTACATGGGA------------CCT------AAAACCCCTCGGACTTGTCCACCTGGGGAGAACCT
ATGCTATACAAAGACTTGGTGTGATGCTTTTTGTTCCATCAGAGGAAGGCGAGTCGATTTGGGATGTGCT
GCTACTTGCCCTACAGCGAAG---CCCGGTGTG---GATATTACCTGTTGCTCAACAGACAAGTGCAACC
CACAT---CCG---------GCA------------------------------CACCAATCTCGT-----
----------------------------------------

>FJ752461.1 Drysdalia coronoides
---ATGAAAACTCTGCTGCTGACCTTGGTGGTGGTGACAATCGTGTGCCTGGACTTAGGTAACAGCTTCT
CACGCTACAAAACA------------CCT---TATGTTAAATCTGAGCCTTGTGCACCAGGGGAGAACCT
ATGCTATACAAAGAGTTGGTGTGATCGTTTTTGTTCCATCAGAGGAAAGGTAATCGAACTGGGATGTGCT
GCTACTTGCCCTCCAGCGGAG---CCAAAAAAG---GATATTACCTGTTGCTCAACAGACAATTGCAACA
CACAT---CCG-----------------------------------------------------------
----------------------------------------

>FJ752462.1 Drysdalia coronoides
---ATGAAAACTCTGCTGCTGACCTTGGTGGTGGTGACAATCGTGTGCCTGGACTTAGGTAACAGCTTCT
CATGCTACAAAACA------------CCT---TATGTTAAATCTGAGCCTTGTGCACCAGGGGAGAACCT
ATGCTATACAAAGAGTTGGTGTGATCGTTTTTGTTCCATCAGAGGAAAGGTAATCGAACTGGGATGTGCT
GCTACTTGCCCTCCAGCGGAG---CCAAAAAAG---GATATTACCTGTTGCTCAACAGACAATTGCAACA
CACAT---CCG-----------------------------------------------------------
----------------------------------------

>FJ752463.1 Drysdalia coronoides
---ATGAAAACTCTGCTGCTGACCTTGGTGGTGGTGACAATCGTGTGCCTGGACTTAGGTGACAGCTTGA
TATGCTACCTGGGA------------TAT------AATAACCCTCAGACTTGTGCACCAGGGCAGAACCT
ATGCTATACAAAAAAATGGTGTGATGCTTTTTGTTTACAGAGAGGAAAGGTAATCCAATTGGGATGTGCT
GCTACTTGCCCTACAACGAAG---CCCTATGAG---GAAGTTACCTGTTGCTCAAGAGACAAGTGCAACC
CACAT---CCG---------GCA------------CAA------------------CGATCTCGT-----
----------------------------------------

>FJ752464.1 Drysdalia coronoides
---ATGAAAACTCTGCTGCTGACCTTGGTGGTGGTGACAATCGTGTGCCTGGACTTAGGTAACAGCTTCT
CATGCTACAAAACA------------CCT---TATGTTAAATCTGAGCCTTGTGCACCAGGGGAGAACCT
ATGCTATACAAAGAGTTGGTGTGATGCTTTTTGTTCCATCAGAGGAAAGGTAATCGAACTGGGATGTGCT
GCTACTTGCCCTCCAGCGGAG---CCAAAAAAG---GATATTACCTGTTGCTCAACAGACAATTGCAACA
CACAT---CCG-----------------------------------------------------------
----------------------------------------

>FJ752465.1 Drysdalia coronoides
---ATGAAAACTCTGCTGCTGACCTTGGTGGTGGTGACAATCGTGTGCCTGGACTTAGGTGACAGCTTGA
TATGCTACCTGGGA------------TAT------AATAACCCTCAGACTTGTGCACCAGGGCAGAACCT
ATGCTATACAAAAAAATGGTGTGATGCTTTTTGTTTACAGAGAGGAAAGGTAATCCAATTGGGATGTGCT
GCTACTTGCCCTACAGCGAAG---CCCGGTGAG---GATGTTACCTGTTGCTCAAGAGACAAGTGCAACC
CACAT---CCG---------CTA------------CAA------------------CGACCTCGT-----
----------------------------------------

>FJ752466.1 Drysdalia coronoides
---ATGAAAACTCTGCTGCTGACCTTGGTGGTGGTGACAATCGTGTGCCTGGACTTAGGTAACAGCTTCT
CATGCTACAAAACA------------CCT---TATGTTAAATCTGAGCCTTGTGCACCAGGGGAGAACCT
ATGCTATACAAAGAGTTGGTGTGATCGTTTTTGTTCCATCAGAGGAAAGGTAATCGAACTGGGATGTGCT
GCTACTTGCCCTCCAGCGGAG---CCAAAAAAG---GATATTACCCGTTGCTCAACAGACAATTGCAACA
CACAT---CCG-----------------------------------------------------------
----------------------------------------

>FJ752467.1 Drysdalia coronoides
---ATGAAAACTCTGCTGCTGACCTTGGTGGTGGTGACAATCGTGTGCCTGGACTTAGCATACACCAGGA
AATGCTACAAAACA---------CATCCT------TATAAATCTGAGCCTTGTGCATCTGGGGAGAACCT
ATGCTATACAAAGACTTGGTGTGATTTTCGGTGTAGCCAACTAGGAAAGGCAGTCGAATTGGGATGTGCT
GCTACTTGCTCTACAACGAAG---CCCTATGAG---GAAGTTACCTGTTGCTCAACAGACGATTGCAACA
GATTT---CCG---------AAT------------TGGGAA---------------CGGCCTAGA---CC
ACGTCCTCGAGGGTTGCTCTCATCCATCATGGACCATCCT

>FJ752468.1 Drysdalia coronoides
---ATGAAAACTCTGCTGCTGACCTTGGTGGTGGTGACAATCGTGTGCCTGGACTTAGGTGACAGCTTGA
TATGCTACCAGGCA------------TAT------AATACACCTCAGACTTGTGCACCTGGGGAGAACCT
ATGCTATACAAAGACTTGGTGTGATGCTTTTTGTTCCATCAGAGGAAGGCGAGTCGATTTGGGATGTGCT
GCTACTTGCCCTACAGCGAAG---CCCGGTGTG---GATATTACCTGTTGCTCAACAGACAAGTGCAACC
CACAT---CCG---------GCA------------------------------CACCAATCTCGT-----
----------------------------------------

>FJ752469.1 Drysdalia coronoides
---ATGAAAACTCTGCTGCTGACCTTGGTGGTGGTGACAATCGTGTGCCTGGACTTAGGTAACAGCTTCT
CATGCCACAAAACA------------CCT---TATGTTAAATCTGAGCCTTGTGCACCAGGGGAGAACCT
ATGCTATACAAAGAGTTGGTGTGATGCTTTTTGTTCCATCAGAGGAAAGGTAATCGAACTGGGATGTGCT
GCTACTTGCCCTCCAGCGGAG---CCAAAAAAG---GATATTACCTGTTGCTCAACAGACAATTGCAACA
CACAT---CCG-----------------------------------------------------------
----------------------------------------

>FJ752470.1 Drysdalia coronoides
---ATGAAAACTCTGCTGCTGACCTTGGTGGTGGTGACAATCGTGTGCCTGGACTTAGGTAACAGCTTCT
CATGCTACAAAACA------------CCT---TATGTTAAATCTGAGCCTTGTGCACCAGGGGAGAACCT
ATGCTATACAAAGAGTTGGTGTGATCGTTTTTGTTCCATCAGAGGAAAGGTAATCGAACTGGGATGTGCT
GCTACTTGCCCTCCAGCGGAG---CCAAAAAAG---GATATTACCTGTTGCTCAACAGACAATTGCAACA
CACAT---CCG-----------------------------------------------------------
----------------------------------------

>AF159537.1 Lapemis hardwickii
---ATGAAAATTCTGCTGCTGACCTTGGTGGTGGTGACAATCGTGTGCCTGGACTTAGCATACACCAGGA
CATGCTTCAGAACA------------CCT------TATAAACCTGAGACTTGTCCACCTGGGCAGAACCT
ATGCTATAAAAAGAGTTGGTGTGATGCTTTTTGTTCCAGCAGAGGAAAGGTAATCGAACTGGGATGTACT
GCTAAATGCCCTACAGTGAAG---GACGGAAAA---GATATTACCTGTTGCGCAACAGACAATTGCAACA
CAGTT---GCG---------AAC------------TGG------------------AAATCTCGT-----
----------------------------------------

>AF159538.1 Lapemis hardwickii
---ATGAAAACTCTGCTGCTGACCTTGGTGGTGGTGACAATCGTGTGCCTGGACTTAGGTGACAGCTTGT
CATGCTACCTGGGA------------TAT------AAACGCTCTCAGACTTGCCCACCTGGGGAGAAGGT
ATGCTTTGTAAAGAGTTGGTGTGATGCTTTTTGTGGCTCGAGAGGAAAGCGAATCGAAATGGGATGTGCT
GCTACTTGCCCTACAGTGAAG---GACGGTATA---GATATTACCTGTTGCGCAACAGACAATTGCAACA
CATAT---GCG---------AAC------------TGGGGA------------------TCTGGT-----
----------------------------------------

>EF405871.1 Lapemis hardwickii
---ATGAAAATTCTGCTGCTGACCTTGGTGGTGGTGACAATCGTGTGCCTGGACTTAGCATACACCAGGA
CATGCTACAGAACACATCCT---------------TATAAACCTGAGACTTGTCCACCTGGGCAGAACCT
ATGCTATAAAAAGAGTTGGTGTGATGCTTTTTGTTCCAGCAGAGGAAAGGTAATCGAACTGGGATGTACT
GCTAAATGCCCTACAGTGAAG---CACGGAAAA---GATATTAACTGTTGCGCAACAGACAATTGCAACA
CAGTT---GCG---------AAC------------TGG------------------AAATCTCGT-----
----------------------------------------

>AB015513.1 Laticauda semifasciata
---ATGAAAACTCTGCTGCTGACCTTGGTGGTGGTGACAATCGTGTGCCTGGACTTAGGATACACCAGGG
AATGCTACCTGAAT------------CCT------CATGACACTCAGACTTGTCCATCTGGGCAGGAAAA
ATGCTATGTAAAGTCTTGGTGTAATGCTTGGTGTAGCAGCAGAGGAAAGGTACTCGAATTTGGATGTGCA
GCTACTTGCCCTTCAGTGAAC---ACCGGAACC---GAAATTAAATGTTGCTCAGCAGACAAGTGCAACA
CATAT---CCG-----------------------------------------------------------
----------------------------------------

>AB015512.1 Laticauda semifasciata
---------------------------------------------------------GGATACACCAGGG
AATGCTACCTGAAT------------------CCTCATGACACTCAGACTTGTCCATCTGGGCAGGAAAT
ATGCTATGTAAAGTCTTGGTGTAATGCTTGGTGTAGCAGCAGAGGAAAGGTACTCGAATTTGGATGTGCA
GCTACTTGCCCTTCAGTGAAC---ACCGGAACC---GAAATTAAATGTTGCTCAGCAGACAAGTGCAACA
CATAT---CCG-----------------------------------------------------------
----------------------------------------

>AF026893.1 Naja sputatrix
---ATGAAAACTCTGCTGCTGACCTTGGTGCTGGTGACAATCATGTGCCTGGACTTAGGATACACCATAA
GATGCTTCATAACA------------CCT---GATGTTACCTCTACGGATTGTCCAAATGGGCAT---GT
ATGCTATACAAAGACTTGGTGTGATGGTTTCTGTAGCAGCAGAGGAAGAAGAGTCGAGTTGGGATGTGCT
GCTACTTGCCCTACAGTGAAG---CCCGGTGTG---GATATTCAATGTTGTTCAACAGACAATTGCAACC
CATTT---CCA---------ACA---------------------------------CGTCCT--------
----------------------------------------

>DQ917508.1 Notechis scutatus
---ATGAAAACTCTGCTGCTGACCTTGGTGGTGGTGACAATCGTGTGCCTGGACTTAGGTGACAGCTTGA
TATGCTACATGGGA------------CCT------AAAACCCCTCGGACTTGTCCACGTGGGCAGAACCT
ATGCTATACAAAGACTTGGTGTGATGCTTTTTGTAGCAGCAGAGGAAAGGTAGTCGAATTGGGATGTGCT
GCTACTTGCCCTATAGCGAAG---TCCTATGAG---GATGTTACCTGTTGCTCAACAGACAATTGCAACC
CATTT---CCA---------GTA---------------------------------CGTCCTAGA-----
-CCACATCCT------------------------------

>AY596926.1 Ophiophagus hannah
---ATGAAAACTCTGCTGCTGACCTTGGTGGTGATGACAATCGTGTGCCTGGACTTAGGATACACCTTGA
TATGCTTCATATCT------------TCT------CATGACTCTGTGACTTGTGCACCTGGGGAGAATGT
ATGCTTTTTAAAATCTTGGTGTGATGCTTGGTGTGGCAGCAGAGGAAAGAAACTCTCATTTGGATGTGCT
GCTACTTGCCCTAAAGTGAAT---CCCGGTATA---GATATTGAATGTTGCTCAACAGACAATTGCAACC
CACAT---CCG---------AAA------------------------------TTGAGACCT--------
----------------------------------------

>AY596927.1 Ophiophagus hannah
---ATGAAAACTCTGCTGCTGACCTTGGTGGTGATGACAATCGTGTGCCTGGACTTAGGATACAGCTTGA
TATGCTTCATATCT------------CCT------CATGACTCTGTGACTTGCGCACCTGGGGAGAATGT
ATGCTTTTTAAAATCGTGGTGTGATGCTTGGTGTGGCAGCAGAGGAAAGAAACTCTCCTTTGGATGTGCT
GCTACTTGCCCTAAAGTGAAT---CCCGGTATA---GATATTGAATGTTGCTCAACAGACAATTGCAACC
CACAT---CCA---------AAA------------TTG------------------AGACCT--------
----------------------------------------

>AY596928.1 Ophiophagus hannah
---ATGAAAACTCTGCTGCTGACCTTGGTGGTGGTGACAATCGTGTGCCTGGACTTAGGATACACCACGA
AATGCTACGTAACA------------CCT---GATGTTAAGTCTGAGACTTGTCCAGCTGGGCAGGACAT
ATGCTATACAGAGACTTGGTGTGATGCTTGGTGTACCTCCAGAGGAAAAAGAGTCAATTTGGGATGTGCT
GCTACTTGCCCTATAGTGAAG---CCCGGTGTG---GAAATTAAATGTTGCTCAACAGACAATTGCAACC
CATTT---CCA---ACACGCAAA---------------------------------CGTCCT--------
----------------------------------------

>AY596929.1 Ophiophagus hannah
---ATGAAAACTCTGCTGCTGACCTTGGTGGTGGTGACAATCATGTGCCTGGACTTAGGATACACCACGA
AATGCTACGTAACA------------CCT---GATGTTACCTCTCAGACTTGTCCAGATGGGCAGAACAT
ATGCTATACAGAGACTTGGTGTGATGCTTGGTGTGGCAGCAGAGGAAAAAGAGTCAATTTGGGATGTGCT
GCTACTTGCCCTAAAGTGAAT---CCCGGTGTG---GATATTATATGTTGCTCAACAGACAATTGCAACC
CATTT---CCA---------AAA---------------------------------CGTTCT--------
----------------------------------------

>AY596930.1 Ophiophagus hannah
---ATGAAAACTCTGCTGCTGACCTTGGTGGTGGTGACAATCGTGTGCCTGGACTTAGGATACACCAGGA
TATGCCACAAATCT------------TCT------TTTATCTCTGAGACTTGTCCAGATGGGCAGAACCT
ATGCTATTTAAAATCGTGGTGTGACATTTTTTGTGGCAGCAGAGGAGAGAGACTCGAATTCGGATGTGCT
GCTACTTGCCCTGAAGTGAAG---CCTGGTGTG---AATATTGAATGTTGCTCAACAGACAATTGCAACC
CACAT---CCG---------AAA------------TTG------------------AGACCT--------
----------------------------------------

>AY596932.1 Ophiophagus hannah
------------------------------------------------------------------ACGA
AATGCTACATAACA------------CCT---GATGTTAAGTCTGAGACTTGTCCAGATGGGGAGAACAT
ATGCTATACAAAGTCTTGGTGTGATGTTTTTTGTACCTCCAGAGGAAAAAGAATTGATTTGGGCTGTGCT
GCTACTTGCCCTAAAGTGAAG---CCCGGTGTG---GATATTAAATGTTGCTCAACAGACAATTGCAACC
CATTTACACCA------------------------TGGAAA---------------CGTCAT--------
----------------------------------------

>AY596933.1 Ophiophagus hannah
------AAAACTCTGCTGCTGACCTTGGTGGTGGTGACAATCTTGTGCCTGGACTTAGGATACACCACAA
AATGCTACATAACA------------CCT---GATGTGAAGTCTGAGACTTGTCCAGATGGGGAGAACAT
ATGCTATACAAAGACTTGGTGTGATGTTTGGTGTGGCAGCAGAGGAAGAAGAGTCGATTTGGGATGTGCT
GCTACTTGCCCTATAGTGAAG---CCCGGTGTA---AATATTAATTGTTGCTCAACAGACAATTGCAACC
CATTT---CCA---------AAA---------------------------------CGTTCT--------
----------------------------------------

>DQ273567.1 Ophiophagus hannah
---ATGAAAATTCTGCTGCTGACCTTGGTGGTGGTGACAATCATGTGCCTGGACTTAGGATACACCACAA
AATGCTACAAAACC---GGT---GAACGT------ATTATTTCTGAGACTTGTCCCCCTGGGCAGGACCT
ATGCTATATGAAGACTTGGTGTGACGTTTTTTGTGGCAGCAGAGGAAGGGTCATCGAATTGGGATGTACT
GCTACTTGTCCTACAGTGAAG---CCCCATGAG---CAAATTACCTGTTGCTCAACAGACAACTGCAACC
CACAT---CCA---------AAA------------------------------ATGAAACAACGT-----
----------------------------------------

>DQ273568.1 Ophiophagus hannah
---ATGAAAACTCTGCTGCTGACCTTGGTGGTGATGACAATCGTGTGCCTGGACTTAGGATACACCTTGA
TATGCTTCATATCT------------TCT------CATGACTCTGTGACTTGTGCACCTGGGGAGAATGT
ATGCTTTTTAAAATCGTGGTGTGATGCTTGGTGTGGCAGCAGAGGAAAGAAACTCTCATTTGGATGTGCT
GCTACTTGCCCTAAAGTGAAT---CCCGGTATA---GATATTGAATGTTGCTCAACAGACAATTGCAACC
CACAT---CCG---------AAA------------------------------TTGAGACCT--------
----------------------------------------

>DQ273569.1 Ophiophagus hannah
---ATGAAAACTCTGCTGCTGACCTTGGTGGTGGTGACAATCATGTGCCTGGACTTAGGATACACCACAA
AATGCTACAAAACC---GGT---GAACGT------ATTATTTCTGAGACTTGTCCCCCTGGGCAGGACCT
ATGCTATATGAAGACTTGGTGTGACGTTTTTTGTGGCAGCAGAGGAAGGGTCGTCGAATTGGGATGTACT
GCTACTTGTCCTACAGTGAAG---CCCCATGAG---CAAATTACCTGTTGCTCAACAGACAACTGCAACC
CACAT---CCA---------AAA------------------------------ATGAAACAACGT-----
----------------------------------------

>DQ273570.1 Ophiophagus hannah
---ATGAAAACTCTGCTGCTGACCTTGGTGGTGGTGACAATCGTGTGCCTGGACTTAGGATACACCACGA
AATGCTACGTAACA------------CCT---GATGTTAAGTCTGAGACTTGTCCAGATGGGGAGAACAT
ATGCTATACAAAGTCTTGGTGTGAGGTTTTTTGTACCTCCAGAGGAAAAAGAATTGATTTGGGCCGTGCT
GCTACTTGCCCTAAAGTGAAG---CCCGGTGTG---GATATTAAATGTTGCTCAACAGACAATTGCAACC
CATTTACACCA------------------------TGGAAA---------------CGTCAT--------
----------------------------------------

>DQ273571.1 Ophiophagus hannah
---ATGAAAACTCTGCTGCTGACCTTGGTGGTGATGACAATCGTGTGCCTGGACTTAGGATACACCTTGA
TATGCTTCATATCT------------TCT------CATGACTCTGTGACTTGTGCACCTGGGGAGAATGT
ATGCTTTTTAAAATCGTGGTGTGATGCTTGGTGTGGCAGCAGAGGAAAGAAACTCTCATTTGGATGTGCT
GCTACTTGCCCTAGAGTGAAT---CCCGGTATA---GATATTGAATGTTGCTCAACAGACAATTGCAACC
CACAT---CCG---------AAA------------------------------TTGAGACCT--------
----------------------------------------

>DQ273572.1 Ophiophagus hannah
---ATGAAAACTCTGCTGCTGACTTTGGTGGTGGTGACAATCATGTGCCTGGACTTAGGATACACCACAA
AATGCTACAAAACC---GGT---GAACGT------ATTATTTCCGAGACTTGTCCCCCTGGGCAGGACTT
ATGCTATATGAAGACTTGGTGTGACGTTTTTTGTGGCAGCAGAGGAAGGGTCATCGAATTGGGATGTACT
GCTACTTGTCCTACAGTGAAG---CACCATGAG---CAAATTACCTGTTGCTCAACAGACAACTGCAACC
CACAT---CCA---------AAA------------------------------ATGAAACAACGT-----
----------------------------------------

>DQ902574.1 Ophiophagus hannah
---ATGAAAACTCTGCTGCTGACCTTGGTGGTGGTGACAATCGTGTGCCTGGACTTAGGATACACCACGA
AATGCTATGTAACA------------CCT---GATGCTACCTCTCAGACTTGTCCAGATGGGGAGAACAT
ATGCTATACAAAGTCTTGGTGTGACGTTTTTTGTAGCTCCAGAGGAAAAAGAATTGATTTGGGCTGTGCT
GCTACTTGCCCTAAAGTGAAG---CCCGGTGTG---GATATTAAATGTTGCTCAACAGACAATTGCAACC
CATTTACACCA------------------------TGGAAA---------------CGTCAT--------
----------------------------------------

>FJ952515.1 Ophiophagus hannah
---ATGAAAACTCTGCTGCTGACCTTGGTGGTGGTGACAATCGTGTGCCTGGACTTAGGATATACTTTGT
TATGCTACAAAACA---CCT---TCACCT------ATTAACGCTGAGACTTGTCCACCTGGGGAGAACCT
ATGCTATACGAAGATGTGGTGTGATGCATGGTGTTCCAGCAGAGGAAAGGTAATCGAATTGGGATGTGCT
GCTACTTGCCCCTCAAAGAAG---CCCTATGAG---GAAGTTGACTGTTGCTCAACAGACAACTGCAACC
CACAT---CCG---------AAA------------TTG------------------AGACCT--------
----------------------------------------

>DQ917512.1 Oxyuranus microlepidotus
---ATGAAAACTCTGCTGCTGACCTTGGTGGTGGTGACAATCGTGTGCCTGGACTTAGGATACACCAGGA
GATGCTTCATAACA------------CCT---GATGTTAGATCTGAGCGTTGTCCACCTGGGCAGGAGGT
ATGCTATACAAAGACTTGGTGTGATGGTTTTTGTGGCAGCAGAGGAAAGCGAGTCGATTTGGGATGTGCT
GCTACTTGCCCTACTCCAAAGAAGAAAGATATA---AAGATTATCTGTTGCTCAAAAGACAATTGCAACA
CATTT---CCG---------AAA------------TGG---------------------CCC--------
----------------------------------------

>DQ917513.1 Oxyuranus microlepidotus
---ATGAAAACTCTGCTGCTGACCTTGGTGGTGGTGACAATCGTGTGCCTGGACTTAGGATACACCAGGA
GATGCTTCATAACA------------CCT---GATGTTAGATCTGAGCGTTGTCCACCTGGGCAGGAGGT
ATGCTATACAAAGACTTGGTGTGATGGTTTTTGTAGCAGCAGAGGAAAGCGAGTCGATTTGGGATGTGCT
GCTACTTGCCCTACTCCAAAGAAGAAAGGTATA---GATATTATCTGTTGCTCAAAAGACAATTGCAACA
CATTT---CCG---------AAA------------TGG---------------------CCC--------
----------------------------------------

>EU029749.1 Oxyuranus microlepidotus
---ATGAAAACTCTGCTGCTGACCTTGGTGGTGGTGACAATCGTGTGCCTGGACTTAGGATACACCAGGA
GATGCTTCATAACA------------CCT---GATGTTAGATCTGAGCGTTGTCCACCTGGGCAGGAGGT
ATGCTATACAAAGACTTGGTGTGATGGTTTTTGTGGCAGCAGAGGAAAGCGAGTCGATTTGGGATGTGCT
GCTACTTGCCCTACTCCAAAGAAGAAAGGTATA---GATATTATCTGTTGCTCAAAAGACAATTGCAACA
CATTT---CCG---------AAA------------TGG---------------------CCC--------
----------------------------------------

>DQ917510.1 Pseudechis australis
---ATGAAAACTCTGCTGCTGACCTTGGTGGTGGTGACAATCATGTGCCTGGACTTAGGATACACCTTAA
CATGCTACAAAGGA------------CGT---GATCGGAGCTCTGAGACTTGTCGATCTGAGCAGGAGCT
ATGCTGTACAAAGACTTGGTGTGATCAGTGGTGTCAGGACAGAGGACCGCGACTCGAAATGGGATGTACT
GCTACTTGCCCTAGGCGGATG---CCCGGTTTA---GATTTTACCTGTTGCACAACAGACAATTGCAACC
CAGTT---CCG---------ACA-----------------------------------------------
----------------------------------------

>AF082982.1 Pseudonaja textilis
---ATGAAAACTCTGCTGCTGACCTTGGTGGTGGTGACAATCGTGTGCCTGGACTTAGGATACACCAGGA
CATGCTTCATAACA------------CCT---GATGTTAAATCTAAGCCTTGTCCACCTGGGCAGGAGGT
ATGCTACACAAAGACTTGGTGTGATGGTTTTTGTGGCATCAGAGGAAAGCGAGTCGATTTGGGATGTGCT
GCTACTTGCCCTACTCCAAAGAAGACCGGTATA---GATATTATCTGTTGCTCCACAGACGATTGCAACA
CATTT---CCA---------TTA---------------------------------CGTCCTCGA-----
----------GGGAGGCTCTCATCCATCAAGGACCATCCT

>FJ790456.1 Suta nigriceps
---ATGAAAACTCTACTGCTGACCTTGGTGGTGGTGACAATCGTGCGCCTGGACTTAGGATACACCTTAA
CATGCTACACATCA------------CTT---AATAGGGAGTCTAAGACTTGTCCATCTGGGCAGAATCT
ATGCGTTACAAAGACTTGGTGTGGTGAGATGTGTTCCATCAGAGGAAAGCGAGTCGAATTGGGATGTGCT
GCTACTTGTCCTATACGGACG---CCCGGTTTG---GATTTTACCGTTTGCACAACAGACAATTGCAACC
CAGTT---CCT---------GAA------------AGGGAA---------------GAAATTTCA-----
----------ATGTTGCTCTCATCCATCTTGGACCATCCT

>FJ790457.1 Suta nigriceps
---ATGAAAACTCTGCTGCTGACCTTGGTGGTGGTGACAATCGTGTGCCTGGACTTAGGTGACAGCTTGA
TATGTTACCTGGGA------------CCT------AATAACCCTCAGACTTGTCCACCAGGGGAGAAGCT
ATGCTTTACAAAGGCTTGGTGTGATGCTTGGTGTCCCTCGAGAGGAAAGCGAATGGAATTTGGATGTGCT
GCTACTTGCCCTACAGGGAAG---CCCGGTGTG---GATATTACCTGTTGCTCAACAGACAAGTGCAACC
CACAT---CCG---------AAACAGCAACGTCGTTGGGTT---------------TTGCTCTCA-----
-TCCATCTTGGACCATCCT---------------------

>DQ917509.1 Tropidechis carinatus
---ATGAAAACTCTGCTGCTGACCTTGGTGGTGGTGACAATCGTGTGCCTGGACTTAGGTAACAGCTTCT
CATGCTACAAAACA------------CCT---CATGTTAAATCTGAGCCTTGTGCACCAGGGCAGAACCT
ATGCTATACAAAGACTTGGTGTGATGCTTTTTGTTTCAGCAGAGGAAGGGTAATCGAACTGGGATGTGCT
GCTACTTGCCCTCCAGCGGAG---CCAAAAAAG---GATATTAGCTGTTGCTCAACAGACAATTGCAACC
CACAT---CCG---------GCA------------CAC------------------CAATCTCGT-----
----------------------------------------

>GAGZ01000001.1 Acanthophis wellsei
---ATGAAAACTCTGCTGCTGACCTTGGTGGTGGTGACAATCCTGTGCCTGGACTTAGGATACACCATGA
CATGCTTCAAAACA------------CCT---TATGTTAAATCCGAGCCTTGTCCACCTGGGGAGAATGT
ATGCGTTACAAAGACTTGGTGTGATGCCTTTTGTAGCATCAGAGGAAAGGTAATCGAACTGGGATGTGCT
GCTACTTGCCCTCCAGCGGAG---CCAAAAAAG---GATATTAAATGTTGCTCAACAGACAATTGCAACA
CACAT---CCG-----------------------------------------------------------
----------------------------------------

>GAGZ01000002.1 Acanthophis wellsei
---ATGAAAACTCTGCTGCTGACCTTGGTGGTGGTGACAATCCTGTGCCTGGACTTAGGTGACAGCGTGA
TATGCTACCTGGGA------------TAT------AACAACCCTCAGACTTGTCCACCTGGGGAGAATGT
ATGCTTTACAAGGACTTGGTGTGATGCCTTTTGTAGCAGCAGAGGAAAGGTAGTCGAACTGGGATGTGCT
GCTACTTGCCCTATACCGAAG---TCCTATCAG---GATGTTAAATGTTGCTCAACAGACAAGTGCAACC
CATTT---CCA---------GTA---------------------------------CGTCCTCGA-----
-CGGAGGCCC------------------------------

>GAGZ01000003.1 Acanthophis wellsei
---ATGAAAACTCTGCTGCTGACCTTGGTGGTGGTGACAATCCTGTGCCTGGACTTAGGTGACAGCGTGA
TATGCTACCTGGGA------------TAT------AACAACCCTCAGACTTGTCCACCTGGGGAGAATGT
ATGCTTTACAAGGACTTGGTGTGATTCCTTTTGTAGCAGCAGAGGAAAGGTAGTCGAACTGGGATGTGCT
GCTACTTGCCCTATACCGAAG---TCCTATCAG---GATGTTAAATGTTGCTCAACAGACAAGTGCAACC
CATTT---CCA---------GTA---------------------------------CGTCCTCGA-----
-CGGAGGCCC------------------------------

>GAGZ01000004.1 Acanthophis wellsei
---ATGAAAACTCTGCTGCTGACCTTGGTGGTGGTGACAATCGTGTGCCTGGACTTAGGATACACCAAGA
CATGCTTCAAAACA------------CCT---TATGTTAAATCCGAGCCTTGTCCACCTGGGCAGGACCT
ATGCTATACAAAGACTTGGTGTGATGCCTTTTGTAGCATCAGAGGAAAGGTAATCGAACTGGGATGTGCT
GCTACTTGCCCTCCAGCGGAG---CCAAAAAAG---GATATTAAATGTTGCTCAACAGACAATTGCAACA
CACAT---CCG-----------------------------------------------------------
----------------------------------------

>GAGZ01000005.1 Acanthophis wellsei
---ATGAAAACTCTGCTGCTGACCTTGGTGGTGGTGACAATCGTGTGCCTGGACTTAGGATACACCAAGA
CATGCTTCAAAACA------------CCT---TATGTTAAATCCGAGCCTTGTCCACCTGGGCAGGACCT
ATGCTATACAAAGACTTGGTGTGATGCCTTTTGTAGCATCAGAGGAAAGGTAATCGAACTGGGATGTGCT
GCTACTTGCCCTCCAGCGGAG---CCAAAAAAG---GATATTAAATGTTGCTCAACAGACAATTGCAACA
CACAT---CCG-----------------------------------------------------------
----------------------------------------

>GAGZ01000006.1 Acanthophis wellsei
---ATGAAAACTCTGCTGCTGACCTTGGTGGTGGTGACAATCCTGTGCCTGGACGTAGGTGACAGCGTGA
TATGCTACCTGGGA------------TAT------AATTACGCTCAGCCTTGTCCACCTGGGGAGAATGT
ATGCTTTACAAAGACTTGGTGTGATGGTCGATGTCCCCAACTAGGAAAGCGAGTCGAAATGGGATGTGCT
GCTACTTGCCCCAAAGTGAAG---CGCGGTGTG---GATATTAAATGTTGCTCAACAGACAAGTGCAACC
CATTT---CCA---------TTA---------------------------------AGTCCTCGA-----
-GGGAAGCCC------------------------------

>GAGZ01000007.1 Acanthophis wellsei
---ATGAAAACTCTGCTGCTGACCTTGGTGGTGGTGACAATCCTGTGCCTGGACGTAGGTGAAAGCGTGA
TATGCTACCTGGGA------------TAT------AACAACCCTCAGACTTGTCCACCTGGGGAGAATGT
ATGCTTTACAAAGACTTGGTGTGATGCTCGGTGTAGCCAACTAGGAAAGCGAGTCGAAATGGGATGTGCT
GCTACTTGCCCCAAAGTGAAG---CCCGGTGTG---GATATTAAATGTTGCTCAACAGACAAGTGCAACC
CATTT---CCG---------AAAACGACACCTCCTTGGGAA---------------CGTCCTCGA-----
-GGGAAGCCC------------------------------

>GAGZ01000008.1 Acanthophis wellsei
---ATGAAAACTCTGCTGCTGACCTTGGTGGTGGTGACAATCGTGTGCCTGGACTTAGGTGAAAGCGTGA
TATGCTACCTGGGA------------TAT------AATTATGCTCAGACTTGTCCACCTGGGGAGAATGT
ATGCTTTACAAAGACTTGGTGTGATGCTCGGTGTGGCCTTCTAGGAAAGCGAGTTGAAATGGGATGTGCT
GCTACTTGCCCCAAAGTGAAA---CCCGGTGTG---GATATTAAATGTTGCGAAACAGACAAGTGCAACC
CATTT---CCG---------AAAACGACACCTCCTTGGGAA---------------CGTCCTCGA-----
-GGGAAGCCC------------------------------

>GAGZ01000009.1 Acanthophis wellsei
---ATGAAAACTCTGCTGCTGACCTTGGTGGTGGTGACAATCCTGTGCCTGGACGTAGGTGACAGCGTGA
TATGCTACCTGGGA------------TAT------AATTACGCTCAGCCTTGTCCACCTGGGGAGAATGT
ATGCTTTACAAAGACTTGGTGTGATGGTCGATGTCCCCAACTAGGAAAGCGAGTCGAGATGGGATGTGCT
GCTACTTGCCCCAAAGTGAAG---CGCGGTGTG---GATATTAAATGTTGCTCAACAGACAAGTGCAACC
CATTT---CCA---------TTA---------------------------------AGTCCTCGA-----
-GGGAAGCCC------------------------------

>GAGZ01000010.1 Acanthophis wellsei
---ATGAAAACTCTGCTGCTGACCTTGGTGGTGGTGACAATCCTGTGCCTGGACGTAGGTGACAGCGTGA
TATGCTACCTGGGA------------TAT------AATTACGCTCAGCCTTGTCCACCTGGGGAGAATGT
ATGCTTTACAAAGACTTGGTGTGATGGTCGATGTCCCCAACTAGGAAAGCGAGTCGAAATGGGATGTGCT
GCTACTTGCCCCAAAGTGAAG---CGCGGTGTG---GATATTAAATGTTGCTCAACAGACAAGTGCAACC
CATTT---CCA---------TTA---------------------------------AGTCCTCGA-----
-GGGAAGCCC------------------------------

>GAHA01000001.1 Simoselaps roperi
---ATGAAAACTCTGCTGCTGACCTTGGTGGTGGTGACAATCGTGTGCCTGGACTTAGGTAATAGCTTCT
CATGCTACAAAACA------------CCT---GATCTAAAATCTGAGCCTTGTGAACCTGGGGAGAACCA
ATGCTATACAAGGACTTGGTGTGATGCTCGGTGTGGCCTCATGGGAAAGCGAATCGAACTGGGATGTGCT
GCTACTTGCCCTACAGCGAAG---ACCGGCATC---GATATTAAGTGTTGCTCAACAGACAATTGCAACC
CACAT---CCG---------AAA------------------------------CAGAAATCTCGT-----
----------------------------------------

>GAHA01000002.1 Simoselaps roperi
---ATGAAAACTCTGCTGCTGACCTTGGTGGTGGTGACAATCGTGTGCCTGGACTTAGGTGACAGCTTGA
TATGCTTCGAGGGA------------TAT------AAGGCCCCTAAGACTTGTCCACCTGGGCAGAACCT
ATGCTATACAAAGACTTTGTGTGGTTTTCGTTGTGCCAGCAGAGGACCGCGAGTCGAACTGGGATGTGCT
GCTACTTGCCCTATTCCAAAG---CCCCGTGAG---GAGGTTACCTGTTGCTCAACAGACAATTGCAACC
CATTT---CCG---------AAA------------TGG------------------AATCCTTGG-----
----------GGGTTGCTCTCATCCATCATGGACCATCCT

>GAHA01000006.1 Simoselaps roperi
---ATGAAAACTCTGCTGCTGACCTTGGTGGTGGTGACAATCGTGTGCCTGGACTTAGGTGACAGCTTGA
TATGCAACGTGGAT------------TAT------AAAAAAAATGAGACTTGTCCACCTGGGCATAACCT
ATGCTATAAAATTACTTCGTGTGTTGGTTGGTGTCCCAAGGGAGAAAAGCTAATCAAAATGGGATGTGCT
GCTACTTGCCCTAGACGG------CTTGGTGTG---AAGGTTACCTGTTGCTCAACAGACAATTGCAACC
AACGTAGGCCA------------------------------------------------CCTCGT-----
----------------------------------------

>GAHA01000007.1 Simoselaps roperi
---ATGAAAACTCTGCTGCTGACCTTGGTGGTGGTGACAATCGTGTGCCTGGACTTAGGTGACAGCTTGA
TATGCAACGTGGAT------------TAT---------AAAAATGAGACTTGTCCACCTGGGCATAACCT
ATGCTATAAAATTACTTCGTGTGTTGGTTGGTGTCCCAAGGGAGAAAAGCTAATCAAAATGGGATGTGCT
GCTACTTGCCCTAGACGG---------CTTGGTGTGAAGGTTACCTGTTGCTCAACAGACAATTGCAACC
AACGTAGGCCACCTCGT-----------------------------------------------------
----------------------------------------

>GAHA01000008.1 Simoselaps roperi
---ATGAAAACTCTGCTGCTGACCTTGGTGGTGGTGACAATCGTGTGCCTGGACTTAGGATACACCATGA
CATGCTACAAAACA---------GCTCCT------GTTAGATCTGAGCCTTGTCCACCTGGGGAGGACCT
ATGCTATACAAAGGCTTGGTGTGATTTTCGGTGTGGCACCCATGGAAAGATACTCGAACTGGGATGTGCT
GCTACTTGCCCTATACCGAAG---CACTATGAG---GATGTTAAGTGTTGCTCAACAGACAATTGCAACC
CATTT---CCG---------AAA---------------------CCGACAGGTGTTAGACCAGGT-----
-CGACCAGGTGGT---------------------------

>GAHC01000001.1 Denisonia devisi
---ATGAAAACTCTGCTGCTGACCTTGGTGGTGGTGACAATCGTGTGCCTGGACTTAGGTGACAGCTTCT
CATGCTACAAAACA------------CCT---GGTCTGGAATCTGAGGCTTGTGCACCTGGGGAGAACCT
ATGCTATACAAGGACTTGGTGTGATGCTCGGTGTGGCCTCATGGGAAAGCGAATCGAACTGGGATGTGCT
GCTACTTGCCCTACAGCGAAG---ACCGGCATC---GATGTTATCTGTTGCTCAACAGACAATTGCAACC
CACAT---CCG---------AAA------------------------------CGGAAACCTCAT-----
----------------------------------------

>GAHC01000002.1 Denisonia devisi
---ATGAAAACTCTGCTGCTGACCTTGGTGGTGGTGACAATCGTGTGCCTGGACTTAGGTGACAGCTTCT
CATGCTACAAAACA------------CCT---GGTCTGGAATCTGAGGCTTGTGCACCTGGGGAGAACCT
ATGCTATACAAAGACTTGGTGTGATCGTTTTTGTGGCGTCATGGCAAAGCGAATCGAACTGGGATGTGCT
GCTACTTGCCCTGAAGGGAGG---CCCGGCATC---GATGTTACCTGTTGCTCAACAGACAATTGCAACC
CACAT---CCG---------AAA------------------------------CGGAAACCTCAT-----
----------------------------------------

>GAHC01000003.1 Denisonia devisi
---ATGAAAACTCTGCTGCTGACCTTGGTGGTGGTGACAATCGTGTGCCTGGACTTAGGTAACAGCTTCT
CATGCTACAAAACA------------CCT---GATGTTAACTCTGAGCCTTGTGCACCTGGGGAGAACCT
ATGCTATACAAAGACTTGGTGTGATCGTTTTTGTTCCAGCAGAGGAAAGGTAATCGAACTGGGATGTGCT
GCTACTTGCCCTCCAGCGGAG---CCAAAAAAG---GATATTACCTGTTGCTCAACAGACAATTGCAACC
CACAT---CCG---------GCA------------CAC------------------AAATCTCGT-----
----------------------------------------

>GAHC01000004.1 Denisonia devisi
---ATGAAAACTCTGCTGCTGACCTTGGTGGTGGTGACAATCGTGTGCCTGGACTTAGGTGACAGCTTCT
CATGCTACAAAACA------------CCT---GATGTTAACTCTGAGGTTTGTGCACCTGGGGAGAACCT
ATGCTATACAAGGACTTGGTGTGATGCTTGGTGCGGCAGCAGAGGAAAGCGAATCGAACTGGGATGTGCT
GCTACTTGCCCTCCAGCGGAG---CCAAAAAAG---GATATTACCTGTTGCTCAACAGACAATTGCAACC
CACAT---CCA---------GCA------------CAC------------------AACTCTCGT-----
----------------------------------------

>GAHD01000001.1 Echiopsis curta
---ATGAAAACTCTGCTGCTGACCTTGGTGGTGGTGACAATCCTGTGCCTGGACTTAGGTAACAGCATGT
CATGCTACAAAACA------------CCT---GATGTTAAATCTGAGCCTTGTCCACCTGGGCAGAACCT
ATGCTATACAAAGACTTGGTGTGATGCTTTTTGTTCCATCAGAGGAAAGGTAATCGAACTGGGATGTGCT
GCTACTTGCCCTCCAGCGGAG---CCAAGAAAG---GATATTACCTGTTGCTCAACAAACAATTGCAACC
CACAT---CCG---------GCA------------------------------CACAACTCTCGT-----
----------------------------------------

>GAHD01000002.1 Echiopsis curta
---ATGAAAACTCTGCTGCTGACCTTGGTGGTGGTGACAATCCTGTGCCTGGACTTAGGTAACAGCATGT
CATGCTACAAAACA------------CCT---GATGTTAAATCTGAGCCTTGTCCACCTGGGCAGAACCT
ATGCTATACAAAGACTTGGTGTGATGCTTTTTGTTCCATCAGAGGAAAGGTAATCGAACTGGGATGTGCT
GCTACTTGCCCTCCAGCGGAG---CCAAGAAAG---GATATTACCTGTTGCTCAACAAACAATTGCAACC
CACAT---CCG---------GCA------------------------------CACAACTCTCGT-----
----------------------------------------

>GAHD01000003.1 Echiopsis curta
---ATGAAAACTCTGCTACTGACCTTGGTGGTGGTGACAATCGTGTGCCTGGACTTAGGTGACAGCTTGA
TATGCTACAAGGGA------------TAT------AATGCCCCTCAGACTTGTCCACCTGGGCAGAACCT
ATGCTATACAAAGACTTGGTGTGATGCTTTTTGTTCCAGCAGAGGAAAGGTAGTCGAATTGGGATGTGCT
GCTACTTGCCCTACAGTGAAG---CCCCATGTG---GATATTAAGTGTTGCTCAACAGACAAGTGCAACC
CATTT---CCA---------GTA---------------------------------CGTCCTAGA-----
-TCACGTCCT------------------------------

>GAHD01000004.1 Echiopsis curta
---ATGAAAACTCTGCTGCTGACCTTGGTGGTGGTGACAATCGTGTGCCTGGACTTAGGTGACAGCTTGA
TATGCTACAAGGGA------------TAT------AATGCCCCTCAGACTTGTCCACCTGGGCAGAACCT
ATGCTATACAAAGACTTGGTGTGATGCTTTTTGTACCAGCAGAGGAAAGGTAGTCGAATTGGGATGTGCT
GCTACTTGCCCTACAGTGAAG---CCCCATGTG---GATATTAAGTGTTGCTCAACAGACAAGTGCAACC
CATTT---CCA---------GTA---------------------CGTCGTAGATCACGTCCT--------
----------------------------------------

>GAHD01000005.1 Echiopsis curta
---ATGAAAACTCTGCTACTGACCTTGGTGGTGGTGACAATCGTGTGCCTGGACTTAGGTAACAGCATGT
CATGCTACAAAACA------------CCT---GGTGTTAAATCTGAGCCTTGTCCACCTGGGCAGAACCT
ATGCTATACAAAGACTTGGTGTGATGCTTGGTGTACCAGCAGAGGAAAGGTAGTCGAATTGGGATGTGCT
GCTACTTGCCCTATACCAAAG---TCCTATGAG---GATATTAAGTGTTGCTCAACAGACAATTGCAACA
CATTT---CCA---------CTA---------------------------------CGTCCTAGA---TC
ACGTCCTCGAGGGTTGCTCTCATCCATCATGGACCATCCT

>GAHD01000006.1 Echiopsis curta
---ATGAAAACTCTGCTACTGACCTTGGTGGTGGTGACAATCGTGTGCCTGGACTTAGGTAACAGCATGT
CATGCTACAAAACA------------CCT---GGTGTTAAATCTGAGCCTTGTCCACCTGGGCAGAACCT
ATGCTATACAAAGACTTGGTGTGATGCTTGGTGTACCAGCAGAGGAAAGGTAGTCGAATTGGGATGTGCT
GCTACTTGCCCTATACCAAAG---TCCTATGAG---GATATTAAGTGTTGCTCAACAGACAATTGCAACA
CATTT---CCA---------CTA---------------------------------CGTCCTAGA---TC
ACGTCCTCGAGGGTTGCTCTCATCCATCATGGACCATCCT

>GAHE01000001.1 Furina ornata
---ATGAAAACTCTGCTGCTGACCTTGGTGGTGGTGACAATCGTGTGCCTGGACTTGGGTGACAGCGTGA
TATGCTACTTTGGT------------TAT------AATTACTTTCGGACTTGTCCAGATGGGCACCAA--
-TGCTTTACAAAGACTTGGTGTGATGCTTGGTGTAGCGTCAGAGGACCACGGGTCGAAATGGGATGTGAA
GCTACTTGCCCTATAGTGAAG---CCCGGTATA---AAGATGTTCTGTTGCTCAACAGACAAATGCAACC
CATTT---CCG---------AAA------------TGGGAA---------------CGTCCTACA-----
-CGAAGTCCT------------------------------

>GAHE01000002.1 Furina ornata
---ATGAAAACTCTGCTGCTGACCTTGGTGGTGGTGACAATCGTGTGCCTGGACTTGGGTGACAGCGTGA
TATGCTACTTTGGT------------TAT------AATTACTCTCGGACTTGTCCAGATGGGCACCAA--
-TGCTTTACAAAGACTTGGTGTGATGCTTGGTGTGCTGAAAGAGGACCGCGAGTCGAAATGGGATGTGAA
GCTACTTGCCCTACAGTGAAG---CCCGGTGTA---AAGATTTTCTGTTGCTCAACAGACAAGTGCAACC
CATTT---CCG---------AAA------------GTTGAA---------------CGTCCTGGA-----
----------------------------------------

>GAHE01000003.1 Furina ornata
---ATGAAAACTCTGCTGCTGACCTTGGTGGTGGTGACAATCGTGTGCCTGGACTTGGGTGACAGCGTGA
TATGCTACTTTGGT------------GAA------AATTACTCTCGGACTTGTCCAGATGGGCACCAA--
-TGCTTTACAAGGACTTGGTGTGATCCTTGGTGTAGCGTCAGAGGACCACGGGTCGAAATGGGATGTGAA
GCTACTTGCCCTACAGTGAAG---AAGGGTATA---AAGATATTCTGTTGCTCAACAGACAAGTGCAACC
CATTT---CCG---------AAA------------TGGGAA---------------CGTCCTACA-----
-CGAAGTCCT------------------------------

>GAHE01000004.1 Furina ornata
---ATGAAAACTCTGCTGCTGACCTTGGTGGTGGTGACAATCGTGTGCCTGGACTTGGGTGACAGCTTGA
TATGCTACTTTGGT------------GAA------AATTACTCTCGGACTTGTCCAGATGGGCACAAA--
-TGCTTTACAAGGACTTGGTGTGATCCTTGGTGTTCCATCAGAGGACCGCGGGTCGAAATGGGATGTGAA
GCTACTTGCCCTATAGTGAAG---CCCGGTATA---AAGATATTCTGTTGCTCAACAGACAAATGCAACC
CATTT---CCG---------AAA------------TGGGAA---------------CGTCCTACA-----
-CGACGTCCT------------------------------

>GAHE01000005.1 Furina ornata
---ATGAAAACTCTGCTGCTGACCTTGGTGGTGGTGACAATCGTGTGCCTGGACTTGGGTGACAGCGTGA
TATGCTACTTTGGT------------GAA------AATTACTCTCGGACTTGTCCAGATGGGCACCAA--
-TGCTTTACAAGGACTTGGTGTGATCCTTGGTGTAGCGTCAGAGGACCACGGGTCGAAATGGGATGTGAA
GCTACTTGCCCTACAGTGAAG---AAGGGTATA---AAGATATTCTGTTGCTCAACAGACAAGTGCAACC
CATTT---CCG---------AAA------------TGGGAA---------------CGTCCTACA-----
-CGAAGTACT------------------------------

>GAHE01000006.1 Furina ornata
---ATGAAAACTCTGCTGCTGACCTTGGTGGTGGTGACAATCGTGTGCCTGGACTTGGGTGACAGCGTGA
TATGCTACTTTGGT------------GAA------AATTACTCTCGGACTTGTCCAGATGGGCACCAA--
-TGCTTTACAAGGACTTGGTGTGATCCTTGGTGTAGCGTCAGAGGACCACGGGTCGAAATGGGATGTGAA
GCTACTTGCCCTACAGTGAAG---AAGGGTATA---AAGATATTCTGTTGCTCAACAGACAAGTGCAACC
CATTT---CCG---------AAA------------TGGGAA---------------CGTCCTACA-----
-CGAAGCCCT------------------------------

>GAHE01000007.1 Furina ornata
---ATGAAAACTCTGCTGCTGACCTTGGCGGTGGTGACAATCGTGTGCCTGGACTTGGGTGACAGCGTGA
TATGCTACTTTGGT------------TAT------AATTACTCTCGGACTTGTCCAGATGGGCACCAA--
-TGCTTTACAAAGACTTGGTGTGATGCTTGGTGTGCTGAAAGAGGACCGCGAGTCGAAATGGGATGTGAA
GCTACTTGCCCTACAGTGAAG---CCCGGTGTA---AAGATTTTCTGTTGCTCAACAGACAAGTGCAACC
CATTT---CCG---------AAA------------GTTGAA---------------CGTCCTGGA-----
----------------------------------------

>GAHE01000008.1 Furina ornata
---ATGAAAACTCTGCTGCTGACCTTGGTGGTGGTGACAATCGTGTGCCTGGACTTGGGTGACAGCGTGA
TATGCTACTTTGGT------------TAT------AATTACTTTCGGACTTGTCCAGATGGGCACCAA--
-TGCTTTACAAAGACTTGGTGTGATGCTTGGTGTAGCGTCAGAGGACCACGGGTCGAAATGGGATGTGAA
GCTACTTGCCCTATAGTGAAG---CCTGGTATA---AAGATGTTCTGTTGCTCAACAGACAAATGCAACC
CATTT---CCG---------AAA------------TGGGAA---------------CGTCCTACA-----
-CGAAGTCCT------------------------------

>GAHE01000009.1 Furina ornata
---ATGAAAACTCTGCTGCTGACCTTGGTGGTGGTGACAATTGTGTGCCTGGACTTGGGTGACAGCGTGA
TATGCTACTTTGGT------------TAT------AATTACTCTCGGACTTGTCCAGATGGGCACCAA--
-TGCTTTACAAAGACTTGGTGTGATGCTTGGTGTGCTGAAAGAGGACCGCGAGTCGAAATGGGATGTGAA
GCTACTTGCCCTACAGTGAAG---CCCGGTGTA---AAGATTTTCTGTTGCTCAACAGACAAGTGCAACC
CATTT---CCG---------AAA------------GTGGAA---------------CGTCCTGGA-----
----------------------------------------

>GAHE01000010.1 Furina ornata
---ATGAAAACTCTGCTGCTGACCTTGGTGGTGGTGACAATCGTGTGCCTGGACTTGGGTGACAGCTTGA
TATGCTACTTTGGT------------TAT------AATTACTCTCAGACTTGTCCAGATGGGCACCAA--
-TGCTTTACAAAGACTTGGTGTGATGCTTGGTGTTCCGTCAGAGGACCGCGGGTCGAAATGGGATGTGAA
GCTACTTGCCCTATAGTGAAG---CCCGGTATA---AAGATATTCTGTTGCTCAACAGACAAATGCAACC
CATTT---CCG---------AAA------------TGGGAA---------------CGTCCTACA-----
-CGACGTCCT------------------------------

>GAHE01000011.1 Furina ornata
---ATGAAAACTCTGCTGCTGACCTTGGTGGTGGTGACAATCGTGTGCCTGGACTTGGGTGACAGCTTGA
TATGCTACTTTGGT------------TAT------AATTACTCTCAGACTTGTCCAGATGGGCACCAA--
-TGCTTTACAAAGACTTGGTGTGATGCTTGGTGTTCCATCAGAGGACCGCGGGTCGAAATGGGATGTGAA
GCTACTTGCCCTATAGTGAAG---CCCGGTATA---AAGATGTTCTGTTGCTCAACAGACAAATGCAACC
CATTT---CCG---------AAA------------TGGGAA---------------CGTCCTACA-----
-CGACGTCCT------------------------------

>GAHE01000012.1 Furina ornata
---ATGAAAACTCTGCTGCTGACCTTGGTGGTGGTGACAATCGTGTGCCTGGACTTGGGTGACAGCGTGA
TATGCTACTTTGGT------------GAA------AATTATTCTCAGACTTGTCCAGATGGGCACCAA--
-TGCTTTACAAGGACTTGGTGTGATCCTTGGTGTAGCGTCAGAGGACCACGGGTCGAAATGGGATGTGAA
GCTACTTGCCCTACAGTGAAG---AAGGGTATA---AAGATATTCTGTTGCTCAACAGACAAGTGCAACC
CATTT---CCG---------AAA------------TGGGAA---------------CGTCCTACA-----
-CGACGTCCT------------------------------

>GAHE01000013.1 Furina ornata
---ATGAAAACTCTGCTGCTGACCTTGGTGGTGGTGACAATCGTGTGCCTGGACTTGGGTGACAGCTTGA
TATGCTACTTTGGT------------TAT------AATTACTCTCAGACTTGTCCAGATGGGCACCAA--
-TGCTTTACAAAGACTTGGTGTGATGCTTGGTGTAGCATCAGAGGACCGCGGGTCGAAATGGGATGTGAA
GCTACTTGCCCTACAGTGAAG---CCCGGTATA---AAGATATTCTGTTGCTCAACAGACAAATGCAACC
CATTT---CCG---------AAA------------TGGGAA---------------CGTCCTACA-----
-CGACATCCT------------------------------

>GAHE01000014.1 Furina ornata
---ATGAAAACTCTGCTGCTGACCTTGGTGGTGGTGACAATCGTGTGCCTGGACTTGGGTGACAGCGTGA
TATGCTACTTTGGT------------TAT------AATTACTCTCGGACTTGTCCAGATGGGCACCAA--
-TGCTTTACAAAGACTTGGTGTGATGCTTGGTGTCCTGAAAGAGGACCGCGAGTCGAAATGGGATGTGAA
GCTACTTGCCCTACAGTGAAG---CCCGGTGTA---AAGATTTTCTGTTGCTCAACAGACAAGTGCAACC
CATTT---CCG---------AAA------------TGGGAA---------------CGTCCTGGA-----
----------------------------------------

>GAHE01000015.1 Furina ornata
---ATGAAAACTCTGCTGCTGACCTTGGTGGTGGTGACAATCGTGTGCCTGGACTTGGGATACACCAGGA
CATGCTGGTTAACA------------CCT---GAAGTTAAACCTCAGACTTGTCCACCTGGGCAGGACCA
ATGCTTTACAAAGACTTGGTGTGATGCTTGGTGTCCCATCAGAGGAGAGCGAGTTGAATTGGGATGTGCT
GCTACTTGCCCTACAGTGAAG---CCTGGTGTA---AAGATTGTCTGTTGCTCAACAGACAATTGCAACC
CATTT---CCG---------ACA---------------------------------AAACGTCGT-----
----------------------------------------

>GAHE01000016.1 Furina ornata
---ATGAAAACTCTGCTGCTGACCTTGGTGGTGGTGACAATCGTGTGCCTGGACTTGGGATACACCAGGA
CATGCTGGTTAACA------------CCT---GAAGTTAAACCTCAGACTTGTCCACCTGGGCAGGACCA
ATGCTTTAAAAAGACTTGGTGTGATGCTTGGTGTCCCATCAGAGGAGAGCGAGTCGAATTGGGATGTGCT
GCTACTTGCCCTACAGTGAAG---CCTGGTGTA---AAGATTGTCTGTTGCTCAACAGACAATTGCAACC
CATTT---CCG---------ACA---------------------------------AAACGTCGT-----
----------------------------------------

>GAHF01000001.1 Hemiaspis signata
---ATGAAAACTCTGCTGCTGACCTTGGTGGTGGTGACAATCGTGTGCCTGGACTTAGGTAACAGCTTCT
CATGCTACAAAACA------------CCT---GATGTTAAATCTGAGGCTTGTGCAGCTGGGGAGAACCT
ATGCTATACAAAGACTTGGTGTGGTTCTATGTGTTCCATCAGAGGAAGTTTAATCGAACTGGGATGTGCT
GCTACTTGCCCTAAAGCGAAG---CCCGGTGTG---GATATTACCTGTTGCTCAACAGACAATTGCAACC
CACAT---CCG---------GCA------------------------------CACAACTCTCGT-----
----------------------------------------

>GAHF01000002.1 Hemiaspis signata
---ATGAAAACTCTGCTGCTGACCTTGGTGGTGGTGACAATCGTGTGCCTGGACTTAGGTAACAGCTTCT
CATGCTACAAAACA------------CCT---GATGTTAAATCTGAGCCTTGTGCAGCTGGGGAGAACCT
ATGCTATACAAAGACTTGGTGTGGTTCTATGTGTTCCATCAGAGGAAGTTTAATCGAACTGGGATGTGCT
GCTACTTGCCCTAAAGCGAAG---CCCGGTGTG---GATATTACCTGTTGCTCAACAGACAATTGCAACC
CACAT---CCG---------GCA------------CAC------------------AACTCTCGT-----
----------------------------------------

>GAHF01000003.1 Hemiaspis signata
---ATGAAAACTCTGCTGCTGACCTTAGTGGTGGTGACAATCGTGTGCCTGGACTTAGGTAACAGCTTCT
CATGCTACAAAACA------------CCT---GATGTTAAATCTGAGGCTTGTGCAGCTGGGGAGAACCA
ATGCTATACAAAGACTTGGTGTGGTTCTATGTGTTCCATCAGAGGAAGTTTAATCGAACTGGGATGTGCT
GCTACTTGCCCTACAGCGAAG---CCCGGGGTG---ACTGTTAAGTGTTGCTCAACAGACAATTGCAACC
CACAT---CCG---------GCA------------CAC------------------AACTCTCGT-----
----------------------------------------

>GAHF01000004.1 Hemiaspis signata
---ATGAAAACTCTGCTGCTGACCTTGGTGGTGGTGACAATCGTGTGCCTGGACTTAGGTAACAGCTTCT
CATGCTACAAAACA------------CCT---GATGTTAAATCTGAGGCTTGTGCAGCTGGGGAGAACCT
ATGCTATACAAAGACTTGGTGTGGTTCTATGTGTTCCATCAGAGGAAGTTTAATCGAACTGGGATGTGCT
GCTACTTGCCCTAAAGCGAAG---CCCGGTGTG---GATATTACCTGTTGCTCAACAGACAATTGCAACC
CACAT---CCG---------GCA------------------------------CACAACTCTCGT-----
----------------------------------------

>GAHF01000005.1 Hemiaspis signata
---ATGAAAACTCTGCTGCTGACCTTGGTGGTGGTGACAATCGTGTGCCTGGACTTAGGTGACAGCTTGA
AATGCTACCTGAGC------------TCT------ACTCACTCTAAGGATTGTGCAGCTGGGGAGGACCT
ATGTTATACAAAGACTTGGTGTGATGCTTGGTGTAGCCAGAGAGGACAGCGAGTCGAATTGGGATGTGCT
GCTACTTGCCCTACAGCGAAG---CCCAGGGTG---ACTGTTAAGTGTTGCTCAACAGACAATTGCAACA
CATTT---CCA---------GTA---------------------------------CAACCTAAA---CC
AAATCCTCGAGGGTTGCTCTCATCCATCATGGACCATCCT

>GAHF01000006.1 Hemiaspis signata
---ATGAAAACTCTGCTGCTGACCTTGGTGGTGGTGACAATCGTGTGCCTGGACTTAGGTGACAGCTTGT
CATGCTACAAAACA------------CCT---CATGTTAAATCTGAGCCTTGTGCAGTTGGGGAGAACCA
ATGCTATACAAAGACTTGGTGTGATACTTTTTGTAGCAGCAGAGGAAAGGTAGTCGAACTGGGATGTGCT
GCTACTTGCCCTGTACCGGAG---TCCTACGAG---GAAGTTACCTGTTGCTCAACAGACATTTGCAACA
AATTT---CCA---------GTA---------------------------------CAATCTAAACCATA
TCCTAGACCAGGGTTGCTCTCATCCATCATGGACCATCCT

>GAHF01000007.1 Hemiaspis signata
---ATGAAAACTCTGCTGCTGACCTTGGTGGTGGTGACAATCGTGTGCCTGGACTTAGGTGACAGCTTGA
AATGCTACCTGAGC------------TCT------ACTCACTCTAAGGATTGTGCAGTTGGGGAGGACCT
ATGCTATACAGAGACTTGGTGTGATGCTTGGTGTGGCGTGAGAGGACAGCGAGTCAATTTGGGATGTGCT
GCTACTTGCCCTACAGCGAAG---CCCAGGGTG---ACTGTTAAGTGTTGCTCAACAGACAATTGCAACA
CATTT---CCA---------GTA------------CAACCT------AAACCA---AATCCTCGA-----
----------GGGTTGCTCTCATCCATCATGGACCATCCT

>GAHF01000008.1 Hemiaspis signata
---ATGAAAACTCTGCTGCTGACCTTGGTGGTGGTGACAATCGTGTGCCTGGACTTAGGTGACAGCTTGA
AATGCTACCTGAGC------------TCT------ACTCACTCTAAGGATTGTGCAGTTGGGGAGGACCT
ATGCTATACAGAGACTTGGTGTGATGCTTGGTGTGGCGTGAGAGGACAGCGAGTCGAATTGGGATGTGCT
GCTACTTGCCCTACAGCGAAG---CCCAGGGTG---ACTGTTAAGTGTTGCTCAACAGACAATTGCAACA
CATTT---CCA---------GTA------------CAATCT------AAACCA---AATCCTCGA-----
----------GGGTTGCTCTCATCCATCATGGACCATCCT

>GAHG01000001.1 Hoplocephalus bungaroides
---ATGAAAACTCTGCTGCTGACCTTCGTGGTGGTGACAATCGTGTGCCTGGACTTAGGTAACAGCTTCT
CATGCTACAAAACA------------CCT---GGTGTTAAATCTGAGCCTTGTGCACCTGGGGAGAACCT
ATGCTTTACAAAGACTTGGTGTGATGCTTTTTGTGGCCACAGAGGAAAGCGAGTCGAAATGGGATGTGCT
GCTACTTGCCCTACAGTGAAG---CCCGGTGTG---GATATTATCTGTTGCTCAACAGACAATTGCAACC
CATTT---CCA---------ACA------------CAC------------------AACTCTCGT-----
----------------------------------------

>GAHG01000002.1 Hoplocephalus bungaroides
---ATGAAAACTCTGCTGCTGACCTTGGTGGTGGTGACAATCGTGTGCCTGGACTTAGGTGACAGCTTGA
TATGCTACATGGGA------------TAT------AATGCTCCTCAGACTTGTCCACCTGGGGAGAACCT
ATGCTTTACAAAGAGTTGGTGTGATGCTCACTGTGGCCAGAGAGGAAAGCGAATCGATTTGGGATGTGCT
GCTACTTGCCCTACAGTGAAG---CCCGGTGTG---GATATTAGCTGTTGCTCAACAGACAAGTGCAACC
CACAT---CCA---------AAA---------------------------------CAGCAACGT-----
-------CGT------------------------------

>GAHH01000040.1 Pseudonaja modesta
---ATGAAAACTCTGCTGCTGACCTTGGTGGTGGTGACAATCATGTGCCTGGACTTAGGATACACCAGGA
CATGCTTGACAACA------------CCT---GGTTTTTTATCTAAGCCTTGTCCATCTGGGCAGGAGGT
ATGCTACACAAAGGCATGGTGTAATGAGTGGTGTCCAGACAGAGGAAAGCAAGTCGAAATGGGATGTGCT
GCTATTTGCCCTTCAGTGAAG---CCCAAAGAG---GATATTACCTGTTGCTCAGAAGACAATTGCAACC
CACGT---CCA-----------------------------------------------------------
----------------------------------------

>GAHH01000045.1 Pseudonaja modesta
---ATGAAAACTCTGCTGCTGACCTTGGTGGTGGTGACAATCGTGTGCCTGGACTTAGGATACACCAGGA
CATGCTTCAAAACA------------CCT---GATGTTAGATCTGAGCCTTGTCCACCTGGGGAGGACCT
ATGCTATACAAAGAGTTGGTGTGGTGAGTTGTGTTACAGCAGAAGAAATCGAGTCGATTTGGGATGTGCT
GCTACTTGCCCTACTCCAGAGAATACCGGTATA---GAGATTATCTGTTGCTCAACAGACAATTGCAACC
CATTT---CCG---------AAA------------TGGGAA---------------CATCCTAAA---CC
ACGTTCTCGAGGGAGGCTCTCATCCATCAAGGACCATCCT

>GAHH01000046.1 Pseudonaja modesta
---ATGAAAACTCTGCTGCTGACCTTGGTGGTGGTGACAATCATGTGCCTGGACTTAGGATACACCAGGA
CATGCTTCAAAACA------------CCT---TATGTTAAATCTGAGCCTTGTCCACCTGGGCAGGAGGT
ATGCTACACAAAGACTTGGTGTGATTCTTTTTGTTCCCTCAGAGGAAAGGTAGTCGAACTGGGATGTGCT
GCTACTTGCCCTCCAGCGGGG---CCAAAAGAG---GATGTTACCTGTTGCTCAACAGACAATTGCAACA
CACAT---CCG-----------------------------------------------------------
----------------------------------------

>GAHI01000001.1 Suta fasciata
---ATGAAAACTCTGCTGCTGACCTTGGTGGTGGTGACAATCGTGTGCCTGGACTTAGGTGACAGCTTGA
TATGCTACCTGGGA------------CCT------AATAACCCTCAGACTTGTCCACCTGGGGAGAAGCT
ATGCTTTACAAAGGCTTGGTGTGATGCTTGGTGTGGCATCAGAGGAAAGCGAATGGAATTTGGATGTGCT
GCTACTTGCCCTACAGGGAAG---CCCGGTGTG---GATATTACCTGTTGCTCAACAGACAAGTGCAACC
CACAT---CCG---------AAA------------------------------CAGCAAAGTCGT-----
----------------------------------------

>GAHI01000002.1 Suta fasciata
---ATGAAAACTCTGCTGCTGACCTTGGTGGTGGTGACAATCGTGTGCCTGGACTTAGGTGACAGCTTGA
TATGCTACCTGGGA------------CCT------AATAACCCTCAGACTTGTCCACCTGGGGAGGAGCT
ATGCTTTACAAAGGCTTGGTGTGATGCTTGGTGTGGCATCAGAGGAAAGCGAATGGAATTTGGATGTGCT
GCTACTTGCCCTACAGGGAAG---CCCGGTGTG---GATATTACCTGTTGCTCAACAGACAAGTGCAACC
CACAT---CCG---------AAA------------CAG------------------CAAAGTCGT-----
----------------------------------------

>GAHI01000003.1 Suta fasciata
---ATGAAAACTCTGCTGCTGACCTTGGTGGTGGTGACAATCGTGTGCCTGGACTTAGGTGACAGCTTGA
TATGCTACCTGGGA------------CCT------AATAACCCTCAGACTTGTCCACCTGGGGAGAAGCT
ATGCTTTACAAAGGCTTGGTGTGATGCTTGGTGTGGCATCAGAGGAAAGCGAATGGAATTTGGATGTGCT
GCTACTTGCCCTACAGGGAAG---CCCGGTGTG---GATATTACCTGTTGCTCAACAGACAAGTGCAACC
CACAT---CCG---------AAA---------------------------------CAGCAAGGT-----
-------CGT------------------------------

>GAHI01000004.1 Suta fasciata
---ATGAAAACTCTGCTGCTGACCTTGGTGGTGGTGACAATCGTGTGCCTGGACTTAGGTGACAGCTTGA
TATGCTACCTGGGA------------CCT------AATAACCCTCAGACTTGTCCACCTGGGGAGAAGCT
ATGCTTTACAAAGGCTTGGTGTGATGCTTGGTGTGGCATCAGAGGAAAGCGAATGGAATTTGGATGTGCT
GCTACTTGCCCTACAGGGAAG---CCCGGTGTG---GATATTACCTGTTGCTCAACAGACAAGTGCAACC
CACAC---------------TAC---------------------------------CGAAACAGA-----
-CAAAGTCGT------------------------------

>GAHJ01000008.1 Vermicella annulata
---ATGAAAACTCTGCTGCTGACCTTGGTGGTGGTGACAATCGTGTGCCTGGACTTCGGATACACCAGGT
CATGCTTGAAAACA------------CCT---GAAATTAAATCTGAGCCTTGTCCACCTGGGCAGAACCT
ATGCTATACAAAGACTTGGTGTGATCGTTTTTGTACAATGAGAGGAAAGGTAATCGAACTGGGATGTGCT
GCTACTTGCCCTCCAGCAGAG---CCAAGAAAG---GATATTACCTGTTGCTCAACAGACAATTGCAACA
CAGTT---CCG-----------------------------------------------------------
----------------------------------------

>GAHJ01000009.1 Vermicella annulata
---ATGAAAACTCTGCTGCTGACCTTGGTGGTGGTGACAATCGTGTGCCTGGACTTAGGTGACAGCTTGA
TATGCTACGTGGGA------------TAT------AATATCCCTCAGATTTGTCCAACTGGGGAGGTGGT
ATGCTTTACAAAGACTTGGTGTGATGCTCACTGTGGCGAAAGAGGAAAACGAGTCGAATTGGGATGTGCT
GCTACTTGCCCTATAGTGAAG---CCCGGTATT---GATATTACCTGTTGCTCAACAAACAATTGCAACC
CATTT---CCG---------TTC------------TGGCCA---------------CGTCCTAGA-----
-CCAGGTCGT------------------------------

>GAHJ01000010.1 Vermicella annulata
---ATGAAAACTCTGCTGCTGACCTTGGTGGTGGTGACAATCGTGTGCCTGGACTTCGGTGACAGCTTGG
TATGCTACCTGGGA------------TAT------AATACCCCTCGGACTTGTCCACCTGGGCAGAACCT
ATGCTATACAAAGACTTGGTGTGATGGTCACTGTGGCAGCAGAGGAAAGCGAATTGTTTTGGGATGTGCT
GCTACTTGCCCTATAGTGAAG---CCCGGTGTC---GATATTTCCTGTTGCTCAACAGACAAGTGCAACC
CACAT---CCG---------AAA------------CAGGAA---------------CGTCGT--------
----------------------------------------

>GAHH01000039.1 Pseudonaja modesta
---ATGAAAACTCTGCTGCTGACCTTGGTGGTGGTGACAATCGTGTGCCTGGACTTAGGATACACCAGGA
CATGCTACAAAACA------------CCTGCACCTGTTAGACCTGGGCCTTGTCCACCTGGGCAGGAGAT
ATGCTACACAAAGACATGGTGTGATGAGTGGTGTGGCATCAGAGGAAAGGTAATCGAACTGGGATGTGCT
GCTACTTGCCCTACTCCAGAGAAGACCAGTATA---CAAGTTACCTGTTGCTCAACAGACAGGTGCAACC
CACAT---CCG---------AAA------------CAG------------------AAACCTCAT-----
----------------------------------------

>GAHH01000034.1 Pseudonaja modesta
---ATGAAAACTCTGCTGCTGACCTTGGTGGTGGTGACAATCGTGTGCCTGGACTTAGGTGACAGCTTGA
TATGCTACCTGGAT------------TTT------AGTGTACCTCACACTTGTGCACCTGGGGAGGAGCT
ATGCTATACAAGGACTTGGAATGATGGC------------CGTGGAACGCGAATCGAACGGGGATGTGCT
GCTACTTGCCCTATTCCAAAGAACCCCGAGATA---CATGTTACCTGTTGCTCAACAGACAGGTGCAACC
CACAT---CCA---------AAA------------------------------GAGAAACCTCGT-----
----------------------------------------

>GAHH01000041.1 Pseudonaja modesta
---ATGAAAACTCTGCTGCTGACCTTGGTGGTGGTGACAATCGTGTGCCTGGACTTAGGATACACCAGGA
CATGCTTCAAAACA---CCT---GCACCT------GTTAGATCTGAGCCTTGTCCACCTGGGGAGGACCT
ATGCTTTACAAGGACTTGGAGAGATGCCCATAGTGGAAACAGAGGACCGCGAGTCGATTTGGGATGTGCT
GCTACTTGCCCCACTACAGATAAGACCGAGATA---CGTATTTCCTGTTGCTCAGAAGACGATTGCAACA
CATTT---CCA---------AAA------------TGGGAA---------------CGTCCTAAA-----
-CCACGTCCT------------------------------

>GAHH01000042.1 Pseudonaja modesta
---ATGAAAACTCTGCTGCTGACCTTGGTGGTGGTGACAATCGTGTGCCTGGACTTAGGATACACCAGGA
CATGCTTCAAAACA---CCT---GCACCT------GTTAGATCTGGGCCTTGTCCACCTGGGGAGGACCT
ATGCTTTACAAGGACTTGGAGAGATGGCCATAGTGGAAACAGAGGACCGCGAGTCGATTTGGGATGTGCT
GCTACTTGCCCCACTACAGATAAGACCGAGATA---CATATTTCCTGTTGCTCAGAAGACGATTGCAACA
CATTT---CCG---------CAA------------TGGGAA---------------CGTCCTAAA---CC
ACGTCCTCGAGGGAGGCTCTCATCCATCAAGGACCATGCT

>GAHH01000043.1 Pseudonaja modesta
---ATGAAAACTCTGCTGCTGACCTTGGTGGTGGTGACAATCGTGTGCCTGGACTTAGGATACACCAGGA
CATGCTTCAAAACA---CCT---GCACCT------GTTAGATCTGAGCCTTGTCCACCTGGGGAGGACCT
ATGCTTTACAAGGACTTGGAGAGATGGCCATGGTGGA---AGAGGACCGCGAGTCGATTTGGGATGTGCT
GCTACTTGCCCCACTACAGATAAGACCGGGATA---CATATTTCCTGTTGCTCAACAGACGATTGCAACA
CATTT---CCG---------AAA------------TGGGAA---------------CGTCCTAAA-----
----------------------------------------

>GAHH01000044.1 Pseudonaja modesta
---ATGAAAACTCTGCTGCTGACCTTGGTGGTGGTGACAATCGTGTGCCTGGACTTAGGATACACCAGGA
CATGCTTCAAAACA---CCT---GCACCT------GTTAGATCTGAGCCTTGTCCACCTGGGGAGGAGGT
ATGCTATACAAGGACTTGGAGAGATGGCCATGGTGGA---AGAGGACCGCGAGTCGATTTGGGATGTGCT
GCTACTTGCCCCACTACAGATAAAACCGGGATA---CATATTTCCTGTTGCTCAACAGACGATTGCAACA
CATTT---CCG---------AAA------------TGGGAA---------------CGTCCTAAA-----
----------------------------------------

>EU029750.1 Oxyuranus microlepidotus
---ATGAAAACTCTGCTGCTGACCTTGGTGGTGGTGACAATCGTGTGCCTGGACTTAGGATACACCAGGA
GATGCTTTACAACA------------CCT---AGTGTTAGATCTGAGCGTTGTCCACCTGGGCAGGAGGT
ATGCTATACAAAGACTTGGACTGATGGCCATGGTGGCAGCAGAGGAAAGCGAGTCGATTTGGGATGTGCT
GCTACTTGCCCTACTCCAAAGAAGAAAGATATA---AAGACTATCTGTTGCTCAAAAGACAATTGCAACA
CATTT---CCG---------AAA------------TGG---------------------CCC--------
----------------------------------------

>DQ917514.1 Oxyuranus scutellatus
---ATGAAAACTCTGCTGCTGACCTTGGTGGTGGTGACAATCGTGTGCCTGGACTTAGGATACACCAGGA
GATGCTTTACAACA------------CCT---AGTGTTAGATCTGAGCGTTGTCCACCTGGGCAGGAGGT
ATGCTATACAAAGACTTGGACTGATGGCCATGGTGGCAGCAGAGGAAAGCGAGTCGATTTGGGATGTGCT
GCTACTTGCCCTACTCCAAAGAAGAAAGATATA---AAGATTATCTGTTGCTCGACAGACAATTGCAACA
CATTT---CCG---------AAA------------TGG---------------------CCC--------
----------------------------------------

>DQ917511.1 Pseudonaja textilis
---ATGAAAACTCTGCTGCTGACCTTGGTGGTGGTGACAATCGTGTGCCTGGACTTAGGTGACAGCTTGA
TATGCTACCTGGAT------------TTT------AGTGTACCTCACACTTGTGCACCTGGGGAGAAGCT
ATGCTATACAAGGACTTGGAATGATGGC------------CGTGGAACGCGAATCGAACGGGGATGTGCT
GCTACTTGCCCTATTCCAAAGAAGCCCGAGATA---CATGTTACCTGTTGCTCAACAGACAGGTGCAACC
CACAT---CCG---------AAA------------CAG------------------AAACCTCAT-----
----------------------------------------
