# Supplementary material for: The Rise and Fall of an Evolutionary Innovation: Contrasting Strategies of Venom Evolution in Ancient and Young Animals
Source: PLoS Genet. 2015 Oct 22;11(10):e1005596. doi: 10.1371/journal.pgen.1005596 (PMC4619613; doi:10.1371/journal.pgen.1005596)
Supplement: S1 File — The alignments are provided as zipped Fasta files. (ZIP) [file pgen.1005596.s006.zip › Alignments/Advanced Snakes/3FTx Alpha Type III.fas]

>AF082975.1 Pseudonaja textilis
ATGAAAACTCTACTGCTGACCTTGGTGATGGTGACAATCATGTGCCTGGACTTAGGATACACCCTAACAT
GTTACAAGGGTTATCATGAT------ACTGTGGTTTGTAAACCACACGAGACCATTTGCTATGAATATTT
TATTCCTGCAACTCATGGTAATGCGATACTCGCCAGGGGATGTGGTACTTCTTGCCCTGGGGGAATCCGC
CCTGTGTGTTGCAGAACGGACCTGTGCAACAAG---------------

>AF082976.1 Pseudonaja textilis
ATGAAAACTCTACTGCTGACCTTGGTGATGGTGACAATCATGTGCCTGGACTTAGGATACACCCTAACAT
GTTACAAGGGTTATCATGAT------ACTGTGGTTTGTAAACCACACGAGACCATTTGCTATGAATATTT
TATTCCTGCAACTCATGGTAATGCGATACTCGCCAGGGGATGTGGTACTTCTTGCCCTGGGGGAATCCGC
CCTGTGTGTTGCAGAACGGACCTGAGCAACAAG---------------

>AF082977.1 Pseudonaja textilis
ATGAAAACTCTACTGCTGACCTTGGTGATGGTGACAATCATGTGCCTGGACTTAGGATACACCCTAACAT
GTTACAAGGGTTATCATGAT------ACTGTGGTTTGTAAACCACACGAGACCATTTGCTATGAATATTT
TATTCCTGCAACTCATGGTGATGCGATACTCGCCAGGGGATGTGGTACTTCTTGCCCTGGGGGAATCCGC
CCTGTGTGTTGCACAACGGACCTGTGCAACAAG---------------

>AF082978.1 Pseudonaja textilis
ATGAAAACTCTGCTGCTGACCTTGGTGATGGTGACAATCATGTGCCTGGACTTAGGATACACCCTAACAT
GTTACAAGGGTTATCATGAT------ACTGTGGTTTGTAAACCACACGAGACCATTTGCTATGAATATTT
TATTCCTGCAACTCATGGTAATGTGATAACCACCAGGGGATGTAGTACTTCTTGCCCTGGGGGAATCCGC
CCTGTGTGTTGCAGTACGGACCTGTGCAACAAT---------------

>AF082979.1 Pseudonaja textilis
ATGAAAACTCTACTGCTGACCTTGGTGATGGTGACAATCATGTGCCTGGACTTAGGATACACCCTAACAT
GTTACAAGGGTTATCATGAT------ACTGTGGTTTGTAAACCACACGAGACCATTTGTTATCGATATCT
TATTCCTGCAACTCATGGTAATGCGATACCCGCCAGGGGATGTGGTACTTCTTGCCCTGGGGGAAACCAC
CCTGTGTGTTGCAGTACGGACCTGTGCAACAAG---------------

>AF082981.1 Pseudonaja textilis
ATGAAAACTCTACTGCTGACCTTGGTGATGGTGACAATCATGTGCCTGGACTTAGGATACACCCTAACAT
GTTACAAGGGTTATCATGAT------ACTGTGGTTTGTAAACCACACGAGACCATTTGCTATCGATATCT
TGTTCCTGCAACTCATGGTAATGCGATACCCGCCAGGGGATGTGGTACTTCTTGCCCTGGGGGAAACCAC
CCTGTGTGTTGCAGTACGGACCTGTGCAACAAG---------------

>DQ917506.1 Pseudonaja textilis
ATGAAAACTCTACTGCTGACCTTGGTGATGGTGACAATCATGTGCCTGGACTTAGGATACACCCTAACAT
GTTACAAGGGTTATCAT------GGTACTGTGGTTTGTAAACCACACGAGACCATTTGCTATCGATATCT
TATTCCTGCATTTCATAGTAATGCGATACTCGCCAGAGGATGTAGTACTTCTTGCCCTGGGGGAATCCGC
CCTGTGTGTTGCAGTACGGACCTGTGCAACAAG---------------

>GAHA01000009.1 Simoselaps roperi
ATGAAAACACTACTGCTGACCTTGGTGATGGTGACAATCATGTGCCTGGACTTAGGATACACCCTAACAT
GTTACAAGGGTTATCAT------GGTACTGTGGTTTGTAAACCACACGAGACCATTTGCTATCGATATCT
TATTCCTGCATTTCATAGTAATGCGATACTCGCCAGAGGATGTAGTACTTCTTGCCCTGGGGGAATCCGC
CCTGTGTGTTGCAGTACGGACCTGTGCAACAAG---------------

>GAHA01000010.1 Simoselaps roperi
ATGAAAACTCTACTGCTGACCTTGGTGATGGTGACAATCATGTGCCTGGACTTAGGATACACCCTAACAT
GTTACAAGGATTATCAT------AATACTGTGGTTTGTAAACCACACGAGACCATTTGCTATGTATATAC
TCTTCCTGCAACTCATGGTAATGTGATAACCTCCATGGGATGTGGTACTTCTTGCCCTGGGGGAATCCGC
CCTGTGTGTTGCAGTAAGGACCTGTGCAACAAG---------------

>GAHA01000011.1 Simoselaps roperi
ATGAAAACTCTACTGCTGACCTTGGTGATGGTGACAATCATGTGCCTGGACTTAGGATACACCCTAACAT
GTTACAAGGATTATCGT------AATACTGTGGTTTGTAAACCACACGAGACCATTTGCTATGAATATAC
TCTTCCTGCAACTCATGGTAATGTGATGAACTCCAGGGGATGTGGTACTTCTTGCCCTGGGGGAATCCGC
CCTGTGTGTTGCAGTACGGACCTGTGCAACAAG---------------

>GAHB01000009.1 Cacophis squamulosus
ATGAAAACTCTACTGCTGACCTTGGTGATGGTGACAATCATGTGCCTGGACTTAGGATACACCCTAACAT
GTTACAAGCGTTATTTTGAT------ACTGTGGTTTGTAAACCACAGGAGACCATTTGCTATCGATATAT
TATTCCTGCAACTCATGGTAATGCGATAACCTACAGGGGATGTAGTACTTCTTGCCCTAGTGGAATCCGC
CTTGTGTGTTGCAGTACGGACCTGTGCAACAAG---------------

>GAHB01000010.1 Cacophis squamulosus
ATGAAAACTCTACTGCTGACCTTGGTGATGGTGACAATCATGTGCCTGGACTTAGGATACACCCTAAAAT
GTTACAAGGGTTATTATGAT------ACTGTGGTTTGTAAACCAAACGAGACCATTTGCTATGAATATCA
TATTTCTGCAACTCATGGTAATTCGATACTCTACAGGGGATGTAGTACTTCTTGCCCTGGGGGAATGCGC
TCTGTGTGTTGCAGTACGGACCTGTGCAACAAG---------------

>GAHB01000011.1 Cacophis squamulosus
ATGAAAACTCTACTGCTGACCTTGGTGATGGTGACAATCATGTGCCTGGACTTAGGATACACCCTAAAAT
GTTACAAGGGTTATCATGAT------ACTGTGGTTTGTAAACCAGACGAGACCATTTGCTATGAATATCA
TATTTCTGCAACTCATGGTAATTCGATACTCTACAGGGGATGTAGTACTTCTTGCCCTGGGGGAATGCGC
TCTGTGTGTTGCAGTACGGACCTGTGCAACAAG---------------

>GAHE01000022.1 Furina ornata
ATGAAAACTCTACTGCTGACCTTGGTGATGGTGACAATCATGTGCCTGGACTTAGGATACACCCTAAAAT
GTTACAAGGGTTATCATGAT------ACTGTGGTTTGTAAACCACACCAGACCATTTGCTATGAATATCG
TATTGCTGCAACTCATGGTAATTCGATACTCTACAGGGGATGTAGTGCTTCTTGCCGTGGGGGAATGCGC
TCTGTGTGTTGCAGTACGGACCTGTGCAACAAG---------------

>GAHE01000023.1 Furina ornata
ATGAAAACTCTACTGCTGACCTTGGTGATGGTGACAATCGTGTGCCTGGACTTAGGATACACCCTAACAT
GTTACAAATCTCTGAGT------GGTACTGTGGTTTGTAAACCACACGAGACGAAATGCTATCGATATTC
TCTTCCTGCAACTCATGGTAATGCGGTAACCATCAAGGGATGTGGTACTTCTTGCCCTAGTGGAATCCGC
CCTGTGTGTTGCAGTACGGACCTATGCAACAAG---------------

>GAHE01000024.1 Furina ornata
ATGAAAACTCTACTGCTGACCTTGGTGATGGTGACAATCATGTGCCTGGACTTAGGATACACCCTAACAT
GTTACAAATCTCTGAGT------GGTACTGTGGTTTGTAAACCACACGAGACGAAATGCTATCGATATTC
TCTTCCTGCAACTCATGGTAATGCGGTAACCATCAAGGGATGTGGTACTTCTTGCCCTAGTGGAATCCGC
CCTGTGTGTTGCAGTACGGACCTATGCAACAAG---------------

>GAHE01000025.1 Furina ornata
ATGAAAACTCTACTGCTGACCTTGGTGATGGTGACAATCATGTGCCTGGACTTAGGATACACCCTAACAT
GTTACAAATCTCTGAGT------GGTACTGTGGTTTGTAAACCACACGAGACGAAATGCTATCGATATTC
TCTTCCTGCAACTCATGGTAATGCGGTAACCATCAAGGGATGTGGTACTTCTTGCCCTACTGGAATCCGC
CCTGTGTGTTGCAGTACGGACCTATGCAACAAG---------------

>GAHE01000017.1 Furina ornata
ATGAAAACTCTACTGCTGACCTTAGTGATGGTGACAATCATGTGCCTGGACTTAGGATACACCCTAACAT
GTTACAAATCTCTGAGT------GGTACTGTGGTTTGTAAACCACACGAGACGAAATGCTTTCGATATTC
TGTTCCTGCAAGTCATGGTAATGCAATGATCATCAAGGGATGTGGTACTTCTTGCCCTAGTGGAATCCGC
CCTGTGTGTTGCAGTACGGACCTATGCAACAAG---------------

>GAHE01000018.1 Furina ornata
ATGAAAACTCTACTGCTGACCTTGGTGATGGTGACAATCATGTGCCTGGACTTAGGATACACCCTAACAT
GTTACAAATCTCTGAGT------GGTACTGTGGTTTGTAAACCACACGAGACGAAATGCTTTCGATATTC
TGTTCCTGCAAGTCATGGTAATGCAATGATCATCAAGGGATGTGGTACTTCTTGCCCTAGTGGAATCCGC
CCTGTGTGTTGCAGTACGGACCTATGCAACAAG---------------

>GAHE01000019.1 Furina ornata
ATGAAAACTCTACTGCTGACCTTGGTGATGGTGACAATCATGTGCCTGGACTTAGGATACACCCTAACAT
GTTACAAGAGTTTTTCT---TAT---ACTGTGGTTTGTAAACCACACGAGACGAAATGCTATCGATATTC
TCTTCCTGCAAGTCATGGTAATGCGGTAACCATCTGGGGATGTGGTACTTCTTGCCCTACTGGAATCCGC
CCTGTGTGTTGCAGTACGGACCTATGCAACAAGTACTCTACAAGTGGC

>GAHE01000020.1 Furina ornata
ATGAAAACTCTACTGCTGACCTTGGTGATGGTGACAATCATGTGCCTGGACTTAGGATACACCCTAACAT
GTTACAAGAGTTTTTCT---TAT---ACTGTGGTTTGTAAACCACACGAGACGAAATGCTATCGATATTC
TCTTCCTGCAAGTCATGGTAATGCGGTAACCATCATGGGATGTGGTACTTCTTGCCCTAGTGGAATCCGC
CCTGTGTGTTGCAGTACGGACCTATGCAACAGG---------------

>GAHE01000021.1 Furina ornata
ATGAAAACTCTACTGCTGACCTTGGTGATGGTGACAATCATGTGCCTGGACTTAGGATACACCCTAACAT
GTTACAAGTTTCTGAGG------GGTACTGTGGTTTGTAAACCACACGAGACGAAATGCTATCGATATTC
TGTTCCTGCAACTCATGGTAATGCGGTAACCTTCAGGGGATGTGGTACTTCTTGCCATAGTGGAATCCAC
CCTGTCTGTTGCAGTACGGACCTATGCAACAAG---------------

>GAHH01000001.1 Pseudonaja modesta
ATGAAAACTCTACTGCTGACCTTGGTGATGGTGACAATCATGTGCCTGGACTTAGGATACACCCTAAAAT
GTTACAAGAGTTATCGTGAT------ACTGTGGTTTGTCAACCACACGAGACGAAATGCTATCGATATTC
TGTTCCTGCAACTCATGGTAATGCGGTAACCATCAGGGGATGTGGTACTTCTTGCCATAGTGGAATCCAC
CCTGTCTGTTGCAGTACGGACCTATGCAACAAT---------------

>GAHH01000002.1 Pseudonaja modesta
ATGAAAACTCTACTGCTGACCTTGGTGATGGTGACAATCATGTGCCTGGACTTAGGATACACCCTAACAT
GTTACGAGAGTTTTTTT------CATACTGTGGTTTGTAAACCACAGGAGACGAAATGCTATCGATATTC
TGTTCCTGCAAGTCATGGTAATGCGGTAACCATCAGGGGATGTGGTACTTCTTGCCCTGGGGGAATCCGC
CCTGTGTGTTGCAGTACGGACCTGTGCAACCGG---------------

>GAHH01000003.1 Pseudonaja modesta
ATGAAAACTCTACTGCTGACCTTAGTGATGGTGACAATCATGTGCCTGGACTTAGGATACACCCTAACAT
GTTACGAGAGTTTTTTC---TAT---ACTGTGGTTTGTAAACCACAGGAGACGAAATGCTATCGATATTC
TGTTCCTGCAAGTCATGGTAATGCGGTAACCATCAGGGGATGTGGTACTTCTTGCCCTGGGGGAATCCGC
CCTGTGTGTTGCAGTACGGACCTGTGCAACCGG---------------

>GAHH01000004.1 Pseudonaja modesta
ATGAAAACTCTACTGCTGACCTTGGTGATGGTGACAATCATGTGCCTGGACTTAGGATACACCCTAAAAT
GTTACGAGAGTTTTTTC---TAT---ACTGTGGTTTGTAAACCACAGGAGACGAAATGCTATCGATATTC
TGTTCCTGCAAGTCATGGTAATGCGGTAACCATCAGGGGATGTGGTACTTCTTGCCCTGGGGGAATCCGC
CCTGTGTGTTGCAGTACGGACCTGTGCAACCGG---------------

>GAHH01000005.1 Pseudonaja modesta
ATGAAAACTCTACTGCTGACCTTGGTGATGGTGACAATCATGTGCCTGGACTTAGGATACACCCTAAAAT
GTTACGAGAGTTTTTTT------CATACTGTGGTTTGTAAACCACAGGAGACGAAATGCTATCGATATTC
TGTTCCTGCAAGTCATGGTAATGCGGTAACCATCAGGGGATGTGGTACTTCTTGCCCTGGGGGAATCCAC
CCTGTGTGTTGCAGTACGGACCTGTGCAACCGG---------------

>GAHH01000006.1 Pseudonaja modesta
ATGAAAACTCTGCTGCTGACCTTGGTGGTGGTGACAAGCCTGTGCCTGGACTTAGGATACACCCTAAAAT
GTTACGAGAGTTTTTTT------CATACTGTGGTTTGTAAACCACAGGAGACGAAATGCTATCGATATTC
TGTTCCTGCAAGTCATGGTAATGCGGTAACCATCAGGGGATGTGGTACTTCTTGCCCTGGGGGAATCCGC
CCTGTGTGTTGCAGTACGGACCTGTGCAACCGG---------------

>GAHH01000007.1 Pseudonaja modesta
ATGAAAACTCTACTGCTGACCTTGGTGATGGTGACAATCATGTGCCTGGACTTAGGATACACCCTAACAT
GTTACAAGGATTATCGTGAT------ACTGTGGTTTGTAAATCACACGAGACCATTTGCTATCGATATAA
TATTCCTACAAGTCATGGTAATGCGATAACCTACAGGGGATGTAGTGCTTCTTGCCCTGGGGGAATCCGC
TCTGTGTGTTGCAGTACGGACCTGTGCAACAAG---------------

>GAHH01000008.1 Pseudonaja modesta
ATGAAAACTCTACTGCTGACCTTGGTGATGGTGACAATCATGTGCCTGGACTTAGGATACACCCTAAAAT
GTTACAAGAGTTATCAT------GGTACTGTGGTTTGTCAAACACACGAGACCATTTGCTATCGATATGT
TATTCCTACAAGTCATGGTAATGCGAACATTTACAAAGGATGTAGTGCTTCTTGCCCTGGGGGAATCGGC
TCTGTGTGTTGCAGTACGGACCTGTGCAACAAG---------------

>GAHH01000009.1 Pseudonaja modesta
ATGAAAACTTTGCTGCTGACCTTGGTGGTGGTGACAATCATGTGCCTGGACTTAGGATACACCCTAACAT
GTTACAAGAGTTTTTCTGAT------ACTGTGGTTTGTAAACCACACGAGACGAAATGCTTTCAATATTC
TTTTTGTCCATTTCGAAATCGTGTGATATACGTCAGGGGATGTAGTACTTCTTGCCGTGGGGGAAACAAT
GCTGTGTGTTGCAGTACGGACCTGTGCAACAAG---------------

>GAHH01000010.1 Pseudonaja modesta
ATGAAAACTTTGCTGCTGACCTTGGTGGTGGTGACAATCGTGTGCCTGGACTTTGGATACACCCTAACAT
GTTACAAGAGTTTTTCTGAT------ACTGTGGTTTGTAAACCACACGAGACGAAATGCTTTCAATATTC
TTTTTGTCCATTTCGAAATCGTGTGATATACGTCAGGGGATGTAGTACTTCTTGCCCTGGGGGAAACAAT
GCTGTGTGTTGCAGTACGGACCTGTGCAACAAG---------------

>GAHH01000011.1 Pseudonaja modesta
ATGAAAACTTTGCTGCTGACCTTGGTGGTGGTGACAATCGTGTGCCTGGACTTAGGATACACCCTAACAT
GTTACAAGAGTTTTTCTGAT------ACTGTGGTTTGTAAACCACACGAGACGAAATGCTTTCAATATTC
TTTTTGTCCATTTCGAAATCGTGTGATATACGTCAGGGGATGTAGTACTTCTTGCCCTGGGGGAAACAAT
GCTGTGTGTTGCAGTACGGACCTGTGCAACAAG---------------

>GAHH01000012.1 Pseudonaja modesta
ATGAAAACTTTGCTGCTGACCTTGGTGGTGGTGACAATCGTGTGCCTGGACTTAGGATACACCCTAACAT
GTTACAAGTCTCTGAGT------GGTACTGTGGTTTGTAAACCACACGAGACGAAATGCTATCGATATTC
TTTTTGTCCATTTCCAAATCGTGTGATATACAGAAGGGGATGTGGTACTTCTTGCCCTGGGGGAAACAAT
CCTGTGTGTTGCAGTACGGACCTGTGCAACAAG---------------

>GAHH01000013.1 Pseudonaja modesta
ATGAAAACTTTGCTGCTGACCTTGGTGGTGGTGACAATCGTGTGCCTGGACTTAGGATACACCCTAACAT
GTTACAAGTCTCTGAGT------GGTACTGTGGTTTGTAAACCACACGAGACAAAATGCTATCGATATTC
TTTTTGTCCATTTCCAAATCGTGTGATATACAGAAGGGGATGTGGTACTTCTTGCCCTGGGGGAAACAAT
CCTGTGTGTTGCAGTACAGACCTGTGCAACAAG---------------

>GAHH01000014.1 Pseudonaja modesta
ATGAAAACTCTACTGCTGACCTTGGTGATGGTGACAATCATGTGCCTGGACTTAGGATACACCCTAACAT
GTTACACGAGTTTTCAT------GGTACTGTGGTTTGTCAACCACACGAGACGAAATGCTATCGATATAT
TGCTCCTGGAACTCATGGTCATGCGTTAACCATCAGGGGATGTGATACTTATTGCCCTGGGGGAATGCGC
CCTGTGTGTTGCAGTACGGACCTGTGCAACTGG---------------

>GAHH01000015.1 Pseudonaja modesta
ATGAAAACTCTGCTGCTGACCTTGGTGGTGGTGACAATCGTGTGCCTGGACTTAGGATACACCCTAAAAT
GTTACAAATCTCACGCTCCTGGGGGTTATGAGGTTTGTAAAGAACACGAGACCAAATGCATTGGATATAA
CATTTGTGTATTCAGAAATCGTGCGATAGTCGTCAGGGGATGTGGTGCTTCTTGCCCTACAAAAAATCTT
CCTGTGTGTTGCAGTACAGACATGTGCAACAAG---------------

>GAHH01000016.1 Pseudonaja modesta
ATGAAAACTCTGCTGCTGACCTTGGTGGTGGTGACAATCGTGTGCCTGGACTTAGGATACACCCTAAAAT
GTTACAAATCTCACGCTCCTGGGGGTTATGAGGTTTGTAAAGAACACGAGACCAAATGCATTGGATATAA
CATTTGTGTATTCAGAAATCGTGCGATAGTCGTCAGGGGATGTGGTGCTTCTTGCCCTACAGGAAATCTT
CCTGTGTGTTGCAGTACAGACATGTGCAACAAG---------------

>GAHH01000017.1 Pseudonaja modesta
ATGAAAACTCTGCTGCTGACCTTGGTGGTGGTGACAATCGTGTGCCTGGACTTAGGATACACCCTAAAAT
GTTACAAATCTCACGCTGTTGGGGGTTATGAGGTTTGTAAAGAACACGAGACCAAATGCATTGGATATAA
CATTTGTGCATTCAGAAATCATGCGATAGTCGTCAGGGGATGTGGTACTTCTTGCCCTGAAGGAAATCGT
CCTGTGTGTTGCAGTACAGACATGTGCAACAAG---------------

>GAHH01000018.1 Pseudonaja modesta
ATGAAAACTCTGCTGCTGACCTTGGTGGTGGTGACAATCGTGTGCCTGGACTTAGGATACACCCTAAAAT
GTTACAACCCTAAGACTGCTGAGGGTTATGAGGTTTGTAAAGAACACGAGACCAAATGCATTGGATATAA
CATTTGTCTATTCAGAAATCATGCGGTAGTCGTCAGGGGATGTGGTGCTTCTTGCCCTACAGAAAATCTT
CCTGTGTGTTGCAGTACAGACATGTGCAACAAG---------------

>GAHH01000019.1 Pseudonaja modesta
ATGAAAACTCTACTGCTGACCTTGGTGATGGTGACAATCATGTGCCTGGACTTAGGATACACCCTAACAT
GTTACAAGTCTCCGTTT------GGTACTGTGGCTTGCAACAAATATGAGACCTTCTGCTATCGATTTAC
TCATTGTCCATTTCCACATCATGTGGTAGTCATCAGGGGATGTATTACTTCTTGCCCTACGCAAAACAAT
TATGTGTGTTGCAGTACGGACCTGTGCAACAAG---------------

>GAHH01000020.1 Pseudonaja modesta
ATGAAAACTCTACTGCTGACCTTGGTGATGGTGACAATCATGTGCCTGGACTTAGGATACACCCTAACAT
GTTACAAGTCTCCGTTT------GGTACTGTGGCTTGCAACAAATATGAGACCTTCTGCTATCGATTTAC
TCATTGTCCATTTCCACATCATGTGGTAGTCATCAGGGGATGTAGAGTTTCTTGCCCTACGCAAAACAAT
TATGTGTGTTGCAGTACGGACCTGTGCAACAAG---------------

>GAHH01000021.1 Pseudonaja modesta
ATGAAAACTTTGCTGCTGACCTTGGTGGTGGTGACAATCGTGTGCCTGGACTTAGGATACACCCTAACAT
GTTACAAGTCTCCGTTT------GGTACTGTGGCTTGCAACAAATATGAGACCTTCTGCTATCGATTTAC
TCATTGTCCATTTCCACATCATGTGGTAGTCATCAGGGGATGTATTACTTCTTGCCCTACGCAAAACAAT
TATGTGTGTTGCAGTACGGACCTGTGCAACAAG---------------

>GAHH01000022.1 Pseudonaja modesta
ATGAAAACTCTGCTGCTGACCATGGTGGTGGTGACAATTGTGTGCCTGGACTTAGGATACACCCTTAAAT
GTCATAAATCTCACCTTGATAAGGGTTATGTGGTTTGTAAAGAACACGAGACCATTTGCTTTGAATATAG
AGCATGTATATTCAGAAATGAAGTGTTGTACATCAGGGGATGTAGTGCTTCTTGCCCTGGAGGATATAAG
CATGTGTGTTGCAGTACAGACCTGTGCAACAAG---------------

>GAHH01000023.1 Pseudonaja modesta
ATGAAAACTCTACTGCTGACCTTGGTGATGGTGACAATCATGTGCCTGGACTTAGGATACACCCTAACAT
GTTACACGAGT------TATTATAATACTAAGGTTTGTCCACGACACGAGACCAGTTGCTATCGACGTGT
TTTTCATGCAGGTCATGGTAATGTGATAGACCTCTGGGGATGTCGTACTTCTTGCCCTTGGGAAAACCCC
CCTGAATGTTGCAGTACGGACCTGTGCAACCGG---------------

>GAHH01000024.1 Pseudonaja modesta
ATGAAAACTCTGCTGCTGACCTTGGTGGTGGTGACAATTGTGTGCCTGGACTTAGGATACACCCTAAAAT
GTCACATAACTGGGAGTCCTAATGATTATGTGGTTTGTAAAGAACACGAGACCGTTTGCTTTCAAAAAAC
TGTTTCTCCATTTAGAGATCGTATGTTAGTCCTTAGGGGATGTAGTACTCCTTGCCCTGAAGGAGATAAT
GCTATGTGTTGCAGTACAGATATGTGCAACAAG---------------

>GAHH01000025.1 Pseudonaja modesta
ATGAAAACTCTGCTGCTGACCTTGATGGTGGTGACAATCGTGTGCCTGGACTTAGGATACACCCTAGTAT
GTCTCGGAGGTTCGGGTCCTTATAAAGATGTGGTTTGTGCAAAAGACCAGACCATTTGCTATCGATATAT
TGTTTGGCCATTTAAAAGTCGTGTTACAATCATGAGGGGATGTACTTCTTCTTGCCCTGAAAGAAATAAT
CATGTGTGTTGCAGTACAGACCGGTGCAACAAG---------------

>GAHH01000026.1 Pseudonaja modesta
ATGAAAACTCTGCTGCTGACCTTGATGGTGGTGACAATCGTGTGCCTGGACTTAGGATACACCCTAGTAT
GTCTCGGAGGTTCGGGTCCTTATAAAGATGTGGTTTGTGCAAAAGACCAGACCATTTGCTATCGATATAT
TGTTTGGCCATTTAAAGGTCGTGTTACAATCATGAGGGGATGTACTTCTTCTTGCCCTGAAAGAAATAAT
AATGTGTGTTGCAGTACAGACCGGTGCAACAAG---------------

>GAHH01000027.1 Pseudonaja modesta
ATGAAAACTCTGCTGCTGACCTTGATGGTGGTGACAATCGTGTGCCTGGACTTAGGATACACCCTAGTAT
GTCTCGGAGGTTCGGGTCCTTATAAAGATGTGGTTTGTGCAAAAGACCAGACCATTTGCTATCGATATAT
TGTTTGGCCAATTAAAAGTCGTATGCTAATCATGAGGGGATGTACTTCTTCTTGCCCTGAAAGAAATAAT
AATTTGTGTTGCAGTACAGACCGGTGCAACAAG---------------

>GAHH01000028.1 Pseudonaja modesta
ATGAAAACTCTGCTGCTGACCTTGGCGGTGGTGACAATCGTGTGCCTGGACTTAGGATACACCCTAAAAT
GTCGCAGTTCTAGGATTGCTAATCGTAATGTGGTTTGTAAAAAATACCAGACCATTTGCTTTCACTATCA
AGTTCGTCCATATCAAAATACTGTGTTAACCAGGATGGGATGTAGTGATTCTTGCCCTAGAAAG---GAT
GCTGTGTGTTGCAGTTCAGACTTGTGCAAC------------------

>GAHH01000029.1 Pseudonaja modesta
ATGAAAACTCTGCTGCTGACCTTGGTGGTGGTGACAATCGTGTGCCTGGACTTAGGATACACCCTAAAAT
GTCGCAGTTCTAGGATTGCTAATCGTAATGTGGTTTGTAAAAAATACCAGACCATTTGCTTTCACTATCA
AGTTCGTCCATATCAAAATACTGTGTTAACCAGGATGGGATGTAGTGATTCTTGCCCTAGAAAG---GAT
GCTGTGTGTTGCAGTTCAGACTTGTGCAAC------------------

>GAHH01000030.1 Pseudonaja modesta
ATGAAAACTCTGCTGCTGACCTTGGTGGTGGTGACAATCGTGTGCCTGGACTTAGGATACACCCTAAAAT
GTCGCAGTTCTAGGATTGCTAATGGTAATGTGGTTTGTGAAAAATACCAGACCATTTGCTTTCGATATCA
AGTTCGTCCATATCAAAATATTGTGTTAACCAGGATGGGATGTAGTGATTCTTGCCCTAGAAAG---GAT
GCTGTGTGTTGCAGTTCAGACTTGTGCAAC------------------

>GAHH01000031.1 Pseudonaja modesta
ATGAAAACTCTGCTGCTGACCTTGGTAGTGGTGACAATCGTGTGCCTGGACTTAGGATACCCCCTAGTAT
GTCTCCACTCTCCGGGTTCTCCTAGTTATTCGGTTTGTGCAGGGTACATGACCATTTGCTATCGATATGA
TTTTTCACCAATTAAAGATAAAGTCGTAACCGTTAGGGGATGTAGTGCTTCTTGCCCTGGAGGAAGAAAT
CATGTGTGTTGCAGTACAGACATGTGCAACGGG---------------

>GAHH01000032.1 Pseudonaja modesta
ATGAAAACTCTGTTGCTGACCTTGGTAGTGGTGACAATTGTGTGCCTGGACTTAGGATACCCCCTAGTAT
GTCTCCACTCTCCGGGTTCTCCTAGTTATTCGGTTTGTGCAGGGTACATGACCATTTGCTATCGATATGA
TTTTTCACCAATTAAAGATAAAGTCGTAACCGTTAGGGGATGTAGTGCTTCTTGCCCTGGAGGAAGAAAT
CATGTGTGTTGCAGTACAGACATGTGCAACGAG---------------

>GAHH01000033.1 Pseudonaja modesta
ATGAAAACTCTGCTGCTGACTTTGGTAGTGGTGACAATCGCATGCCTGGACTTAGGATACCCCCTAGTAT
GTCTCCACTCTCCGGGTTCTCCTAGTTATTCGGTTTGTGCAGGGTACATGACCATTTGCTATCGATATGA
TTTTTCACCAATTAAAGATAAAGTCGTAACCGTTAGGGGATGTAGTGCTTCTTGCCCTGGAGGAAGAAAT
CATGTGTGTTGCAGTACAGACATGTGCAACGAG---------------

>GAHJ01000001.1 Vermicella annulata
ATGAAAACTCTACTGCTGACCTTGGTAGTGGTGACAATCGTGTGCCTGGACTTGGGATACCCCCTAGCAT
GTCTCCACTCTCCGGGTTCTCCTAGTTATTCGGTTTGTCCAGGGTACATGACCATTTGCTATCGATATGA
TTTTTCACCAATTAAAGATAAAGTCGTAACCGTCAGGGGATGTAGTGCTTCTTGCCCTGGAGGAAGAAAT
CATGTGTGTTGCAGTACAGACATGTGCAACCGG---------------

>GAHJ01000002.1 Vermicella annulata
ATGAAAACTCTGCTGCTGACCTTGGTAGTGGTGACAATCGCATGCCTGGACTTAGGATACCCCCTAGTAT
GTCTCCACTCTCCGGGTTCTCCTAGTTATTCGGTTTGTCCAGGGTACATGACCATTTGCTATCGATATGA
TTTTTCACCAATTAAAGATAAAGTCGTAACCGTCAGGGGATGTAGTGCTTCTTGCCCTGGAGGAAGAAAT
CATGTGTGTTGCAGTACAGACATGTGCAACGGG---------------

>GAHJ01000003.1 Vermicella annulata
ATGAAAACTCTGCTGCTGACCTTGGTGGTGGTGACAATCGTGTGCCTGGACTTAGGATACACCCTAAGAT
GTAAAAAAACTTATGAGGAT---TCT---GTGGTTTGTAAAGAACACGAGACCATTTGCTATCGATATCC
TACTTATATATTTAAAAGTAAACTGATAATCCTGAAGGGATGTAGTGCTTCTTGCCCTGACAAAACTAGT
GTTCTGTGTTGCAGTACAGATATGTGCAACACT------ACAAGTGGC

>GAHJ01000004.1 Vermicella annulata
ATGAAAACTCTGCTGCTGACCTTGGTAGTGGTGACAATCGTGTGCCTGGACTTGGGATACACCCTGAAAT
GTCACAACACTTGGAAT---TATGGTTATATAAGTTGTGAAGCACACGAGACCTTTTGCTATAAATCTCT
TCATTATGGACGTACAGAGAAACCTACGATCGCCCGGGGTTGTACTGCTAAATGCTCTGAAAAAAGTTTA
---GTGTGTTGCAGTACAGACATGTGCAACGAG---------------

>GAHJ01000005.1 Vermicella annulata
ATGAAAACTCTGCTGCTGACCTTGGTAGTGGTGACAATCGTGTGCCTGGACTTAGGATACACCCTGAAAT
GTCACAACACTTGGAAT---TATGGTTATATAAGTTGTGAAGCACACGAGACCTTTTGCTATAAATCTCT
TCATTATGGACGTACAGAGGAACCTACGATCGCCCGGGGTTGTACTGCTAAATGCTCTGAAAAAAGTTTA
---GTGTGTTGCAGTACAGACATGTGCAACGAG---------------

>GAHJ01000006.1 Vermicella annulata
ATGAAAACTCTACTGCTGACCTTGGTAGTGGTGACAATCATGTGCCTGGACTTAGGATACACCCTGAGAT
GTCACAACACTTGGAAT---TATGGTTATATAAGTTGTGAAGCACACGCGCCCTTTTGCTATAAATCTCG
TCATTATGGACGTACAGAGAAACCTACAATCGCCCAGGGTTGTACTGCTAAATGCTCTGAAAAAAGTGAA
---GTGTGTTGCAGTACAGACATGTGCAACAAG---------------

>GAHJ01000007.1 Vermicella annulata
ATGAAAACTCTGCTGCTGACCTTGGTAGTGGTGACAATCGTGTGCCTGGACTTGGGATACACCCTAATAT
GTCACAACACTTGGAAT---TATGGTTATATAACTTGTGAAGAACACCAGACCTTTTGCTATAAAGCTTT
TTATAATGGACGTACAGAGCGTCCTCTCATCGCCCGGGGTTGTATTGCTACCTGCCCTGAAAAATATGAA
---GCGTGTTGCAGTACAGACATGTGCAACGAG---------------
