# Supplementary material for: The Rise and Fall of an Evolutionary Innovation: Contrasting Strategies of Venom Evolution in Ancient and Young Animals
Source: PLoS Genet. 2015 Oct 22;11(10):e1005596. doi: 10.1371/journal.pgen.1005596 (PMC4619613; doi:10.1371/journal.pgen.1005596)
Supplement: S1 File — The alignments are provided as zipped Fasta files. (ZIP) [file pgen.1005596.s006.zip › Alignments/Advanced Snakes/Beta-defensins.fas]

>GALC01000001.1_Crotalus_oreganus_helleri
ATGAAGATCCTTTATCTGCTGTTCGCATTTCTTTTCCTTGCATTCCTGTCTGAACCAGGGAATGCCTATAAACGGTGTCATAAGAAGGGAGGACACTGCTTTCCCAAGACCGTAATATGTCTTCCTCCATCTTCTGACTTTGGGAAGATGGACTGTCGATGGAAATGGAAATGCTGTAAAAAGGGAAGTGTAAATAATGCCATCTCCATC
>GAKS01000001.1_Crotalus_oreganus_helleri
ATGAAGATCCTTTATCTGCTGTTCGCATTTCTTTTCCTTGCATTCCTGTCTGAACCAGGGAATGCCTATAAACGGTGTCATAAGAAAGGAGGACACTGCTTTCCCAAGACCGTAATATGTCTTCCTCCATCTTCTGACTTTGGGAAGATGGACTGTCGATGGAAATGGAAATGCTGTAAAAAGGGAAGTGTAAATAATGCCATCTCCATC
>GAKS01000002.1_Crotalus_oreganus_helleri
ATGAAGATCCTTTATCTGCTGTTCGCATTTCTTTTCCTTGCATTCCTGTCTGAACCAGGGAATGCCTATAAACGGTGTCATAAGAAGGGAGGACACTGCTTTCCCAAGACCGTAATATGTCTTCCTCCATCTTCTGACTTTGGGAAGATGGACTGTCGATGGAAATGGAAATGCTGTAAAAAGGGAAGTGTAAATAATGCCATCTCCATC
>GAKR01000001.1_Crotalus_oreganus_helleri
ATGAAGATCCTTTATCTGCTGTTCGCATTTCTTTTCCTTGCATTCCTGTCTGAACCAGGGAATGCCTATAAACGGTGTCATAAGAAAGGAGGACACTGCTTTCCCAAGACCGTAATATGTCTTCCTCCATCTTCTGACTTTGGGAAGATGGACTGTCGATGGAAATGGAAATGCTGTAAAAAGGGAAGTGTAAATAATGCCATCTCCATC
>GAKQ01000001.1_Crotalus_oreganus_helleri
ATGAAGATCCTTTATCTGCTGTTCGCATTTCTTTTCCTTGCATTCCTGTCTGAACCAGGGAATGCCTATAAACGGTGTCATAAGAAAGGAGGACACTGCTTTCCCAAGACCGTAATATGTCTTCCTCCATCTTCTGACTTTGGGAAGATGGACTGTCGATGGAAATGGAAATGCTGTAAAAAGGGAAGTGTAAATAATGCCATCTCCATC
>GAKQ01000002.1_Crotalus_oreganus_helleri
ATGAAGATCCTTTATCTGCTGTTCGCATTTCTTTTCCTTGCATTCCTGTCTGAACCAGGGAATGCCTATAAACGGTGTCATAAGAAGGGAGGACACTGCTTTCCCAAGACCGTAATATGTCTTCCTCCATCTTCTGACTTTGGGAAGATGGACTGTCGATGGAAATGGAAATGCTGTAAAAAGGGAAGTGTAAATAATGCCATCTCCATC
>GAKR01000002.1_Crotalus_oreganus_helleri
ATGAAGATCCTTTATCTGCTGTTCGCATTTCTTTTCCTTGCATTCCTGTCTGAACCAGGGAATGCCTATAAACGGTGTCTTAAGAAAGGAGGACACTGCTTTCCCAAGACCGTAATATGTCTTCCTCCATCTTCTGACTTTGGGAAGATGGACTGTCGATGGAAATGGAAATGCTGTAAAAAGGGAAGTGTAAATAATGCCATCTCCATC
>GAKQ01000003.1_Crotalus_oreganus_helleri
ATGAAGATCCTTTATCTGCTGTTCGCATTTCTTTTCCTTGCATTCCTGTCTGAACCAGGGAATGCCTATAAACGGTGTCTTAAGAAAGGAGGACACTGCTTTCCCAAGACCGTAATATGTCTTCCTCCATCTTCTGACTTTGGGAAGATGGACTGTCGATGGAAATGGAAATGCTGTAAAAAGGGAAGTGTAAATAATGCCATCTCCATC
>GAKS01000003.1_Crotalus_oreganus_helleri
ATGAAGATCCTTTATCTGCTGTTCGCATTTCTTTTCCTTGCATTCCTGTCTGAACCAGGGAATGCCTATAAACGATGTCATAAGAAAGGAGGACACTGCTTTCCCAAGGAGAAAATATGTATTCCTCCATCTTCTGACTTTGGGAAGATGGACTGTCGATGGAAATGGAAATGCTGTAAAAGGGAAGTGGAAAATAATGCCATCTCCATC
