# Supplementary material for: The Rise and Fall of an Evolutionary Innovation: Contrasting Strategies of Venom Evolution in Ancient and Young Animals
Source: PLoS Genet. 2015 Oct 22;11(10):e1005596. doi: 10.1371/journal.pgen.1005596 (PMC4619613; doi:10.1371/journal.pgen.1005596)
Supplement: S1 File — The alignments are provided as zipped Fasta files. (ZIP) [file pgen.1005596.s006.zip › Alignments/Advanced Snakes/CRiSPs.fas]

>aus_sup1
ATGATTGCCTTCATTGTCTTGCTAAGTCTTGCTGCAGTGCTGCAACAGTCTTCTGGAACTGTTGATTTTGCTTCTGAGTCAAGTAACAAAAAAGATTACCGAAAGGAGATTGTTGACAAGCACAATGCTTTAAGGAGATCAGTGAAACCAACTGCTAGGAACATGTTACGAATGGAATGGAATTCTCGTGCTGCTCAAAATGCAAAACGTTGGGCAGATAGATGTACTTTTGCTCACAGTCCACCACATACAAGAACTGTGGGAAAACTCCGTTGTGGTGAAAATATATTCATGTCAACTCAACCTTTTGCATGGAGTGGCGTAGTTCAGGCTTGGTATGATGAAGTCAAAAAATTCGTCTATGGCATTGGAGCAAAGCCACCAGGTTCTGTTATTGGCCATTATACCCAGGTAGTTTGGTACAAAAGTCACCTTCTTGGTTGTGCTTCTGCCAAATGTTCTTCAACCAAATAC------CTCTACGTTTGTCAATACTGCCCAGCAGGGAACATCAGAGGTTCAATTGCTACTCCATATAAATCAGGGCCAGCTTGTGGGGACTGTCCTTCGGCTTGTGTCAACGGACTATGCACAAATCCTTGCAAATATGAAGATGCCTTCACGAACTGCAAAGCTTTAGCGAAAAAAACTAAATGCAAGACTGAATGGATCAAGTCAAAATGCCCTGCTACTTGCTTCTGCCACAATAAAATAATA
>dem_ves2
ATGATTGCCTTCATTGTCTTGCTAAGTCTTGCTGCAGTGCTGCAACAGTCTTCTGGAACTGTTGATTTTGCTTCTGAGTCAAGTAACAAAGGAGAAAACCAAAAGCAGATTGTTAAAAAGCACAATGCTTTAAGGAGATCAGTGAAACCACCTGCTAGGAACATGTTACAAATGGAATGGAATTCTCGTGCTGCTCAAAATGCAAAACGTTGGGCCGAGAGGTGTTCTTTTACTCACAGTCCACCAAGTTTAAGAACTGTGGGAAAATTACGTTGTGGTGAAAATCTATTGCAGTCGAGTCAGCCTCTTCCATGGAGTAAAGTAGTTCAGGCTTGGTATGATGAAAACAAAAACTTCGTCTATGGCATTGGAGCAAAGCCACCAGGTTCTGTTGTTGGCCATTATACCCAGGTAGTTTGGTACAAAAGTCGCCTTCTTGGTTGTGCTTCTGTCAAATGTTCTCCAACCAAATAT------CTCTATGTTTGTCAATACTGCCCAGCAGGAAACATCATAGGTTCACAAGCTACTCCATATAAATCAGGGCCACGTTGTGCGGACTGTCCTTCAGCTTGTGTCAAGGGACTATGTACAAATCCTTGCAAACGTGAAGATGACTACTCGAACTGCAAATCTTTAGCGGAAAAAAATAAATGCATGGAGGAATGGATGAAGTCAAAATGCCCTGCTTCTTGCTTCTGCCACAATAAAATAATA
>hop_ste3
ATGATTGCCTTCATTGTCTTGCTAAGTCTTGCTGCAGTGCTGCAACAGTCTTCTGGAACTGTTGATTTTGCTTCTGAGTCAAGTAACAAAAAAGATTACCAAAAGGAGATTGTTGACAAGCACAATGCTTTAAGGAGATCAGTGAAACCAACTGCTAGGAACATGTTACGAATGAAATGGAATTCTCGTGCTGCTCAAAATGCAAAACGTTGGGCAGATAGATGTACTTTTGCTCACAGTCCACCACATACAAGAACTGTGGGAAAACTCCGTTGTGGTGAAAATATATTCATGTCAAGTCAACCTTTTGCATGGAGTGGAGTAGTTCAGGCTTGGTATGATGAAGTCAAAAAATTCGTCTATGGCATTGGAGCAAAGCCACCGGGTTCTGTTATTGGCCATTATACCCAGGTAGTTTGGTACAAAAGTCACCTTCTTGGTTGTGCTTCTGCCAAATGTTCTTCAACCAAATAC------CTCTACGTTTGTCAATACTGCCCAGCAGGGAACATCAGAGGTTCAATTGCTACTCCATATAAATCAGGGCCACCTTGTGCGGACTGTCCTTCGGCTTGTGTCAACGGACTATGCACAAATCCTTGCAAACATGAAGATGATTTCTCGAACTGCAAAGCTTTAGCGAAAAACTCTAAATGCCAGACTGCATGGATCAAGTCAAAATGCCCTGCTACTTGCTTCTGCCACAATAAAATAATA
>lat_sem4
ATGATTGCCTTCATTGTCTTGCTAAGTCTTGCTGCAGTGCTGCAACAGTCTTCTGGAACTGTTGATTTTGCTTCTGAGTCAAGTAACAAAAGGGAAAACCAAAAGGAGATTGTTGACAAGCACAATGCTTTAAGGAGATCAGTGAGACCAACTGCTAGGAACATGTTACAAATGGAATGGAATTCTGATGCTGCTCAAAATGCACAACGTTGGGCAGATAGATGTTCTTTTGCTCACAGTCCATCACATTTAAGAACTGTGGGAAAATTCAGTTGTGGTGAAAATCTATTCATGTCAAGTCAACCTTATGCATGGAGTAGAGTAATTCAGTCTTGGTATGATGAAAACAAAAACTTCATCTATGACGTTGGAGCAAACCCACCAGGTTCTGTTATTGGCCATTATACCCAGATAGTTTGGTACAAAAGTCACCTTCTTGGTTGTGCTGCTGCCAGATGTTCTTCATCCAAATAT------CTCTATGTTTGTCAATACTGCCCAGCAGGGAACATCATAGGTTCAATTGCTACTCCATATAAATCAGGGCCACCTTGTGGGGACTGTCCTTCGGCTTGTGTCAACGGACTATGCACAAATCCTTGCAAACATGAAAATGAATTCACGAACTGCCAATCTTTAGTGAAACAAACTGGATGCCAGAATACATGGATTCAGTCAAAATGCCCTGCTTCTTGCTTCTGCCGCACTGAAATAATA
>naj_atr5
ATGATTGCCTTCAGC---TTGCTATGTTTTGCTGCAGTGCTTCAACAGTCTTTTGGAAATGTTGATTTTAATTCTGAGTCAACTAGGAGGAAAAAAAAACAAAAGGAGATTGTTGACTTGCACAATTCTTTAAGGAGAAGAGTGAGTCCCACTGCTAGCAACATGCTAAAAATGGAATGGTATCCTGAAGCTGCTTCAAATGCAGAACGTTGGGCCAATACCTGTAGTCTTAATCACAGTCCAGACAATTTGAGAGTTCTTGAAGGAATACAATGTGGTGAAAGTATATACATGTCAAGTAATGCCAGGACATGGACTGAAATAATTCACTTATGGCATGATGAATACAAAAATTTTGTCTATGGCGTTGGAGCAAACCCACCAGGTTCTGTTACTGGCCATTATACTCAGATAGTTTGGTACCAAACTTACCGTGCTGGTTGTGCTGTTAGCTATTGTCCTTCATCTGCATGGAGCTACTTCTATGTTTGTCAGTACTGCCCATCAGGGAACTTCCAAGGTAAAACTGCTACTCCATATAAATTAGGACCACCTTGTGGGGACTGTCCTTCGGCTTGTGACAACGGACTATGCACAAATCCTTGCACAATTTATAATAAGCTCACTAACTGCGACAGTTTGTTGAAACAAAGTAGCTGCCAGGATGATTGGATCAAGTCAAACTGCCCTGCTTCTTGCTTCTGCCGCAATAAAATAATA
>naj_atr6
ATGATTGCCTTCATTGTTTTGCTAAGTCTTGCTGCAGTGCTGCAACAGTCTTCTGGAACTGTTGATTTTGCTTCTGAGTCAAGTAACAAAAGAGAAAACCAAAAGCAGATTGTTGACAAGCACAATGCTTTAAGGAGATCAGTGAGACCAACTGCCAGGAACATGTTACAAATGGAATGGAATTCTAATGCTGCTCAAAATGCAAAACGTTGGGCAGATAGATGTTCTTTTGCTCACAGTCCACCACACTTAAGAACTGTGGGAAAAATCGGTTGTGGTGAAAATCTATTCATGTCAAGTCAACCTTATGCATGGAGTCGTGTAATTCAGTCTTGGTATGATGAAAACAAAAAATTTGTCTATGGCGTTGGAGCAAACCCACCAGGTTCTGTTATTGGCCATTACACCCAGATAGTTTGGTACAACAGTCACCTTCTTGGTTGTGGTGCTGCCAAATGTTCTTCATCCAAATAC------CTCTATGTTTGTCAATACTGCCCAACAGGGAACATCATAGGTTCAATTGCTACTCCATATAAATCAGGGCCACCTTGTGGGGACTGTCCTTCGGCTTGTGTCAACGGACTATGCACAAATCCTTGCAAACATCACAATGTCTTCTCGAACTGCCAGTCTTTAGCGAAACAAAATGCATGCCAGACTGAATGGATGAAGTCAAAATGCGCAGCTTCTTGCTTCTGCCGCACTGAAATAATA
>naj_kao7
ATGATTGCCTTCATTGTCTTGCTAAGTCTTGCTGCAGTGCTGCAACAGTCTTCTGGAACTGTTGATTTTGCTTCTGAGTCAAGTAACAAAAGAGAAAACCAAAAGCAGATTGTTGACAAGCACAATGCTTTAAGGAGATCAGTGAGACCAACTGCCAGGAACATGTTACAAATGGAATGGAATTCTAATGCTGCTCAAAATGCAAAACGTTGGGCAGATAGATGTTCTTTTGCTCACAGTCCACCACACTTAAGAACTGTGGGAAAAATCGGTTGTGGTGAAAATCTATTCATGTCAAGTCAACCTTATGCATGGAGTCGTGTAATTCAGTCTTGGTATGATGAAAACAAAAAATTTGTCTATGGCGTTGGAGCAAACCCACCAGGTTCTGTTATTGGCCATTACACCCAGATAGTTTGGTACAACAGTCACCTTCTTGGTTGTGGTGCTGCCAAATGTTCTTCATCCAAATAC------CTCTATGTTTGTCAATACTGCCCAGCAGGGAACATCATAGGTTCAATTGCTACTCCATATAAATCAGGGCCACCTTGTGGGGACTGTCCTTCGGCTTGTGTCAACGGACTATGCACAAATCCTTGCAAACATCACAATGTCTTCTCGAACTGCCAATCTTTAGCGAAACAAAATGCATGCCAGACTGAATGGATGAAGTCAAAATGCGCAGCTTCTTGCTTCTGCCGCACTGAAATAATA
>naj_kao8
ATGATTGCCTTCAGC---TTGCTATGTCTTGCTGCAGTGCTGCGACAGTCTTTTGGAAATGTTGATTTTAATTCTGAGTCAACTAGGAGGAAAAAAAAACAAAAGGAGATTGTTGACTTGCACAATTCTTTAAGGAGAAGAGTGAGTCCCACTGCTAGCAACATGCTAAAAATGGAATGGTATCCTGAAGCTGCTTCAAATGCAGAACGTTGGGCCAATACCTGTAGTCTTAATCACAGTCCAGACAATTTGAGAGTTCTTGAAGGAATACAATGTGGTGAAAGTATATACATGTCAAGTAATGCCAGGACATGGACTGAAATAATTCACTTATGGCATGATGAATACAAAAATTTTGTCTATGGCGTTGGAGCAAACCCACCAGGTTCTGTTACTGGCCATTATACTCAGATAGTTTGGTACCAAACTTACCGTGCTGGTTGTGCTGTTAGCTATTGTCCTTCATCTGCATGGAGCTACTTCTATGTTTGTCAGTACTGCCCATCAGGGAACTTCCAAGGTAAAACTGCTACTCCATATAAATTAGGACCACCTTGTGGGGACTGTCCTTCGGCTTGTGACAACGGACTATGCACAAATCCTTGCACAATTTATAATAAGCTCACTAACTGCGACAGTTTGTTGAAACAAGGTAGCTGCCAGGATGATTGGATCAAGTCAAACTGCCCTGCTTCTTGCTTCTGCCGCAATAAAATAATA
>not_scu9
ATGATTGCCTTCATTGTCTTGCTCAGTCTTGCTGCAGTGCTGCAACAGTCTTCTGGAACTGTTGATTTTGCTTCTGAGTCAAGTAACAAAAAAGATTACCAAAAGGAGATTGTTGACAAGCACAATGCTTTAAGGAGATCAGTGAAACCAACTGCTAGGAACATGTTACGAATGGAATGGAATTCTCATGCTGCTCAAAATGCAAAACGTTGGGCAGATAGATGTACTTTTGCTCACAGTCCACCACATACAAGAACTGTGGGAAAACTCCGTTGTGGTGAAAATATATTCATGTCAAGTCAACCTTTTGCATGGAGTGGAGTAGTTCAGGCTTGGTATGATGAAGTCAAAAAATTCGTCTATGGCATTGGAGCAAAGCCACCAGGTTCTGTTATTGGCCATTATACCCAGGTAGTTTGGTACAAAAGTCACCTTCTTGGTTGTGCTTCTGCCAAATGTTCTTCAACCAAATAC------CTCTATGTTTGTCAATACTGCCCAGCAGGGAACATCAGAGGTTCAATTGCTACTCCATATAAATCAGGGCCAACTTGTGGGGACTGTCCTTCGGCTTGTGTCAACGGACTATGCACAAATCCTTGCAAATATGAAGATGATTTCTCGAACTGCAAAGCTTTAGCGAAAAACTCTAAATGCCAGACTGAATGGATCAAGTCAAAATGCCCTGCTGCTTGCTTCTGCCACAATAAAATAATA
>oph_han10
ATGATTGCCTTCACC---TTGCTAAGTCTTGCTGCAGTGCTTCAACAGTCTTTTGGAAATGTTGATTTTAATTCCGAGTCAACCAGGAGACAAAAAAAACAAAAGGAGATTGTTGACTTGCACAATTCTTTAAGGAGATCAGTGAGTCCAACTGCTAGCAACATGCTAAAAATGCAATGGTATCCTGAAGCTGCTTCAAATGCAGAACGTTGGGCCAGTAACTGTAATCTTGGTCATAGTCCAGACTATTCGAGAGTTCTTGAAGGAATACAATGTGGTGAAAATATATACATGTCAAGTAATCCCAGGGCATGGACTGAAATAATTCAATTATGGCATGATGAATACAAAAATTTTGTCTATGGCGTTGGAGCAAACCCACCAGGTTCTGTTACTGGCCATTATACTCAGATAGTTTGGTACAAAACTTACCGTATTGGTTGTGCTGTTAACTATTGTCCTTCATCTGAATACAACTACTTCTATGTTTGTCAGTACTGCCCATCAGGGAACATGAGAGGTTCAACTGCTACTCCATATAAATCAGGACCAACTTGTGGGGACTGTCCTTCGGCTTGTGACAACGGACTATGCACAAATCCTTGCACACTTTATAATGAGTACACTAACTGCGATAGTTTGGTGAAACAAAGTAGCTGCCAGGATGAGTGGATCAAGTCAAAATGCCCTGCTTCTTGCTTCTGCCACAATAAAATAATA
>oph_han11
ATGATTGCCTTCACC---TTGCTAAGTCTTGCTGCAGTGCTTCAACAGTCTTTTGGAAATGTTGATTTTAATTCCGAGTCAACCAGGAGACAAAAAAAACAAAAGGAGATTGTTGACTTGCACAATTCTTTAAGGAGATCAGTGAGTCCAACTGCTAGCAACATGCTAAAAATGCAATGGTATCCTGAAGCTGCTTCAAATGCAGAACGTTGGGCCAGTAACTGTAATCTTGGTCATAGTCCAGACTATTCGAGAGTTCTTGAAGGAATAGAATGTGGTGAAAATATATACATGTCAAGTAATCCCAGGGCATGGACTGAAATAATTCAATTATGGCATGATGAATACAAAAATTTTGTCTATGGCGTTGGAGCAAACCCACCAGGTTCTGTTACTGGCCATTATACTCAGATAGTTTGGTACAAAACTTACCGTATTGGTTGTGCTGTTAACTATTGTCCTTCATCTGAATACAGCTACTTCTATGTTTGTCAGTACTGCCCATCAGGGAACATGAGAGGTTCAACTGCTACTCCATATAAATCAGGACCAACTTGTGGGGACTGTCCTTCGGCTTGTGACAACGGACTATGCACAAATCCTTGCACACTTTATAATGAGTACACTAACTGCGATAGTTTGGTGAAACAAAGTAGCTGCCAGGATGAGTGGATCAAGTCAAAATGCCCTGCTTCTTGCTTCTGCCACAATAAAATAATA
>oph_han12
ATGATTGCCTTCACC---TTGCTAAGTCTTGCTGCAGTGCTGCAACAGTCTTCTGGAACTGTTGATTTTGCTTCTGAGTCAAGTAACAAAAGAGAAAACCAAAAGCAGATTGTTGACAAGCACAATGCTTTAAGGAGATCAGTGAAACCAACTGCTAGGAACATGTTACAAATGGAATGGAATTCTAATGCTGCTCAAAATGCAAAACGTTGGGCAGATAGATGTTCTTTTGCTCACAGTCCACCACACTTAAGAGCTGTGGGAAAATTCAGTTGTGGTGAAAATCTATTCATGTCAAGTCAACCTTATGCATGGAGTAGAGTAATTCAGTCTTGGTATGATGAAAACAAAAAATTCGTCTATGGCGTTGGAGCAAACCCACCAGGTTCTGTTATTGGCCATTATACCCAGATAGTTTGGTACAAAAGTCACCTTCTTGGTTGTGCTGCTGCCAGATGCTCTTCATCCAAATAC------CTCTATGTTTGTCAATACTGCCCAGCAGGGAATATCAGAGGTTCAATTGCTACTCCATATAAATCAGGGCCACCTTGTGGGGACTGTCCTTCGGCTTGTGACAACGGACTATGCACAAATCCTTGCAAATATAAAGATGACTTCTCGAACTGCCAATCTTTAGCGAAACAAACTAAATGCCAGACTGAATGGATCAAGTCAAAATGCCCTGCTTCTTGCTTCTGCCACAATAAAATAATA
>oxy_mic13
ATGATTGCCTTCATTGTCTTGCTAAGTCTTGCTGCAGTGCTGCAACAGTCTTCTGGAACTGTTGATTTTGCTTCTGAGTCAAGTAACAAAAAAGATTACCGAAAGGAGATTGTTGACAAGCACAATGATTTAAGGAGATCAGTGAAACCAACTGCTAGGAACATGTTACAAATGAAATGGAATTCTCGTGCTGCTCAAAATGCAAAACGTTGGGCAAATAGATGTACTTTTGCTCACAGTCCACCATACACAAGAACTGTGGGAAAACTCCGTTGTGGTGAAAATATATTCATGTCAAGTCAACCTTTTGCATGGAGTGGAGTAGTTCAGGCTTGGTATGATGAAGTCAAAAAATTTGTCTATGGCATTGGAGCAAAGCCACCAAGTTCTGTTATTGGCCATTATACCCAGGTAGTTTGGTACAAAAGTCACCTTCTTGGTTGTGCTTCTGCCAAATGTTCTTCAACCAAATAC------CTCTACGTTTGTCAATACTGCCCAGCAGGGAACATCATAGGTTCAATTGCTACTCCATATAAATCAGGACCACCTTGTGGGGACTGTCCTTCGGCTTGTGACAACGGACTATGCACAAATCCTTGCAAACATAACGATGACTTATCGAACTGCAAACCTTTAGCGAAAAAAAGTAAATGCCAGACTGAATGGATCAAGTCAAAATGTCCTGCTACTTGCTTCTGCCGCACTGAAATAATA
>oxy_mic14
ATGATTGCCTTCACTGTCTTGCTAAGTCTTGCTGCAGTGCTGCAACAGTCTTCTGGAACTGTTGATTTTGCTTCTGAGTCAAGTAACAAAAAAGATTACCGAAAGGAGATTGTTGACAAGCACAATGATTTAAGGAGATCAGTGAAACCAACTGCTAGGAACATGTTACAAATGAAATGGAATTCTCGTGCTGCTCAAAATGCAAAACGTTGGGCAAATAGATGTACTTTTGCTCACAGTCCACCATACACAAGAACTGTGGGAAAACTCCGTTGTGGTGAAAATATATTCATGTCAAGTCAACCTTTTGCATGGAGTGGAGTAGTTCAGGCTTGGTATGATGAAGTCAAAAAATTTGTCTATGGCATTGGAGCAAAGCCACCAAGTTCTGTTATTGGCCATTATACCCAGGTGGTTTGGTACAAAAGTCACCTTCTTGGTTGTGCTTCTGCCAAATGTTCTTCAACCAAATAC------CTCTACGTTTGTCAATACTGCCCAGCAGGGAACATCATAGGTTCAATTGCTACTCCATATAAATCAGGACCACCTTGTGGGGACTGTCCTTCGGCTTGTGACAACGGACTATGCACAAATCCTTGCAAACATAACAATGACTTCTCGAACTGCAAAGCTTTAGCGAAAAAAAGTAAATGCCAGACTGAATGGATCAAGTCAAAATGCCCTGCTACTTGCTTCTGCCGCACTGAAATAATA
>oxy_mic15
ATGATTGCCTTCATTGTCTTGCTAAGTCTTGCTGCAGTGCTGCAACAGTCTTCTGGAACTGTTGATTTTGCTTCTGAGTCAAGTAACAAAAAAGATTACCGAAAGGAGATTGTTGACAAGCACAATGATTTAAGGAGATCAGTGAAACCAACTGCTAGGAACATGTTACAAATGAAATGGAATTCTCGTGCTGCTCAAAATGCAAAACGTTGGGCAAATAGATGTACTTTTGCTCACAGTCCACCATACACAAGAACTGTGGGAAAACTCCGTTGTGGTGAAAATATATTCATGTCAAGTCAACCTTTTGCATGGAGTGGAGTAGTTCAGGCTTGGTATGATGAAGTCAAAAAATTTGTCTATGGCATTGGAGCAAAGCCACCAAGTTCTGTTATTGGCCATTATACCCAGGTGGTTTGGTACAAAAGTCACCTTCTTGGTTGTGCTTCTGCCAAATGTTCTTCAACCAAATAC------CTCTACGTTTGTCAATACTGCCCAGCAGGGAACATCATAGGTTCAATTGCTACTCCATATAAATCAGGACCACCTTGTGGGGACTGTCCTTCGGCTTGTGACAATGGACTATGCACAAATCCTTGCAAACATAACAATGACTTCTCGAACTGCAAAGCTTTAGCGAAAAAAAGTAAATGCCAGACTGAATGGATCAAGTCAAAATGCCCTGCTACTTGCTTCTGCCGCACTGAAATAATA
>pse_aus16
ATGATTGCCTTCATTGTCTTGCTAAGTCTTGCTGCAGTGCTGCAACAGTCTTCTGGAACTGCTGATTTTGCTTCTGAGTCAAGTAACAAAAAAAATTACCAAAAGGAGATTGTTGACAAGCACAATGCTTTAAGGAGATCAGTGAAACCAACTGCTAGGAACATGTTACAAATGAAATGGAATTCTCGTGCTGCTCAAAACGCAAAACGTTGGGCAAATCGATGTACTTTTGCTCACAGTCCACCAAATAAAAGAACTGTGGGAAAACTCCGTTGTGGTGAAAATATATTCATGTCAAGTCAACCTTTTCCATGGAGTGGAGTAGTTCAGGCTTGGTATGATGAAATCAAAAACTTCGTCTATGGCATTGGAGCAAAGCCACCAGGTTCTGTTATTGGCCATTATACCCAGGTAGTTTGGTACAAAAGTTACCTTATTGGTTGTGCTTCTGCCAAATGTTCTTCATCCAAATAC------CTCTACGTTTGTCAATACTGCCCAGCAGGGAACATCAGAGGTTCAATTGCTACTCCATATAAATCAGGGCCACCTTGTGCGGACTGTCCTTCGGCTTGTGTCAACAAACTATGCACAAATCCGTGCAAACGTAACAATGACTTCTCGAACTGCAAATCTTTAGCGAAAAAATCCAAATGCCAGACTGAATGGATCAAGAAAAAATGCCCTGCTTCTTGCTTCTGCCACAATAAAATAATA
>pse_por17
ATGATTGCCTTCATTGTCTTGCTAAGTCTTGCTGCAGTGCTGCAACAGTCTTCTGGAACTGTTGATTTTGCTTCTGAGTCAAGTAACAAAAAAAATTACCAAAAGGAGATTGTTGACAAGCACAATGCTTTAAGGAGATCAGTGAAACCAACCGCTAGGAACATGTTACAAATGAAATGGAATTCTCATGCTGCTCAAAATGCAAAACGTTGGGCAGATCGATGTACTTTTGCTCACAGTCCACCAAATACAAGAACTGTGGGAAAACTCCGTTGTGGTGAAAATATATTCATGTCAAGTCAACCTTTTCCATGGAGTGGAGTAGTTCAGGCTTGGTATGATGAAATCAAAAATTTCGTCTATGGCATTGGAGCAAAGCCACCCGGTTCTGTTATTGGCCATTATACCCAGGTAGTTTGGTACAAAAGTCACCTTATTGGTTGTGCTTCTGCCAAATGTTCTTCATCCAAATAC------CTCTACGTTTGCCAATACTGCCCAGCAGGGAACATCAGAGGTTCAATTGCTACTCCATATAAATCAGGGCCACCTTGTGCGGACTGTCCTTCGGCTTGTGTCAACAGACTATGCACAAATCCTTGCAATTATAACAATGACTTCTCGAACTGCAAATCTTTAGCGAAAAAATCCAAATGCCAGACTGAATGGATCAAGAAAAAATGCCCTGCTTCTTGCTTCTGCCACAATAAAATAATA
>pse_tex18
ATGATTGCCTTCCTTGTCTTGCTGAGTCTTGCTGCAGTGCTGCAACAGTCTTCTGGAACTGTTGATTTTGCTTCTGAGTCAAGTAACAAAAATGATTACCAAAAGGAGATTGTTGACAAGCACAATGATTTAAGGAGATCAGTGAAACCAACTGCTAGGAACATGTTACAAATGAAATGGAATTCTCGTGCTGCTCAAAATGCAAAACGTTGGGCAAATAGATGTACTTTCGCTCACAGTCCACCATACACAAGAACTGTGGGAAAACTCCGTTGTGGTGAAAATATATTCATGTCAAGTCAACCTTTTGCATGGAGTGGAGTAGTTCAAGCTTGGTATGATGAAGTCAAAAAATTTGTCTATGGCATTGGAGCAAAGCCACCAAGTTCTGTTACTGGCCATTATACCCAGGTAGTTTGGTACAAAAGTCACCTTCTTGGTTGTGCTTCTGCCAAATGTTCTTCAACCAAATAC------CTCTACGTTTGTCAATACTGCCCAGCAGGGAACATCGTAGGTTCAATTGCTACTCCATATAAATCAGGACCACCTTGTGGGGACTGTCCTTCGGCTTGTGACAACGGACTATGCACAAATCCTTGCAAACATAACGATGACTTATCGAACTGCAAAACTTTAGTGAAAAAACATAAATGCCAGACTGAATGGATCAAGTCAAAATGCCCTGCTACTTGCTTCTGCCGCACTGAAATAATA
>trop_ca19
ATGATTGCCTTCATTGTCTTGCTAAGTCTTGCTGCAGTGCTGCAACAGTCTTCTGGAACTGTTGATTTTGCTTCTGAGTCAAGTAACAAAAAAGATTACCGAAAGGAGATTGTTGACAAGCACAATGCTTTAAGGAGATCAGTGAAACCAACTGCTAGGAACATGTTACGAATGGAATGGAATTCTCGTGCTGCTCAAAATGCAAAACGTTGGGCAGATAGATGTACTTTTGCTCACAGTCCACCACATACAAGAACTGTGGGAAAACTCCGTTGTGGTGAAAATATATTCATGTCAAGTCAACCTTTTGCATGGAGTGGAGTAGTTCAGGCTTGGTATGATGAAGTCAAAAAATTCGTCTATGGCATTGGAGCAAAGCCACCAGGTTCTGTTATTGGCCATTATACCCAGGTAGTTTGGTACAAAAGTCACCTTCTTGGTTGTGCTTCTGCCAAATGTTCTTCAACCAAATAC------CTCTACGTTTGTCAATACTGCCCAGCAGGGAACATCAGAGGTTCAATTGCTACTCCATATAAATCAGGGCCAACTTGTGGGGACTGTCCTTCGGCTTGTGTCAACGGACTATGCACAAATCCTTGCAAATATGAAGATGATTTCTCGAACTGCAAAGCTTTAGCGAAAAACTCTAAATGCCAGACTGCATGGATCAAGTCAAAATGCCCTGCTGCTTGCTTCTGCCACAATAAAATAATA
>rhin_ni20
ATGATTGCCTTCATTGTCTTGCTAAGTCTTGCTGCAGTGCTGCAACAGTCTTCTGGAACTGTTGATTTTGCTTCTGAGTCAAGTAACAAAAAAGATTACCGAAAGGAGATTGTTGACAAGCACAATGCTTTAAGGAGATCAGTGAAACCAACTGCTAGGAACATGTTACAAATGAAATGGAATTCTCATGCTGCTCAAAATGCAAAACGTTGGGCAGATAGATGTACTTTTGCTCACAGTCCACCACATACAAGAACTGTAGGAAAACTCCGTTGTGGTGAAAATATATTCATGTCAAGTCAACTTTTTGCATGGAGTGGCGTAGTTCAGGCTTGGTATAATGAAGTCAAAAATTTCGTCTATGGCATTGGAGCAAAGCCACCAGGTTCTGTTATTGGCCATTATACCCAGGTAGTTTGGTACAAAAGTCACCTTCTTGGTTGTGCTTCTGCCAAATGTTCTTCAACCAAATAC------CTCTACGTTTGTCAATACTGCCCAGCAGGGAACATCAAAGGTTCAATTGCTACTCCATATAAATCAGGGCCAGCTTGTGGGGACTGTCCTTCGGCTTGTGTCAACGGACTATGCACAAATCCTTGCAAATATAATGATGACTTCTCGAACTGCAAAGCTTTAGCGAAAAAAAGTAAATGCAAGACTGAATGGATCAAGTCAAAATGCCCTGCTACTTGCTTCTGCCACAATAAAATAATA
>agk_blo21
ATGATTGTCTTCATTGTCTTGCCAATTCTTGCTGCAGTGCTGCAACAGTCTTCTGGAAATGTTGATTTTGATTCTGAGTCACCCAGGAAACCAGAAATACAAAACGAGATTGTTGACTTGCACAATTCTTTAAGGAGATCTGTGAATCCAACTGCTAGCAACATGCTAAAAATGGAATGGTATCCTGAAGCTGCTGCTAATGCAGAACGTTGGGCGTACAGATGTATTGAGGATCACAGTTCACCCGATTCAAGAGTTCTTGAAGGAATAAAATGTGGTGAAAATATATATATGTCACCTATTCCTATGAAATGGACTGACATTATTCACATTTGGCATGATGAATACAAAAATTTCAAGTATGGCATTGGAGCAGACCCACCAAATGCTGTTAGTGGCCATTTCACTCAGATAGTTTGGTACAAAAGTTACCGTGCTGGTTGTGCTGCTGCCTATTGTCCTTCATCGGAATACAGCTACTTCTATGTTTGTCAGTACTGCCCAGCAGGAAACATGAGAGGTAAAACTGCTACTCCATATACATCAGGGCCACCTTGTGGGGATTGTCCTTCGGCTTGTGACAATGGACTATGCACAAATCCTTGCACACAAGAAGATGTGTTCACGAACTGCAATAGCTTGGTCCAACAAAGTAACTGCCAGCATAATTATATAAAGACAAATTGCCCTGCTTCTTGCTTCTGCCACAATGAAATAAAA
>agk_pis22
ATGATTGCCTTCATTGTCTTGCCAATTCTTGCTGCAGTGCTACAACAGTCTTCTGGAAGTGTTGATTTTGATTCTGAGTCACCCAGGAAACCAGAAATACAAAACCAGATTGTTGACTTGCACAATTCTTTAAGGAGATCTGTGAATCCAACTGCTAGCAACATGCTAAAAATGGAATGGTATCCTGAAGCTGCTGCTAATGCAGAACGTTGGGCATACAGATGTATTGAGAGTCACAGTCCACGCAATTCAAGAGTTCTTGGAGGAATAAAATGTGGTGAAAATATATATATGTCATCTATTCCTATAAAATGGACTGAAATTATTCACGCTTGGCATGGTGAAAACAAAAATTTCAAGTATGGCATTGGAGCAGACCCACCAAATGCTGTTATTGGCCATTTCACTCAGATAGTTTGGTACAAAAGTTACCTTGTTGGTTGTGCTGCTGCCTATTGTCCTTCATCGGAATACAGCTACTTCTATGTTTGTCAGTACTGCCCAGCAGGAAACATCATAGGTAAAATTGCTACTCCATATAAATCCGGGCCACCTTGTGGGGACTGTCCTTCGGCTTGTGTCAACGGACTGTGCACAAATCCTTGCACAAAAGAAGATAAGTACACGAACTGCAAAAGTTTGGTCCAACAATATGGCTGCCAGGATAAACAGATGCAGTCAGAGTGCTCTGCTATTTGCTTCTGCCAAAATAAAATAATA
>crot_at23
ATGATTGCCTTCATTGTCTTGCCAATTCTTGCTGCAGTGCTGCAACAGTCTTCTGGAAGTGTTGATTTTGATTCTGAGTCACCCAGGAAACCAGAAATACAAAACAAGATTGTTGACTTGCACAATTTTTTAAGGAGATCTGTGAATCCAACTGCTAGCAACATGCTAAAAATGGAATGGTATCCTGAAGCTGCTGCTAATGCAGAACGTTGGGCATACAGATGTATTGAGAGTCACAGTCCACGCGATTCAAGAGTTCTTGGAGGAATAAAATGTGGTGAAAATATATATATGTCACCTGTTCCTATAAAATGGACTGAAATTATTCACGCTTGGCATGGTGAAAACAAAAATTTCAAGTATGGCATTGGAGCAGTCCCACCAAATGCTGTAACCGGCCATTTCAGTCAGGTAGTTTGGTACAAAAGTTACCGTATTGGTTGTGCTGCTGCCTATTGTCCTTCATCGAAATACAGCTACTTCTATGTTTGTCAGTACTGCCCAGCAGGAAACATCATAGGTAAAACTGCTACTCCATATAAATCTGGGCCACCTTGTGGGGATTGTCCTTCGGCTTGTGACAATGGACTATGCACAAATCCTTGCACAAAAGAAGATAAGTACACGAATTGCAAAAGTTTGGTCCAACAAGCTGGCTGCCAGGATAAACAGATGCAGTCAGACTGCCCTGCTATTTGCTTCTGCCAAAATAAAATAATA
>sis_cat24
ATGATTGCCCTCATTGTCTTGCCAATTCTTGCTGCAGTGCTGCAGCAGTCTTCTGGAAGTGTTGATTTTGATTCTGAGTCACCCAGGAAACCAGAAATACAAAACAAGATTGTTGACTTGCACAATTCTTTAAGAAGATCCGTGAATCCAACTGCTAGCAACATGCTAAAAATGGAATGGTATTCTGAAGCTGCTGCTAATGCAGAACGTTGGGCATACAGATGTATTGAGAGTCACAGTCCACGCGATTCAAGAGTTCTTGAAGGAATAAAATGTGGTGAAAATATATATATGTCATCTGTTCCTATGAAATGGACTGAAATTATTCACATTTGGCATGGTGAAAACAAAAATTTCAAGTATGGCATTGGAGCAGACCCACCAAATGCTGTAACTGGCCATTACACTCAGATAGTTTGGTACAAAAGTTACCGTGCTGGTTGTGCTGCTGCCTATTGTCCTTCATTGGAATACAGCTACTTCTATGTTTGTCAGTACTGCCCAGCAGGAAACATCAGAGGTAAAACTGCTACTCCATATAAATCCGGGCCACCTTGTGGGGATTGTCCTTCGGCTTGTGACAATGGACTATGCACAAATCCTTGCCCAAAGAAG---ATAAGTACCCAATTGCCAAGGTTTGGTCCACAAGCTGGCTGCCAGGATAAACAGATGCAGTCAGACTGCTCTGCTACTTGCTTCTGCCAAAATAAAATAATA
>trim_fl25
ATGATTGCCTTCATTGTTTTGCCAATTCTTGCTGCAGTGCTGCAACAGTCTTCTGGAAATGTTGATTTTGATTCTGAGTCACCCAGGAAACCAGAAATACAAAACGAGATTATTGACTTGCACAATTCCTTAAGGAGATCTGTGAATCCAACTGCTAGCAACATGCTAAAAATGGAATGGTATCCTGAAGCTGCTGCTAATGCAGAACGTTGGGCGTACAGATGTATTGAGAGTCACAGTTCACGCGATTCAAGAGTTATTGGAGGAATAAAATGTGGTGAAAATATATATATGGCAACTTATCCTGCGAAATGGACCGATATTATTCACGCTTGGCATGGTGAATACAAAGATTTCAAGTATGGCGTTGGAGCAGTCCCATCAGATGCTGTTATTGGCCATTACACTCAGATAGTTTGGTACAAAAGTTACCGTGCTGGTTGTGCTGCTGCCTATTGTCCATCATCAAAATACAGCTACTTCTATGTTTGTCAGTACTGCCCAGCAGGAAACATCATAGGTAAAACTGCTACTCCATATAAATCAGGGCCACCTTGTGGGGATTGTCCTTCGGATTGTGACAATGGACTATGCACAAATCCTTGCACACGAGAAAATGAATTCACGAACTGCGATAGTTTGGTCCAAAAAAGTAGCTGCCAGGATAATTATATGAAGTCAAAATGCCCTGCTTCTTGCTTCTGCCAAAATAAAATAATA
>trim_je26
ATGATTGCCTTCATTGTTTTGCCAATTCTTGCTGCAGTGCTGCAACAGTCTTCTGGAAATGTTGATTTTGATTCTGAGTCACCCAGGAAACCAGAAATACAAAACGAGATTATTGACTTGCACAATTCCTTAAGGAGATCTGTGAATCCAACTGCTAGCAACATGCTAAAAATGGAATGGTATCCTGAAGCTGCTGCTAATGCAGAACGTTGGGCGTACGGATGTATTGAGAGTCACAGTTCACGTGATTCAAGAGTTATTGAAGGAATAAAATGTGGTGAAAATATATATATGTCACCTTATCCTATGAAATGGACTGACATTATTCACGCTTGGCATGGTGAATACAAAGATTTCAAGTATGGCGTTGGAGCAGTCCCATCAGATGCTGTTGTTGGCCATTACACTCAGATAGTTTGGTACAAAAGTTACCGTATTGGTTGTGCTGCTGCCTATTGTCCTTCAGCAGAATACAGCTACTTCTATGTTTGTCAGTACTGCCCAGCAGGAAACATGATAGGTAAAACTGCTACTCCATATACATCAGGGCCACCTTGTGGGGATTGTCCTTCGGATTGTGACAATGGACTATGCACAAATCCTTGCAGACAAGAAAATAAGTTCACGAACTGCGATAGTTTGGTCCGACAAAGTAGCTGCCAGGATAATTATATGAAGACAAATTGCCCTGCTTCTTGCTTCTGCCACAATGAAATAATA
>Trim_st27
---------------------CCAATTCTTGCTGCAGTGCTGCAACAGTCTTCTGGAAATGTTGATTTTGATTCTGAATCACCCAGGAAACCAGAAATACAAAATGAGATTGTTGACTTGCACAATTCTTTAAGGAGATCTGTGAATCCAACTGCTAGCAACATGCTAAGAATGGAATGGTATCCTGAAGCTGCTGATAATGCAGAACGTTGGGCGTACAGATGTATTGAGAGTCACAGTTCATACGAGTCAAGAGTTATTGAAGGAATAAAATGTGGTGAAAATATATATATGTCACCTTATCCTATGAAATGGACTGACATTATTCACGCTTGGCATGATGAATACAAAGATTTCAAGTATGGCGTTGGAGCAGACCCACCAAATGCTGTTACTGGCCATTACACTCAGATAGTTTGGTACAAAAGTTACCGTATTGGTTGTGCTGCTGCCTATTGTCCTTCATCACCATACAGCTACTTCTTTGTTTGTCAGTACTGCCCAGCAGGAAACTTCATAGGTAAAACTGCTACTCCATATACATCAGGGACACCTTGTGGGGATTGTCCTTCGGATTGTGACAATGGACTATGCACAAATCCTTGCACACGAGAAAATAAGTTCACGAACTGCAATACTATGGTCCAACAAAGTAGCTGCCAGGATAATTATATGAAGACAAATTGCCCTGCTTCTTGCTTCTGCCAAAATAAAATAATA
>vip_bur28
ATGATTGCCTTCCTTGTCTTGCCAATTCTTGCTGCAGTGCTGCAACAGTCTTCTGGAAATGTTGATTTTGATTCTGAGTCACCCAGGAAACCAGAAATACAAAATGAGATTATTGACTTGCACAATTCTTTAAGGAGATCTGTGAATCCAACTGCTAGCAACATGCTAAAAATGGAATGGTATCCTGAAGCTGCTGCTAATGCAGAACGTTGGGCGTTCAGATGTATTTTAAGTCACAGTCCACGCGATTCAAGAGTTATTGGAGGAATAAAATGTGGTGAAAATATATATATGTCAACTTCTCCTATGAAATGGACTGCAATTATTCATGAATGGCATGGTGAAGAGAAAGATTTTGTCTATGGCCAGGGAGCAAGCCCAGCAAATGCTGTTGTTGGCCATTACACTCAGATAGTTTGGTACAAAAGTTACCGTTCTGGTTGTGCTGCTGCCTATTGTCCTTCATCTGAATACAAATACTTTTATGTTTGTCAGTACTGCCCAGCAGGAAACATGCAAGGTAAAACTGCTACTCCATATACATCAGGGCCACCTTGTGGGGACTGTCCTTCAGCTTGTGACAACGGACTATGCACAAATCCTTGCACACATGAAGATAAGTTCACAAACTGCAAAGACTTAGTGAAACAA---GGCTGCAACAATAATTACCTGAAGACAAACTGCCCTGCTTCTTGCTCCTGCCACAATGAAATAATA
>cer_ryn29
ATGATTGTCTTCATC---TTGCTAAGTCTTGCTGCAGTGCTGCAACAATCTGTTGCAGATGTTGATTTTCAGTCTGAGTCACCCCGGAGAATAGAAAAACAAACAGAGATTGTTGACATGCACAATTCTTTCAGGAGGTCTGTGAATCCAACTGCTAGGAACATGCTAAAAATGGAATGGTATCCTGAAGCTGCTGATAATGCAGAACGTTGGGCATATCAATGTATTTACGATCACAGTGCAAACTATGAAAGAGTTATTGGAGGAATACAATGTGGTGAAAATATATATAAATCAAGTAATCCCAGAGCATGGTCTGAAATGATTCAGGATTGGTATGATGAATACAAAAATTTCGTGTATGGTGTTGGAGCAAATCCACCAGGTTCTATGATCGGCCATTATACTCAGATAGTTTGGTACAAAAGTTACCGTATTGGTTGTGCTGCTGCCTATTGTCCTTCATATCCCTACAACTACTTCTATGTTTGTCAGTACTGCCCAGTAGGGAACATGGAAGGTTTAACGGCTACTCCATATACATCAGGGCCAACTTGTGCAGACTGTCCTTCACATTGTGACGATGGACTATGCACAAATCCTTGCCCAATTAATAATGTGTTCACGAACTGTGACAGTTTATTGCAACAAAGTAGCTGCGAAGATAGTTATATCACGACAAACTGCGGTGCTTCTTGCTTCTGCCAAGATAAAATAATA
>cer_ryn30
ATGATTGTCTTCATC---TTGCTAAGTCTTGCTGCAGTGCTGCAACAATCTGTTGCAGATGTTGATTTTCAGTCTGAGTCACCCCGGAGAACAGAAAAACAAACAGAGATTGTTGACATGCACAATTCTTTCAGGAGGTCTGTGAATCCAACTGCTAGGAACATGCTAAAAATGGAATGGTATCCTGAAGCTGCTGATAATGCAGAACGTTGGGCATATCAATGTATTTACGATCACAGTGCAAACTATGAAAGAGTTATTGGAGGAATACAATGTGGTGAAAATATATATAAATCAAGTAATCCCAGAGCATGGTCTGAAATGATTCAGGATTGGTATGATGAATACAAAAATTTCGTGTATGGTGTTGGAGCAAATCCACCAGGTTCTATGATCGGCCATTATACTCAGATAGTTTGGTACAAAAGTTACCGTATTGGTTGTGCTGCTGCCTATTGTCCTTCATATCCCTACAACTACTTCTATGTTTGTCAGTACTGCCCAGTAGGGAACATGGAAGGTTTAACGGCTACTCCATATACATCAGGGCCAACTTGTGCAGACTGTCCTTCACATTGTGACGATGGACTATGCACAAATCCTTGCCCAATTAATAATGTGCTCACGAACTGTGACAGTTTATTGCAACAAAGTAGCTGCGAAGATAGTTATATCACGACAAACTGCGGTGCTTCTTGCTTCTGCCAAGATAAAATAATA
>cer_ryn31
ATGATTGTCTTCATC---TTGCTAAGTCTTGCTGCAGTGCTGCAACAATCTGTTGCAGATGTTGATTTTCGGTCTGAGTCACCCCGGAGAACAGAAAAACAAACAGAGATTGTTGACATGCACAATTCTTTCAGGAGGTCTGTGAATCCAACTGCTAGGAACATGCTAAAAATGGAATGGTATCCTGAAGCTGCTGATAATGCAGAACGTTGGGCATATCAATGTATTTACGATCACAGTGCAAACTATGAAAGAGTTATTGGAGGAATACAATGTGGTGAAAATATATATAAATCAAGTAATCCCAGAGCATGGTCTGAAATGATTCAGGATTGGTATGATGAATACAAAAATTTCGTGTATGGTGTTGGAGCAAATCCACCAGGTTCTATGATCGGCCATTATACTCAGATAGTTTGGTACAAAAGTTACCGTATTGGTTGTGCTGCTGCCTATTGTCCTTCATATCCCTACAACTACTTCTATGTTTGTCAGTACTGCCCAGTAGGGAACATGGAAGGTTTAACGGCTACTCCATATACATCAGGGCCAACTTGTGCAGACTGTCCTTCACATTGTGACGATGGACTATGCACAAATCCTTGCCCAATTAATAATGTGTTCACGAACTGTGACAGTTTATTGCAACAAAGTAGCTGCGAAGATAGTTATATCACGACAAACTGCGGTGCTTCTTGCTTCTGCCAAGATAAAATAATA
>cer_ryn32
ATGATTGTCTTCATC---TTGCTAAGTCTTGCTGCAGTGCTGCAACAATCTGTTGCAGATGTTGATTTTCAGTCTGAGTCACCCCGGAGAACAGAAAAACAAACAGAGATTGTTGACATGCACAATTCCTTCAGGAGGTCTGTGAATCCAACTGCTAGGAACATGCTAAAAATGGAATGGTATCCTGAAGCTGCTGATAATGCAGAACGTTGGGCATATCAATGTATTTACGATCACAGTGCAAACTATGAAAGAGTTATTGGAGGAATACAATGTGGTGAAAATATATATAAATCAAGTAATCCCAGAGCATGGTCTGAAATGATTCAGGATTGGTATGATGAATACAAAAATTTCGTGTATGGTGTTGGAGCAAATCCACCAGGTTCTATGATCGGCCATTATACTCAGATAGTTTGGTACAAAAGTTACCGTATTGGTTGTGCTGCTGCCTATTGTCCTTCATATCCCTACAACTACTTCTATGTTTGTCAGTACTGCCCAGTAGGGAACATGGAAGGTTTAACGGCTACTCCATATACATCAGGGCCAACTTGTGCAGACTGTCCTTCACATTGTGACGATGGACTATGCACAAATCCTTGCCCAATTAATAATGTGTTCACGAACTGTGACAGTTTATTGCAACAAAGTAGCTGCGAAGATAGTTATATCACGACAAACTGCGGTGCTTCTTGCTTCTGCCAAGATAAAATAATA
>dis_typ33
ATGTTTGTCTTCATC---TTACTAAGTCTTGCTGCAGTGCTGCAACAGTCTTTTGGAAATGTTGATTTTAATTCTGAGTCACCCAGAATAAAAGCCAAACAAAGGGAGATTGTTGACAAGCACAATGCTTTCAGGAGATCCGTGAGGCCAACTGCTAGCAACATGCTAAGAATGGAATGGTATTCTGAAGCTGCTTCAAATGCAGAACGTTGGGCGTATAGATGTGTTTTAGATCACAGTCCAGAGACTTCAAGAATTCTTAATGGAATACAATGTGGTGAAAATATATACATGTCATCTATTCCCAGGACATGGATTGACATAATTAAGCTTTGGCATGATGAATACAAAAATTTCATCTATGGCGTTGGAGCAAACCCACCAGGTTCTATTATTGGCCATTATACTCAGATAGTTTGGTACAAAAGTTACCGTATTGGTTGTGCTGCTTCCTATTGTCCTTCATCTTCATACGACTACTTCTATGTTTGTCAGTACTGCCCAACAGGGAACTTCGGAGGTTTAACTGCTACTCCATATAAATCAGGGCCAACTTGTGGGGACTGTCCTTCAGCTTGTGACAACGGACTATGCACAAATCCTTGCTCACGTGAAGATGTGTTCACGAACTGCAAAAGTTTAGTGGCAAAAAGTAACTGCCAGGATGATTATATCCGGAAAAACTGCCTTGCTACTTGCTTTTGCCCCAATAAA------
>dis_typ34
ATGTTTGTCTTCATC---TTACTAAGTCTTGCTGCAGTGCTGCAACAGTCTTTTGGAAATGTTGATTTTAATTCTGAGTCACCCAGAATAAAAGCCAAACAAAGGGAGATTGTTGACAAGCACAATGCTTTCAGGAGATCCGTGAGGCCAACTGCTAGCAACATGCTAAGAATGGAATGGTATTCTGAAGCTGCTTCAAATGCAGAACGTTGGGCGTATAGATGTATTTTAGATCACAGTCCAAAGACTTCAAGAATTCTTAATGGAATAAAATGTGGTGAAAATATATACATGTCATCTATTCCCATGACATGGATTGACATAATTAAGCTTTGGCATGATGAATACAAAAATTTCATCTATGGCGTTGGAGCAAACCCACCAGGTTCTGTTATTGGCCATTATACTCAGATAGTTTGGTACAAAAGTTATCGTGTTGGTTGTGCTGCTTCCTATTGTCCTTCATCTTCATACAACTACTTCTATGTTTGTCAGTACTGCCCAGCAGGGAACTTCGCAGGTTTAACTGCTACTCCATATAAATCAGGGCCAACTTGTGGGGACTGTCCTTCAGCTTGTGACAACGGACTATGCACAAATCCTTGCTCACGTGAAGATGTGTTCATGAACTGCAAAAGTTTAGTGGCACAAAGTAACTGCCAGGATGATTATATCCGGAAAAACTGCCCTGCTACTTGCTTTTGCCCCAATAAA------
>dis_typ35
ATGTTTGTCTTCATC---TTACTAAGTCTTGCTGCAGTGCTGCAACAGTCTTTTGGAAATGTTGATTTTAATTCTGAGTCACCCAGAATAAAAGCCAAACAAAGGGAGATTGTTGACAAGCACAATGCTTTCAGGAGATCCGTGAGGCCAACTGCTAGCAACATGCTAAGAATGGAATGGTATTCTGAAGCTGCTTCAAATGCAGAACGTTGGGCGTATAGATGTGTTTTAGATCACAGTCCAGAGACTTCAAGAATTCTTAATGGAATACAATGTGGTGAAAATATATACATGTCATCTATTCCCAGGACATGGATTGACATAATTAAGCTTTGGCATGATGAATACAAAAATTTCATCTATGGCGTTGGAGCAAACCCACCAGGTTCTATTATTGGCCATTATACTCAGATAGTTTGGTACAAAAGTTACCGTATTGGTTGTGCTGCTTCCTATTGTCCTTCATCTTCATACGACTACTTCTATGTTTGTCAGTACTGCCCAACAGGGAACTTCGGAGGTTTAACTGCTACTCCATATAAATCAGGGCCAACTTGTGGGGACTGTCCTTCAGCTTGTGACAACGGACTATGCACAAATCCTTGCTCACGTGAAGATGTGTTCACGAACTGCAAAAGTTTAGTGGCAAAAAGTAACTGCCAGGATGATTATATCCGGAAAAACTGCCTTGCTACTTGCTTTTGCCCCAATAAA------
>enh_pol36
ATGATTGTCTTCATC---TTGCTAAGTCTTGCTGCAGTGCTGCAACAATTTGTTGCAGATGTTAATTTTGAGTCTGAGTCACCCCGGAGAACAGAAAAACAAACAGAGATTGTTGACATGCACAATTCTTTCAGGAGATCTGTGAATCCAACTGCTAGGAACATGCTAAAAATGGAATGGTATCCTGAAGCTGCTGATAATGCAGAACGTTGGGCGTATCAATGTATTTACGATCACAGTGCAAACTCTGAAAGAGTTATTGGAGGAATACAATGTGGTGAAAATATATATAAATCAAGTAATCCCAGAGCATGGACTGAAATAATTCAGTCTTGGTATGATGAAATCCAAAATTTTGAGTATGGCGTTGGAGCAAATCCACCAGGTTCTGTTATCGGCCATTATACTCAGATAGTTTGGTACAAAAGTTACCGTATTGGTTGTGCTGCTGCCTATTGTCCTTCATATCCCTACAACTACTTCTATGTTTGTCAGTACTGCCCAACAGGGAACATGGAAGGTTTAACGGCTACTCCATATACATCAGGGCCAACTTGTGCGGACTGTCCTTCACATTGTGACGATGGACTATGCACAAATCCTTGCCCAATTACAAATACGTTCACGAACTGTGACAGTTTATTGCAACAAAATAGCTGCGAGGATAGTTATATCAAGACAAACTGCGGTGCTTCTTGCTTCGGCCAAGATAAA------
>enh_pol37
ATGATTGTCTTCATC---TTGCTAAGTCTTGCTGCAGTGCTGCAACAATTTGTTGCAGATGTTAATTTTGAGTCTGAGTCACCCCGGAGAACAGAAAAACAAACAGAGATTGTTGACATGCACAATTCTTTCAGGAGATCTGTGAATCCAACTGCTAGGAACATGCTAAAAATGGAATGGTATCCTGAAGCTGCTGATAATGCAGAACGTTGGGCGTATCAATGTATTTACGATCACAGTGCAAACTCTGAAAGAGTTATTGGAGGAATACAATGTGGTGAAAATATATATAAATCAAGTAATCCCAGAGCATGGACTGAAATAATTCAGTCTTGGTATGATGAAATCCAAAATTTTGAGTATGGCGTTGGAGCAAATCCACCAGGTTCTGTTATCGGCCATTATACTCAGATAGTTTGGTACAAAAGTTACCGTATTGGTTGTGCTGCTGCCTATTGTCCTTCATATCCCTACAACTACTTCTATGTTTGTCAGTACTGCCCAACAGGGAACATGGAAGGTTTAACGGCTACTCCATATACATCAGGGCCAACTTGTGCGGACTGTCCTTCACATTGTGACGATGGACTATGCACAAATCCTTGCCCAATTACAAATACGTTCACGAACTGTGACAGTTTATTGCAACAAAATAGCTGCGAGGATAGTTATATCAAGACAAACTGCGGTGCTTCTTGCTTCTGCCAAGATAAAATAATA
>lei_mad38
ATGATTGCCTTCATC---TTGCTAAGTCTTGCTGCAGTGCTGCAACAGTCTTTTGGAACTGTTGATTTTGATTCTGAGTCACCCAGGAGACCAGAAAAACAAAGGGAGATTGTTAACATGCACAATTCTTTAAGGAGGTCTGTGAGTCCAACTGCTAGCAACATGCTAAAAATGGAATGGTATCCTGAAGCTGCTTCAAATGCAGAACGTTGGGCATATAACTGTATTACTGGTCACAGTTCAAACCCTTCAAGAGTTATTGATGGAATACAATGTGGTGAAAATATATACATGTCACCTGTTCCCATAACATGGACTGAAATAATTCAAATTTGGTATGATGAAAATAAAAATTTTGTCTATGGCGTTGGAGCAAACCCACCAGGTTCTATGATTGGCCATTATACTCAGATAGTTTGGTACAAAAGTTACCGTATTGGTTGTGCTGCTGTCTATTGTCCTTCAACCTATTACAGCTACTTCTATGTCTGTCAGTACTGCCCAACAGGAAACTTCAATGGTTTATATGCTACTCCATATAAATCAGGCCCACCTTGTGGGGACTGTCCTTCAGCTTGTGTCAAGGGACTATGCACAAATCCTTGCACAGTTGAAAATAAGTTCACTAACTGCAATACTTTGGTG---------------------------------------------------------------------------
>lio_poe39
ATGATTGTCTTCATC---TTGCTAAGTTTTGCTGCAGTGCTGCAACAGTCTTTTGGACGTATTGATATTGATTCTCAGTCAACCCGCAGACCAGAAATACAAAACCTGATTGTTGACACGCACAATTCTTACAGAAGATCTGTCAGTCCAACTGCTACCAACATGCTAAAAATGGAATGGTATCCTGAAGCTGCTGCAAATGCAGAACGTTGGGCTTATCAATGTGTTTATGATCACAGCCAAAAGTATGAAAGAGTTCTTGATGGAATACAATGTGGTGAAAATATATACATGTACAGTGAATTCAGGCCATGGACTGAAGTAATGCAGTCTTGGTATGATGAGTACAGAAATTTTATCTTTGGCGTTGGAGCACACCCAGCAAATGCTCTTATTGGCCATTATACTCAGATAGTTTGGTATAAAAGTTACCGTGTTGGTTGCGCTATTGCCAACTGTCCTTCATATCCATACAACTACTTCTATGTTTGTCAGTACTGCCCAGCAGGGAACTTCGGAGGTCAAACTGCTACTCCATATAACTCAGGGACAACTTGTGCGGACTGTCCTTCAGCTTGTGACAATGGACTATGCACAAATCCTTGCACAAGTGAAAATGTTTTCACGAACTGCAATGACATGGTAAAAGAAAGTGGCTGCCAGGATGAAAGGATGAAGTCAATATGCCCTGCTTCTTGCTTC------------------
>phil_ol40
ATGATTGTCTTCATC---TTGCTAAGTCTTGCTGCAGTGCTGCAACAGTCTTTTGGACTTGTTGATTTTAATTCTGAGTCACCCAGGAGGCCAGAAATACAAAGGGTGATTGTTGACACGCACAATTCTTACAGAAGAACTGTCAGTCCAACTGCTAGCAACATGCTAAGAATGGAATGGTATGCTGAAGCTGCTGCAAATGCAGAACGTTGGGCGTCTCTATGTGCTTATGATCACAGCCAAAATTCTGACAGAGTTCTTGATGGAATACAATGTGGTGAAAATATATACATGTCAAGTAATCCCAGGTCATGGACTGAAATAATGCAGTCTTGGTATGATGAATACAAAAATTTTGACTTTGGCTATGGAGCAAACCCGCCAGGTTCTGTTATTGGCCATTATACTCAGATAGTTTGGTACAAAAGTTACCGTATTGGTTGTGCTGCTTACTATTGTCCTTCATCTCTATACAACTACTTCTATGTTTGTCAGTACTGCCCAGCAGGGAACTTCGCAGGTAGAACTGCTACTCCATATAATTCAGGGCCAACTTGTGGGGACTGTCCTTCAGCTTGTGACAACGGACTATGCACAAATCCTTGCTCAGAGAAAAATGAGTTCACGAACTGCAATGAATTAGTGCAACAAAGTAGCTGCCAGGATGATTGGATCAAGTCAAACTGTGCTGCTACTTGCTTCTGCAAAAATAAAATAATA
>phil_ol41
ATGATTGTCTTCATC---TTGCTAAGTCTTGCTGCAGTGCTGCAACAGTCTTTTGGACTTGTTGATTTTAATTCTGAGTCACCCAGGAGGCCAGAAATACAAAGGGTGATTGTTGACACGCACAATTCTTACAGAAGAACTGTCAGTCCAACTGCTAGCAACATGCTAAGAATGGAATGGTATGCTGAAGCTGCTGCAAATGCAGAACGTTGGGCGTCTCTATGTGCTTATGATCACAGCCAAAATTCTGACAGAGTTCTTGATGGAATACAATGTGGTGAAAATATATACATGTCAAGTAATCCCAGGTCATGGACTGAAATAATGCAGTCTTGGTATGATGAATACAAAAATTTTGACTTTGGCTATGGAGCAAACCCGCCAGGTTCTGTTATTGGCCATTATACTCAGATAGTTTGGTACAAAAGTTACCGTATTGGTTGTGCTGCTTACTATTGTCCTTCATCTCTATACAACTACTTCTATGTTTGTCAGTACTGCCCAGCAGGGAACTTCGCAGGTAGAACTGCTACTCCATATAATTCAGGGCCAACTTGTGGGGACTGTCCTTCAGCTTGTGACAACGGACTATGCACAAATCCTTGCTCAGAGAAAAATGAGTTCACGAACTGCAATGAATTAGTGCAACAAAGTAGCTGCCAGGATGATTGGATCAAGTCAAACTGTGCTGCTACTTGCTTCTGCAAAATA---------
>phil_ol42
ATGATTGTCTTCATC---TTGCTAAGTCTTGTTGCAGTGCTGCAACAGTCTTTTGGACTTGTTGATTTTAATTCTGAGTCACCCAGGAGGCCAGAAATACAAAGGGTGATTGTTGACACGCACAATTCTTACAGAAGAACTGTCAGTCCAACTGCTAGCAACATGCTAAGAATGGAATGGTATGCTGAAGCTGCTGCAAATGCAGAACGTTGGGCGTCTCTATGTGCTTATGATCACAGCCAAAATTCTGACAGAGTTCTTGATGGAATACAATGTGGTGAAAATATATACATGTCAAGTAATCCCAGGTCATGGACTGAAATAATGCAGTCTTGGTATGATGAATACAAAAATTTTGACTTTGGCTATGGAGCAAACCCACCAGGTTCTGTTATTGGCCATTATACTCAGATAGTTTGGTACAAAAGTTACCGTGTTGGTTGTGCTGCTTACTATTGTCCTTCATCTCTATACAACTACTTCTATGTTTGTCAGTACTGCCCAGCAGGGAACTTCGCAGGTAGAACTGCTACTCCATATAATTCAGGGCCAACTTGTGGGGACTGTCCTTCGGCTTGTGACAACGGACTATGCACAAATCCTTGCTCAAAGAAAAATGAGTTCACGAACTGCAATGAATTAGTGCAACAAAGTAGCTGCCAGGATGATTGGATCAAGTCAAACTGTGCTGCTACTTGC---------------------
>rha_tig43
ATGATTGTCTTCATC---TTGCTAAGTCTTGCTGCAGTGCTGCGACAGTCTTTTGGAAACGTTGATTTTAATTCCGAGTCACCCAGGAATCCAGGAAAACAACAGGAGATTGTTAACATACACAATTCTTTTAGGAGATCTGTGAGACCAACTGCTCGCAACATGCTAAAAATGGAATGGTATTCTGAAGCTGCTTCAAATGCAGAACGTTGGGCGTATCAATGTGCTTATGATCACAGTCCACGCTCTTCAAGAATTCTTAATGGAATACAATGTGGTGAAAATATATTCATGGCTAGTGATCCCTGGGCATGGACTAGTATCATCCAGGATTGGTATGATGAATACAGAAATTTTGTATACGGCGTTGGAGCAAACCCACCAGATTCTGTTACTGGCCATTATACTCAGATAGTTTGGTACAAAAGTTACCTTGTTGGTTGTGCTGCTGCCTATTGTCCTTCATCTCTCTACAACTACTTCTATGTTTGTCAGTACTGCCCAGCAGGGAACATCCAAGGTTCAACTTCTACTCCATATGCATCAGGGCCAACTTGTGCGGACTGCCCTTCGAATTGTGACAACGGACTTTGCACAAATCCTTGCACACACAAAGATGACTACAACAACTGCAACAGTTTAGTA------TCTGACTGCCAGAGCGATTGGGACAAGTCACACTGCCCTGCTACTTGTTTCTGCAAGAATAAAATAATA
>rha_tig44
ATGATTGTCTTCATC---TTGCTAAGTCTTGCTGCAGTGCTGCGACAGTCTTTTGGAAACGTTGATTTTAATTCCGAGTCACCCAGGAATCCAGGAAAACAACAGGAGATTGTTAACATACACAATTCTTTTAGGAGATCTGTGAGACCAACTGCTCGCAACATGCTAAAAATGGAATGGTATTCTGAAGCTGCTTCAAATGCAGAACGTTGGGCGTATCAATGTGCTTATGATCACAGTCCACGCTCTTCAAGAATTCTTAATGGAATACAATGTGGTGAAAATATATTCATGGCTAGTGATCCCTGGGCATGGACTGGTATCATCCAGGATTGGTATGATGAATACAGAAATTTTGTATATGGCGTTGGAGCAAACCCACCAGATTCTGTTACTGGCCATTATACTCAGATAGTTTGGTACAAAAGTTACCTTGTTGGTTGTGCTGCTGCCTATTGTCCTTCATCTCTCTACAACTACTTCTATGTTTGTCAGTACTGCCCAGCAGGGAACATCCAAGGTTCAACTTCTACTCCATATGCATCAGGGCCAACTTGTGCGGACTGCCCTTCGAATTGTGACAATGGACTTTGCACAAATCCTTGCACACACAAAGATGACTACAACAACTGCAACAGTTTAGTA------TCTGACTGCCAGAGCGATTGGGACAAGTCACACTGCCCTGCTACTTGTTTCTGCAAGAATAAAATAATA
>tel_dha45
ATGATTGTCTTCATC---TTACTAAGTCTTGCTGCAGTGCTGCAACAGTCTTTTGGAAATGTTGATTTTAATTCTGAGTCACCCAGGAGAAAAAACAAACAAAAGGAGATTGTTGACATGCACAATTCTTTAAGGAGATCCGTGAAGCCAACTGCCAGCAACATGCTAAGAATGGAATGGTATTCTGAAGCCGCTTCAAACGCAGAACGTTGGGCATATAGATGTATTTTAAATCACAGTCCAGAGTCTTCAAGAATTCTTGGAGGAATAAAATGTGGTGAAAATATATACATGTCAAGTAATCCCAGGAAATGGACTGAAGTAATTCAACTTTGGTATGATGAATACAAAAATTTCGTCTATGGCATTGGAGCAAACCCACGAGGTTCTGTTATTGGCCATTATACTCAGATAGTTTGGTACAAAAGTTACCGTATTGGTTGTGCTGCTTACTATTGTCCTTCATCTTCATACAACTACTTCTATGTTTGTCAGTACTGCCCAACAGGGAACTGGAATGGTTTAACTGCTACTCCATATAAATCAGGGCCAACTTGTGGAGACTGTCCTTCAGCTTGTGACAACGGACTATGCACAAATCCTTGCTTACATGAAAATAAATTCACGAACTGC---------------------------------------------------------------------------------------
>trim_bi46
ATGATTGTCTTCATC---TTACTAAGTCTTGCTGCAGTGCTGGAACAGTCTTTTGGAAATGTTGATTTTAATTCTGAGTCACCCAGGAGACCAGAGAAACAAAAGGAGATTGTTGACAGGCACAATTCTTTCAGGAGATCCGTGCGTCCAACTGCCAGCAACATGCTAAAAATGGAATGGTATTCTGAAGCTGCTTCAAATGCAGAACGTTGGGCATATAGATGTAATTTAGGTCACAGTCCAGATTCTTCAAGAATTCTTGATGGAATAAAATGTGGTGAAAATATATACATGTCAAGTAATCCCAGGGCATGGACTGAAATACTTCAGCTTTGGTATGATGAATACAAAAATTTTGTCTATGGCGTTGGAGCAAACCCACCAGGTTCTGTTACTGGCCATTTTTCTCAGATGGTTTGGTACAAAAGTTACCGTATTGGTTGTGCTGCTGCCTATTGTCCTTCATCTGGATACAGCTACTTCTATGTTTGTCAGTACTGCCCAATAGGGAACATCGAAGGTTCAACTGCTACTCCATATAAATCAGGGCCAACTTGTGGGGACTGTCCTTCAGCTTGTGACAACGGACTATGCACAAATCCTTGCTTACGTGAAGATAAGTTCACAAACTGCAAAAGTTTAGTGCAACAAAATAGCTGCCAGCATGATTGGACCCGGAAAAATTGCCCTGCTACTTGCTTCTGCCACAAC---------
