# Supplementary material for: The Rise and Fall of an Evolutionary Innovation: Contrasting Strategies of Venom Evolution in Ancient and Young Animals
Source: PLoS Genet. 2015 Oct 22;11(10):e1005596. doi: 10.1371/journal.pgen.1005596 (PMC4619613; doi:10.1371/journal.pgen.1005596)
Supplement: S1 File — The alignments are provided as zipped Fasta files. (ZIP) [file pgen.1005596.s006.zip › Alignments/Advanced Snakes/Cytotoxins.fas]

>U42585.1
ATGAAAACTCTGCTGCTGACCTTGGTGGTGGTGACAATTGTGTGCCTGGACTTAGGATAC
ACCTTAAAATGTAACAAACTCGTTCCTTTATTCTATAAGACTTGTCCAGCAGGGAAGAAC
TTATGCTATAAAATGTTCATGGTGGCGACGCCAAAGGTTCCTGTCAAAAGGGGATGTATT
GATGTTTGCCCTAAAAGCAGTCTCCTAGTGAAGTATGTGTGTTGCAATACAGACAGATGC
AAC---
>U58487.1
ATGAAAACTCTGCTGCTGACCTTGGTGGTGGTGACAATTGTGTGCCTGGACTTAGGATAC
ACCTTAAAATGTAACAAACTCGTTCCTTTATTCTATAAGACTTGTCCAGCAGGGAAGAAC
TTATGCTATAAAATGTTCATGGTGGCGACGCCAAAGGTTCCTGTCAAAAGGGGATGTATT
GATGTTTGCCCTAAAAACAGTCTCCTAGTGAAGTATGTGTGTTGCAATACAGACAGATGC
AAC---
>U58486.1
ATGAAAACTCTGCTGCTGACCTTGGTGGTGGTGACAATTGTGTGCCTGGACTTAGGATAC
ACCTTAAAATGCAACAAACTCGTTCCTTTATTCTATAAGACTTGTCCAGCAGGGAAGAAC
TTATGCTATAAAATGTTCATGGTGGCGACGCCAAAGGTTCCTGTCAAAAGGGGATGTATC
GATGTTTGCCCTAAAAGCAGTCTCCTAGTGAAGTATGTGTGTTGCAATACAGACAGATGC
AAC---
>U58488.2
ATGAAAACTCTGCTGCTGACCTTGGTGGTGGTGACAATTGTGTGCCTGGACTTAGGATAC
ACCTTAAAATGTAACAAACTCGTTCCTTTATTCTATAAGACTTGTCCAGCAGGGAAGAAC
TTATGCTATAAAATGTTCATGGTCGCGACGCCAAAGGTTCCTGTCAAAAGGGGATGTATT
GATGTTTGCCCTAAAAACAGTGCCCTAGTGAAGTATGTGTGTTGCAATACAGACAGATGC
AAC---
>AF031474.1
ATGAAAACTCTGCTGCTGACCTTGGTGGTGGTGACAATTGTGTGCCTGGACTTAGGATAC
ACCTTAAAATGTAACCAACTCATTCCTCCATTCTATAAGACTTGTGCAGCAGGGAAGAAC
TTATGCTATAAAATGTTCATGGTGGCGGCGCCAAAGGTTCCTGTCAAAAGGGGATGTATT
GATGTTTGCCCTAAAAGCAGTCTCCTAGTGAAGTATGTGTGTTGCAATACAGACAGATGC
AAC---
>U42586.1
ATGAAAACTCTGCTGCTGACCTTGGTGGTGGTGACAATTGTGTGCCTGGACTTAGGATAC
ACCTTAAAATGTAACAAACTCATTCCTATAGCCTCTAAGACTTGTCCAGCAGGGAAGAAC
TTATGCTATAAAATGTTCATGGTGGCGACGCCAAAGGTTCCTGTCAAAAGGGGATGTATT
GATGTGTGCCCTAAAAGCAGTCTCCTAGTGAAGTATGTGTGTTGCAATACAGACAGATGC
AAC---
>U58490.1
ATGAAAACTCTGCTGCTGACCTTGGTGGTGGTGACAATTGTGTGCCTGGACTTAGGATAC
ACCTTAAAATGTAACAAACTCATTCCTATAGCCTCTAAGACTTGTCCAGCAGGGAAGAAC
TTATGCTATAAAATGTTCATGGTGGCGACGCCAAAGGTTCCTGTCAAAAGGGGATGTATT
GATGTGTGCCCTAAAAACAGTCTCCTAGTGAAGTATGTGTGTTGCAATACAGACAGATGC
AAC---
>Z54230.1
ATGAAAACTCTGCTGCTGACCTTGGTGGTGGCTACAATTGTGTGCCTGGACTTAGGATAC
ACCTTAAAATGTAACCAACTCATTCCTCCATTCTATAAGACTTGTGCAGCAGGGAAGAAC
TTATGCTATAAAATGTTCATGGTGGCGGCGCCAAAGGTTCCTGTCAAAAGGGGATGTATT
GATGTTTGCCCTAAAAGCAGTCTCCTAGTGAAGTATGTGTGTTGCAATACAGACAGATGC
AAC---
>U58481.1
ATGAAAACTCTGCTGCTGACCTTGGTGGTGGTGACAATTGTGTGCCTGGACTTAGGATAC
ACCTTAAAATGTAACAAACTCGTTCCTTTATTCTATAAGACTTGTCCAGCAGGGAAGAAC
TTATGCTATAAAATGTTCATGGTGTCGAATTTAACGGTTCCTGTCAAAAGGGGATGTATT
GATGTTTGCCCTAAAAACAGTGCCCTAGTGAAGTATGTGTGTTGCAATACAGACAGATGC
AAC---
>Z54229.1
ATGAAAACTCTGCTACTGACCTTGGTGGTGGTGACAATTGTGTGCCTGGACTTAGGATAC
ACCTTAAAATGTAACCAACTCATTCCTCCATTCTATAAGGCTTGTGCAGCAGGGAAGAAC
TTATGCTATAAAATGTTCATGGTGGCGGCGCCAAAGGTTCCTGTCAAAAGGGGATGTATT
GATGTTTGCCCTAAAAGCAGTCTCCTAGTGAAGTATGTGTGTTGCAATACAGACAGATGC
AGC---
>U58489.1
ATGAAAACTCTGCTGCTGACCTTGGTGGTGGTGACAATTGTGTGCCTGGACTTAGGATAC
ACCTTAAAATGCAACAAACTCGTTCCTTTATTCTATAAGACTTGTCCAGCAGGGAAGAAC
TTATGCTATAAAATGTTCATGGTGTCGAATAAAATGGTTCCTGTCAAAAGGGGATGTATT
GATGTTTGCCCTAAAAACAGTGCCCTAGTGAAGTATGTGTGTTGCAATACAGACAGATGC
AAC---
>U58485.1
ATGAAAACTCTGCTGCTGACCTTGGTGGTGGTGACAATTGTGTGCCTGGACTTAGGATAC
ACCTTAAAATGTAACAAACTCGTTCCTTTATTCTATAAGACTTGTCCAGCAGGGAAGAAC
TTATGCTATAAAATGTTCATGGTGTCGAATTTAACGGTCCCTGTCAAAAGGGGATGTATT
GATGTTTGCCCTAAAAACAGTGCCCTAGTGAAGTATGTGTGTTGCAATACAGACAGATGC
AAC---
>Y12491.1
ATGAAAACTCTGCTGCTGACCTTGGTGGTGGTGACAATTGTGTGCCTGGACTTAGGATAC
ACCAGGAAATGTAACAAACTCGTTCCTTTATTCTATAAGACTTGTCCAGCAGGGAAGAAC
TTATGCTATAAAATGTTCATGGTGTCGAATTTAACGGTTCCTGTCAAAAGGGGATGTATT
GATGTTTGCCCTAAAAACAGTGCCCTAGTGAAGTATGTGTGTTGCAATACAGACAGATGC
AAC---
>AF031473.1
ATGAAAACTCTGCTGCTGACCTTGGTGGTGGTGACAATTGTGTGCCTGGACTTAGGATAC
ACCAGGAAATGTAACAAACTCGTTCCTTTATTCTATAAGACTTGTCCAGCAGGGAAGAAC
TTATGCTATAAAATGTTCATGGTGTCGAATTTAACGGTCCCTGTCAAAAGGGGATGTATT
GATGTTTGCCCTAAAAACAGTGCCCTAGTGAAGTATGTGTGTTGCAATACAGACAGATGC
AAC---
>U58482.1
ATGAAAACTCTGCTGCTGACCTTGGTGGTGGTGACAATTGTGTGCCTGGACTTAGGATAC
ACCTTAAAATGTAACAAACTCGTTCCTATAGCCTCTAAGACTTGTCCAGCAGGGAAGAAC
TTATGCTATAAAATGTTCATGATGTCGGATTTAACGGTTCCTGTCAAAAGGGGATGTATT
GATGTTTGCCCTAAAAGCAGTCTCCTAGTGAAGTATGTGTGTTGCAATACAGACATATGC
AAC---
>U42583.1
ATGAAAACTCTGCTGCTGACCTTGGTGGTGGTGACAATTGTGTGCCTGGACTTAGGATAC
ACCTTAAAATGTAACAAACTCATTCCTATAGCCTCTAAGACTTGTCCAGCAGGGAAGAAC
TTATGCTATAAAATGTTCATGATGTCGGATTTAACGATTCCTGTCAAAAGGGGATGTATT
GATGTTTGCCCTAAAAACAGTCTCCTAGTGAAGTATGTGTGTTGCAATACAGACAGATGC
AAC---
>U58484.1
ATGAAAACTCTGCTGCTGACCTTGGTGGTGGTGACAATTGTGTGCCTGGACTTAGGATAC
ACCTTAAAATGTAACCAACTCATTCCTATAGCCTCTAAGACTTGTCCAGCAGGGAAGAAC
TTATGCTATAAAATGTTCATGATGTCGGATTTAACGATTCCTGTCAAAAGGGGATGTATT
GATGTTTGCCCTAAAAACAGTCTCCTAGTGAAGTATGTGTGTTGCAATACAGACAGATGC
AAC---
>U77487.1
ATGAAAACTCTGCTGCTGACCTTGGTGGTGGTGACAATTGTGTGCCTGGACTTAGGATAC
ACCTTAAAATGTAACAAACTCATTCCTATAGCCTCTAAGACTTGTCCAGCAGGGAAGAAC
TTATGCTATAAAATGTTCATGATGTCGGATTTAACGATTCCTGTCAAAAGGGGATGTATT
GATGTTTGCCCTAAAAACAGTCACCTAGTGAAGTATGTGTGTTGCAATACAGACAGATGC
AAC---
>U58483.1
ATGAAAACTCTGCTGCTGACCTTGGTGGTGGTGACAATTGTGTGCCTGGACTTAGGATAC
ACCTTAAAATGTAACAAACTCCCTCCTATAGCCTCTAAGACTTGTCCAGCAGGGAAGAAC
TTATGCTATAAAATGTTCATGATGTCGGATTTAACGATTCCCGTCAAAAGGGGATGTATT
GATGTTTGCCCTAAAAACAGTCTCCTAGTGAAGTATGTGTGTTGCAATACAGACAGATGC
AAC---
>AF295330.1
ATGAAAACTCTGCTGCTGACCTTGGTGGTGGTGACAATTGTGTGCCTGGACTTAGGATAC
ACCTTAAAATGTAACAAACTCGTTCCTTTATTCTATAAGACTTGTCCAGCAGGGAAGAAC
TTATGCTATAAAATGTTCATGGTGGCGACGCCAAAGGTTCCTGTCAAAAGGGGATGTATT
GATGTTTGCCCTAAAAGCAGTCTCCTAGTGAAGTATGTGTGTTGCAATACAGACAGATGC
AAC---
>AF295119.1
ATGAAAACTCTGCTGCTGACCTTGGTGGTGGTGACAATTGTGTGCCTGGACTTAGGATAC
ACCTTAAAATGTAACAAACTCGTTCCTTTATTCTATAAGACTTGTCCAGCAGGGAAGAAC
TTATGCTATAAAATATTCATGGTGGCGACGCCAAAGGTTCCTGTCAAAAGGGGATGTATT
GATGTTTGCCCTAAAAACAGTGCCCTAGTGAAGTATGTGTGTTGCAATACAGACAGATGC
AAC---
>AJ007796.1
ATGAAAACTCTGCTGCTGACCTTGGTGGTGGTGACAATTGTGTGCCTGGACCTAGGATAC
ACCTTAAAATGTAACAAACTCGTTCCTTTATTCTATAAGACTTGTCCAGCAGGGAAGAAC
TTATGCTATAAAATGTTCATGGTGGCGACGCCAAAGGTTCCTGTCAAAAGGGGATGTATT
GATGTTTGCCCTAAAAGCAGTCTCCTAGTGAAGTATGTGTGTTGCAATACAGACAGATGC
AAC---
>AJ007797.1
ATGAAAACTCTGCTGCTGACCTTGGTGGTGGTGACAATTGTGTGCCTGGACTTAGGATAC
ACCTTAAAATGTAACCAACTCATACCTCCATTCTATAAGACTTGTGCAGCAGGGAAGAAC
TTATGCTATAAAATGTTCATGGTGGCGGCGCCAAAGGTTCCTGTCAAAAGGGGATGTATT
GATGTTTGCCCTAAAAGCAGTCTCCTAGTGAAGTATGTGTGTTGCAATACAGACAGATGC
AAC---
>Y08727.1
ATGAAAACTCTGCTGCTGACCTTGGTGGTGGTGACAATTGTGTGCCTGGACTTAGGATAC
ACCTTAAAATGTAACCAACTCATTCCTCCATTCTATAAGACTTGTGCAGCAGGGAAGAAC
TTATGCTATAAAATGTTCATGGTGGCGGCGCAAAGGTTCCCTGTCAAAAGGGGATGTATT
GATGTTTGCCCTAAAAGCAGTCTCCTAGTGAAGTATGTGTGTTGCAATACAGACAGATGC
AACAAT
>X94316.1
ATGAAAACTCTGCTGCTGACCTTGGTGGTGGTGACAATTGTATGCCTGGACTTAGGATAC
ACCTTAAAATGTAACAAACTCATTCCTATAGCCTCTAAGACTTGTACAGCAGGGAAGAAC
TTATGCTATAAAATGTTCATGATGTCGGATTTAACGATTCCTGTCAAAAGGGGATGTATT
GATGTTTGCCCTAAAAACAGTCTCCTAGTGAAGTATGTGTGTTGCAATACAGACAGATGC
AAC---
>X94317.1
ATGAAAACTCTGCTGCTGACCTTGGCGGCGGCGACAATTGTGTGCCTGGACTTAGGATAC
ACCTTAAAATGTAACAAACTCATTCCTATAGCCTCTAAGACTTGTCCAGCAGGGATGAAC
TTATGCTATAAAATGTTCATGATGTCGGATTTAACGATTCCTGTCAAAAGGGGATGTATT
GATGTTTGCCCTAAAAACAGTCTCCTAGTGAAGTATGTGTGTTGCAATACAGACAGATGC
AAC---
>Z54226.1
ATGAAAACTCTGCTGCTGACCTTGGTGGTGGTGACAATTGTGTGCCTGGACTTAGGATAC
ACCTTAAAATGTAACAAACTCATTCCTATAGCCTCTAAGACTTGTCCAGCAGGGAAGAAC
TTATGCTATAAAATGTTCATGATGTCGGATTTAACGATTCCTGTCAAAAGGGGATGTATT
GATGTTTGCCCTAAAAACAGTCTCCTAGTGAAGTATGTGTGTTGCAATACACACAGATGC
AAC---
>L04640.1
ATGAAAACTCTGCTGCTTACTACGGTGGTTGTGACCATCGTGTGCTTGGACTTAGAATAC
ACTCTGAAGTGCAACAAGCTGGTGCCCCTTTTCTACAAAACTTGTCCGGCCGGCAAAAAC
CTTTGCTACAAAATGTTCATGGTTGCCACCCCGAAGGTTCCTGTCAAACGCGGGTGCATT
GACGTATGCCCCAAGAGCTCGCTCCTGGTGAAATATGTGTGCTGCAACACCGACAGGTGC
AAC---
>U86588.1
ATGAAAACTCTGCTGCTGACCTTGGTGGTGGTGACAATTGTGTGCCTGGACTTAGGATAC
ACCTTAAAATGTAACAAACTCGTTCCTTTATTCTATAAGACTTGTCCAGCAGGGAAGAAC
TTATGCTATAAAATTTTCATGGTGGCGACGCCAAAGGTTCCTGTCAAAAGGGGATGTATT
GATGTTTGCCCTAAAAGCAGTCTCCTAGTGAAGTATGTGTGTTGCAATACAGACAGATGC
AAC---
>U86593.1
ATGAAAACTCTGCTGCTGACCTTGGTGGTGGTGACAATTGTGTGCCTGGACTTAGGATAC
ACCTTAAAATGTAACAAACTCGTTCCTTTATTCTATAAGACTTGTCCAGCAGGGAAGAAC
TTATGCTATAAAATGTTCATGGTGGCGACGCCAAAGGTTCCTGTCAAAAGGGGATGTATT
GATGTTTGCCCTAAAAGCAGTCTCCTAGTGAAGTATGTGTGTTGCAATACAGACAGATGC
AAC---
>U86594.1
ATGAAAACTCTGCTGCTGACCTTGGTGGTGGTGACAATTGTGTGCCTGGACTTAGGATAC
ACCTTAAAATGTAACAAACTCGTTCCTTTATTCTATAAGACTTGTCCAGCAGGGAAGAAC
TTATGCTATAAAATGTTCATGGTGGCGATGCCAAAGGTTCCTGTCAAAAGGGGATGTATT
GATGTTTGCCCTAAAAGCAGTCTCCTAGTGAAGTATGTGTGTTGCAATACAGACAGATGC
AAC---
>U86589.1
ATGAAAACTCTGCTGCTGACCTTGGTGGTGGTGACAATTGTGTGCCTGGACTTAGGATAC
ACCTTAAAATGTAACAAACTCGTTCCTTTATTCTATAAGACTTGTCCAGCAGGGAAGAAC
TTATGCTATAAAATGTACATGGTGGCGACGCCAAAGGTTCCTGTCAAAAGGGGATGTATT
GATGTTTGCCCTAAAAGCAGTCTCCTAGTGAAGTATGTGTGTTGCAATACAGACAGATGC
AAC---
>U86595.1
ATGAAAACTCTGCTGCTGACCTTGGTGGTGGTGACAATTGTGTGCCTGGACTTAGGATAC
ACCTTAAAATGTAACAAACTCGTTCCTTTATTCTATAAGACTTGTCCAGCAGGGAAGAAC
TTATGCTATAAAATGTACATGGTGGCGATGCCAAAGGTTCCTGTCAAAAGGGGATGTATT
GATGTTTGCCCTAAAAGCAGTCTCCTAGTGAAGTATGTGTGTTGCAATACAGACAGATGC
AAC---
>U86591.1
ATGAAAACTCTGCTGCTGACCTTGGTGGTGGTGACAACTGTGTGCCTGGACTTAGGATAC
ACCTTAAAATGTAACAAACTCGTTCCTTTATTCTATAAGACTTGTCCAGCAGGGAAGAAC
TTATGCTATAAAATGTACATGGTGGCGACGCCAAAGGTTCCTGTCAAAAGGGGATGTATT
GATGTTTGCCCTAAAAGCAGTCTCCTAGTGAAGTATGTGTGTTGCAATACAGACAGATGC
AAC---
>AF276222.1
ATGAAAACTCTGCTGCTGACCTTGGTGGTGGTGACAATTGTGTGCCTGGACTTAGGATAC
ACCTTAAAATGTAACAAACTCGTTCCTTTATTCTATAAGACTTGTCCAGCAGGGAAGAAC
TTATGCTATAAAATGTACATGGTGGCGACGCCAAAGGTTCCTGTCAAAAGGGGATGTATT
GATGTTTGCCCTAAAAGCAGTCTCCTAGTGAAGTATGTGTGTTGCAATACAGACAGATGC
AAC---
>U86596.1
ATGAAAACTCTGCTGCTGACCTTGGTGGTGGTGACAATTGTGTGCCTGGACTTAGGATAC
ACCTTAAAATGTAACAAACTCGTTCCTTTATTCTATAAGACTTGTCCAGCAGGGAAGAAC
TTATGCTATAAAATGTTCATGGTGTCGAATTTAACGGTTCCTGTCAAAAGGGGATGTATT
GATGTTTGCCCTAAAAACAGTGCCCTAGTGAAGTATGTGTGTTGCAATACAGACAGATGC
AAC---
>U86597.1
ATGAAAACTCTGCTGCTGACCTTGCTGGTGGTGACAATTGTGTGCCTGGACTTAGGATAC
ACCTTAAAATGTAACAAACTCGTTCCTTTATTCTATAAGACTTGTCCAGCAGGGAAGAAC
TTATGCTATAAAATGTTCATGGTGTCGAATTTAACGGTTCCTGTCAAAAGGGGATGTATT
GATGTTTGCCCTAAAAACAGTGCCCTAGTGAAGTATGTGTGTTGCAATACAGACAGATGC
AAC---
