# Supplementary material for: The Rise and Fall of an Evolutionary Innovation: Contrasting Strategies of Venom Evolution in Ancient and Young Animals
Source: PLoS Genet. 2015 Oct 22;11(10):e1005596. doi: 10.1371/journal.pgen.1005596 (PMC4619613; doi:10.1371/journal.pgen.1005596)
Supplement: S1 File — The alignments are provided as zipped Fasta files. (ZIP) [file pgen.1005596.s006.zip › Alignments/Advanced Snakes/Kallikreins.fas]

>GAKS01000006.1 Crotalus oreganus helleri
ATGGTGCTGATCAGAGTGCTAGCAAACCTTCTGATACTACAGCTTTCTTACGCACAAAAGTCTTCTGAGC
TGGTCATTGGAGGTGATGAATGTAACATAAATGAACATCGTTTCCTTGTAGCCTTGTATGATTATTGGTC
TCGGAGTTTTCTCTGCGGTGGGATTTTGATCAACGAGGAATGGGTGATCATTGCTGCACACTGCGACAGG
AAACATATCTTAATATACGTTGGTGTGCATGACCGAAGTGTGCAATTTGACAAGGAGCAGAGAAGATTCC
CAAAAGAGAAGTACTTTTTTAACTGTAGCAATAACTTTACCAAATGGGACAAGGACATCATGTTGATCAG
GCTGAACAAACCTGTTAGTTACAGTGAACACATCGCGCCTCTCAGCTTGCCTTCCAGCCCTCCCATTGTG
GGATCAGTTTGCCGTGTTATGGGATGGGGTACAATCACATCTCCTAATGAGACTTTGCCCGATGTCCCTC
ATTGTGCTAACATTAACCTACTCGATTATGAAGTGTGTCGAACAGCTCACCCACAATTTCGGTTGCCAGC
GACAAGCAGAATATTGTGTGCAGGTGTCCTGGAAGGAGGCATAGATACATGTCATCGTGACTCTGGGGGA
CCCCTCATCTGTAATGGACAATTCCAGGGCATTGTATCTTGGGGAGACGGTTCTTGTGCCCAACCGGATA
AGCCTGGCCTCTACAGCAAGGTCTTCGATCATCTTGACTGGATCCAGAACATTACTGCAGGAAGTAAAAC
TGTGAATTGCCCCCCGTGA------------

>GAKQ01000008.1 Crotalus oreganus helleri
ATGGTGCTGATCAGAGTGCTAGCAAACCTTCTGATACTACAGCTTTCTTACGCACAAAAGTCTTCTGAGC
TGGTCATTGGAGGTGATGAATGTAACATAAATGAACATCGTTTCCTTGTAGCCTTGTATGATTATTGGTC
TCGGAGTTTTCTCTGCGGTGGGATTTTGATCAACGAGGAATGGGTGATCATTGCTGCACACTGCGACAGG
AAACATATCTTAATATACGTTGGTGTGCATGACCGAAGTGTGCAATTTGACAAGGAGCAGAGAAGATTCC
CAAAAGAGAAGTACTTTTTTAACTGTAGCAATAACTTTACCAAATGGGACAAGGACATCATGTTGATCAG
GCTGAACAAACCTGTTAGTTACAGTGAACACATCGCGCCTCTCAGCTTGCCTTCCAGCCCTCCCATTGTG
GGATCAGTTTGCCGTGTTATGGGATGGGGTACAATCACATCTCCTAATGAGACTTTGCCCGATGTCCCTC
ATTGTGCTAACATTAACCTACTCGATTATGAAGTGTGTCGAACAGCTCACCCACAATTTCGGTTGCCAGC
GACAAGCAGAATATTGTGTGCAGGTGTCCTGGAAGGAGGCATAGATACATGTCATCGTGACTCTGGGGGA
CCCCTCATCTGTAATGGACAATTCCAGGGCATTGTATCTTGGGGAGACGGTTCTTGTGCCCAACCGGATA
AGCCTGGCCTCTACAGCAAGGTCTTCGATCATCTTGACTGGATCCAGAACATTACTGCAGGAAGTAAAAC
TGTGAATTGCCCCCCGTGA------------

>GALC01000005.1 Crotalus oreganus helleri
ATGGTGCTGATCAGAGTGCTAGCAAACCTTCTGATACTACAGCTTTCTTACGCACAAAAGTCTTCTGAGC
TGGTCATTGGAGGTGATGAATGTAACATAAATGAACATCATTTCCTTGTAGCCTTGTATGAATATTGGTC
TCAGAGTTTTCTCTGCGGTGGGACTTTGATCAACGAGGAATGGGTGCTCACCGCTAAACACTGCGACAGG
ACACATATCTTAATATACGTTGGTGTGCATGACCGAAGTGTGCAATTTGACAAGGAGCAGAGAAGATTCC
CAAAGGAGAAGTACTTTTTTGACTGTACCAATAACTTTACCAAATGGGACAAGGACATTATGTTGATCAG
GCTGAACAAACCTGTTAGTTACAGTGAACACATCGCGCCTCTCAGCTTGCCTTCCATCCCTCCCATTGTG
GGATCAGTTTGCCGTGTTATGGGATGGGGCCAAACCACATCTCCTCAAGAGACTTTGCCTGATGTCCCTC
ATTGTGCTAACATTAACCTACTCGATTATGAAGTGTGTCGAACAACTCACCCACAATTTCGGTTGCCAGC
GACAAGCAGAATATTGTGTGCAGGTGTCCTGGAAGGAGGCATAGATACATGTCATCGTGACTCTGGGGGA
CCCCTCATCTGTAATGGACAATTCCAGGGCATTGTATCTTGGGGAGACGGTTCTTGTGCCCAACCGGATA
AGCCTGCCCTCTACAGCAAGGTCTTCGATCATCTTGACTGGATCCAGAACATTATTGCAGGAAGTGAAAC
TGTGAATTGCCCCCCGTGA------------

>GAKS01000007.1 Crotalus oreganus helleri
ATGGTGCTGATCAGAGTGCTAGCAAACCTTCTGATACTACAGCTTTCTTACGCACAAAAGTCTTCTGAGC
TGGTCATTGGAGGTGATGAATGTAACACAACTGAACATCGTTTCCTTGTAGCCTTGTATGAATATTGGTC
TCGGAGTTTTCTCTGCGGTGGGACTTTGATCAACGAGGAATGGGTGCTCACCGCTAAACACTGCAACAGG
AAACATTTCTTAATATACGTTGGTGTGCATGACCGAAGTGTGCAATTTGACAAGGAGCAGAGAAGATTCC
CAAAGGAGAAGTACTTTTTTAACTGTAGCAATAACTTTACCAAATGGGACAAGGACATCATGTTGATCAG
GCTGAACAAACCTGTTAGGAACAGTGAACATATCGCGCCTCTCAGCTTGCCTTCCAGCCCTCCCATTGTG
GGATCAGTTTGCCGTGTTATGGGATGGGGCACAACCACATCTCCTAATGAGACTTTGCCTGATGTCCCTC
ATTGTGCTAACATTAACCTACTTGATTATGAAGTGTGTCGAGCAGCTAACCCACAATCTGCGTTGCCAGC
GACAAGCAGAACATTGTGTGCAGGTGTCCTGGAAGGAGGCAAAGATTCATGTAAGCGTGACTCTGGGGGA
CCCCTCATCTGTAATGGAGAATTCCAGGGCATTGTATTTTGGGGACCCTATCCTTGTGCCCAACCGGATA
AGCCTGCCCTCTACAGCAAGGTCTTCGATCATCTTGACTGGATCCAGAGCATTATTGCAGGAAATACAAC
TGTGAATTGCCCCCGTGAAAACTTTGAATAG

>GAKR01000007.1 Crotalus oreganus helleri
ATGGTGCTGATCAGAGTGCTAGCAAACCTTCTGATACTACAGCTTTCTTACGCACAAAAGTCTTCTGAAC
TGGTCATTGGAGGTGATGAATGTAACATAAATGAACATCGTTTCCTTGCAATCGTGTACACTAACAGCTC
TCTATGCGCTGGGACTTTGATCAACCAGGAATGGGTGCTCACTGCTGCACACTGTGACGGGGGAAATATG
GACATATACCTTGGTGTGCATAACGAAAGTGTACAATATGACGATGAGGAGGGAAGAGTCCCAGCGGAGA
AGTTCTTTTGCCTCAGTAGCAGAAACTATACCAAATGGGACAAGGACATCATGTTGATCAGGCTGAACAT
ACCTGTTAGGAACAGTAAACACATCGCGCCTCTCAGCTTGCCTTCCAGCCCTCCCAGTGTGGGCTCAGTT
TGCCGTGTTATGGGATGGGGCACAATCACATCTCCTAATGAGACTTATCCCGATGTTCCTCATTGTGCTA
ACATTAACCTATTCGATTATGAGGTGTGTCTAGCAGCTTACCCAGAATTTGGGTTGCCGGCGACAAGTAG
AACATTGTGTGCAGGTATCCTGGAAGGAGGCAAAGATACATGTGGGTCTGACTCTGGGGGACCCCTCATC
TGTAATGGACAATTCCAGGGCATTGTATCTTGGGGAAACAATCCTTGTGCCCAACCGCATAAGCCTGGTG
TCTACACCAAGGTCTTCGATCATCTTGACTGGATCCAGAACATTATTGCAGGAAATACAGATGCGACCTG
CCCCCCGTGA---------------------

>GALC01000006.1 Crotalus oreganus helleri
ATGGTGCTGATCAGAGTGCTAGCAAACCTTCTGATACTACAGCTTTCTTATGCACAAAAGTCTTCTGAAC
TGGTCATTGGAGGTGATGAATGTAACATAAATGAACATCGTTTCCTTGTAGCCTTGTATGACCCTGACAG
GTTTCTCTGTAGTGGGATTTTGCTCAACGAGGAATGGGTGCTCACTGCTGCACACTGCGACAGGAGAAAT
ATCCGGATAAAGCTTGGTATGCATAGCAAAACTGTACCAAATGAGGATGAGCAGACAAGAGTCCCAAAGG
AGAAGTTCTTTTGTCTTAGTAACAAAAACTATACCCTTTGGGACAAGGACATCATGTTGATCAGGCTGGA
CAGCCCTGTTAGCAACAGTGAACATATCGCGCCTCTCAGCTTGCCTTCCAGCCCTCCTAGTGTGGGCTCA
GTTTGCCGTATTATGGGATGGGGCAGAATCTCACCTAGTAAAGAGACTTATCCCGATGTCCCTCATTGTG
CTAACATTAACCTACTCGATTATGAGGTGTGTCTAGCAGCTTACCCAGAATTTGGGTTGCCAGCGACAAG
CAAAACATTGTGTGCAGGTATCCTGGAAGGAGGCAAAGATTCATGTAAGGGTGACGCTGGGGGACCCCTC
ATCTGTAATGGACAATTCCAGGGCATTTTATCTTGGGGAGATGATCCTTGTGCCCAACCGCGTTTGCCTG
CCGTCTATACCAAAGTCTTCGATCATCTTGACTGGATCCAGAGCATTGTTGCAGGAAATACAGATGCAAC
TTGCCCCTTTGTAAACTTTTGA---------

>GALC01000007.1 Crotalus oreganus helleri
ATGGTGCTGATCAGAGTGCTAGCAAACCTTCTGATACTACAGCTTTCTTATGCACAAAAGTCTTCTGAAC
TGGTCATTGGAGGTGATGAATGTAACAGAAATGAACATCGTTTCCTTGTAGCCTTGTATAACGCTGACAA
GTTTCTCTGTGGTGGGACTTTGCTCAACGAGGAATGGGTGCTCACTGCTGCACACTGCGACAGGAGAAAT
ATCCGGATAAAGCTTGGTATGCATAGCAAAACTGTACCAAATGAGGATGAGCAGACAAGAGTCCCAAAGG
AGAAGTTCTTTTGTCTTAGTAGCAAAAACTATACCCTTTGGGACAAGGACATCATGTTGATCAGGCTGGA
CAGCCCTGTTAGCAACAGTGAACATATCGCGCCTCTCAGCTTGCCTTCCAGCCCTCCTAGTGTGGGCTCA
GATTGCCGTATTATGGGATGGGGCAGAATCTCACCTAGTAAAGAGACTTATCCCAATGTCCCTCATTGTG
CTAACATTAACATACTCAATTATGAGGTGTGTCTAGCAGCTTACCCAGAATATATGTTGCCAGCGACAAG
CAGAACATTGTGTGCAGGTATCCTGGAAGGAGGCAAAGATTCATGTAAGGGTGACTCTGGGGGACCCCTC
ATCTGTAATGGACAATTCCAGGGCATTTTATCTTGGGGAGATGATCCTTGTGGTTACGTACTTCAGCCTG
CCCTCTACACCAGGGTCTTTGATCATCTTGACTGGATCCAGAGCATTATTGCAGGAAATACAGATGCAAC
CTGTCCCCCATGA------------------

>GAKQ01000009.1 Crotalus oreganus helleri
ATGGTGCTGATCAGAGTGCTAGCAAACCTTCTGATACTACAGCTTTCTTATGCACAAAAGTCTTCTGAAC
TGGTCATTGGAGGTGATGAATGTAACAGAAATGAACATCGTTTCCTTGTAGCCTTGTATAACGCTGACAA
GTTTCTCTGTGGTGGGACTTTGCTCAACGAGGAATGGGTGCTCACTGCTGCACACTGCGACAGGAGAAAT
ATCCGGATAAAGCTTGGTATGCATAGCAAAACTGTACCAAATGAGGATGAGCAGACAAGAGTCCCAAAGG
AGAAGTTCTTTTGTCTTAGTAGCAAAAACTATACCCTTTGGGACAAGGACATCATGTTGATCAGGCTGGA
CAGCCCTGTTAGCAACAGTGAACACATTGCACCTCTCAGCTTGCCTTCCAGCCCTCCTAGTGTGGGCTCA
GATTGCCGTATTATGGGATGGGGCAGAATCTCACCTAGTAAAGAGACTTATCCCAATGTCCCTCATTGTG
CTAACATTAACATACTCAATTATGAGGTGTGTCTAGCAGCTTACCCAGAATATATGTTGCCAGCGACAAG
CAGAACATTGTGTGCAGGTATCCTGGAAGGAGGCAAAGATTCATGTAAGGGTGACTCTGGGGGACCCCTC
ATCTGTAATGGACAATTCCAGGGCATTTTATCTTGGGGAGATGATCCTTGTGGTTACGTACTTCAGCCTG
CCCTCTACACCAGGGTCTTTGATCATCTTGACTGGATCCAGAGCATTATTGCAGGAAATACAGATGCAAC
CTGTCCCCCATGA------------------

>GAKR01000008.1 Crotalus oreganus helleri
ATGGTGCTGATCAGAGTGCTAGCAAACCTTCTGATACTACAGCTTTCTTACGCACAAAAGTTTTCTGAAC
TGGTCATTGGAGGTGATGAATGTAACATAAATGAACATCGTTTTCTTGTAGCCTTGTATGACCCTGACAG
GTTTCTCTGTAGTGAGATTTTGCTCAACGAGGAATGGGTGCTCACTGCTGCACACTGCGACAGGAGAAAT
ATCCGGATAAAGCTTGGTATGCATAGCAAAACTGTACCAAATGAGGATGAGCAGACAAGAGTCCCAAAGG
AGAAGTTCTTTTGTCTTAGTAACAAAAACTATACCCTTTGGGACAAGGACATCATGTTGATCAGGCTGGA
CAGCCCTGTTAGCAACAGTGAACATATCGCGCCTCTCAGCTTGCCTTCCAGCCCTCCTAGTGTGGGCTCA
ATTTGCCGTATTATGGGATGGGGCAGAATCTCACCTAGTAAAGAGACTTATCCCGATGTCCCTCATTGTG
CTAACATTAACCTACTCGATTATGAGGTGTGTCTAGCAGCTTACCCAGAATTTGGGTTGCCAGCGACAAG
CAAAACATTGTGTGCAGGTATCCTGGAAGGAGGCAAAGATTCATGTAAGGGTGATGCTGGGGGACCCCTC
ATCTGTAATGGACAATTCCAGGGCATTTTATCTTGGGGAGATGATCCTTGGGCCCAACCGCGTTTGCCTG
CCGTCTATACCAAAGTCTTCGATCATCTTGACTGGATCCAGAGCATTATTGCAGGAAATATAGATGCAAC
TTGCCCCTTTGTAAACTTTTGA---------

>GAKS01000008.1 Crotalus oreganus helleri
ATGGTGCTGATCAGAGTGCTAGCAAACCTTCTGATACTACAGCTTTCTTATGCACAAAAGTCTTCTGAAC
TGGTCGTTGGAGGTGATGAATGTAACAGAAATGAACATCGTTTCCTTGTAGCCTTGTATAACGCTGACAA
GTTTCTCTGTGGTGGGACTTTGCTCAACGAGGAATGGGTGCTCACTGCTGCACACTGCGACAGGAGAAAT
ATCCGGATAAAGCTTGGTATGCATAGCAAAACTGTACCAAATGAGGATGAGCAGACAAGAGTCCCAAAGG
AGAAGTTCTTTTGTCTTAGTAGCAAAAACTATACCCTTTGGGACAAGGACATCATGTTGATCAGGCTGGA
CAGCCCTGTTAGCAACAGTGAACACATTGCACCTCTCAGCTTGCCTTCCAGCCCTCCTAGTGTGGGCTCA
GATTGCCGTATTATGGGATGGGGCAGAATCTCACCTAGTAAAGAGACTTATCCCAATGTCCCTCATTGTG
CTAACATTAACATACTCAATTATGAGGTGTGTCTAGCAGCTTACCCAGAATATATGTTGCCAGCGACAAG
CAGAACATTGTGTGCAGGTATCCTGGAAGGAGGCAAAGATTCATGTAAGGGTGACTCTGGGGGACCCCTC
ATCTGTAATGGACAATTCCAGGGCATTTTATCTTGGGGAGATGATCCTTGTGGTTACGTACTTCAGCCTG
CCCTCTACACCAGGGTCTTTGATCATCTTGACTGGATCCAGAGCATTATTGCAGGAAATACAGATGCAAC
CTGTCCCCCATGA------------------

>GALC01000008.1 Crotalus oreganus helleri
ATGGTGCTAATCAGAGTGCTGGCAAACCTTCTGATACTACAGCTTTCTTACGCACAAAAGTCTTCTGAAC
TGATCATTGGAGGTGAAGAATGTAACATAAATGAACATCGTTTCCTTGTAGCCTTGTACACCTTTAGATC
TAAGAGGTTTCACTGCAGTGGGACTTTGATCAACCAGGAATGGGTGCTCACTGCTGCACACTGTGACAGG
AAAAATATCCGGATAAAACTTGGTACGCATAGCACAAATGTAACAAATGAAGATGCGCAGACAAGAGTCC
CAAAGGAGAAGTTCTTTTGTCTCAGTAGCAAAACCTACACCAAATGGGACAAGGACATCATGTTGATCAG
GCTGAAAAGACCTGTTAACAACAGTCCACACATCGCGACTCTCAGCTTGCCTTCCAACCCTCCCAGTGTG
GGCTCAGTTTGCCGTATTATGGGATGGGGCACAATCTCAGCTACTAAAGAGACTTATCCTGATGTCCCTC
ATTGTGCTAACATTAACATACTCGATTATGAGGTGTGTCGAGCAGCTCATGGAGGGTTGCCAGCAACAAG
CAGAACATTGTGTGCAGGTATCCTGAAAGGAGGCAAAGATTCGTGTAAGGGTGACTCTGGGGGACCCCTC
ATCTGTAATGGAGAAATCCAGGGCATTGTATCTTGGGGGGCGCATCCTTGTGGCCAAAGTCTGAAGCCTG
GTGTCTACACCAATGTCTTCGATTATACTGAGTGGATCCAGAGCATTATTGCAGGAAATACAGATGCGAC
CTGTCCCCCGTGA------------------

>GAKQ01000010.1 Crotalus oreganus helleri
ATGGTGCTAATCAGAGTGCTGGCAAACCTTCTGATACTACAGCTTTCTTACGCACAAAAGTCTTCTGAAC
TGGTCATTGGAGGTGAAGAATGTAACATAAATGAACATCGTTTCCTTGTAGCCTTGTACACCTTTAAATC
TAAGAGGTTTCACTGCAGTGGGACTTTGATCAACCAGGAATGGGTGCTCACTGCTGCATACTGCGACAGG
AAAAATATCCGGATAAAGCTTGGTACGCATAGCACAAATGTAACAAATGAGGATGTGCAGACAAGAGTCC
CAAAGGAGAAGTTCTTTTGTCTCAGTAGCAAAACCTACACCAAATGGGACAAGGACATCATGTTGATCAG
GCTGAAAAGACCTGTTAACAACAGTGAACACATCGTGCCTGTGAACTTGCCTTCCAACCCTCCCAGTCTG
GGCTCAGTTTGCCGTATTATGGGATGGGGCACAATCTCAGCTACTAAAGAGACTTATCCCGATGTCCCTC
ATTGTGCTAACATTAACATACTCGATTATGAGGTGTGTCGAGCAGCTCACGGAGGGTTGCCAGCAACAAG
CAGAACATTGTGTGCAGGTATCCTGAAAGGAGGCAAAGATTCATGTAAAGGTGACTCTGGGGGACCCCTC
ATCTGTAATGGAGAAATCCAGGGCATTGTATCTTGGGGGGCGCATCCTTGTGGCCAAAGTCTGAAGCCTG
GTGTCTACACCAAGGTCTTCGATTATACTGAGTGGATCCAGAGCATTATTGCAGGAAATACAGATGCGAC
CTGTCCCCCGTGA------------------

>GAKR01000009.1 Crotalus oreganus helleri
ATGGTGCTAATCAGAGTGCTGGCAAACCTTCTGATACTACAGCTTTCTTACGCACAAAAGTCTTCTGAAC
TGGTCATTGGAGGTGAAGAATGTAACATAAATGAACATCGTTTCCTTGTAGCCTTGTACACCTTTAAATC
TAAGAGGTTTCACTGCAGTGGGACTTTGATCAACCAGGAATGGGTGCTCACTGCTGCATACTGCGACAGG
AAAAATATCCGGATAAAGCTTGGTACGCATAGCACAAATGTAACAAATGAGGATGTGCAGACAAGAGTCC
CAAAGGAGAAGTTCTTTTGTCTCAGTAGCAAAACCTACACCAAATGGGACAAGGACATCATGTTGATCAG
GCTGAAAAGACCTGTTAACAACAGTGAACACATCGTGCCTGTGAACTTGCCTTCCAACCCTCCCAGTCTG
GGCTCAGTTTGCCATATTATGGGATGGGGCACAATCTCAGCTACTAAAGAGACTTATCCCGATGTCCCTC
ATTGTGCTAACATTAACATACTCGATTATGAGGTGTGTCGAGCAGCTCACGGAGGGTTGCCAGCAACAAG
CAGAACATTGTGTGCAGGTATCCTGAAAGGAGGCAAAGATTCATGTAAAGGTGACTCTGGGGGACCCCTC
ATCTGTAATGGAGAAATCCAGGGCATTGTATCTTGGGGGGCGCATCCTTGTGGCCAAAGTCTGAAGCCTG
GTGTCTACACCAAGGTCTTCGATTATACTGAGTGGATCCAGAGCATTATTGCAGGAAATACAGATGCGAC
CTGTCCCCCGTGA------------------

>GAKS01000009.1 Crotalus oreganus helleri
ATGGTGCTGATCAGAGTGCTAGCAAACCTTCTGATACTACAGCTTTCTTACGCACAAAAGTCTTCTGAAC
TGATCATTGGAGGTGATGAATGTAACATAAATGAACATCGTTTCCTTGCACTTGTGTACTCCAATGGGAA
TCAATGCGGTGGGACTTTGATCAATGAGGAATGGGTGCTTACTGCTGCACACTGCGAAGGGAACAAAATG
AAGATACACCTTGGTGTGCATAGCAAAAAGGTACCAAATAAGGATAAGCAGACAAGAGTCGCAAAGGAGA
AGTTCTTTTGTGTCAGTAGCAAAAACTACACCTTTTGGGACAAGGACATCATGTTGATCAGGCTGGACAG
ACCTGTTAGCAACAGTGAACACATTGCGGCTCTCAGCTTGCCTTCCAGCCCTCCCAGTGTGGGCTCAGTT
TGCCGTATTATGGGATGGGGCACAATCTCACCTACTAAAGTGATTTTGCCTGATGTCCCTCACTGTGTTA
ACATTAACCTACTCAATTATTCGGTGTGTCGAGCAGCTTACCCAGAATATGGGTTGCCAGCGACAAGCAG
AACATTGTGTGCAGGTATTCTGGAAGGAGGCAAAGATACATGTGTGGGAGACTCTGGGGGACCCCTCATT
TGTAATGGACAATTCCAGGGAATTGCATCTTGGGGGAGCCCTAACTGTGGTTACGTGCGTGAGCCTGCCC
TCTACACCAAGGTCTTTGATCATCTTGATTGGATCCAGAGCATTATTGCAGGAAATACAGATGCGACCTG
CCCCCTGTGA---------------------

>GAKQ01000011.1 Crotalus oreganus helleri
ATGGTGCTGATCAGAGTGCTAGCAAACCTTCTGATACTACAGCTTTCTTACGCACAAAAGTCTTCTGAAC
TGATCATTGGAGGTGATGAATGTAACATAAATGAACATCGTTTCCTTGCACTTGTGTACTCCAATGGGAA
TCAATGCGGTGGGACTTTGATCAATGAGGAATGGGTGCTTACTGCTGCACACTGCGAAGGGAACAAAATG
AAGATACACCTTGGTGTGCATAGCAAAAAGGTACCAAATAAGGATAAGCAGACAAGAGTCGCAAAGGAGA
AGTTCTTTTGTGTCAGTAGCAAAAACTACACCTTTTGGGACAAGGACATCATGTTGATCAGGCTGGACAG
ACCTGTTAGCAACAGTGAACACATTGCGCCTCTCAGCTTGCCTTCCAGCCCTCCCAGTGTGGGCTCAGTT
TGCCGTATTATGGGATGGGGCACAATCTCACCTACTAAAGTGATTTTGCCTGATGTCCCTCACTGTGTTA
ACATTAACCTACTCAATTATTCGGTGTGTCGAGCAGCTTACCCAGAATATGGGTTGCCAGCGACAAGCAG
AACATTGTGTGCAGGTATTCTGGAAGGAGGCAAAGATACATGTGTGGGAGACTCTGGGGGACCCCTCATT
TGTAATGGACAATTCCAGGGAATTGCATCTTGGGGGAGCCCTAACTGTGGTTACGTGCGTGAGCCTGCCC
TCTACACCAAGGTCTTTGATCATCTTGATTGGATCCAGAGCATTATTGCAGGAAATACAGATGCGACCTG
CCCCCTGTGA---------------------

>GAKR01000011.1 Crotalus oreganus helleri
ATGGTGCTGATCAGAGTGCTAGCAACCCTTCTGATACTACAGCTTTCTTACGCACAAAAGTCTTCTGAAC
TGGTCGTTGGAGGTCGTCCATGTAACATAAATGAACATCGTTCCCTTGTTGTCTTATTTAACTCTAGCGG
TTTTCTCTGCGCTGGGACTTTGATCAACCAGGAATGGGTGCTCACTGCTGCACACTGCGACATTAAAAAT
TTCCAGATACAGCTTGGTGTGCATAGCAAAAAGGTACGAAATGAGGATGAGCAGACAAGAGACCCAAAGG
AGAAGTTCTTTTGTCTCGGTAGCAAAACCAATAACGAATGGGAGAAGGACATCATGTTGATCAGGCTGAA
CAATCCTGTTAGCAACAGTGCACACATTGCGCCTCTCAGCTTGCCTTCCAGCCCTCCCAGTGTGGGCTCA
CTTTGCCGTATTATGGGATGGGGCACAATCTCATCTACTAAAGAAATTTATCCCAATGTCCCTCGTTGTG
CTAACATTAACATACTCGATTATGCAGTGTGTCGAGCAGCATACCCATGGTGGCCGGTGACAACCAGAAT
ATTGTGTGCAGGTATTCTGGAAGGAGGCAAAGATTCATGTCAGGGTGACTCTGGGGGACCCCTCATCTGT
AATGGACAATTCCAGGGCATTGTTTCTTGGGGGGCGCAACCTTGTGGCCGACGTCTTAATCCTGGCTTCT
ACACCAAGGTCTTTGATTACATTGACTGGATCCAAAGCATTACTGCAGGAAATACAACTGTGACTTGCCC
CCAGTGA------------------------

>GALC01000009.1 Crotalus oreganus helleri
ATGGTGCTGATCAGAGTGCTAGCAAACCTTCTGATACTACAGCTTTCTTACGCACAAAAGTCTTCTGAAC
TGATCTTTGGAGGTCGTCCATGTAACATAAATGAACATCGTTTCCTTGCACTTGTGTCCTCTGATGGGAA
TCAATGCAGTGGGACTTTGATCAATGAGGAATGGGTGCTCACTGCTGCACACTGTGAAGGGAACAAAATG
AAGATACAGCTTGGTGTGCATAGCAAAAAGGTACCAAATAAGGATAAGCAGACAAGAGTCCCAAAGGAGA
AGTTCTTTTGTGTCAGTAGCAAAAACTACACCTTTTGGGACAAGGACATCATGTTGATCAGGCTGGACAG
ACCTGTTAGCCACAGTACACACATTGCGCCTCTCAACTTGCCTTCCAGCTCTCCCAGTGTGGGCTCAGTT
TGCCGTATTATGGGATGGGGCACAATCTCACCTACTGAAGTGATTTTGCCCGATGTCCCTCACTGTGTTA
ACATTAACCTACTCGAATATGAGGTGTGTCGAGCAGCTTACCCAGAATATGGGTTGCCAGCGACAAGCAG
AGTATTGTGTGCAGGTATCCTGGAAGGAGGCAAAGATACATGTGTGGGTGACTCTGGGGGACCCCTCATC
TGTAATGGACAATTCCAGGGAATTGCATCTTGGGGGAGCACTCTCTGTGGTTACGTGCGTGAGCCTGCCC
TCTACACCAAAGTCTTCGATCATCTTGACTGGATCCAGAGCATTATTGCAGGAAATAAAAATGCAACTTG
CCCCCTGTGA---------------------

>GAKS01000012.1 Crotalus oreganus helleri
ATGGGGCTGATCAGAGTGCTAGCAAACCTTCTGATGCTACAGCTTTCTTACGCACAAAAGTCTTCTGAAC
TGGTCATTGGAGGTGATGAATGTAACATAAATGAACATCGTTCCCTTGCACTCGTGTATATCACTAGCGG
TTTTCTCTGCGGTGGGACTTTGATCAACGAGGAATGGGTGCTGACCGCTGCACACTGCGACAGGGGAAAT
ATGCTCATATTCTTCGGTGTGCATAGACTAAAGGGACTAAATAAGGATGTGCAGACAAGAGTCGCAAAGG
AGAAGTTCATTTGTCCCAATAGGAAAAAAAATGATGAAAAGGACAAGGACATCATGTTGATCAGGCTCGA
CAGTCCTGTTAACAGCAGTACACACATCGCGCCTCTCAGCTTGCCTTCAAACCCTCCCAGTGTGGGCTCA
GTTTGCCATATTATGGGATGGGGTGCAATCACATCTCCTAATGTGACTTTACCCGGTGTCCCTCATTGTG
CTAACATTAACATACTCGATTATGAGGTGTGTCGAGCAGCTTATGCAGGGTTGCCAGCAACAAGCAGAAT
ATTGTGTGCAGGTATCCTGGAAGGAGGCAAAAGTTCATGTGACGGTGACTCTGGGGGACCCCTCATCTGT
AATGGACAATTCCAGGGCATTGTATCTTGGGGAGCCGATACTTGTGCCCAACCGCGTGAGCCTGGCCTCT
ACACCAAGGTCTTTGATTATATTGACTGGATCCAAAGCATTATTTCAGGAAATACAGATGCGACCTGCTC
CCCGTGA------------------------

>GAKR01000010.1 Crotalus oreganus helleri
ATGGTGCTGATCAGAGTGCTAGCAAACCTTCTGATACTACAGCTTTCTTACGCACAAAAGTCTTCTGAAC
TGGTCGTTGGAGGTGATGAATGTAACATAAATGAACATCGTTCCCTTGTAGTCTTCTTTAACTCTAGCAG
TTTTCTCTGCACTGGGACTTTGATCAACCAGGAATGGGTGCTCACTGCTGCACACTGCGACAGTAAAAAT
TTCCAGATGCTGTTTGGTGTGCATAGCAAAAAGATACTAAATGAGGATGAGCAGACAAGAGACCCAAAGG
AGAAGTTCATTTGTCCCAATAGGAAAAAAGATAACGAAAAGGACAAGGACATCATGTTGATCAGGCTGGA
CAGTTCTGTTAGCAACAGTGAACACATCGCGCCTCTCAGCTTACCTTCCAGCCCTCCCAGTGTGGGCTCA
ATTTGCCGTATTATGGGATGGGGCACAATCTCACCTACTAAAGAGACTTATCCCGATGTCCCTCATTGTG
CTAACATTAACATACTTGATCATCTGGTGTGTCGAGCAGTTTATCCAGAATTGCCAGCGACAAGCAGAAC
ATTGTGTGCAGGTATCCTGGAAGGAGGCAAAGATACATGTAGGGGTGACTCTGGGGGACCCCTCATCTGT
AATGGAGAAATCCAGGGCATTGTATTTGGGGGTGGGCATCCTTGTGGCCAACCGCGTGAGCCTGGTGTCT
ACACCAAGGTCTTCGATTATACTGACTGGATCCAGAGCATTATTGCAGGAAATACAGATGCGACCTGCCC
CCCGTGA------------------------

>GAKS01000010.1 Crotalus oreganus helleri
ATGGTGCTGATCAGAGTGCTAGCAAACCTTCTGATACTACAGCTTTCTTACGCACAAAAGTCTTCTGAAC
TGGTCGTTGGAGGTGATGAATGTAACATAAATGAACATCGTTCCCTTGTAGTCTTCTTTAACTCTAGCAG
TTTTCTCTGTGCTGGGACTTTGATCAACCAGGAATGGGTGCTCACTGCTGCTCACTGCGACAGTAAAAAT
TTCCAGATGCTGTTTGGTGTGCATAGCAAAAAGATACTAAATGAGGATGAGCAGACAAGAGACCCAAAGG
AGAAGTTCATTTGTCCCAATAAGAAAAAAGATGATGAAAAGGACAAGGACATCATGTTGATCAGGCTGGA
CAGACCTGTCAGCAATAGTGAACACATCGCGCCTCTCAGCTTACCTTCCAGCCCTCCCAGTGTGGGCTCA
GTTTGCCGTATTATGGGATGGGGCATAATCTCACCTACTAAAGAGACTTATCCCGATGTCCCTCATTGTG
CTAACATTAACCTACTCGAATATGAGGTGTGTCGAGCAGCTTATCCAGAATTGCCGGCAACAAGCAGAAT
ATTGTGTGCAGGTATCCTGGAAGGAGGCAAAGATGCATGTGGGGGTGACTCTGGGGGACCCCTCATCTGT
AATGGAGAAATCCAGGGCATTGTATCTGGGGGGGGGCATCCTTGTGGCCAAGTTCTTAATCCTGGCTTCT
ACACCAAGGTCTTCGATTACATTGACTGGATTCAGAGCATTATTGCAGGAAATACAGATGCGACCTGCCC
CACATGA------------------------

>GAKQ01000012.1 Crotalus oreganus helleri
ATGGTGCTGATCAGAGTGCTAGCAAACCTTCTGATACTACAGCTTTCTTACGCACAAAAGTCTTCTGAAC
TGGTCGTTGGAGGTGATGAATGTAACATAAATGAACATCGTTCCCTTGTAGTCTTCTTTAACTCTAGCAG
TTTTCTCTGTGCTGGGACTTTGATCAACCAGGAATGGGTGCTCACTGCTGCTCACTGCGACAGTAAAAAT
TTCCAGATGCTGTTTGGTGTGCATAGCAAAAAGATACTAAATGAGGATGAGCAGACAAGAGACCCAAAGG
AGAAGTTCATTTGTCCCAATAAGAAAAAAGATGATGAAAAGGACAAGGACATCATGTTGATCAGGCTGGA
CAGACCTGTCAGCAATAGTGAACACATCGCGCCTCTCAGCTTACCTTCCAGCCCTCCCAGTGTGGGCTCA
GTTTGCCGTATTATGGGATGGGGCATAATCTCACCTACTAAAGAGACTTATCCCGATGTCCCTCATTGTG
CTAACATTAACCTACTCGAATATGAGGTGTGTCGAGCAGCTTATCCAGAATTGCCGGCAACAAGCAGAAT
ATTGTGTGCAGGTATCCTGGAAGGAGGCAAAGATGCATGTGGGGGTGACTCTGGGGGACCCCTCATCTGT
AATGGAGAAATCCAGGGCATTGTATCTGGGGGGGGGCATCCTTGTGGCCAAGTTCTTAATCCTGGCTTCT
ACACCAAGGTCTTCGATTACATTGACTGGATTCAGAGCATTATTGCAGGAAATACAGATGCGACCTGCCC
CACATGA------------------------

>GALC01000011.1 Crotalus oreganus helleri
ATGGTGCTGATCAGAGTGCTAGCACACCTTCTGATACTACAGCTTTCTTACGCACAAAAGTCTTCTGAAC
TGGTTGTTGGAGGTCATCCATGTAACATAAATGAACATCGTTCCCTTGTTGTCTTGTTTAACTCCAGCGG
TTTTCTCTGCGCTGGGACTTTGATCAATGAGGAATGGGTGCTCACTGCTGCACACTGCGACAGTAAAAAT
TTCCAGATGCAGCTTGGTGTGCATAGCAAAAAGGTACTAAATGAGGATGAGCAGACAAGAGACCCAAAGG
AGAAGTTCATTTGTCCCAATAAGAAAAAAGATGATGAAAAGGACAAGGACATCATGTTGATCAGGCTGGA
CAGCCCTGTTAGCAACAGTGAACACATCGCGCCTCTCAGCTTGCCTTCCAGCCCTCCCAGTGTGGGCTCA
GTATGCCGTATTATGGGATGGGGCACAATCACACCTACTAAAGAGACTTATCCTGATGTCCCTCATTGTG
CTAACATTAACATACTCGATCATGCGGTGTGTCGAGCAGCTTATCCATGGAATCCGGTGGCAAGCACAAC
ATTGTGTGCAGGTACCCAGCAAGGAGGCAAAGATACATGTAGGGCTGACTCTGGGGGACCCCTCATCTGT
AATGGAGAAATCCAGGGCATTGTATCTTGGGGTGGGCATCCTTGTGGCCAAGCACGTGAGCCTGGCGTCT
ACACCAAGGTCTTCGATTATACTGACTGGATCCAGAGCATTATTGCAGGAAAGAAAACGGTGAATTGCCC
CCCGTGA------------------------

>GALC01000010.1 Crotalus oreganus helleri
ATGGTGCTGATCAGAGTGCTAGCAAACCTTCTGATACTACAGCTTTCTTACGCACAAAAGTCTTCTGAAC
TGGTCATTGGAGGTGATGAATGTAACATAAATGAACATCGTTCCCTTGTAGCCATCTTTAACTCTACCGG
GTTTTTCTGCAGTGGGACTTTGATCAACCAGGAATGGGTGGTCACTGCTGCACACTGCGACAGAACAAAT
TTCAAAATGAAGCTTGGTGTGCATAGCAAAAAGGTACCAAATGAGGATGAGCAGACAAGAAACCCAAAGG
AGAAGTTCTTTTGTCCCAATAAGAAAAAAGATGACGTACTGGACAAGGACATCATGTTGATCAAGCTGGA
CAGTCCTGTTAGCAACAGTGAACACATCACGCCTCTCAGCTTGCCTTCCAGCCCTCCCAGTGTGGGCTCA
GTTTGCCATATTATCGGATGGGGATCAATCACACCTATTGAAAAGACTTTGCCTGATGTCCCTTATTGTG
CTAACATTAACCTACTCGATGATGCGGTGTGTCAACCACCTTATCCAGAATTGCCGGCGACAAGCAGAAC
ATTGTGTGCAGGTATCCCGGAAGGAGGCAAAGATACATGTGGGGGTGACTCTGGGGGACCCCTCATCTGT
AATGGACAATTCCAGGGCATTGTATTTTATGGGGCGCATCCTTGTGGCCAAGCTCTTAAGCCTGGTGTCT
ACACCAAGGTCTTTGATTATAATGACTGGATTCAGAGCATTATTGCAGGAAATACAGCTGCAACTTGCCC
CTCGTGA------------------------

>GAKS01000011.1 Crotalus oreganus helleri
ATGGTGCTGATCAGAGTGCTAGCAAACCTTCTGATACTACAGCTTTCTTACGCACAAAAGTCTTCTGAAC
TGGTCATTGGAGGTGATGAATGTAACATAAATGAACATCGTTCCCTTGTAGCCATCTTTAACTCTACTGG
GTTTTTCTGCAGTGGGACTTTGATCAACCAGGAATGGGTGGTCACTGCTGCACACTGCGACAGTACAAAT
TTCAAAATGAAGCTTGGTGTGCATAGCAAAAAGGTACCAAATGAGGATGAGCAGACAAGAAACCCAAAGG
AGAAGTTCTTTTGTCCCAATAAGAAAAAAGATGACGTACTGGACAAGGACATCATGTTGATCAAGCTGGA
CAGTCCTGTTAGCAACAGTGAACACATCACGCCTCTCAGCTTGCCTTCCAGCCCTCCCAGTGTGGGCTCA
GTTTGCCATATTATCGGATGGGGATCAATCACACCTATTGAAAAGACTTTGCCTGATGTCCCTTATTGTG
CTAACATTAACCTACTCGATGATGCGGTGTGTCAACCACCTTATCCAGAATTGCCGGCGACAAGCAGAAC
ATTGTGTGCAGGTATCCCGGAAGGAGGCAAAGATACATGTGGGGGTGACTCTGGGGGACCCCTCATCTGT
AATGGACAATTCCAGGGCATTGTATTTTATGGGGCGCATCCTTGTGGCCAAGCTCTTAAGCCTGGTGTCT
ACACCAAGGTCTTTGATTATAATGACTGGATTCAGAGCATTATTGCAGGAAATACAGCTGCAACTTGCCC
CTCGTGA------------------------
