# Supplementary material for: The Rise and Fall of an Evolutionary Innovation: Contrasting Strategies of Venom Evolution in Ancient and Young Animals
Source: PLoS Genet. 2015 Oct 22;11(10):e1005596. doi: 10.1371/journal.pgen.1005596 (PMC4619613; doi:10.1371/journal.pgen.1005596)
Supplement: S1 File — The alignments are provided as zipped Fasta files. (ZIP) [file pgen.1005596.s006.zip › Alignments/Advanced Snakes/Kappa.fas]

>AY057872.1
ATGAAAACTCTGCTGCTGACCTTGGTGGTGGTGACAATCGTGTGCCTGGACTTAGGATAC
ACCAGGACATGCCTCATATCACCTTCTTCTACCCCTCAGACATGTCCACAAGGGCAGGAC
ATATGCTTCCTAAAGGCTCAGTGTGATAAATTCTGTTCCATCAGAGGACCTGTAATCGAA
CAAGGATGTGTTGCTACCTGCCCTCAATTTAGATCCAATTATAGATCTCTTCTCTGTTGC
ACAACAGACAATTGCAACCAC
>AY057873.1
ATGAAAACTCTGCTGCTGACCTTGGTGGTGGTGACAATCGTGTGCCTGGACTTAGGATAC
ACCAGGACATGCCTCATATCACCTTCTTCTACCCCTCAGACATGTCCACAAGGGCAGGGC
ATATGCTTCCTAAAGGCTCAGTGTGATAAATTCTGTTCCATCAGAGGACCTGTAATCGAA
CAAGGATGTGTTGCTACCTGCCCTCAATTTAGATCCAATTATAGATCTCTTCTCTGTTGC
ACAACAGACAATTGCAACCAC
>Y08721.1
ATGAAAACTCTGCTGCTGACCTTGGTGGTGGTGACAATCGTGTGCCTGGACTTAGGATAC
ACCAGGACATGCCTCATATCACCTTCTTCTACCCCTCAGACATGTCCAAATGGGCAGGAC
ATATGCTTTCTAAAGGCTCAGTGTGATAAATTCTGTTCCATCAGAGGACCTGTAATCGAA
CAAGGATGTGTTGCTACCTGCCCTCAATTTAGATCCAATTATAGATCTCTTCTCTGTTGC
ACAACAGACAATTGCAACCAC
>Y12266.1
ATGAAAACTCTGCTGCTGACCTTGGTGGTGGTGACAATCGTGTGCCTGGACTTAGGATAT
ACCAAGACATGCCTCATATCACCTTCTTCTACCCCTCAGACATGTCCACAAGGGCAGGAC
ACATGCTTTCTAAAGGCTTTGTGTGATAAACTCTGTCCCATCAGAGGACCTGTAATCGAA
CAAGGATGTGCTGCTACCTGCCCTGAATTTAGATCCAATTATAGATCTCTTCTCTGTTGC
ACAACAGACAATTGCAACCAC
>X51413.1
ATGAAAACTCTGTTGCTGTCCTTGGTGGTGGTGACAATCGTGTGCCTGGACTTAGGATAC
ACCAGGACATGCCTCATATCACCTTCTTCTACCCCTCAGACATGTCCAAATGGGCAGGAC
ATATGCTTTCGAAAGGCTCAGTGTGATAACTTCTGTCACAGCAGAGGACCTGTAATCGAA
CAAGGATGTGTTGCTACCTGCCCTCAATTTAGATCCAATTATAGATCTCTTCTCTGTTGC
AGAACAGACAATTGCAACCAC
>AJ223187.1
ATGAAAACTCTGCTGCTGTCCTTGGTGGTGGTGACAATCGTGTGCCTGGACTTAGGATAC
ACCAGGACATGCCACATATCAACTTCTTCTACCCCTCAGACATGTCCAAAAGGGCAGGAC
ATATGCTTTCGAAAGACTCAGTGTGATAAATTCTGTTCCATCAGAGGAGCTGTAATCGAA
CAAGGATGTGTTGCTACCTGCCCTGAATTTAGATCCAATTATAGATCTCTTCTCTGTTGC
AGAACAGACAATTGCAACCCC
>X51412.1
ATGAAAACTCTGCTGCTGACCTTGGTGGTGGTGACAATCGTGTGCCTGGACTTAGGATAT
ACCAAGACATGCCTCAAAACACCTTCTTCTACCCCTCAGACATGTCCACAAGGGCAGGAC
ATATGCTTTCTAAAGGTTTCGTGTGAGCAATTCTGTCCCATCAGAGGACCTGTAATCGAA
CAAGGATGTGCTGCTACCTGCCCTGAATTTAGATCCAATGATAGATCTCTTCTCTGTTGC
ACAACAGACAATTGCAATCAC
>Y12265.1
ATGAAAACTCTGCTGCTGACCTTGGTGGTGGTGACAATCGTGTGCCTGGACTTAGGTTAC
ACCAGGACATGCCTCATATCACCTTCTTCTCCCCCTCAGACTTGTCCAAAAGGGGAGGAC
ATATGCATTGTAAAGGCTCGGTGTGATGAATGGTGTCTCAGGAGAGGACCTTTAATTGAA
AGAGGATGTGCTGCTACCTGCCCTGAATTTAGATCCAATTATAGATCTCTTCTCTGTTGC
ACAACAGACAATTGCAACCAC
>GU190803.1
CTCATATCACCTTCTTCCACCTCTCAGACTTGTCCAAAAGGGCAGGACATATGCTTTACA
AAGGCTTTTTGTGATAGATGGTGTAGCAGCAGAGGACCTGTAATCGAACAAGGATGTGCT
GCTACTTGCCCTGAATTTACATCCCGTTATAAATCTCTTCTCTGTTGCACAACAGACAAT
TGCAACCAC---------------------------------------------------
---------------------
>Y11769.2
ATGAAAACTCTGCTGCTGACCTTGGTGGTGGTGACAATCGTGTGCCTGGACTTAGGATAC
ACCAGGACATGCCTCATATCACCCTCTTCTACCCCTCAGACATGTCCAAATGGGCAGGAC
ATATGCTTTCGAAAGGCTCAGTGTGATAACTTCTGTCACAGCAGAGGACCTGTAATCGAA
CAAGGATGTGTTGCTACCTGCCCTCAATTTAGATCCAATTATAGATCTCTTCTCTGTTGC
AGAACAGACAATTGCAACCAC
