# Supplementary material for: The Rise and Fall of an Evolutionary Innovation: Contrasting Strategies of Venom Evolution in Ancient and Young Animals
Source: PLoS Genet. 2015 Oct 22;11(10):e1005596. doi: 10.1371/journal.pgen.1005596 (PMC4619613; doi:10.1371/journal.pgen.1005596)
Supplement: S1 File — The alignments are provided as zipped Fasta files. (ZIP) [file pgen.1005596.s006.zip › Alignments/Advanced Snakes/Lectins.fas]

>HE800429.1 Bitis gabonica
ATGGGGCGATTCATCTTCCTCAGCTCCGGCTGGCTGGTCGTGTTCCTCTCCCTGAGTGGAACTGGAGCTG
ATGAGGGTTGTCTCCCTGGTTGGTCCTTGTATGAAGGGCATTGCTACAAATTCTTCTTTATATTCAAGAC
CTGGGAAAATGCAGAGAAATTCTGCCAGGAGCAATCAAACGGCAAGAATCTCGCCTCAATCGAA---TGG
CTCGGAAAAGCAAACTTTGTGGCCGAGCTGGTCTCTCAGGCCCTGACA---AAGACTAAGTAC---CATG
TTTGGATTGGACTGAGGCGTGAAGACGAAAAACAGCAATGCAGCTCATTCTGGACCGATGGCTCCTCGGT
CTCTTATGAGAACGTGATTAGA------TACACAAAGTGCGTTGGGCTGAATAAAAATACAGGGCATCGC
ACCTGGATCGCTCTTCACTGTGGAGACAATTATCCTTTCGTCTGCATGTCCCGGCTACCACAT-------
-----

>HE800431.1 Bitis gabonica
ATGGGGCGATTCATCTTCCTCAGCTCCGGCTTGCTAGTCGTGTTCCTCTCCCTGAGTGGA------GCTG
ATTTTGAATGTCCCTCTGAGTGGCGCCCCTTTGATCAGCATTGCTACAGGGCCTTTGATGAACCGAAAAG
GTCTGCCGATGCCGAGAAATTCTGCTCGGAGCAGGGGAACAGCGGGCATCTCGTCTCAATCCAA---AGC
AAGGAAGAAGCCGACTTTGTGGCCCAGCTGATCTCTGACAACATAAAG---TCATCCCCAGAC---TATG
TCTGGATGGGGCTGTGGAATCAACGCAGGGAACAGTACTGCAGCAGAAAGTGGACTGATGGCTCCAATGT
CATTTATAAGAATGTGGCTGAACGATTTACGAAAAACTGTTTTGGGCTGGAAAAAGAGACAGAGTATCGC
ACATGGTTAAATATTCTCTGTGGAGATGATTATCCTTTTGTCTGCAAGTTCCCACCAAGGTGT-------
-----

>KJ614391.1 Gloydius intermedius
ATGGGGCGATTCATCTTCTTGATCTTTGGCTTGCTGGTCGTGTTCCTCTCTCTGAGTGGAGCTGAAGATG
ATTTTGATTGTCCCTCTGATTGGTCTTCCAATGGTCAGTTTTGCTATAAGTTCTTCCAACAACGGATGAC
CTGGGCCGATGCAGAGAGGTTCTGCACGGAGCAGCGGACGGGCGCGCATCTGGTCTCTATCGAA---AGC
AACACAGAAGCAGCCTTTGTGAACCAGATGATCTCTGAGAACATAAAG---AAAACCAAAGAT---TATG
TCTGGATTGGATTGAGGGTTCAAAACGAAGAACAGCAATGCAAGTCGAGGTGGAGCGATCACTCCAGCGT
CAGTTATGAGAACTTGGTTAAACCAAATTCCAAAAAGTGTTTTGTGCTGAAAGAATACGAAGGGTTTCGT
AAGTGGTTTAATATTTTCTGTGGACAACAACATGCTTTCATATGCAAGTTCCTGCGACCGAGT-------
-----

>AB036880.1 Deinagkistrodon acutus
ATGGGGCGATTCATCTTCGTGAGCTTCGGCTTGCTGGTCGTGTACCTCTCCCTGAGTGGAACTGCAGCT-
-----GATTGTTCCTCTAGTTGGTCCTCCTATGAAGGGCATTGCTATAAGGCCTTCAAACAATCTAAGAC
CTGGGCAGATGCAGAGAGCTTCTGCACGAAGCAGGTGAACGGGGGGCATCTGGTCTCTATCGAA---AGC
TCCGGAGAAGCAGACTTTGTGGCCCATCTGATTGCTCAGAAGATAAAG---TCGGCCAAAATC---CATG
TCTGGATCGGACTGAGGGCTCAAAACAAAGAAAAGCAATGCAGCATAGAGTGGAGCGATGGCTCCAGCAT
CAGTTATGAGAATTGGATTGAAGAAGAATCCAAAAAGTGTCTTGGGGTGCACAAAGCGACAGGGTTTCGT
AAGTGGGAGAATTTTTACTGTGAACAACGAGATCCATTTGTATGCGAAGCA-------------------
-----

>AF102901.1 Deinagkistrodon acutus
ATGGGGCGATTCATCTTCGTGAGCTTCGGCTTGCTGGTCGTGTTCCTCTCCCTGAGTGGAACTGCAGCT-
-----GATTGTCTCCCTGGTTGGTCCTCCTATATTCGGTTTTGCTACCAGCCCTTCAAGCTCCTCAAGAC
CTGGGAAGATGCAGAGAGGTTCTGCACGGAGCAGGCGAATGGGGGGCATCTGGTCTCTTTCGAA---AGC
GCCAGAGAAGCAGACTTTGTGGCCGGGGTGCTCTCTGAGAACATAAAA------ATCAAACCC---TATG
TCTGGATTGGACTGAGGGTTCAAAACGAAGGACAGCAATGCAGCTCTAAGTGGAGTGATAGCTCCAAAGT
CAGTTATGAGAACTTGGTTGAACCATTTTCCAAAAAGTGTTTTGTGCTGAAAAAGGACACAGGGTTTCGT
ACGTGGGAGAATGTTTACTGTGGACTAAAACATGTTTTCATGTGCAAGTACCTGAAACCGCGT-------
-----

>AF463522.1 Deinagkistrodon acutus
ATGGGGCGATTCATCTTCGTGAGCTTCGGCTTGCTGGTCGTGTTCCTCTCCCTGAGTGGAACTGGAGCTG
ATTTCAATTGTCCCCCTGGTTGGTCCGCCTATGATCAGTATTGCTACCAGGTCATCAAAGAACCGAAAAA
CTGGGATGATGCAGAGCGGTTCTGCACGGAGCAGGCGGACGGTGGGCATCTGGTCTCTATCGAA---AGC
AAGGGAGAGAGAGACTTTGTGGCCCAGCTGGTCTCTCAGAGCATAGAG---AGTGTTGAAGAC---CATG
TCTGGACCGGACTGAGGGTTCAAAACAAAGAAAAGCAATGCAGCACAGAGTGGAGCGATGGCTCCAGCGT
CAGTTATGAGAACCTGCTTGAACTATATATGAGAAAGTGTGGGGCGCTGGAACGAGAGACAGGGTTTCAT
AAGTGGATCAATCTTGGCTGTATACAACTGAATCCTTTCGTCTGCAAGTTCCCACCACAGTGT-------
-----

>AF176420.2 Deinagkistrodon acutus
ATGGGGCGATTCATCTTCGTGAGCTTCGGCTTGCTGGTCGTGTTCCTCTCCCTGAGTGGAACTGCAGCT-
-----GATTGTTCCTCTGGTTGGTCCTCCTATGAAGGGCATTGCTACAAGGTCTTCAAACAATCTAAGAC
CTGGACAGATGCAGAGAGCTTCTGCACGAAGCAGGTGAACGGGGGGCATCTGGTCTCTATCGAA---AGC
TCCGGAGAAGCAGACTTTGTGGGCCAGTTGATTGCTCAGAAGATAAAG---TCAGCCAAAATC---CATG
TCTGGATCGGACTGAGGGCTCAAAACAAAGAAAAGCAATGCAGCATAGAGTGGAGCGATGGCTCCAGCAT
CAGTTATGAGAATTGGATTGAAGAAGAATCCAAAAAGTGTCTTGGGGTGCACATAGAGACAGGGTTTCAT
AAGTGGGAGAATTTTTACTGTGAACAACAAGATCCTTTTGTCTGCGAGGCA-------------------
-----

>AY091758.1 Deinagkistrodon acutus
ATGGGGCGATTCATCTTCGTGAGCTTCGGCTTGCTGGTCGTGTTCCTCTCCCTGAGTGGAACTGCGGCT-
-----GATTGTTCCTCTAGTTGGTCCTCCTATGAAGGGCATTGCTACAAGGCCTTCAAACAATCTAAGAC
CTGGGCAGATGCAGAGAGCTTCTGCACGAAGCAGGTGAACGGGGGGCATCTGGTCTCTATCGAA---AGC
TCCGGAGAAGCAGACTTTGTGGCCCATCTGATTGCTCAGAAGATAAAG---TCAGCCAAAATC---CATG
TCTGGATCGGACTGAGGGCTCAAAACAAAGAAAAGCAATGCAGCATAGAGTGGAGCGATGGCTCCAGCAT
CAGTTATGAGAATTGGATTGAAGAAGAATCCAAAAAGTGTCTTGGGGTGCACAAAGCGACAGGGTTTCGT
AAGTGGGAGAATTTTTACTGTGAACAACGAGATCCTTTCGTCTGCGAGGCA-------------------
-----

>AY091759.1 Deinagkistrodon acutus
ATGGGGCGATTCATCTTCGTGAGCTTCGGCTTGCTGGTCGTGTTCCTCTCCCTGAGTGGAACTGGAGCTG
ATGTCGATTGTCTCCCTGGTTGGTCTGCCTATGATCAGTCTTGCTACCGGGTCTTCAAACTCCTCAAGAC
CTGGGATGATGCAGAGAAGTTCTGCACGGAGCGGCCGAAAGGCGGGCATCTGGTCTCTATCGAA---AGC
GCGGGAGAGAGAGACTTTGTGGCCCAGCTGGTCTCTGAGAAC---------AAACAGACGGAC---AATG
TCTGGCTTGGACTGAAGATTCAAAGCAAAGGACAGCAATGCAGCACAGAGTGGACCGATGGCTCCAGCGT
CAGTTATGAGAATTTTTCTGAATACCAATCCAAAAAGTGTTTTGTGCTGGAAAAAAACACAGGGTTTCGC
ACATGGCTCAATCTTAATTGTGGAAGTGAATATGCTTTCGTCTGCAAGTCCCCGCCA-------------
-----

>AY091762.1 Deinagkistrodon acutus
ATGGGGCGATTCATCTTCGTGAGCTTCGGCTTGCTGGTCGTGTTCCTCTCCCTGAGTGGAACTGCAGCT-
-----GATTGTCTCCCTGGTTGGTCCTGCTATATTCGGTTTTGCTACCAGCCCTTCAAGCTCCTCAAGAC
CTGGGAAGATGCAGAGAGGTTCTGCACGGAGCAGGCGAATGGGGGGCATCTGGTCTCTTTCGAA---AGC
GCCGGAGAAGCAGACTTTGTGGCCGGGGTGCTCTCTGAGAACATAAAA------ATCAAACCC---TATG
TCTGGATTGGACTGAGGGTTCAAAACGAAGGACAGCAATGCAGCTCTAAGTGGAGTGATAGCTCCAAAGT
CAGTTATGAGAACTTGGTTGAACCATTTTCCAAAAAGTGTTTTGTGCTGAAAAAAGACACAGGGTTTCGT
ACGTGGGAGAATGTTTACTGTGGACTAAAACATGTTTTCATGTGCAAGTACCTGAAACCGCGT-------
-----

>AF540645.1 Deinagkistrodon acutus
ATGGGGCGATTCATCTTCGTGAGCTTCGGCTTGCTGGTCGTGTTCCTCTCCCTGAGTGGAACTGGAGCTG
ATGTCGATTGTCTCCCTGGTTGGTCTGCCTATGATCAGTCTTGCTACCGGGTCTTCAAACTCCTCAAGAC
CTGGGATGATGCAGAGAAGTTCTGCACGGAGCGGCCGAAAGGCGGGCATCTGGTCTCTATCGAA---AGC
GCGGGAGAGAGAGACTTTGTGGCCCAGCTGGTCTCTGAGAAC---------AAACAGACGGAC---AATG
TCTGGCTTGGACTGAAGATTCAAAGCAAAGGACAGCAATGCAGCACAGAGTGGACCGATGGCTCCAGCGT
CAGTTATGAGAATTTTTCTGAATACCAATCCAAAAAGTGTTTTGTGCTGGAAAAAAACACAGGGTTTCGC
ACATGGCTCAATCTTAATTGTGGAAGTGAATATGCTTTCGTCTGCAAGTCCCCGCCA-------------
-----

>AF540646.1 Deinagkistrodon acutus
ATGGGGCGATTCATCTTCGTGAGCTTCGGCTTGCTGGTCGTGTTCCTCTCCCTGAGTGGAACTGGAGCTG
ATTTCAATTGTCCCCCTGGTTGGTCCGCCTATGATCAGTATTGCTACCAGGTCATCAAAGAACCGAAAAA
CTGGGATGATGCAGAGCGGTTCTGCACGGAGCAGGCGGACGGTGGGCACCTGGTCTCTATCGAA---AGC
AAGGGAGAGAGAGACTTTGTGGCCCAGCTGGTCTCTCAGAACATAGAG---AGTGTTGAAGAC---CATG
TCTGGACCGGACTGAGGGTTCAAAACAAAGAAAAGCAATGCAGCACAGAGTGGAGCGATGGCTCCAGCGT
CAGTTATGAGAACCTGCTTGAACTATATATGAGAAAGTGTGGGGCGCTGGAACGAGAGACAGGGTTTCAT
AAGTGGATCAATCTTGGCTGTATACAACTGAATCCTTTCGTCTGCAAGTTCCCACCACAGTGT-------
-----

>GQ426542.1 Daboia russellii
ATGGGGCGATTCATCTCTGTCAGCTTCCGCTTGCTGGTCGTGTTCCTCTCCCTGAGTGGAACTAGAGCTG
ATTTTGATTGTCCCTCTGGTTGGTCTGCCCATGATCAGCATTGCTACAAGGCCTTCGATGAACCGAAAAG
GTCGGGCGATGCAGAGACATTCTGCACGGAGCAGGCGAACAGTGGGCATCTCGTCTCAATCGAA---AGC
GTGGAAGAAGCAGAATTTGTGGCCCAGCTGATCTCTGAGAATATAAAG---ACACCCGCAGAC---TATG
TCTGGATTGGACTGAGGAATCAACGCAAAGCACAGTACTGCATTTCAAAGTGGACTGATGGCTCCAGCGT
CATTTATAAGAATGTGATTGAACGATTTATAAAAAACTGTTTTGGGCTGGAAAAACAGACAGACTATCGC
ACGTGGTTCAATCTTAGCTGTGGAGATGATTATCCTTTTGTCTGCAAGTTCCCGCCACGGTGT-------
-----

>GQ426544.1 Daboia russellii
ATGGGGCGATTCATCTCCGTCAGCTTCGGCTGGCTGGTCGTGTTCCTCTCCCTGAGTGGAATTGGAGCTG
ATTTGGATTGTCCCTCTGGTTGGTCTGCCTATGATCAGCATTGCTACCAGGCCGTTGATGAACCGAAAAG
CTGGGCGGATGCAGAGAAATTCTGCACGGAGCAGGCGAACAGCGGGCATCTCGTCTCAATCAAA---AGC
GTGGGAGAAGCAAACTTTGTGGCCCAGCTGGCCTCTGGCTTCATGCAG---AAAGACGGAATC---TATG
TGTGGATTGGACTGAGGGATCGACGCAAAGAGCAGCAATGCAGGTCGGAGTGGACTGATGGCTCCAAGAT
CATTTACGTAAACTGGAAAGAAGGAGAATCCAAAATGTGTCAAGGGTTGGCTAAATGGACATATTTTCAC
AAGTGGGACTATGTTAACTGTGCAGAACATTATCGTTTCGTCTGCAAATTCCCGCCACAGTAT-------
-----

>GQ420352.1 Daboia russellii
ATGGGGCGATTCATCTTCGTCAGCTTCGGCTTGCTGGCCGTGTTCCTCTCCCTGAGTGGAACTGGAGCTG
GTTTAGATTGTCCCCCTGATTCGTCCCCCTATCGTTACTTTTGCTACAGAGTCTTCAAATTACGAAAGTC
CTGGGAAGCGGCAGAGAGGTTTTGCATGGAGCATCCGAACAACGGGCATCTTGTCTCAATCGAA---AGC
ATGGAAGAAGCAGAATTTGTGGCCAAGCTGCTCTCTAACACCACAGGG---AAATTCATAACC---CATT
TCTGGATCGGACTGAGGATTAAAGACAAAGAACAGGAATGCAGTTCAGAGTGGAGCGATGGTTCCAGTGT
CAGTTATGACAACTTAGGTAAAGAAGAATTCAGAAAGTGTTTTGTGCTACAAAAAGAGTCAGGGTATCGC
ATGTGGTTCAATCATAAATGTGAAGAACCTTATCCTTTCGTCTGCAAGGTGCCACCAGAGTGT-------
-----

>GQ426536.1 Daboia russellii
ATGGGGCGATTCATCTCCGTCAGCTTCGGCTTGCTGGTCGTGTTCCTCTCCCTGAGTGGAACTGGAGCT-
-----GATTGTCCCTCTGATTGGTCCTCCCATGAAGGGCATTGCTACAAGGTCTTCAAATTACTCAAGAC
CTGGGAGGATGCAGAGAAATTCTGCACGCAGCAGGCGAACGGCTGGCATCTCGCCTCAATCGAA---AGC
GTAGAAGAAGCAAACTTTGTGGCCCAGCTGGCCTCTGAGACCCTGACA---AAATCCAAGTAC---CATG
CCTGGATTGGACTGAGGGATCAAAGCCAAAGACAGCAATGCAGCTCACACTGGACCGATGGCTCCGCGGT
TTCTTATGAGACGGTGACTAAA------TACACAAAGTGTTTTGGGCTGAATAAAGAGACAAAGTATCAT
GAGTGGATCACTCTTCCCTGTGGAGATAAGAATCCTTTCATCTGCAAGTCCTGGGTACTGCAT-------
-----

>GQ426548.1 Daboia russellii
ATGGGGCGATTCATCTCCGTCAGCTTCGGCTTGCTGGTCGTGTTCCTCTCCCTGAGTGGAATTGGAGCTG
ATTTGGATTGTCCCTCTGGTTGGTCTGCCTATGATCAGCATTGCTACCAGGCCGTTGATGAACCGAAAAG
CTGGGCGGATGCAGAGAAATTCTGCACGGAGCAGGCGAACAGCGGGCATCTTGTCTCAATCAAA---AGC
GTGGGAGAAGCAAACTTTGTGGCCCAGCTGGCCTCTGGCTTCATGCAG---AAAGACGGAATC---TATG
TGTGGATTGGACTGAGGGATCGACGCAAAGAGCAGCAATGCAGGTCGGAGTGGACTGATGGCTCCAAGAT
AATTTACGTAAACTGGAAAGAAGGAGAATCCAAAATGTGTCAAGGGTTGGCTAAATGGACATATTTTCAC
AAGTGGGACTATGTTAACTGTGCAGAACATTATCGTTTCGTCTGCAAATTCCCGCCACAGTAT-------
-----

>DQ060414.1 Daboia russellii
ATGGGGCGATTCATCTCCGTCAGCTTCGGCTTGCTGGTCGTGTTCCTCTCCCTGAGTGGAACTGGAGCTG
GTTTAGATTGTCCCCCTGATTCGTCCCTCTATCGTTACTTTTGCTACAGAGTCTTCAAAGAACACAAGAC
CTGGGAAGCGGCAGAGAGGTTTTGCATGGAGCATCCGAACAACGGGCATCTTGTCTCAATCGAA---AGC
ATGGAAGAAGCAGAATTTGTGGCCAAGCTGCTCTCTAACACCACAGGG---AAATTCATAACC---CATT
TCTGGATCGGACTGATGATTAAAGACAAAGAACAGGAATGCAGTTCAGAGTGGAGCGATGGTTCCAGTGT
CAGTTATGACAAGTTAGGTAAACAAGAATTCAGAAAGTGTTTTGTGCTGGAAAAAGAGTCAGGGTATCGC
ATGTGGTTCAATCGTAACTGTGAAGAACGTTATCTTTTCGTCTGCAAGGTGCCACCAGAGTGT-------
-----

>DQ218272.1 Daboia russellii
ATGGGGCGATTCATCTCCGTCAGCTTCGGCTTGCTGGTCGTGTTCCTCTCCCTGAGTGGAACTGGAGCT-
-----GATTGTCCGTCTGAGTGGTCCTCCCATGAAGGGCATTGCTACAAGGTCTTCAAATTACTCAAGAC
CTGGGAGGATGCAGAGAAATTCTGCACGCAGCAGGCGAACGGCTGGCATCTCGCCTCAATCGAA---AGC
GTAGAAGAAGCAAACTTTGTGGCCCAGCTGGCCTCTGAGACCCTGACA---AAATCCAAGTAC---CATG
CCTGGATTGGACTGAGGGATCAAAGCAAAAGACAGCAATGCAGCTCACACTGGACCGATGGCTCCGCGGT
TTCTTATGAGACGGTGACTAAA------TACACAAAGTGTTTTGGGCTGAATAAAGAGACAAAGTATCAT
GAGTGGATCACTCTTCCCTGTGGAGATAAGAATCCTTTCATCTGCAAGTCCTGGGTACTGCAT-------
-----

>GQ426534.1 Daboia russellii
ATGGGGCGATTCATCTCCGTCAGCTTCGGCTTGCTGGTCGTGTTCCTCTCCCTGAGTGGAACTGGAGCTG
GTTTAGATTGTCCCCCTGATTCGTCCCTCTATCGTTACTTTTGCTACAGAGTCTTCAAAGAACACAAGAC
CTGGGAAGCGGCAGAGAGGTTTTGCATGGAGCATCCGAACAATGGGCATCTTGTCTCAGTCGAA---AGC
ATGGAAGAAGCAGAATTTGTGGCCAAGCTGCTCTCTAACATCACAGAG---AAATTCATAACC---CATT
TCTGGATCGGACTGATGATTAAAGACAAAGAACAGGAATGCAGTTCAGAGTGGAGCGATGGTTCCAGTGT
CAGTTATGACAACTTAGATAAACGAGAATTCAGAAAGTGTTTTGTGCTGGAAAAAGAGTCAGGGTATCGC
ATGTGGTTCAATCGTAACTGTGAAGAACGTTATCTTTTCGTCTGCAAGGTGCCACCAGAGTGT-------
-----

>GQ426538.1 Daboia russellii
ATGGGGCGATTCATCTCCGTCAGCTTCGGCTTGCTGGTCGTGTTCCTCTCCCTGAGTGGAACTGGAGCT-
-----GATTGTCCGTCTGAGTGGTCCTCCCATGAAGGGCATTGCTACAAGGTCTTCAAATTACTCAAGAC
CTGGGAGGATGCAGAGAAATTCTGCACGCAGCAGGCGAACGGCTGGCATCTCGCCTCAATCGAA---AGC
GTAGAAGAAGCAAACTTTGTGGCCCAGCTGGCCTCTGAGACCCTGACA---AAATCCAAGTAC---CATG
CCTGGATTGGACTGAGGGATCAAAGCAAAAGACAGCAATGCAGCTCACACTGGACCGATGGCTCCGCGGT
TTCTTATGAGACGGTGACTAAA------TACACAAAGTGTTTTGGGCTGAATAAAGAGACAAAGTATCAT
GAGTGGATCACTCTTCCCTGTGGAGATAAGAATCCTTTCATCTGCAAGTCCTGGGTACTGCAT-------
-----

>GQ426540.1 Daboia russellii
ATGGGGCGATTCATCTCCGTCAGCTTCGGCTTGCTGGTCGTGTTCCTCTCCCTGAGTGGAACTAGAGCTG
ATTTTGATTGTCCCTCTGGTTGGTCTGCCCATGATCAGCATTGCTACAAGGCCTTCGATGAACCGAAAAG
GTCGGGCGATGCAGAGACATTCTGCACGGAGCAGGCGAACAGTGGGCATCTCGTCTCAATCGAA---AGC
GTGGAAGAAGCAGAATTTGTGGCCCAGCTGATCTCTGAGAATATAAAG---ACACCCGCAGAC---TATG
TCTGGATTGGACTGAGGAATCAACGCAAAGCACAGTACTGCATTTCAAAGTGGACTGATGGCTCCAGCGT
CATTTATAAGAATGTGATTGAACGATTTATAAAAAACTGTTTTGGGCTGGAAAAAGAGTCAGACTATCGC
ACGTGGTTCAATCTTAGCTGTGGAGATGATTATCCTTTTGTCTGCAAGTTCCCGCCACGGTGT-------
-----

>GQ426546.1 Daboia russellii
ATGGGGCGATTCATCTCCGTCAGCTTCGGCTTGCTGGTCGTGTTCCTCTCCCTGAGTGGAATTGGAGCTG
ATTTGGATTGTCCCTCTGGTTGGTCTGCCTATGATCAGCATTGCTACCAGGCCGTTGATGAACCGAAAAG
CTGGGCGGATGCAGAGAAATTCTGCACGGAGCAGGCGAACAGCGGGCATCTCGTCTCAATCAAA---AGC
GTGGGAGAAGCAAACTTTGTGGCCCAGCTGGCCTCTGGCTTCATGCAG---AAAGACGGAATC---TATG
TGTGGATTGGACTGAGGGATCGACGCAAAGAGCAGCAATGCAGGTCGGAGTGGACTGATGGCTCCAAGAT
CATTTACGTAAACTGGAAAGAAGGAGAATCCAAAATGTGTCAAGGGTTGGCTAAATGGACATATTTTCAC
AAGTGGGACTATGTTAACTGTGCAGAACATTATCGTTTCGTCTGCAAATTCCCGCCACAGTAT-------
-----

>DQ464258.1 Sistrurus catenatus edwardsi
ATGGGGCGATTGGTGTTCGTGAGCTTCAGTTTGCTGGTCGTGTTCCTCTCCCTGAGTGGAACTGCAGCT-
-----GATTGTCCCTCTGGTTGGTCTTCCTATGAAGGGCATTGCTACAAGCCCTTCAATGAACCAAAGAA
CTGGGATGATGCAGAGAGGTTCTGCTTGGAGCAGGCGAAGGGCGGGCATCTCGTCTCTATCGAA---AGC
TCCGAAGAAGCAGACTTTGTGGCCCAGCTGGTTGCTAATAACGTGAGG---AGAGGCATTTCG---TATA
TCTGGATCGGACTGAGGGTTCAAGGCGAAGAGAAGCAATGCAGCACGAAGTGGAGCGATGGCTCCAGCGT
CAATTATGAGAACTGGATTGAAGCATTATCCAAAACATGTCTTGGGCTGGAACAAGACACAAAT---CAT
AAGTGGGTCAATATTTACTGTGGAGAAATAAATCCTTTCGTCTGCAAGGCA-------------------
-----

>HQ414089.1 Crotalus adamanteus
ATGGGGCGATTGGTGTTCGTGAGCTTCGGCTTGCTGGTCGTGTTCCTCTCCCTGAGTGGAACTGGAGCT-
-----GATTGTCCCTCTGGTTGGTCTTCCTATGAAGGGCATTGCTACCAGATCTTCCATGTATACAAGAC
CTGGGACGATGCAGAGAGGTTCTGCACGGAGCAGGCGAAGGGCGGGCATCTTGTCTCTATCGAA---AGC
TCCGAAGAAGCAGACTTTGTGGCCCAGCTGGTTGCTAATAACGTGAGG---AAAGGCATTTCG---TATA
TCTGGATCGGACTGAGGGTTCAAGGCGAAGAGAAGCAATGCAGCACAAAGTGGAGCGATGGCTCCAGCGT
CAGTTATGAGAACTGGAGTGTAGCAGAATCCAAAACATGTCTTGGGCTGGAACAAGACACAAAT---CAT
AAGTGGGTCAATATTTACTGTGGACAATTAAATCCTTTCGTCTGCAAGGCA-------------------
-----

>HQ414092.1 Crotalus adamanteus
ATGGGGCGATTCATCTTCGTGAGCTTCGGCTTGCTGGTCGTGTTCCTCTCCCTGAGTGGTACTGGAGCTG
ATTTCGATTGTCCCTCTGGTTGGTCCGCCTATGATCAGTATTGCTACAAGCCCTTCAATGAACCGCAAAA
CTGGGATGATGCAGAGAGGTTCTGCTCGGAGCAGGCGAAGGGCGGGCATCTCGTCTCTATCGAA---AGC
GACGGAGAAGCAGACTTTGTGGCCCAGCTG---GCCCAGAAGATAGAC---AAACCCGATATC---TATA
TCTGGATCGGACTGAGGGTTCAAGGCAAAGAACAGCAATGCAGCTCGGAGTGGAGCGACGGCTCCAGCAT
CATTTACGTAAACTGGAATAAAGGAGAATCCCAAATGTGTCAAGGGCTGACTAGATGGACTAAATTTTCT
AAGTGGGACTATACTGACTGCCAAGCAAAGAAACCTTTCGTCTGCAAGTTCCCGCCAGAGTGT-------
-----

>HQ414093.1 Crotalus adamanteus
ATGGCGCGATTGGTGTTCGTGAGCTTCGGCTTGCTGGTCGTGTTCCTCTCCCTGAGTGGAACTGGAGCTG
ATTTGAAATGTCCCCCTACTTGGTCCTCCACTAGACAGTATTGCTACAGGCCCTTCAAACAAGCGATGAC
GTGGGATGATGCAGAGAGGTTCTGCACGGAGCAGGCGAAGGACGGGCATCTCGTCTCTGTCGAA---ACC
TACCTAGAAGCATCCTTTGTGCACATTGTGCTCTCTGCGAATGCAAAG---TACCTCACACAT---TATG
TCTGGATCGGACTGAGGGTTACAAAACAAGGACAGCCATGC---------------------TCCAGCAT
CAGTTATGAGAACCTGGTTGACCCATTTCAA------TGTTTTATGGCGAGCTCACGAACAAGTCATCGT
GAGTGGCTTAAGGTTGACTGTGAACAACAACATTCTTTCATGTGCAAGTTCACGCGACCACGT-------
-----

>HQ414096.1 Crotalus adamanteus
ATGGGGCGATTCATCTTCGTGAGCTTCAGCTTGCTGGTCGTGTTCCTCTCCCTGAGTGGTACTGGAGCTG
ATTTCGATTGTCCCTCTGGTTGGTCCGCCTATGATCGGTATTGCTACAAGGTCATGAAACGACTCAAGAC
GTGGGATGATGCAGAGAGGTTCTGCACGGAGCAGGAGAAGGGCGCGCATCTCGTCTCTATCGAA---AGC
GCCGGAGAAGCAGACTTTGTGGCCCAGCTGGTTGCTGAGAACATAATG---AAAAACAAATAC---TATG
TCTGGATCGGACTGAGGATTCAAGGCGAAGAGAAGCAATGCAACACGAAGTGGAGCGATGGCTCCAGCGT
CAGTTATGAGAACCTGGTTAAACCATATTCCAAAAAGTGTTTTGGGCTGAAAAAAGAGACAGGGTTTCGC
ACGTGGCGCAATGTTCACTGTGCACAAGAAAATCTTTTCATCTGCAAGTTCCCGCCAGAGTGT-------
-----

>AB098253.1 Echis multisquamatus
ATGGGGCGATTCATCTCCGTCAGCTTCGGCTTGCTGGTCGTGTTCCTCTCCCTGAGTGGGACTGGAGCTG
ACTTCGATTGTCCATCTGATTGGACCGCCTATGATCAGCATTGCTACCTGGCCATTGGTGAACCCCAGAA
CTGGTATGAAGCCGAGAGGTTCTGCACGGAGCAGGCGAAAGACGGGCATCTCGTCTCAATCCAA---AGC
AGAGAAGAAGGAAACTTTGTGGCCCAGCTGGTCTCTGGCTTCATGCAT---AGATCCGAAATC---TATG
TCTGGATTGGGCTGAGGGATCGACGCGAAGAGCAGCAATGCAACCCAGAATGGAATGACGGCTCCAAGAT
CATTTACGTAAACTGGAAAGAAGGAGAATCCAAAATGTGTCAAGGGTTGACTAAATGGACAAATTTTCAC
GACTGGAACAATATTAACTGTGAAGATCTTTATCCTTTCGTCTGCAAATTCTCAGCAGTG----------
-----

>AY429478.1 Bitis gabonica
ATGGGGCGATTCATCTTCCTCAGCTCCGGCTTGCTAGTCGTGTTCCTCTCCCTGAGTGGA------GCTG
ATTTTGAATGTCCCTCTGAGTGGCGCCCCTTTGATCAGCATTGCTACAGGGCCTTTGATGAACCGAAAAG
GTCCGCCGATGCCGAGAAATTCTGCTCGGAGCAGGGGAACAGCGGGCATCTCGTCTCAATCCAA---AGC
AAGGAAGAAGCCGACTTTGTGGCCCAGCTGATCTCTGACAACATAAAG---TCATCCCCAGAC---TATG
TCTGGATGGGGCTGTGGAATCAACGCAGGGAACAGTACTGCAGCAGAAAGTGGACTGATGGCTCCAACGT
CATTTATAAGAATGTGGCTGAACGATTTACGAAAAACTGTTTTGGGCTGGAAAAAGAGACAGAGTATCGC
ACATGGTTAAATATTCTCTGTGGAGATGATTATCCTTTTGTCTGCAAGTTCCCACCAAGGTGT-------
-----

>AY429479.1 Bitis gabonica
ATGGGGCGATTGATCTTCCTCAGCTTCGGCTGGCTGGTCGTGTTCCTCTCCCTGAGTGGAACTGGAGCTG
ATTTTCAATGTCCCTCTGAGTGGTCCGCCTATGGTCAGCATTGCTACAGGGCCTTCAGTGACCTGAAAAC
CTGGGAAGATGCAGAGAAATTCTGCACGGAGCAGGAGAAGGCCGGGCATCTCGTCTCAATCCAA---AGC
ATCCAAGAAGCAAACTTTGTGGCCCAGCTGGTCTCTGGCTTCATTTCGGGTTCACCCAAAATC---TATA
TCTGGATCGGATTGAGGGATCGACGCAAAGAGCAGCAATGCAGCTCGGAGTGGAACGATGGCTCCAAGGT
CATTTACGTAAACTGGAGAGAAGGAGAATCCCAAATGTGCCAAGCGTTGACTAAATGGACAGAGTTTCAC
CAGTGGTTGAATACTGACTGTGCAGGTCATTATCCTTTCATCTGCAAGTCCCGCGTA-------------
-----

>AF190827.1 Gloydius halys
ATGGGGCGATTCATCTTCTTGAGCTTCGGCTTGCTGGTCGTGTTCCTCTCCCTGAGTGGAACTGGAGCT-
-----GATTGTCCCTCTGGTTGGTCCTCCTATGAAGGGCATTGCTACAACATCTTCCATCTATTCAAGAC
CTGGGCAGAAGCAGAGAGGTTCTGCAGGAAGCAGGTGAAGGGCGCGCATCTGGTCTCTATCGAA---AGC
TCCGAAGAAGCAGACTTTGTGGCCCAGCTGGTCTCTGAGAACATGAAG---AGATACGGGATC---TATA
TCTGGATCGGACTGAGGGTTCGAGGCAAAAAGAAGCAATGCAGCTCCCAGTGGAGCGATGGCTCCAGCGT
CAGTTATCAGAACTGGATTGAAGCAGAATCCAAAACGTGTCTTGGGCTGCAAAAAGAGACAGAGTTTCGT
AAGTGGTTTAATATTTACTGTGGAGAACGAAATCCTTTCGTCTGCGAGGCA-------------------
-----

>AY356354.1 Gloydius halys
----------------------------------------------------------------------
-----------------------------TATGAAGGGCATTGCTACCAGACCTTCAAACTATTCAAGAC
CTGGGCCGATGCAGAGAGTTTCTGCACGGAGCAGGCGAAGGGCGGGCATCTGGTCTCTATCGAA---AGT
GACGGAGAAGCAGACTTTGTGGCCCAGCTGGTCGCTGAGAACATACAG---AAAACCGAAATC---TATG
TCTGGGTCGGACTGAGGGTTCAAGGCAAAGAACAGCAATGCAGCTCCGAGTGGAGCGATGGCTCCAGCGT
CAGTTATCAGAACTGGATTGAAGCAGAATCCAAAACGTGTCTTGGGCTGCAAAAAGAGACAGAGTTTCGT
AAGTGGTTTAATATTTACTGTGGAGAACGAAACCCCTTCGTCTGCGAGGCA-------------------
-----

>AY346127.1 Gloydius halys
----------------------------------------------------------------------
-----------------------------TATGAAGGGCATTGCTACCAGACCTTCAAACTATTCAAGAC
CTGGGCCGATGCAGAGAGTTTCTGCACGGAGCAGGCGAAGGGCGGGCATCTGGTCTCTATCGAA---AGT
GACGGAGAAGCAGACTTTGTGGCCCAGCTGGTCGCTGAGAACATACAG---AAAACCGAAATC---TATG
TCTGGGTCGGACTGAGGGTTCAAGGCAAAGAACAGCAATGCAGCTCCGAGTGGAGCGATGGCTCCAGCGT
CAGTTATCAGAACTGGATTGAAGCAGAATCCAAAACGTGTCTTGGGCTGCAAAAAGAGACAGAGTTTCGT
AAGTGGTTTAATATTTACTGTGGAGAACGAAACCCCTTCGTCTGCGAGGCA-------------------
-----

>HE804182.1 Gloydius halys
----------------------------------------------------------------------
-----GATTGTCCTTCTGATTGGTCCTCCTATGAAGGGCATTGCTACAAGACCTTCAAACTATTCAAGAC
CTGGGAAGATGCAGAGAGTTTCTGCACGGAGCAGGCGAAGGGCGGGCATCTGGTCTCTATCGAA---AGC
GACGGAGAAGCAGACTTTGTGGCCCAGCTGGTCGCTGTGAACGTACAG---AAAACCGAAATC---TATG
TCTGGGTCGGACTGAGGGTTCAAGGCAAAGAACAGCAATGCAGCTCCGAGTGGAGCGATGGCTCCAGCGT
CAGTTATCAGAACTGGATTGAAGCAGAATCCAAAACGTGTCTTGGGCTGCAAAAAGAGACAGAGTTTCGT
AAGTGGTTTAATATTTACTGTGGAGAACGAAATCCTTTCGTCTGCGAGGCA-------------------
-----

>AB848278.1 Ovophis okinavensis
ATGGGGCGATTCATCTTCGTGAGCTTCGGCTTGCTGGTCCTGTTCCTCTCCCTGAGTGGAACTGGAGCTG
ATTTTGATTGTCCCTCTGGTTGGTCCTCCTATGATCAGCATTGCTACGGGATCATCAAACAACTCAAGAC
CTGGGAAGATGCAGAGTGGTTCTGCGCGAAGCAGGCGAAGGGCGGGCATCTCGTCTCTATCGAA---AGC
GCCAAAGAAGCAGACTTTGTGGCCCAGCTGCTCTCTGAGAACACAAAG---ACAACCAAA------TATG
TCTGGATCGGACTGAGGGTTCAAAACAAGGGACAGCAATGCAGCTCGGAGTGGAGCGATGGCTCCAGCGT
CAGTTATGAAAACTTGGATAAACAATTTTTCAAAAAGTGTTTTGGGCTGAGAAAAGAGTCAGGGTTTCGT
ACGTGGTTGACTGTTGCCTGTGCAGAACCAAATCCTTTCGTCTGCAAGTTCCCGCCACAGTGT-------
-----

>AY962524.1 Bothrops jararaca
ATGGGGCGATTCCTCTTCGTGAGCTTCGGCTTGCTGGTCGTGTTCCTCTCCCTGAGTGGAACTGCAGCT-
-----GATTGTCCCTCTGATTGGTCCTCCCATGAAGGGCATTGCTACAAGTTCTTCCAACAAAAGATGAA
CTGGGCCGATGCAGAGAGGTTCTGCTCGGAGCAGGCGAAGGGCGGCCATCTGGTCTCTTTCCAA---AGC
GACGGAGAAACAGACTTTGTGGTCAATCTGGTCACTGAGAAAATACAG---AGCACCGATTTG---TATG
CCTGGATCGGACTGAGGGTTCAAAACAAAGAAAAGCAATGCAGCTCGAAGTGGAGCGATGGCTCCAGCGT
CAGTTATGAGAACGTGGTTGGACGAACTGTGAAAAAGTGTTTTGCGCTGGAAAAAGAGCAAGAGTTTTTT
GTGTGGATCAATATTTACTGTGGACAACAAAATCCTTTCGTCTGCAAGTCCCCACCACCG----------
-----

>AB794990.1 Bothrops jararaca
ATGGGGCGATTCATCTTCGTGAGCTTCGGCTTGCTGGTCGGGTTCCTCTCCCTGAGTGGAACTGCAGCT-
-----GATTGTCCCTCTGGTTGGTCCTCCTATGAAGGGAATTGCTACAAATTCTTCCAACAAAAGATGAA
CTGGGCCGATGCAGAGAGGTTCTGCTCGGAGCAGGCGAAGGGCGGCCATCTGGTCTCTATCAAAATTTAT
TCCAGAGAAGTAGACTTTGTGGGCGACCTGGTCACTAAGAACATACAG---AGCAGCGATTTG---TATG
CCTGGATCGGACTGAGGGTTCAAAACAAAGAAAAGCAATGCAGCTCG---TGGAGCGATGGCTCCAGCGT
CAGTTATGAGAACGTGGTTGAACGAACTGTGAAAAAGTGTTTTGCGCTGGAAAAAGACCTAGGGTTTGTT
CTGTGGATCAGTCTTTACTGTGCACAAAAGAACCCTTTCGTCTGCAAGTCCCCACCACCG----------
-----

>AY578116.1 Macrovipera lebetina
ATGGGGCGATCCATCTCCGTCAGCTTCGGCTTGCTGGCCGTGTTCCTCTCCCTGAGTGGAACTGGAGCTG
GTTTAGATTGTCCCCCTGATTCGTCCCCCTATCGTTACTTTTGCTACAGAGTCTTCAAAGAACAGAAGAA
CTGGGCGGATGCAGAGAGGTTTTGCGCGGAGCGTCCGAACAACGGGCATCTTGTCTCAATCGAA---AGC
ATGGAAGAAGCAGAATTTGTAGCCCAGCTGCTCTCTAAGATCACAGGG---AAATTCATAACC---CATT
TCTGGATCGGACTGAGGATTGAAGACAAAAAACAGCAATGCAGGTCGGAGTGGAGCGATGGTTCCAGTGT
CAGTTATGACAACTTGCTTAAACGAGAATTCAGAAAGTGTTTTGGGCTAGAAAAAGGGACAGGGTATCGC
TCGTGGTTCAATCTTAACTGTGAAGAACCTTATCCTTTCGTCTGCAAGGTGCCACCAAACTGT-------
-----

>EU085446.1 Macrovipera lebetina
ATGGGGCGATCCATCTCCGTCAGCTTCGGCTTGCTGGTCGTGTTCCTCTCCCTGAGTGGAACTGGAGCTG
ATCAGGATTGTCTCCCTGGTTGGTCCTCCCATGAAGGGCATTGCTACAAGGTCTTCAACCTAGACAAGAC
CTGGGAAGATGCAGAGAAATTCTGCACGGAGCAGGCGAACAGCGGGCATCTCGTCTCAATCGAC---AGC
AAGAAAGAAGCAAACTTTGTGGCCGAGCTGGTCTCTCAGAACATAAAGGAAACCAGACGCACAGACTTTG
TCTGGATTGGACTGAGGGCTGAAGACAAAAGACAGCACTGCAGCTCAGAGTGGAGTGATGGCTCCAGCAT
CAATTATCAGAACTGGATTGAAGCAGAATCCAAAAAGTGTCTTGGGCTGGAAAAACAGACAAGGTATCGC
AAGTGGGTCAATCTTAACTGTGGACAACCTTATCGTTTCACCTGTGAGATC-------------------
-----

>EU085447.1 Macrovipera lebetina
ATGGGGCGATCCATCTCCGTCAGCTTCGGCCTGCTGGTCGTGTTCCTCTCCCTGAGTGGAATTGGAGCTG
ATTTTGATTGTCCCTCTGGTTGGTCTGCCTATGATCAGCATTGCTACCAGGCCGTTGATGAACCAAAAAG
CTGGGCGGATGCAGAGAAATTCTGCACGGAGCAGGCGAATGGCGGGCATCTCGTCTCAATCGAC---AGC
AAGAAAGAAGCAAACTTTGTGGCCGAGCTGGTCTCTCAGAACATAAAGGAAACCAGACGCACAGACTTTG
TCTGGATTGGACTGAGGGCTGAAGACAAAAGACAGCACTGCAGCTCAGAGTGGAGTGATGGCTCCAGCAT
CAATTATCAGAACTGGATTGAAGCAGAATCCAAAAAGTGTCTTGGGCTGGAAAAACAGACAAGGTATCGC
AAGTGGGTCAATCTTAACTGTGGACAACCTTATCGTTTCACCTGTGAGATC-------------------
-----

>EU085448.1 Macrovipera lebetina
ATGGGGCGATCCATCTCCGTCAGCTTCGGCCTGCTGGTCGTGTTCCTCTCCCTGAGTGGAACTGGAGCTG
ATTTTGATTGTCCCTCTGGTTGGTCTGCCTATGATCAGCATTGCTACCAGGCCGTTGATGAACCAAAAAG
CTGGGCGGATGCAGAGAAATTCTGCACGGAGCAGGCGAATGGCGGGCATCTCGTCTCAATCGAC---AGC
AAGAAAGAAGCAAACTTTGTGGCCGAGCTGGTCTCTCAGAACATAAAGGAAACCAGACGCACAGACTTTG
TCTGGATTGGACTGAGGGTTGAAGACAAAAGACAGCAATGCAGCTCAGAGTGGAGTGATGGCTCCAGCAT
CAATTATCAGAACTGGATTGAAGCAGAATCCAAAAAGTGTCTTGGGCTGGAAAAACAGACAAGGTATCGC
AAGTGGGTCAATCTTAACTGTGGACAACCTTATCGTTTCACCTGTGAGATC-------------------
-----

>EU085449.1 Macrovipera lebetina
ATGGGGCGATCCATCTCCGTCAGCTTCGGCTTGCTGGTCGTGTTCCTCTCCCTGAGTGGAACTGGAGCTG
ATCAGGATTGTCTCCCTGGTTGGTCCTTCTATGAAGGGCATTGCTACAAGGTCTTCAACGTGAAGAAGAC
CTGGGAAGATGCAGAGAAATTCTGCCAGAAGCAATCAAACGGCAAGCATCTCGCCACAATTGAA---TGG
CTCGGAAAAGCAAACTTTGTGGCCGAGCTGGTGACC------CTGATG---AAACTCGAGACC---CATG
TCTGGATTGGACTGAGGGTTGAAGACAAAAGACAGCAATGCAGCTCACACTGGACCGATGGCTCCGCGGT
CTCTTATGAGAATGTGGTGCAT------AACACAAAGTGTTTTGGGCTGGATCAAAAAACAGGGTATCGC
ACGTGGGTCGCTCTTCGCTGTGAACTTGCTTATCATTTCATCTGCATGTCCCGGGTACCGCGTGGAGCC-
-----

>EU085450.1 Macrovipera lebetina
---------------------------------------------------------------------G
ACCAAGATTGCCTCCCTGGTTGGTCCTTCTATGAAGGGCATTGCTACAAGGTCTTCAACGTGAAGAAGAC
CTGGGAAGATGCAGAGAAATTCTGCCAGAAGCAATCAAACGGCAAGCATCTCGCCACAATTGAA---TGG
CTCGGAAAAGCAAACTTTGTGGCCGAGCTGGTGACC------CTGATG---AAACTCGAGACC---CATG
TCTGGATTGGACTGAGGGTTGAAGACAAAAGACAGCAATGCAGCTCACACTGGACCGATGGCTCCGCGGT
CTCTTATGAGAATGTGGTGCAT------AACACAAAGTGTTTTGGGCTGGATCAAAAAACAGGGTATCGC
ACGTGGGTCGCTCTTCGCTGTGAACTTGCTTATCATTTCATCTGCATGTCCCGGGTACCGCGT-------
-----

>EU085451.1 Macrovipera lebetina
ATGGGGCGATTCATCTTCGTCAGGGTCGGCCTGCTGGTCGTGTTCCTCTCCCTGAGTGGAACTGGAGCTG
ATTTTGATTGTCCCCCTGATTGGTCCGCCTATGATCAGCATTGCTACAAGGCCTTCGATGAACCGAAAAG
GTCGGGTGATGCAGAGAAATTCTGCACACAGCAGGCGAATGGCGGGCATCTCGTCTCAATCGAA---AGC
GTGGAAGAAGCAGAATTTGTGGCCCAGCTGATCTCTGAGAACATAAAG---ACATCCGCAGAC---TATG
TCTGGATAGGATTGTGGAATCAACGCAAAGCACCGTACTGCGTCTCAAAGTGGACTGACGGCTCCAGCGT
CATTTATAAGAACGTGATTGAACGATTTATAAAAAACTGTTTTGGGCTGGAAAAAGAGACGAACTATCGC
ACGTGGTTCAATCTTAGCTGTGGAGATGATTATCCTTTCGTCTGCAAGAGCCCGGCA-------------
-----

>EU085452.1 Macrovipera lebetina
ATGGGGCGATTCATCTTCGTCAGGTTCGGCCTGCTGGTCGTGTTCCTCTCCCTGAGTGGAACTGGAGCTG
ATTTTGATTGTCCCCCTGATTGGTCCGCCTATGATCAGCATTGCTACAAGGCCTTCGATGAACCGAAAAG
GTCGGGTGATGCAGAGAAATTCTGCACACAGCAGGCGAATGGCGGGCATCTCGTCTCAATCGAA---AGC
GTGGAAGAAGCAGAATTTGTGGCCCAGCTGATCTCTGAGAACATAAAG---ACATCCGCAGAC---TATG
TCTGGATAGGATTGTGGAATCAACGCAAAGCACCGTACTGCGTCTCAAAGTGGACTGACGGCTCCAGCGT
CATTTATAAGAACGTGATTGAACGATTTATAAAAAACTGTTTTGGGCTGGAAAAAGAGACGAACTATCGC
ACGTGGTTCAATCTTAGCTGTGGAGATGATTATCCTTTCGTCTGCAAGAGCCCGGCA-------------
-----

>EU085453.1 Macrovipera lebetina
ATGGGGCGATTGATCTCCGTCAGCTTCGGCTTGCTGGTCGTGTTCCTCTCCCTGAGTGGAACTGGAGCTG
ATCAGGATTGTCTCCCTGGTTGGTCCTTCTATGAAGGGCATTGCTACAAGGTCTTCAACGTGAAGAAGAC
CTGGGAAGATGCAGAGAAATTCTGCCAGAAGCAATCAAACGGCAAGCATCTCGCCACAATTGAA---TGG
CTCGGAAAAGCAAACTTTGTGGCCGATCTGGTGACCCTGATG---------AACTCAGACCCAGATCTGG
ATTGGATTGGACTGAGGGTTGAAGACAAAAGACAGCAATGCAGCTCACACTGGACCGATGGCTCCGCGGT
CTCTTATGAGAATGTGGTGCAT------AACACAAAGTGTTTTGGGCTGGATCAAAAAACAGGGTATCGC
ACGTGGGTCGCTCTTCGCTGTGAACTTGCTTATCATTTCATCTGCATGTCCCGGGTACCGCGTGGAGCC-
-----

>EU085454.1 Macrovipera lebetina
ATGGGGCGATTGATCTCCGTCAGCTTCGGCTTGCTGGTCGTGTTCCTCTCCCTGAGTGGAACTGGAGCTG
ATCAGGATTGTCTCCCTGGTTGGTCCTCCCATGAAGGGCATTGCTACAAGGTCTTCAACCTAGACAAGAC
CTGGGAAGATGCAGAGAAATTCTGCACGGAGCAGGCGAACAGCGGGCATCTCGTCTCAATCGAC---AGC
AAGAAAGAAGCAAACTTTGTGGCCGAGCTGGTCTCTCAGAACATAAAGGAAACCAGACGCACAGACTTTG
TCTGGATTGGACTGAGGGCTGAAGACAAAAGACAGCACTGCAGCTCAGAGTGGAGTGATGGCTCCAGCAT
CAATTATCAGAACTGGATTGAAGCAGAATCCAAAAAGTGTCTTGGGCTGGAAAAACAGACAAGGTATCGC
AAGTGGGTCAATCTTAACTGTGGACAACCTTATCGTTTCACCTGTGAGATC-------------------
-----

>EU085455.1 Macrovipera lebetina
ATGGGGCGATCCATCTCCGTCAGCTTCGGCTTGCTGGTCGTGTTCCTCTCCCTGAGTGGAACTGGAGCTG
ATCAGGATTGTCTCCCTGGTTGGTCCTCCCATGAAGGGCATTGCTACAAGGTCTTCAACCTAGACAAGAC
CTGGGAAGATGCAGAGAAATTCTGCACGGAGCAGGCGAACAGCAGGCATCTCGTCTCAATCGAC---AGC
AAGAAAGAAGCAAACTTTGTGGCCGAGCTGGTCTCTCAGAACATAAAGGAAACCAGACGCACAGACTTTG
TCTGGATTGGACTGAGGGCTGAAGACAAAAGACAGCACTGCAGCTCAGAGTGGAGTGATGGCTCCAGCAT
CAATTATCAGAACTGGATTGAAGCAGAATCCAAAAAGTGTCTTGGGCTGGAAAAACAGACAAGGTATCGC
AAGTGGGTCAATCTTAACTGTGGACAACCTTATCGTTTCACCTGTGAGATC-------------------
-----

>EU085456.1 Macrovipera lebetina
ATGGGGCGATCCATCTCCGTCAGCTTCGGCTTGCTGGTCGTGTTCCTCTCCCTGAGTGGAACTGGAGCTG
ATCAGGATTGTCTCCCTGGTTGGTCCTCCCATGAAGGGCATTGCTACAAGGTCTTCAACCTAAACAAGAC
CTGGGAAGATGCAAAGAAATTCTGCACGGAGCAGGCGAACAGCGGGCATCTCGTCTCAATCGAC---AGC
AAGAAAGAAGCAAACTTTGTGGCCGAGCTGGTCTCTCAGAACATAAAGGAAACCAGACGCACAGACTTTG
TCTGGATTGGACTGAGGGCTGAAGACAAAAGACAGCACTGCAGCTCAGAGTGGAGTGATGGCTCCAGCAT
CAATTATCAGAACTGGATTGAAGCAGAATCCAAAAAGTGTCTTGGGCTGGAAAAACAGACAAGGTATCGC
AAGTGGGTCAATCTTAACTGTGGACAACCTTATCGTTTCACCTGTGAGATC-------------------
-----

>EU085457.1 Macrovipera lebetina
ATGGGGCGATCCATCTCCGTCAGCTTCGGCTTGCTGGTCGTGTTCCTCTCCCTGAGTGGAACTGGAGCTG
ATCAGGATTGTCTCCCTGGTTGGTCCTCCCATGAAGGGCATTGCTACAAGGTCTTCAACCTAGACAAGAC
CTGGGAAGATGCAGAGAAATTCTGCACGGAGCAGGCGAACAGCGGGCATCTCGTCTCAATCGAC---AGC
AAGAAAGAAGCAAACTTTGTGGCCGAGCTGGTCTCTCAGAACATAAAGGAAACCAGACGCACAGACTTTG
TCTGGATTGGACTGAGGGCTGAAGACAAAAGACAGCACTGCAGCTCAGAGTGGAGTGATGGCTCCAGCAT
CAATTATCAGAACTGGATTGAAGCAGAATCCAAAAAGTGCTTGGGGCTGGAAAAACAGACAAGGTATCGC
AAGTGGGTCAATCTTAACTGTGGAAAACCTTATCGTTTCACCTGTGAGATC-------------------
-----

>EU085458.1 Macrovipera lebetina
ATGGGGCGATCCATCTCCGTCAGCTTCGGCTTGCTGGTCGTGTTCCTCTCCCTGAGTGGAACTGGAGCTG
ATCAGGATTGTCTCCCTGGTTGGTCCTCCCATGAAGGGCATTGCTACAAGGTCTTCAACCTAGACAAGAC
CTGGGAAGATGCAGAGAAATTCTGCACCGAGCAGGGGAACAGCGGGCATCTCGTCTCAATCGAC---AGC
AAGAAAGAAACAAACTTTGTGGCCGAGCTGGTCTCTCCGAACATAAAGGAAACCAGACGCACAGACTTTG
TCTGGATTGGACTGAGGGCTGAAGACAAAAGACAGCACTGCAGCTCAGAGTGGAGTGATGGCTCCAGCAT
CAATTATCAGAACTGGATTGAAGCAGAATCCAAAAAGTGCCTTGGGCTGGAAAAACAGACAAGGTATCGC
AAGTGGGTCAATCTTAACTGTGGAAAACCTTATCGTTTCACCTGTGAGATC-------------------
-----

>EU085459.1 Macrovipera lebetina
---------------------------------------------------------------------G
ATCAGGATTGTCTCCCTGGTTGGGCCTCCCATGAAGGGCATTGCTACAAGGTCTTCAACCTAGACAAGAC
CTGGGAAGATGCAGAGAAATTCTGCACGGAGCAGGCGAACAGCGGGCATCTCGTCTCAATCGAC---AGC
AAGAAAGAAGCAAACTTTGTGGCCGAGCTGGTCTCTCAGAACATAAAGGAAACCAGACGCACAGACTTTG
TCTGGATTGGACTGAGGGTTGAAGACAAAAGACAGCACTGCAGCTCAGAGTGGAGTGATGGCTCCAGCAT
CAATTATCAGAACTGGATTGAAGCAGAATCCAAAAAGTGTCTTGGGCTGGAAAAACAGACAAGGTATCGC
AAGTGGGTCAATTTTAACTGTGGACAACCTTATCGTTTCACCTGTGAGATC-------------------
-----

>EU085460.1 Macrovipera lebetina
----------------------------------------------------------------------
-----GATTGTCTCCCTGGTTGGTCCTCCCATGAAGGGCATTGCTACAAGGTCTTCAACCTAGCCAAGAC
CTGGGAAGATGCAGAGAAATTCTGCACGGAGCAGGCGAACAGCGGGCATCTCGTCTCAATCGAC---AGC
AAGAAAGAAGCAAACTTTGTGGCCGAGCTGGTCTCTCAGAACATAAAGGAAACCAGACGCACAGACTTTG
TCTGGATTGGACTGAGGGTTGAAGACAAAAGACAGCACTGCAGCTCAGAGTGGAGTGATGGCTCCAGCAT
CAATTATCAGAACTGGATTGAAGCAGAATCCAAAAAGTGTCTTGGGCTGGAAAAACAGACAAGGTATCGC
AAGTGGGTCAATCTTAACTGTGGACAACCTTATCGTTTCACCTGTGAGATC-------------------
-----

>EU085461.1 Macrovipera lebetina
---------------------------------------------------------------------G
ATCAAGATTGCTTACCTGGCTGGTCCTTCTATGAAGGGCATTGCTACAAGGTCTTCAACCTAGACAAGAC
CTGGGAAGATGCAGAGAAATTCTGCACGGAGCAGGCGAACAGCGGGCATCTCGTCTCAATCGAC---AGC
AAGAAAGAAGCAAACTTTGTGGCCGAGCTGGTCTCTCAGAACATAAAGGAAACCAGACGCACAGACTTTG
TCTGGATTGGACTGAGGGCTGAAGACAAAAGACAGCACTGCAGCTCAGAGTGGAGTGATGGCTCCAGCAT
CAATTATCAGAACTGGATTGAAGCAGAATCCAAAAAGTGTCTTGGGCTGGAAAAACAGACAAGGTATCGC
AAGTGGGTCAATCTTAACTGTGGACAACCTTATCGTTTCACCTGTGAGATC-------------------
-----

>KF836491.1 Macrovipera lebetina
ATGGGGCGATCCATCTCCGTCAGCTTCGGCTTGCTGGTCGTGTTCCTCTCCCTGAGTGGAACTGGAGCTG
ATCAGGATTGTCTCCCTGGTTGGTCCTTCTATGAAGGGGGTTGCTACTACGTCTTCGACGTG---AAGAC
CTGGGAAGATGCAGAGAAATTCTGCCAGAAGCAATCAAACGGCAAGCATCTCGCCACAATTGAA---TGG
CTCGGAAAAGCAAACTTTGTGGCCGATCTGGTGACCCTGAACTCAGAC---CCACGTCTGGAT-------
--TGGATTGGACTGAGGGTTGAAGACAAAAGACAGCAATGCAGCTCACACTGGACCGATGGCTCCGCGGT
CTCTTATGAGAATGTGGTGCAT------AACACAAAGTGTTTTGGGCTGGATCAAAAAACAGGGTATCGC
ACGTGGGTCGCTCTTCGCTGTGAACTTGCTTATCATTTCATCTGCTCCCGGGTA---CCGCGT-------
-----

>KF836492.1 Macrovipera lebetina
ATGGGGCGAATCATCTTCGTCAGCTTCGGCTTGCTGGTCGTGTTCCTCTCCCTGAGTGGAACTGGAGCT-
-----GATTGTCCCTCTGATTGGTCCTCCGATGAAGAGCATTGCTACTATGTTTTCTTCTTGCTATTCAC
GTGGGAGGAAGCTGCAAAATTCTGCACACAGCAGGCGAATGGCGGGCATCTCGTCTCAATCGAA---AGC
GTGGAAGAAGCAGAATTTGTGGCCCAGCTGATCTCTGAGAACATAAAG---ACATCCGCAGAC---TATG
TCTGGATAGGATTGTGGAATCAACGCAAAGCACCGTACTGCGTCTCAAAGTGGACTGACGGCTCCAGCGT
CATTTATAAGAACGTGATTGAACGATTTATAAAAAACTGTTTTGGGCTGGAAAAAGAGACGAACTATCGC
ACGTGGTTCAATCTTAGCTGTGGAGATGATTATCCTTTCGTCTGCAAGAGCCCGGCA-------------
-----

>KP202316.1 Macrovipera lebetina
ATGGGGCGATTCATCTCCGTCAGCTTCGGCTGTCTGGTCGTGTTTCTCTCCCTGAGTGGAACTGGAGCTG
ATCAGGATTGTCCCTCTGATTGGTCCTCCCATGAAGGGCATTGCTACAGGGTCTTCAAATTACTCAAGAC
CTGGGCGGACGCAGAGAAATTCTGCACGCAGCAGGTGAACGGCTGGCATCTCGCCTCAATCGAA---AGC
GTGGAAGAAGCAAACTTTGTGGCCGAGCTGGTCCCTAAAACCCTGATA---AAATCCAAGTAC---CATG
CCTGGATTGGACTGAGGGATCAAGGCAAAAGACAGCAATGCAGCTCACACTGGGCCGATGGCTCCGCGGT
CTCTTATGAGACGGTGACTGAA------TACACAAAGTGTTTTGGGCTGAATAAAGACAAAGGGTATCTC
GAGTGGGTCACTCTTTCCTGTGAAGATAAGAATCCTTTCATCTGCAAGTCCTGGGTACCGCAT-------
-----

>KP202319.1 Macrovipera lebetina
ATGGGGCGATTCATCTCTGTCAGCTTCGGCTTGCTGGTCGTGTTCCTCTCCCTGAGTGGAACTGGAGCTG
ATTTTGATTGTCCCTCTGGTTGGTCCGCCTATGATCAGCATTGCTACCAGGCCGTTGATGAACCGAAAAC
CTGGGCGGATGCAGAGAAATTCTGCACGGAGCAGGCGAACGGTGGGCATCTCGTCTCAATTGAA---AAC
GTGGGAGAAGCAAACTTTGTGGCCCAGCTGGCCTCTGGCTTCATCCAG---AAACCCGGAATC---TATG
TGTGGATTGGACTGAGGGATCGACGCAAAGAGCAGCAATGCAGATCAGAGTGGAACGATGGCTCCAAGAT
CATTTATGTAAACTGGAAAGAAGGAGAATCCAAAATGTGTCAAGGGTTGGCTAAATGGACAGATTTTCAC
AAGTGGGACTATGTTAACTGTGCAGAACGTTATCGTTTTGTCTGCAAATTCCCGCCACAGTGT-------
-----

>KP202321.1 Macrovipera lebetina
ATGGGGCGATTCATCTCCGTCAGCTTCGGCTGGCTGGTCGTGTTCCTCTCCCTGAGTGGAACTGGAGCTG
ATTTTGATTGTCCCCCTGATTGGTCCGCCTATGATCAGCATTGCTACAAGGCCTTCGATGAACCAAAAAG
GTCGGGCGATGCAGAGAAATTCTGCACGGAGCAGGCGAACGGTGGGCATCTCGTCTCAATCGAA---AGT
GTGGAAGAAGCAGAATTTGTGGCCCAGCTGGTTTCTGAGAATATAAAG---ACATCCGCAGAC---TATG
TCTGGATCGGACTGTGGAATCAACGCAAAGCACAGTACTGCATTTCAAAGTGGACTGATGGCTCCAGCGT
CATTTATAAGAACGTGATTGAACGATTTATAAAAAACTGTTTTGGGCTGGAAAAACAGACGAACTATCGC
ACGTGGTTCAATCTTAGCTGTGGAGATGATTATCCTTTTGTCTGCAAGTTCCCGCCACGGTGT-------
-----

>AF244900.1 Calloselasma rhodostoma
---------------------------GGTTTGGAG----------------------------------
-----GATTGTGACTTTGGTTGGTCTCCCTATGATCAGCATTGCTACCAGGCATTCAATGAACAAAAAAC
CTGGGATGAGGCAGAGAAGTTCTGCAGGGCGCAGGAGAATGGTGCGCATCTGGCCTCTATCGAA---AGC
AATGGAGAAGCAGACTTTGTTTCCTGGCTGATTTCTCAGAAAGACGAACTGGCAGACGAAGAC---TACG
TCTGGATCGGACTGAGGGCTCAAAACAAAGAACAGCAATGCAGCTCGGAGTGGAGCGATGGCTCCAGTGT
CAGTTATGAGAACTTGATTGATCTACATACGAAAAAGTGTGGTGCGCTGGAAAAACTGACAGGGTTTCGT
AAGTGGGTCAATTATTACTGTGAACAAATGCATGCTTTCGTCTGCAAGCTCCTGCCATAT----------
-----

>AB019615.1 Agkistrodon blomhoffi
ATGGGGCGATTCATCTTCGTGAGCTTCGGCTTGCTGGTCGTGTTCCTCTCCCTGAGTGGAGCTGAAGATG
ATTCTGATTGTCCCTCTGATTGGTCTTCCAATGGTCGGTTTTGCTACAAGCTCTTCCAACAAAAGATGAA
GTGGGCCGATGCAGAGAGGTTCTGCACGGAGCAGCGGACAGGCGCGCATCTGGTCTCTATCGAA---AGC
AACACAGAAGCAGCCTTTGTGAACCAGATGATCTCTGAGAACATAAAG---AAAACCGAT------TATG
TCTGGATTGGACTGACGGTTCAAAACGAAGAACAGCAATGCAAGTCGAGGTGGAGTGATCGCTCCAGCGT
CAGTTATGAGAACTTGGTGAAACCAAATTCCAAAAAGTGTTTTGTGCTGAAAGAATACGAAGGGTCTCGT
AAGTGGTTTAATGTTTACTGTGGACAAAAATATGCTTTCATGTGCAAGTTCCTGCGACCACGT-------
-----

>KM527183.1 Philodryas chamissonis
ATGGGGAGATTCATCCTTGTGAACCTGGGCTTGCTGGTTGTGGCTTTCTCCCTAAGGGGATCTGGAGCT-
-----TGTTGTCCCTGCGGTTGGTCCTCCTACGATAAGTATTGCTACAAGGTCTTTGATAAACGCAAGAA
TTGGGACGAAGCAGAGAGTTTCTGCATGGAGCAGGGGAAAGGCGGCCATCTGGCCTCTCTCGGA---AGC
ATTGAAGAGGGAAAATTTGTGGGCAAACTCGCCTTTAAAAAATTAAAG---GAACACCCGACC---TATG
TCTGGATTGGATTGAGGGCTCAAGGCCAAGGACAGCAATGCAGCTCGAGGTGGAGTGATGGCTCCAGGAT
CGCTTATGAAAACTGGCATCCATTACAATCCAGAAAATGCATTGCGTTGTCAAAATGGACGGAGTATCTC
AAGTGGTACAATCATATCTGCGACTTCACATTACCTTTCATCTGCAAGTTCCTGGCAGAGCCTGATGATC
CAGAG

>DQ912660.1 Philodryas chamissonis
ATGGGGAGATTCATCCTTGTGAACCTGGGCTTGCTGGTTGTGGCTTTCTCCCTAAGGGGATCTGAAGCT-
-----TGTTGTCCCTGCGGTTGGTCCTCCTACGATAAGTATTGCTACAAGGTCTTTGATAAACGCAAGAA
TTGGGACGATGCCGAGAGGTTCTGCATGGAGCAGGGGAAAGGCGGCCACCTGGCCGCTCTCGGA---AGC
CTCGAAGAGGGAAAATTTGTGGGCAAACTCGCCTTTAAAAAATTAAAG---GAACACCCGACC---TATG
TCTGGATCGGACTGAGGGCTCAAGGCCAAGGCCAGCAATGCAGCTCGAGGTGGAGTGATGGCTCCAGGAT
CCTTTATGAAAACTGGCATCCATTACAATCCAAAAAATGTATTGCGTTGTCAAAATGGACGGAGTATCTC
AAGTGGTACAATCATATCTGCGACTTCACATTACCTTTCATCTGCAAGTTCCTGGCAGAGCCTGATGATC
CAGAG

>AB984598.1 Protobothrops elegans
ATGGGGCGATTCACCTTCGTGAGCTTCGGCTTGCTGGTCGTGTTCCTCTCCCTGAGTGGAACTGCAGCT-
-----GAATGTCCCTCTGATTGGTCCTCCTTTAGACAGTATTGCTACAAGCCCTTCAAACAACTCAAGAC
TTGGGAAGATGCAGAGAGGTTCTGCATGGAGCAGGTGAAAGGTGCGCATCTGGTCTCTATCGAA---AGC
TACAGAGAAGCCGTCTTCGTGGCCCAGCTGCTCTCCGAGGACATAAAG---ACCACTAAATCC---CATG
TCTGGATCGGACTGAGCGTTCAAAACAGAGGACAGCAATGCACCTCGGAGTGGAGCGATGGCTCCAGGGT
CAGTTATGAGCACTTGGTTAAACCATTTTCCAAAAAGTGTTTTGTGCTGAAAAAAGTGTCAGAGTTCCGT
AAGTGGTTTAATGTTTACTGTGCACAACAACATCTTTTCATGTGCAAGTTCCTGCAACCGCGT-------
-----

>D83331.1 Trimeresurus flavoviridis
ATGGGGCGATTCATCTTCATGAGCTTCGGCTTGCTGGTCGTGGCTGCCTCCCTAAGAGGAACTGGAGCT-
-----GATTGTCTCTCTGGTTGGTCCTCCTATGAAGGGCATTGCTACAAGGCCTTCGAAAAATACAAGAC
CTGGGAAGATGCAGAGAGGGTCTGCACGGAGCAGGCGAAGGGCGCGCATCTGGTCTCTATCGAA---AGC
TCCGGAGAAGCAGACTTTGTGGCCCAGCTGGTCACTCAGAACATGAAG---AGACTCGATTTC---TATA
TCTGGATCGGGCTGAGGGTTCAAGGCAAAGTCAAGCAATGCAACTCGGAGTGGAGCGATGGCTCCAGCGT
CAGTTATGAGAACTGGATTGAAGCAGAATCCAAAACGTGTCTTGGGCTGGAAAAAGAGACAGATTTTCGT
AAGTGGGTCAATATTTACTGTGGACAACAAAATCCTTTCGTCTGCGAGGCA-------------------
-----

>AB046491.1 Trimeresurus flavoviridis
------------------ATGAGCTTCGGCTTGCTGGTCGTGGCTGCCTCCCTAAGAGGAACTGGAGCT-
-----GATTGTCTCTCTGGTTGGTCCTCCTATGAGGGGCATTGCTACAAGGCCTTCGAAAAATACAAGAC
CTGGGAAGATGCAGAGAGGGTCTGCACGGAGCAGGCGAAGGGCGCGCATCTGGTCTCTATCGAA---AGC
TCCGGAGAAGCAGACTTTGTGGCCCAGCTGGTCACTCAGAACATGAAG---AGACTCGATTTC---TATA
TCTGGATCGGGCTGAGGGTTCAAGGAAAGGTCAAGCAATGCAACTCGGAGTGGAGCGATGGCTCCAGCGT
CAGTTATGAGAACTGGATTGAAGCAGAATCCAAAACGTGTCTTGGGCTGGAAAAAGAGACAGATTTTCGT
AAGTGGGTCAATATTTACTGTGGACAACAAAATCCTTTCGTCTGCGAGGCA-------------------
-----

>AY149341.1 Trimeresurus flavoviridis
ATGGAGCGATTGATCTTCGTGAGCTTCGGCTTGCTGGTCGTGATTCTCTCCCTGAGTGGAACTGGAGCTG
ATTTCGATTGTATCCCTGGTTGGTCCGCCTATGATCGGTATTGCTACCAGGCCTTCAGTAAACCGAAAAA
CTGGGAAGATGCAGAGAGTTTCTGCGAGGAGGGGGTGAAGACCTCGCATTTGGTCTCAATCGAA---AGC
TCCGGAGAAGGAGACTTCGTGGCCCAGCTGGTCGCTGAGAAGATAAAG---ACTTCCTTTCAG---TATG
TCTGGATTGGACTGAGGATTCAAAACAAAGAACAGCAATGCAGGTCGGAGTGGAGCGATGCCTCCAGTGT
CAATTATGAGAACTTGGTTAAACAATTTTCCAAAAAATGTTATGCGCTGAAAAAAGGGACAGAGCTTCGC
ACGTGGTTCAACGTATACTGTGGAACAGAAAATCCTTTCGTCTGCAAGTACACGCCAGAATGT-------
-----

>AB848117.1 Trimeresurus flavoviridis
ATGGGGCGATTCATCTTCGTGAGCTTCGGCTTGCTGGTCGTGTTTCTCTCCCTGAGTGGAACTGGAGCTG
ATTTCGATTGTATCCCTGGTTGGTCCGCCTATGATCGGTATTGCTACCAGGCCTTCAGTAAACCGAAAAA
CTGGGAAGATGCAGAGAGTTTCTGCGAGGAGGGGGTGAAGACCTCGCATCTGGTCTCCATCGAA---AGC
TCCGGAGAAGGAGACTTCGTGGCCCAGCTGGTCGCTGAGAAGATAAAG---ACTTCCTTTCAG---TATG
TCTGGATTGGACTGAGGATTCAAAACAAAGAACAGCAATGCAGGTCGGAGTGGAGCGATGCCTCCAGTGT
CAATTATGAGAACTTGGTTAAACAATTTTCCAAAAAATGTTATGCGCTGAAAAAAGGGACAGAGCTTCGC
ACGTGGTTCAATGTTTACTGTGGAACAGAAAATCCTTTCGTCTGCAAGTACACGCCAGAATGT-------
-----

>AB848118.1 Trimeresurus flavoviridis
ATGGGGCGATTCATCTTCGTGAGCTTCGGCTTGCTGGTCGTGTTTCTCTCCCTGAGTGGAACTGGAGCTG
ATTTCGATTGTATCCCTGGTTGGTCCGCCTATGATCGGTATTGCTACCAGGCCTTCAGTAAACCGAAAAA
CTGGGAAGATGCAGAGAGTTTCTGCGAGGAGGGGGTGAAGACCTCGCATCTGGTCTCCATCGAA---AGC
TCCGGAGAAGGAGACTTCGTGGCCCAGCTGGTCGCTGAGAAGATAAAG---ACTTCCTTTCAG---TATG
TCTGGATTGGACTGAGGATTCAAAACAAAGAACAGCAATGCAGGTCGGAGTGGAGCGATGCCTCCAGTGT
CAATTATGAGAACTTGGTTAAACAATTTTCCAAAAAATGTTATGCGCTGAAAAAAGGGACAGAGCTTCGC
ACGTGGTTCAATGTTTACTGTGGAACAGAAAATCCTTTCGTCTGCAAGTACACGCCAGAATGT-------
-----

>AB848119.1 Trimeresurus flavoviridis
------------------------------------------------------------------GCT-
-----GATTGTCCCTCTGGTTGGTCATCTTATGAAGGGCATTGCTACAAGCCCTTCAAACTATACAAGAC
CTGGGATGATGCAGAGAGGTTCTGCACGGAGCAGGCGAAGGGCGGGCATCTCGTCTCTATCGAA---AGC
GCCGGAGAAGCAGACTTTGTGGCCCAGCTTGTCGCTGAGAACATACAG---AACACCAAAAGC---TATG
TCTGGATCGGACTGAGGGTTCAAGGCAAAGAAAAGCAATGCAGCTCGGAGTGGAGCGATGGCTCCAGCGT
CAGTTATGAGAACTGGATTGAAGCAGAATGCAAAACGTGTCTTGGGCTGGAAAAAGAGACAGGGTTTCGT
AAGTGGGTCAATATTTACTGTGGACAACAAAATCCTTTCGTCTGCGAGGCA-------------------
-----

>AB848120.1 Trimeresurus flavoviridis
---------------------------GGCTTGCTGGTCGTGTTCCTCTCCCTGAGTGGTACTGGAGCTG
ATTTCGATTGTCCCTCTGGTTGGTCCGCCTATGATCGGTATTGCTACAAGCCCATCAATGAACCGCAAAA
CTGGGAAGATGCAGAGAGGTTCTGCATGGAGCAGGCGAAGGGCGCGCATCTGGTCTCTATCGAA---AGC
TCCGGAGAAGCAGACTTTGTGGCCCAGCTGGTCACTCAGAACATACAC---AGACCCGAAATC---TATG
TCTGGATCGGACTGAGGGATCGACGCAAAGAACAGCAATGCACCTCGGAGTGGAGCGATGGCTCCAGCGT
CAGTTATGAGAACTTGGTTAAACCATTTTCCAAAAAGTGTTTTGTGCTGAAAAAAGAATCAGAGTTCCGT
AAGTGGTTTAATGTTTACTGTGGACAACAATATGTTTTCATGTGCAAGTTCCTGCGACCGCGT-------
-----

>AB848121.1 Trimeresurus flavoviridis
------------------------------------------------------------------GCT-
-----GATTGTCCCTCTGGTTGGTCATCTTATGAAGGGCATTGCTACAAGCCCTTCAAACTATACAAGAC
CTGGGATGATGCAGAGAGGTTCTGCACGGAGCAGGCGAAGGGCGGGCATCTCGTCTCTATCGAA---AGC
GCCGGAGAAGCAGACTTTGTGGCCCAGCTTGTCGCTGAGAACATACAG---AACACCAAAAGC---TATG
TCTGGATCGGACTGAGGGTTCAAGGCAAAGAAAAGCAATGCAGCTCGGAGTGGAGCGATGGCTCCAGCGT
CAGTTATGAGAACTTGGTTAAACCATTTTCCAAAAAGTGTTTTGTGCTGAAAAAAGAATCAGAGTTCCGT
AAGTGGTTTAATGTTTACTGTGGACAACAATATGTTTTCATGTGCAAGTTCCTGCGACCGCGT-------
-----

>AB848123.1 Trimeresurus flavoviridis
----------------------------------------------------------------------
----------------------------------------------------------------------
-TGGGAAGATGCAGAGAGGTTCTGCACAGAGCAGGCGAAGGGCGCGCATCTGGTCTCTATCGAA---AGC
TCCGGAGAAGCAGACTTTGTGGCCCAGCTGGTCACTCAGAACATGAAG---AGACTCGATTTC---TATA
TCTGGATCGGGCTGAGGGTTCAAGGCAAAGTCAAGCAATGCAACTCGGAGTGGAGCGATGGCTCCAGCGT
CAGTTATGAGAACTGGATTGAAGCAGAATGCAAAACGTGTCTTGGGCTGGAAAAAGAGACA---------
----------------------------------------------------------------------
-----

>AB985229.1 Trimeresurus flavoviridis
ATGGGGCGATTCATCTTCATGAGCTTTGGCTTGCTGGTCGTGGCTGCCTCCCTAAGAGGAACTGGAGCT-
-----GATTGTCTCTCTGGTTGGTCCTCCTATGAAGGGCATTGCTACAAGGCCTTCGAAAAATACAAGAC
CTGGGCCGATGCAGAGAGGTTCTGCATGGAGCAGGCGAAGGGCGCGCATCTGGTCTCTATCGAA---AGC
TCCGGAGAAGCAGACTTTGTGGCCCAGCTGGTCACTCAGAACATGAAG---AGACTCGATTTC---TATA
TCTGGATCGGGCTGAGGGTTCAAGGCAAAGTCAAGCAATGCAACTCGGAGTGGAGCGATGGCTCCAGCGT
CAGTTATGAGAACTGGATTGAAGCAGAATGCAAAACGTGTCTTGGGCTGGAAAAAGAGACAGATTTTCGT
AAGTGGGTCAATATTTACTGTGGACAACAAAATCCTTTCGTCTGCGAGGCA-------------------
-----

>AB985243.1 Trimeresurus flavoviridis
----------------------------------------------------------------------
-----------------------TCCGCCTATGATCGGTATTGCTACCAGGCCTTCAGTAAACCGAAAAA
CTGGGAAGATGCAGAGAGTTTCTGCGAGGAGGGGGTGAAGACCTCGCATCTGGTCTCCATCGAA---AGC
TCCGGAGAAGGAGACTTCGTGGCCCAGCTGGTCGCTGAGAAGATAAAG---ACTTCCTTTCAG---TATG
TCTGGATTGGACTGAGGATTCAAAACAAAGAACAGCAATGCAGGTCGGAGTGGAGCGATGCCTCCAGTGT
CAATTATGAGAACTTGGTTAAACAATTTTCCAAAAAATGTTATGCGCTGAAAAAAGGGACAGAGCTTCGC
ACGTGGTTCAATGTTTACTGTGGAACAGAAAATCCTTTCGTCTGCAAGTACACGCCAGAATGT-------
-----

>GU146049.1 Trimeresurus jerdonii
ATGGGGCGATTCATCTTCGTGAGCTTCGGCTTGCTGGTCGTGTTCCTCTCCCTGAGTGGTACTGGAGCT-
-----GATTGTCCCTTTGATTGGTCCTCCTTTAGACAGTATTGCTACAGGGTCTTCAAACAACTCAAGAC
CTGGGAAGATGCAGAGAGGTTCTGCTCGGAGCAGGTGAAAGGTGCGCGTCTGGTCTCTATCGAA---AGC
TACAGAGAGGCAGTCTTTGTGGCCCAGCTGCTCTCCGAGAACATAAAG---GCCACCAAATCC---CATG
TCTGGATCGGATTGAGCGTTGAAAACAAAGGACAGCAATGCAGCTCAAAGTGGAGCGATGGCTCCAGCGT
CAGTTATGAGAACTTGGTTAAACCATTTTCCAAAAAGTGCTTTGTGCTGAAAAAAGAGTCAGAGTTCCAT
AAGTGGTTTAATGTTTACTGTGGACAACAACATCTTTTCATGTGCAAGTTCCTGCGACCGCGT-------
-----

>GU136389.1 Trimeresurus jerdonii
ATGGGGCGATTCACCTTCGTGAGCTTCGGCTTGCTGGTCGTGTTTCTCTCCCTGAGTGGAACTGGAGCTG
ATTTCGATTGTATCCCTGGTTGGTCCGCCTATGATCGGTATTGCTACCAGGCCTTCAGTGAACCGAAAAA
CTGGGAAGATGCAGAGAGTTTCTGCGAGGAGGGGGTGAAGACCTCGCATCTGGTCTCAATCGAA---AGC
TCCGGAGAAGGAGACTTCGTGGCCCAGCTGGTCTCTGAGAAGATAAAG---ACCTCCTTTCAG---TATG
TCTGGATTGGACTGAGGATTCAAAACAAAGAACAGCAATGCAGGTCGGAGTGGACCGATGCCTCCAGTGT
CAATTATGAGAACTTGATTAAACAATTTTCCAAAAAATGTTATGCGCTGAAAAAAGGGACAGAGCTTCGC
ACGTGGTTCAACGTTTACTGTGGAACAGAAAATCCTTTCGTCTGCAAGTACACGCCAGAATGT-------
-----

>AY099321.1 Protobothrops mucrosquamatus
ATGGGGCGATTCACCTTCGTGAGCTTCGGCTTGCTGGTCGTGTTCCTCTCCCTGAGTGGTACTGGAGCTG
ATTTCGATTGTATCCCTGGTTGGTCCGCCTATGATCGGTATTGCTACCAGGCCTTCAGTGAACCGAAAAA
CTGGGAAGATGCAGAGAGTTTCTGCGAGGAGGGGGTGAAGACCTCGCATCTGGTCTCCATCGAA---AGC
TCCGGAGAAGGAGACTTCGTGGCCCAGCTGGTCGCTGAGAAGATAAAG---ACGTCCTTTCAG---TATG
TCTGGATTGGGCTGAGGATTCAAAACAAAGAACAGCAATGCAGGTCGGAGTGGAGCGATGCCTCCAGTGT
CAATTATGAGAACTTGTTTAAACAATCTTCCAAAAAATGTTATGCGCTGAAAAAAGGGACAGAGCTTCGC
ACGTGGTTCAATGTTTACTGTGGAAGAGAAAATCCTTTCGTCTGCAAGTACACGCCAGAATGT-------
-----

>AY390533.1 Protobothrops mucrosquamatus
ATGGGGCGATTCATCTTCGTGAGCTTCGGCTTGCTGGTCGTGTTCCTCTCCCTGAGTGGTACGGGAGCTG
ATTTCGATTGTATCCCTGGTTGGTCCGCCTATGATCGGTATTGCTACCAGGCCTTCAGTGAACCGAAAAA
CTGGGAAGATGCAGAGAGTTTCTGCGAGGAGGGGGTGAAGACCTCGCATCTGGTCTCCATCGAA---AGC
TCCGGAGAAGGAGACTTTGTGGCCCAGCTGGTCGCTGAGAAGATAAAG---ACGTCCTTTCAG---TATG
TCTGGATTGGGCTGAGGATTCAAAACAAAGAACAGCAATGCAGGTCGGAGTGGAGCGATGCCTCCAGTGT
CAATTATGAGAACTTGTATAAACAATCTTCCAAAAAATGTTATGCGCTGAAAAAAGGGACAGAGCTTCGC
ACGTGGTTCAATGTTTACTGTGGAAGAGAAAATCCTTTCGTCTGCAAGTACACGCCAGAATGT-------
-----

>AY871785.1 Protobothrops mucrosquamatus
ATGGGGCGATTCATCTTCGTGAGCTTCGGCTTGCTGGTCGTGTTCCTCTCCCTGAGTGGTACTGGAGCT-
-----GATTGTCCCTCTGATTGGTCCTCCTTTAGACGGTATTGCTACAAGCCCTTCAAACAACTCAAGAC
CTGGGAAGATGCAGAGAGGTTCTGCTGGGAGCAGGTGAAAGGTGCGCATCTGGTCTCCATCGAA---AGC
TCCGGAGAAGGAGACTTCGTGGCCCAGCTGCTCTCCGAGAACATAAAG---ACCACCAAATAC---CATG
TCTGGATCGGACTGAGCATTCAAAACAAAAGACAGCAATGCAGGTCGATATGGAGCGATGGCTCCAGCGT
CAGTTATGAGAACTTGGTTAAACCATTTTCCAAAAAGTGCTTTGTGCTGAAAAAAGAGTCAGAGTTCCAT
AAGTGGTTTAATATTTACTGTGGAGAACGAAATCTTTTCATGTGCAAGTTCCTGCAACCGCGT-------
-----

>AY254327.1 Bitis arietans
ATGGGGCGATTCATCTTCCTCAGCTCCGGCTTGCTGGTCGTGTTCCTCTCCCTGAGTGGAACTGGAGCTG
ATTTTCAATGTCCCTCTGAGTGGTCTGCCTATGGTCAGCATTGCTACAGGGCCTTCAAATACGAGAAAAG
CTGGGCGGAGGCCGAGAAATTCTGCATGGAGCAGGCGAACGACGGGCATCTGGTCTCAATCCAA---AGC
ATCAAAGAAGCAAACTTTGTGGCCAAGCTGGTCTCTGGCATAATAGCC------------------TATA
TCTGGATCGGACTGAGGGATCGACGCAAAGAGCAGCAATGCACCTCGGAGTGGAACGATGGCTCCAAGGT
CACTTACGTAAACTGGAGAGAAGGAGAATCCCAAATGTGCCAAGTGTTGGCTATATGGTCAGGGTTTAAG
AACTGGGTGAATACTGACTGTGCAAGTCATAATCCTTTCGTCTGCAAGAGCCCGGCA-------------
-----

>AY734997.1 Daboia russellii
ATGGGGCGATTCATCTCCGTCAGCTTCGGCTTGCTGGTCGTGTTCCTCTCCCTGAGTGGAACTGGAGCTG
GTTTAGATTGTCCCCCTGATTCGTCCCTCTATCGTTACTTTTGCTACAGAGTCTTCAAAGAACACAAGAC
CTGGGAAGCGGCAGAGAGGTTTTGCATGGAGCATCCGAACAACGGGCATCTTGTCTCAATCGAA---AGC
ATGGAAGAAGCAGAATTTGTGGCCAAGCTGCTCTCTAACACCACAGGG---AAATTCATAACC---CATT
TCTGGATCGGACTGATGATTAAAGACAAAGAACAGGAATGCAGTTCAGAGTGGAGCGATGGTTCCAGTGT
CAGTTATGACAAGTTAGGTAAAGAAGAATTCAGAAAGTGTTTTGTGCTGGAAAAAGAGTCAGGGTATCGC
ATGTGGTTCAATCGTAACTGTGAAGAACGTTATGTTTTCGTCTGCAAGGTGCCACCAGAGTGT-------
-----

>JN582177.1 Daboia russellii
ATGGGGCGATTCATCTCCGTCAGCTTCGGCTTGCTGGTCGTGTTCCTCTCCCTGAGTGGAACTGGAGCTG
GTTTAGATTGTCCCCCTGATTCGTCCCTCTATCGTTACTTTTGCTACAGAGTCTTCAAAGAACACAAGAC
CTGGGAAGCGGCAGAGAGGTTTTGCATGGAGCATCCGAACAACGGGCATCTTGTCTCAATCGAA---AGC
ATGGAAGAAGCAGAATTTGTGGCCAAGCTGCTCTCTAACACCACAGGG---AAATTCATAACC---CATT
TCTGGATCGGACTGATGATTAAAGACAAAGAACAGGAATGCAGTTCAGAGTGGAGCGATGGTTCCAGTGT
CAGTTATGACAAGTTAGGTAAAGAAGAATTCAGAAAGTGTTTTGTGCTGGAAAAAGAGTCAGGGTATCGC
ATGTGGTTCAATCGTAACTGTGAAGAACGTTATGTTTTCGTCTGCAAGGTGCCACCAGAGTGT-------
-----

>AF125309.1 Gloydius halys
ATGGGGCGATTCATCTTCGTGAGCTTCGGCTTGCTGGTCGTGTTCCTCTCCCTGAGTGGAACTGGAGCTG
ATTTCTTTTGTCCCTCTGGTTGGGGCAGCAATAATGGTCATTGCTACCAGGCCTTCAATCAACGGATGAC
CTGGGAAGATGCAGAGAGGTTCTGCTCAGCACAGGCGAAGGGCGGGCATCTGGTCTCTATCGAA---ACA
CGGGCAGAAGCAGACTTTGTGGCCCACGTGGTCGCTGAGAGGATAGAG---ACATCCTTTCCC---CATG
TCTGGATCGGACTGAGGGATGAAGGCAAAGAACAGCAATGCAGCTCTGAGTGGAGCGATGGATCCAGCGT
CAGTTATGAGAACTGGATTGAAGCAGAATCCAAAACATGTCTTGGGCTGGAACTAGACTCAAATTATCAT
AAGTGGGTCAATGTTTACTGTGGACAAAGAAATCCTTTCGTCTGCGAGGCT-------------------
-----

>JF895761.1 Crotalus oreganus helleri
ATGGGGCGATTGGTGTTCGTGAGCTTCGGCTTGCTGGTCGTGTTCCTCTCCCTGAGTGGAACTGGAGCT-
-----GATTGTCCCTCTGGTTGGTCTTCCTATGAAGGGCATTGCTACCAGATCTTCCATGTATACAAGAC
CTGGGACGATGCAGAGAGGTTCTGCACGGAGCAGGCGAAGGGCGGGCATCTTGCCTCTATCGAA---AGC
GCCGGAGAAGCAGACTTTGTGGCCCAGCTGGTTGCTAATAACGTGAGG---AAAGGCATTTCG---TATA
TCTGGATCGGACTGAGGGTTCAAGGCAAAGAGAAGCAATGCAGCACGAAGTGGAGCGATGGCTCCAGCGT
CAGTTATGAGAACTGGATTGAAGCAGAATCCAAAACATGTCTTGGGCTGGAACAAGACACAAAT---CAT
AAGTGGGTCAATATTTACTGTGGACAAATAAATCCTTTCGTCTGCAAGGCA-------------------
-----

>JF895763.1 Crotalus oreganus helleri
ATGGGGCGATTCATCTTCGTGAGCTTCAGCTTGCTGGTCGTGTTCCTCTCCCTGAGTGGAACTGGAGCTG
ATTTGGAATGTCCCCCTGATTGGTCTTCCTATGATCGGTATTGCTACCTGCCCGTCAAAGAACCTCAAAA
CTGGTACGAAGCAGAGCGGTTCTGCACGGAGCAGGCGAAGGGCGGGCATCTCGTCTCTATCGAA---ACC
TCCCTAGAAGCAGCCTTAGTGGACAATGTGCTCTCTGGGAACAAAGAG---TACCTCACACGT---TATG
TCTGGATTGGACTGAGGGTTCAAAACAAAGGACAGCCATGC---------------------TCCAGCAT
CAGTTATGAGAACCTGGTTGACCCATTTGAA------TGTTTTATGGTGAGAAAAGACGCAAGCCGTCGT
AACTGGTTTAATGTTGACTGTAGACAACAACTTTCTTTCATGTGCAAGTTCACGCGACCACGT-------
-----

>JF895764.1 Crotalus oreganus helleri
ATGGCGCGATTGGTGTTCGTGAGCTTCGGCTTGCTGGTCGTGTTCCTCTCCCTGAGTGGAACTGGAGCTG
ATTTGAAATGTCCCCCTACTTGGTCCTCCACTAGACAGTATTGCTACAGGCCCTTCAAACAAGCGATGAC
GTGGGATGATGCAGAGAGGTTCTGCACGGAGCAGGCAAAGGGCGGGCATCTCGTCTCTATCGAA---ACC
TCCCTAGAAGCAGCCTTTGTGCACATTGTGCTCTCTGGGAACAAAGAG---TACCTCACACGT---TATG
TCTGGATCGGACTGAGGGTTCAAAACAAAGGACAGCCATGC---------------------TCCAGCAT
CAGTTATGAGAACCTGGTTGACCCATTTGAA------TGTTTTATGGCGAGCTCACGAACAAGTCATCGT
GAGTGGCTTAAGGTTGACTGTAGACAACAACTTTCTTTCATGTGCAAGTTCACACGACCACGT-------
-----

>AF354911.1 Trimeresurus stejnegeri
ATGGGGCGATTCATCTTCGTGAGCTTTGGCTTGCTGGTCGTGGCTGCCTCCCTAAGTGGAACTGGAGCT-
-----GATTGTCTCTCTGGTTGGTCCTCCTATGAAGGGCATTGCTACAAGGCCTTCGAACTATACAAGAC
GTGGGAAGATGCAGAGAGTTTCTGCATGGAGGGGGTGAAGGGTGGGCATCTGGTCTCTATCGAA---AGC
TCCGGAGAAGCAGACTTCGTGGCCCAGCTGATCTCTGAGAACATGAAG---AGACTCGATTTC---TTTG
TCTGGATCGGACTGAGGGTTCAAGGCGACGAGAAGCAATGCAACTCAGAGTGGAGCGATGGCTCCAGCGT
CAGTTATGAGAACTGGATTGAATCAGAATCCAAAACGTGTCTTGGGTTGGAACAACAGACAAAGTTTCGG
AAGTGGGTCAATCTTTACTGTGGACAACGAATTCCTTTCGTCTGCGAGGCA-------------------
-----

>AF354918.1 Trimeresurus stejnegeri
ATGGGGCGATTCATCTCCGTGAGCTTCGGCTTGCTGGTCGTGTTTCTCTCCCTGAGTGGTACTGGAGCT-
-----GACTGTCCTTCTGATTGGTCCTCCTTTAAACAGTATTGCTACCAGATCATCAAACAACTCAAGAC
CTGGGAAGATGCAGAGAGGTTCTGCATGGACCAGGTGAAAGGGGCGCACCTGGTCTCTATCGAA---AGC
TACAGAGAAGCCGTCTTCGTGGCCCAACAGCTTTCTGAGAACGTAAAG---ACAACCAAATAC---GATG
TCTGGATTGGACTGAGTGTTGTAAACAAAGGACAGCAATGCAGCTCGGAGTGGAGTGATGGCTCCAGCGT
CAGTTATGAGAACCTGGTTAAACCACTTTCCAAAAAGTGTTTTGTGCTGAAAAAAGGGACAGAGTTTCGT
AAGTGGTTCAATGTCGCCTGTGAACAAAAACATCTTTTCATGTGCAAATTCCTGCGACCACGT-------
-----

>AF354919.1 Trimeresurus stejnegeri
ATGGGGCGATTCATCTTCGTGAGCTTTGGCTTGCTGGTCGTGTTCCTCTCCTTAAGTGGTACTGGAGCT-
-----GACTGTCCTTCTGATTGGTCCTCCTTTAAACAGTATTGCTACCAGATCATCAAACAACTCAAGAC
CTGGGAAGATGCAGAGAGGTTCTGCATGGACCAGGTGAAAGGGGCGCACCTGGTCTCTATCGAA---AGC
TACAGAGAAGCCGTCTTCGTGGCCCAACAGCTTTCTGAGAACGTAAAG---ACAACCAAATAC---GATG
TCTGGATTGGACTGAGTGTTGTAAACAAAGGACAGCAATGCAGCTCGGAGTGGAGCGATGGCTCCAGCGT
CAGTTATGAGAACCTGGTTAAACCACTTTCCAAAAAGTGTTTTGTGCTGAAAAAAGGGACAGAGTTTCGT
AAGTGGTTCAATGTCGCCTGTGAACAAAAACATCTTTTCATGTGCAAATTCCTGCGACCACGT-------
-----

>AF354920.1 Trimeresurus stejnegeri
ATGGGGCGATTCATCTTCGTGAGCTTCGGCTTGCTGGTCGTGTTCCTCTCCCTGAGTGGTACTGGAGCT-
-----GACTGTCCTTCTGATTGGTCCTCCTTTAAACAGTATTGCTACCAGATCATCAAACAACTCAAGAC
CTGGGAAGATGCAGAGAGGTTCTGCATGGACCAGGTGAAAGGGGCGCACCTGGTCTCTATCGAA---AGC
TACAGAGAAGCCGTCTTCGTGGCCCAACAGCTTTCTGAGAACGTAAAG---ACAACCAAATAC---GATG
TCTGGACTGGACTGAGTGTTGTAAACAAAGGACAGCAATGCAGCTCGGAGTGGAGCGATGGCTCCAGCGT
CAGTTATGAGAACCTGGTTAAACCACTTTCCAAAAAGTGTTTTGTGCTGAAAAAAGGGACAGAGTTTCGT
AAGTGGTTCAATGTCGCCTGTGAACAAAAACATCTTTTCATGTGCAAATTCCTGCGACCACGT-------
-----

>AF354921.1 Trimeresurus stejnegeri
ATGGGGCGATTCATCTTCGTGAGCTTCGGCTTGCTGGTCGTGTTCCTCTCCCTGAGTGGTACTGGAGCT-
-----GACTGTCCTTCTGATTGGTCCTCCTTTAAACAGTATTGCTACCAGATCATCAAACAACTCAAGAC
CTGGGAAGATGCAGAGAGGTTCTGCATGGACCAGGTGAAAGGGGCGCACCTGGTCTCTATCGAA---AGC
TACAGAGAAGCCGTCTTCGTGGCCCAACAGCTTTCTGAGAACGTAAAG---ACAACCAAATAC---GATG
TCTGGACTGGACTGAGTGTTGTAAACAAAGGACAGCAATGCAGCTCGGAGTGGAGCGATGGCTCCAGCGT
CAGTTATGAGAACCTGGTTAAACCACTTTCCAAAAAGTGTTTTGTGCTGAAAAAAGGGACAGAGTTTCGT
AAGTGGTTCAATGTCGCCTGTGAACAAAAACATCTTTTCATGTGCAAATTCCTGCGACCACGT-------
-----

>AF354922.1 Trimeresurus stejnegeri
ATGGGGCGATTCATCTTCGTGAGCTTCGGCTTGCTGGTCGTGTTCCTCTCCCTGAGTGGTACTGGAGCT-
-----GACTGTCCTTCTGATTGGTCCTCCTTTAAACAGTATTGCTACCAGATCATCAAACAACTCAAGAC
CTGGGAAGATGCAGAGAGGTTCTGCATGGACCAGGTGAAAGGGGCGCACCTGGTCTCTATCGAA---AGC
TACAGAGAAGCCGTCTTCGTGGCCCAACAGCTTTCTGAGAACGTAAAG---ACAACCAAATAC---GATG
TCTGGACTGGACTGAGTGTTGTAAACAAAGGACAGCAATGCAGCTCGGAGTGGAGCGATGGCTCCAGCGT
CAGTTATGAGAACCTGGTTAAACCACTTTCCAAAAAGTGTTTTGTGCTGAAAAAAGGGACAGAGTTTCGT
AAGTGGTTCAATGTCGCCTGTGAACAAAAACATCTTTTCATGTGCAAATTCCTGCGACCACGT-------
-----

>AF354923.1 Trimeresurus stejnegeri
ATGGGGCGATTCATCTCCGTGAGCTTCGGCTTGCTGGTCGTGTTCCTCTCCCTGAGTGGTACTGGAGCT-
-----GACTGTCCTTCTGATTGGTCCTCCTTTAAACAGTATTGCTACCAGATCATCAAACAACTCAAGAC
CTGGGAAGATGCAGAGAGGTTCTGCATGGACCAGGTGAAAGGGGCGCACCTGGTCTCTATCGAA---AGC
TACAGAGAAGCCGTCTTCGTGGCCCAACAGCTTTCTGAGAACGTAAAG---ACAACCAAATAC---GATG
TCTGGATTGGACTGAGTGTTGTAAACAAAGGACAGCAATGCAGCTCGGAGTGGAGCGATGGCTCCAGCGT
CAGTTATGAGAACCTGGTTAAACCACTTTCCAAAAAGTGTTTTGTGCTGAAAAAAGGGACAGAGTTTCGT
AAGTGGTTCAATGTCGCCTGTGAACAAAAACATCTTTTCATGTGCAAATTCCTGGGACCACGT-------
-----

>AF354924.1 Trimeresurus stejnegeri
ATGGGGCGATTCATCTCCGTGAGCTTCGGCTTGCTGGTCGTGTTTCTCTCCCTGAGTGGAACTGGAGCTG
ATTTCGATTGTCCCTCTGGTTGGTCCGCCTATGATTGGTATTGCTACAAGCCCTTCAATGAACCGCAAAC
CTGGGATGATGCAGAGAGGTTCTGCACGGAGCAGGCGAAGGGTGGGCATCTGGTCTCTATCGAA---AGC
TCCGGAGAGGCAGACTTTGTGGGCCAGCTGGTCTCTGAGAACATACAA---AGACCTGAAATC---TATG
TCTGGATCGGACTGAGGGATCGACGCAAAGAACAGCAATGCAGCTCGGAGTGGAGCGATGGCACCAGCAT
CATTTACGTAAACTGGAATAAAGGAGAATCCCAAATGTGTCAAGGGTTGTCTAAATGGACAAATTTTCTT
AAGTGGGACAATACTGACTGCCAAGCAAAAAACCCTTTCGTCTGCAAGTTCCCGCCACAGTGT-------
-----

>Y16348.1 Crotalus durissus
ATGGGGCGATTCATCTTCGTGAGCTTCGGCTTGCTGGTCCTGTTCCTCTCCCTGAGTGGTACTGGAGCTG
GTTTACATTGTCCCTCTGATTGGTATTACTATGATCAGCATTGCTACCGGATCTTCAATGAAGAGATGAA
CTGGGAAGATGCAGAGTGGTTCTGCACGAAGCAGGCGAAGGGCGCGCATCTCGTCTCTATCAAA---AGC
GCCAAAGAAGCAGACTTTGTGGCCTGGATGGTCACTCAGAACATAGAG---GAATCCTTTTCC---CATG
TCTCGATTGGACTGAGGGTTCAAAACAAAGAAAAGCAATGCAGCACGAAGTGGAGCGATGGCTCCAGCGT
CAGTTATGACAACTTGTTGGATCTATATATTACAAAGTGTAGTCTGCTGAAAAAAGAGACAGGGTTTCGT
AAGTGGTTCGTTGCTAGCTGTATAGGAAAGATTCCTTTCGTCTGCAAGTTCCCGCCACAGTGT-------
-----

>AF541882.1 Crotalus durissus
ATGGGGCGATTCATCTTCGTGAGCTTCGGCTTGCTGGTCCTGTTCCTCTCCCTGAGTGGTACTGGAGCTG
GTTTACATTGTCCCTCTGATTGGTATTACTATGATCAGCATTGCTACCGGATCTTCAATGAAGAGATGAA
CTGGGAAGATGCAGAGTGGTTCTGCACGAAGCAGGCGAAGGGCGCGCATCTCGTCTCTATCAAA---AGC
GCCAAAGAAGCAGACTTTGTGGCCTGGATGGTCACTCAGAACATAGAG---GAATCCTTTTCC---CATG
TCTCGATTGGACTGAGGGTTCAAAACAAAGAAAAGCAATGCAGCACGAAGTGGAGCGATGGCTCCAGCGT
CAGTTATGACAACTTGTTGGATCTATATATTACAAAGTGTAGTCTGCTGAAAAAAGAGACAGGGTTTCGT
AAGTGGTTCGTTGCTAGCTGTATAGGAAAGATTCCTTTCGTCTGCAAGTTCCCGCCACAGTGT-------
-----

>AF541883.1 Crotalus durissus
ATGGGGCGATTCATCTTCGTGAGCTTCGGCTTGCTGGTCGTGTTCCTCTCCCTGAGTGGTACTGGAGCTG
ATTTTGATTGTCCCTCTGGTTGGTCCGCCTATGATCAGTATTGCTACAGGGTCATCAAACAACTCAAGAC
GTGGGAAGATGCAGAGTGGTTCTGCACGAAGCAGGCGAAGGGCGCGCATCTCGTCTCTGTCGAA---AGC
GCCGGAGAAGCAGACTTTGTGGCCCAGCTGGTTGCTGAGAACATAAAG---CAAAACAAATAC---TATG
TCTGGATTGGACTGAGGATTCAAAACAAAGGACAGCAATGCAGCACGAAGTGGAGCGATGGCTCCAGTGT
CAATTATGAGAACCTGCTTAAATCATATTCCAAAAAGTGTTTTGGGCTGAAAAAAGAGACAGAGTTTCTT
CAATGGTACAATACTGACTGCGAAGAAAAAAACCTTTTTGTCTGCAAGTTCCCGCCACAGCGT-------
-----

>EF690367.1 Cryptelytrops albolabris
ATGGGGCGATTCATCTTCGTGAGCTTCGGCTTGCTGGTCGTGTTCCTCTCCCTGAGTGGTACTGGAGCT-
-----GACTGTCCTTCTGATTGGTCCTCCTTTAAACAATATTGCTACCAGATCGTCAAAGAACTCAAGAC
CTGGGAAGATGCAGAGAAGTTCTGCTCGGAGCAGGCGAACGACGGGCATCTGGTCTCTATCGAA---AGC
TACAGAGAAGCCGTCTTCGTGGCCGAGCTGCTCTCTGAGAACGTAAAG---ACAACCAAATAC---AATG
TCTGGATTGGACTGAGTGTTCAAAACAAAGGACAGCAATGCAGCTCGGAGTGGAGCGATGGCTCCAGCGT
CAGTTATGAGAACTTGGTTAAACCAAATCCCAAAAAGTGTTTTGTGCTGAAAAAAGAGTCAGAGTTTCGC
ACGTGGTCCAATGTTTACTGTGAACAAAAACATATTTTCATGTGCAAATTCCTGGGATCACGT-------
-----
