# Supplementary material for: The Rise and Fall of an Evolutionary Innovation: Contrasting Strategies of Venom Evolution in Ancient and Young Animals
Source: PLoS Genet. 2015 Oct 22;11(10):e1005596. doi: 10.1371/journal.pgen.1005596 (PMC4619613; doi:10.1371/journal.pgen.1005596)
Supplement: S1 File — The alignments are provided as zipped Fasta files. (ZIP) [file pgen.1005596.s006.zip › Alignments/Advanced Snakes/P2 Disintegrins.fas]

>X68251
ATTTCACCTCCAGTTTGTGGAAATGAACTTTTGGAGGTGGGAGAAGAATGTGACTGTGGAACTCCTGAAAATTGTCAAAATGAGTGCTGCGATGCTGCAACGTGTAAACTGAAATCAGGGTCACAGTGTGGACATGGAGACTGTTGTGAGCAATGCAAATTTAGCAAATCAGGAACAGAATGCCGGGCATCAATGAGTGAATGTGACCCGGCTGAACACTGCACTGGCCAATCTTCTGAGTGTCCTGCAGATGTCTTCCATAAGAATGGACAACCATGCCTAGATAACTACGGTTAC------------------
>AY924402
---TCACCTCCAGTTTGTGGAAATAAAATTTTGGAACAGGGAGAAGATTGCGACTGTGGCTCTCCTGCAAATTGTCAAGATCGGTGCTGCAATGCTGCTACATGTAAGCTGACACCAGGGTCACAGTGTAACTATGGAGAGTGTTGTGACCAGTGCAGATTTAAGAAAGCAGGAACAGTATGCCGCATAGCAAGGGGTGAT---TGGAATGATGATTACTGCACTGGCAAATCTTCTGACTGTCCCTGGAATCAC------------------------------------------------------------
>AF055336
---TCACCTCCAGTTTGTGGCAATTACTATCCGGAGGTGGGAGAAGATTGTGACTGTGGCCCTCCTGCAAATTGTCAGAATCCATGCTGTGATGCTGCAACGTGTGGGCTGACAACAGGGTCACAATGTGCAGAAGGACTGTGTTGTGACCAATGCAGACTTAAGAAAGCAGGAACAATATGCCGGAAAGCAAGGGGTGAT---AATCCAGATGATCGCTGCACTGGCCAATCTGGAGTCTGTCCCAGAAATACC------------------------------------------------------------
>AY364231
---TCACCTTCAGTTTGTGGCAATTACTATATGGAGGTGGGAGAAGATTGTGACTGTGGCCCTCCTGCAAATTGTCAAAATCCATGCTGTGATGCTGCAACGTGTAGACTGACACCAGGGTCACAGTGTGCAGATGGACTGTGTTGTGACCAGTGCAGATTTATGAAAAAAGGAACAATATGCCGGATAGCAAGGGGTGAT---GACCTGGATGATTACTGCAATGGCATATCTGCTGGCTGTCCCAGAAATCCCTTCCATGCC---------------------------------------------------
>DQ375440
---TCACCTCCCTTTTGTGGCAATTACTATCCGGAGGTGGGAGAAGATTGTGACTGTGGCCCTCCTGCAAATTGTCAGAATCCATGCTGTGATGCTGCAACGTGTAAACTGACAACAGGGTCACAGTGTGCAGAAGGACTGTGTTGTGACCAGTGCAAATTTATAAAAGCAAGACAAATATGCCGGAAAGGAAGGGGTGAT---AATCCAGATGATCGCTGCACTGGCCAATCTGGTGACTGTCCCAGAAATTCC------------------------------------------------------------
>DQ375442
---------------------------------GAGGCGGGAGAAGAATGTGACTGTGGCACTCCTGGA---------AATCCGTGCTGCGATGCTGCAACCTGTAAACTGAGACCAGGGGCGCAGTGTGCAGAAGGACTGTGTTGTGACCAGTGCAGATTTAAGGGAGCAGGAAAAATATGCCGGAGAGCAAGGGGTGAT---AACCCGGATGATCGCTGCACTGGCCAATCTGCTGACTGTCCCAGAAATCGCTTCCAT------------------------------------------------------
>DQ375441
---------------------------------GAGGCGGGAGAAGAATGTGACTGTGGCACTCCTGGA---------AATCCGTGCTGCGATGCTGCAACCTGTAAACTGAGACCAGGGGCGCAGTGTGCAGAAGGACTGTGTTGTGACCAGTGCAGATTTATGAAAGAAGGAACAGTATGCCGCAGAGCAAGGGGTGAT---GACATGGATGATTACTGCAATGGCATATCTGCTGGCTGTCCCAGAAATCCCTTCCATGCC---------------------------------------------------
>AY204244
---------------------------------GAGACGGGAGAAGAATGTGACTGTGGCACTCCTGCA---------AATCCGTGCTGCGATGCTGCAACCTGTAAACTGAGACCAGGGGCACAGTGTGCAGAAGGACTGTGTTGTGACCAGTGCAAATTTACGAGAGCAGGAAAAATATGCCGGAGAGCAAGGGGTGAT---AACCCGGATGATCGCTGCACTGGCCAATCTTCTGACTGTCCCAGAAATCCCTTCCATGCC---------------------------------------------------
>M89784
---------------------------------GAGGCGGGAATAGAATGTGACTGTGGCTCTCTTGAA---------AATCCGTGCTGTTATGCTACAACCTGTAAAATGAGACCAGGGTCACAGTGTGCAGAAGGACTGTGTTGTGACCAGTGCAGATTTATGAAAAAAGGAACAGTATGCCGGGTATCAATGGTTGAT---AGGAATGATGATACCTGCACTGGCCAATCTGCTGACTGTCCCAGAAATGGCCTCTATGGC---------------------------------------------------
>AY037808
---------------------------------GAGGCGGGAGAAGAATGTGACTGTGGCTCTCCTTCA---------AATCCGTGCTGTGATGCTGCAACCTGTAAACTGAGACCAGGGGCGCAGTGTGCAGATGGACTGTGTTGTGACCAGTGCAGATTTAAGAAAAAAAGAACAATATGCCGGAGAGCAAGGGGTGAT---AACCCGGATGACCGCTGCACTGGCCAATCTGCTGACTGTCCCAGAAATTCC------------------------------------------------------------
>AB059571
---------------------------------GAGGCGGGAGAAGAATGTGACTGTGGCTCTCCTGAA---------AATCCGTGCTGCGATGCTGCAACCTGTAAACTGAGACCAGGGGCGCAGTGTGCAGATGGACTGTGTTGTGACCAGTGCAGATTTAAGAAAAAAAGAACAATATGCCGGAGAGCAAGGGGTGAT---AACCCGGATGACCGCTGCACTGGCCAATCTGCTGACTGTCCCAGAAATGGCCTCTATAGC---------------------------------------------------
>X51530
---------------------------------GAGGCGGGAGAAGATTGTGACTGTGGCTCTCCTGCA---------AATCCGTGCTGCGATGCTGCAACCTGTAAACTGATACCCGGGGCGCAGTGTGGAGAAGGACTGTGTTGTGACCAGTGCAGCTTTATAGAAGAAGGAACAGTATGCCGGATAGCAAGGGGTGAT---GACCTGGATGATTACTGCAATGGCAGATCTGCTGGCTGTCCCAGAAATCCCTTCCATGCC---------------------------------------------------
>Ml_G1
------------------------------------------------------------------ATGAATTCTGCAAATCCGTGCTGTGATCCTATAACGTGTAAACCAAGACGAGGGGAACATTGTGTATCTGGACCGTGTTGTCGTAACTGCAAATTTTTGAGAGCAGGAACAGTATGCAAGAGAGCAGTGGGTGAT---GACATGGATGATTACTGCACTGGCATATCTTCTGACTGTCCCAGAAATCCCTACAAAGAC---------------------------------------------------
>Ml_G2
------------------------------------------------------------------ATGAATTCCGCAAATCCGTGCTGTGATCCTATAACGTGTAAACCAAGAAAAGGGGAACATTGTGTATCTGGACCGTGTTGTCGTAACTGCAAATTTCTGAACCCAGGAACAATATGCAAGAGAACAATGCTTGAT---GGCTTGAATGATTACTGCACTGGCATAACTTCTGACTGTCCCAGAAATCCCTACAAAGAC---------------------------------------------------
>Eo_D3
------------------------------------------------------------------ATGAATTCTGCACATCCATGCTGTGATCCTGTAACATGTCAACCAAAACAAGGGGAACATTGTATATCTGGACCGTGTTGTCGTAACTGCAAATTTCTGAATTCAGGAACAATATGCAAGAAAACAATGCTTGAT---GGCTTGAATGATTACTGCACAGGTGTTACTTCTGACTGTCCCAGAAATCCCTACAAAGGCAAAGAAGATGAC---------------------------------------
>AM114013
------------------------------------------------------------------ATGAATTCTGCACATCCATGCTGTGATCCTGTAACGTGTAAACCAAAACGAGGTGAACATTGTATATCTGGACCGTGTTGTCGTAACTGCAAATTTCTGAGCCCAGGAACAATATGCAAGAAAGCAAAGGGTGAT---GACATGAATGATTACTGCACTGGCATATCTTCTGACTGTCCCAGAAATCCCTGGAAAGAC---------------------------------------------------
>AM117391
------------------------------------------------------------------ATGAATTCTGCACATCCATGCTGTGATCCTGTAATGTGTAAACCAAAACGAGGTGAACATTGTATATCTGGACCGTGTTGTCGTAACTGCAAATTTCTGAGCCCAGGAACAATATGCAAGAAAGCATGGGGTGAT---GACATGAATGATTACTGCACTGGCATATCTTCTGACTGTCCCAGAAATCCCTGGAAAGAC---------------------------------------------------
>DQ295886
------------------------------------------------------------------ATGAATTCTGCAAATCCGTGCTGTGATCCTATAACGTGTAAACCAAGAAAAGGGGAACATTGTGTATCTGGACCGTGTTGTCGTAACTGCAAATTTCTGAACCCAGGAACAATATGCAAGAGAACAATGCTTGAT---GGCTTGAATGATTACTGCACTGGCGTAACTTCTGACTGTCCCAGAAATCCCTGGAAAAGTGAAGAAGATGAGATGAAATGGTCTGCAACAGCAAAAGACAGTGTGTTGATG
>DQ288157
------------------------------------------------------------------ATGAATTCTGGAAATCCATGCTGTGATCCTGTAACATGTAAACCAAGACGAGGGGAACATTGTGTATCTGGACCGTGTTGTCGTAACTGCAAATTTCTGAACGCAGGAACAATATGCAACAGAGCAAGGGGTGAT---GACATGAATGATTACTGCACTGGCATATCTTCTGACTGTCCCAGAAATCCCTACAAAGAC---------------------------------------------------
>AB078905
---------------------------------------------------GGAGCAGTTCAGCCAAAG---------AATCCGTGCTGCGATGCTGCAACCTGTAAACTGACACCAGGTTCACAGTGTGCAGAAGGACTGTGTTGTGACCAGTGCAAATTTATAAAAGCAGGAAAAATATGCCGGAGAGCAAGGGGTGAT---AACCCGGATTATCGCTGCACTGGCCAATCTGGTGACTGTCCCAGAAAACACTTCTATGCC---------------------------------------------------
>AB078906
---------------------------------------------------------GACGCTCCTGCA---------AATCCGTGCTGCGATGCTGCAACCTGTAAACTGACACCAGGTTCACAGTGTGCAGAAGGACTGTGTTGTGACCAGTGCAAATTTATGAAAGAAGGAACAGTATGCCACAGAGCAAAGGGTGAT---GACCTGGATGATTACTGCAATGGCATATCTGCTGGCTGTCCCAGAAATCCCTTCCATGCC---------------------------------------------------
>AB078904
---------------------------------------------------------GACGCTCCTGCA---------AATCCGTGCTGCGATGCTGCAACATGTAAACTGACAACAGGGTCACAGTGTGCAGATGGACTGTGTTGTGACCAGTGCAAATTTATGAAAGAAGGAACAGTATGCCGGAGAGCAAGGGGTGAT---GACCTGGATGATTACTGCAATGGCATATCTGCTGGCTGTCCCAGAAATCCCTTCCATGCC---------------------------------------------------
>AB078903
---------------------------------------------------GGAGCAATTCAGCCAAAG---------AATCCGTGCTGCGATGCTGCAACCTGTAAACTGACACCAGGTTCACAGTGTGCAGAAGGACTGTGTTGTGACCAGTGCAAATTTATAAAAGCAGGAAAAATATGCCGGAGAGCACGGGGTGAT---AACCCGGATTATCGCTGCACTGGCCAATCTGGTGACTGTCCCAGAAAACACTTCTATGCC---------------------------------------------------
>AM117390
------------------------------------------------------------------ATGAATTCTGCACATCCATGCTGTGATCCTGTAACGTGTCAACCAAAACAAGGGGAACATTGTATATCTGGACCGTGTTGTCGTAACTGCAAATTTCTGAATTCAGGAACAATATGCAAGAGAGCAAAGGGTGAT---AACCTGCATGATTACTGCACTGGCATATCTTCTGACTGTCCCAGAAATCCCTACAAAGGCAAATACGATCCGATGAAATGGCCTGCAGCAGCAAAAGGCAGTGTGTTGATG
>M117389
------------------------------------------------------------------ATGAATTCTGCACATCCATGCTGTGATCCTGTAACATGTCAACCAAAACAAGGGGAACATTGTATATCTGGACCGTGTTGTCGTAACTGCAAATTTCTGAATTCAGGAACAATATGCAAGAAAACAATGCTTGAT---GGCTTGAATGATTACTGCACAGGTGTTACTTCTGACTGTCCCAGAAATCCCTACAAAGGCAAAGAAGATGAC---------------------------------------
>AM117388
------------------------------------------------------------------ATGAATTCTGCACATCCATGCTGTGATCCTGTAACGTGTCAACCAAAACAAGGGGAACATTGTATATCTGGACCGTGTTGTCGTAACTGCAAATTTCTGAATTCAGGAACAATATGCAAGAGAGCAAGGGGTGAT---AACCTGCATGATTACTGCACTGGCATACCTTCTGACTGTCCCAGAAATCCCTACAAAGGCAAATACGATCCGATGAAATGGCCTGCAGCAGCAAAAGGCAGTGTGTTGATG
>Ml_G3
------------------------------------------------------------------------------------------------------------------------------TGTACAACTGGACCATGTTGTCGTCAGTGCAAATTGAAGCCGGCAGGAACAACATGCTGGAGAACCAGTGTGTCA---------AGTCATTACTGCACTGGCAGATCTTGTGAATGTCCCAGTTATCCCGGGAAT------------------------------------------------------
>AM117392
---------------------------------------------------------------------------------------------------------------------------GACTGTGAATCTGGACCATGTTGTGATAACTGCAAATTTCTGAAGGAAGGAACAATATGCAAGATGGCAAGGGGTGAT---AACATGCATGATTACTGCAATGGCAAAACTTGTGACTGTCCCAGAAATCCTTACAAAGGCGAACATGATCCGATGGAATGGCCTGCACCAGCAAAAGGCAGTGTGTTGATG
>M114012
------------------------------------------------------------------------------------------------------------------------------TGTACAACTGGACCATGTTGTCGTCAGTGCAAATTGAAGCCGGCAGGAACAACATGCTGGAGAACCAGTGTATCA---------AGTCATTACTGCACTGGCAGATCTTGTGAATGTCCCAGTTATCCCGGGAATGGC---------------------------------------------------
>Eo_C3
---------------------------------------------------------GAACTTTTGCAGAATTCTGTAAATCCATGCTATGATCCTGTAACATGTCAACCAAAAGAAAAGGAAGACTGTGAATCTGGACCATGTTGTGATAACTGCAAATTTCTGAAGGAAGGAACAATATGCAAGATGGCAAGGGGTGAT---AACATGCATGATTACTGCAATGGCAAAACTTGTGACTGTCCCAGAAATCCTTACAAAGGCGAACATGATCCGATGGAATGGCCTGCACCAGCAAAAGGCAGTGTGTTGATG
>Eo_RTS
------------------------------------------------------------------------------------------------------------------------------TGTACAACTGGACCATGTTGTCGTCAGTGCAAATTGAAGCCGGCAGGAACAACATGCTGGAGAACCAGTGTATCA---------AGTCATTACTGCACTGGCAGATCTTGTGAATGTCCCAGTTATCCCGGGAATGGC---------------------------------------------------
