# Supplementary material for: The Rise and Fall of an Evolutionary Innovation: Contrasting Strategies of Venom Evolution in Ancient and Young Animals
Source: PLoS Genet. 2015 Oct 22;11(10):e1005596. doi: 10.1371/journal.pgen.1005596 (PMC4619613; doi:10.1371/journal.pgen.1005596)
Supplement: S1 File — The alignments are provided as zipped Fasta files. (ZIP) [file pgen.1005596.s006.zip › Alignments/Advanced Snakes/PLA2 Group1.fas]

>Naja atra AM492700.1
----------------------------------------------------------------------
--------------------------------ATGATTCAATGTACTGTCCCCAGT---CGATCTTGGTG
GGATTTTGCGGACTATGGTTGCTACTGCGGAAAAGGAGGTAGCGGGACACCAGTAGACGACTTGGATAGG
TGCTGCCAGGTTCATGACAACTGCTATAATGAAGCCGAAAAAATTTCCGGATGCTGG-------------
-----CCCTACTTCAAGACCTATTCATACGAGTGTTCTCAAGGCACA---------CTCACCTGCAAAGG
TGGCAACAATGCGTGTGCAGCTGCTGTCTGTGATTGTGACCGCTTGGCAGCCATCTGCTTCGCCGGAGCC
CCTTACACCGATGCCAACTACAATATCGACCTCAAGGCA------------------CGTTGCCAA

>Naja kaouthia AB011388.1
ATGAATCCTGCTCACCTTCTGATCCTGGCAGCAGTTTGTGTCTCCCCCTTAGGAGCCTTCTCTAATCGTC
CCATGCCTCTCAACCTCTATCAGTTCAAAAACATGATTCAATGTACTGTCCCC---AATCGATCTTGGTG
GGATTTTGCGGACTACGGTTGCTACTGCGGACGCGGAGGTAGCGGGACACCAGTAGACGACTTGGATAGG
TGCTGCCAGGTTCATGACAACTGCTATAATGAAGCCGAAAAAATTTCCAGATGC----------------
--TGGCCCTACTTCAAGACCTATTCATACGAGTGTTCTCAAGGCACA---------CTCACCTGCAAAGG
TGACAACGATGCGTGTGCAGCTGCTGTCTGTGATTGTGACCGCTTGGCAGCCATCTGCTTCGCCGGAGCC
CCTTACAACAATAACAACTACAATATCGACCTCAAGGCA------------------CGTTGCCAA

>Naja kaouthia AB011389.1
ATGAATCCTGCTCACCTTCTGATCCTGGCAGCAGTTTGTGTCTCCTCCTTAGGAGCCTCCTCTAATCGTC
CCATGCCTCTCAACCTCTATCAGTTCAAAAACATGATTCAATGTACTGTCCCC---AGTCGATCTTGGTG
GGATTTTGCGGACTACGGTTGCTACTGCGGACGCGGAGGTAGCGGGACACCAGTAGACGACTTGGATAGG
TGCTGCCAGGTTCATGACAACTGCTATAATGAAGCCGAAAAAATTTCCGGATGC----------------
--TGGCCCTACTTCAAGACCTATTCATACGAGTGTTCTCAAGGCACA---------CTCACCTGCAAAGG
TGGCAACAATGCGTGTGCAGCTGCTGTCTGTGATTGTGACCGCTTGGCAGCCATCTGCTTCGCCGGAGCC
CCTTACAACAATAACAACTACAATATCGACCTCAAGGCA------------------CGTTGCCAA

>Naja Naja X63947.1
----------------------------------------------------------------------
--------ATGAATCTGTATCAATTTAAAAACATGATCAAATGTACCGTTCCG---AGCCGTAGCTGGTG
GGATTTCGCTGATTATGGCTGTTACTGTGGCCGTGGCGGTTCTGGCACTCCAGTGGACGATCTGGATCGT
TGCTGTCAGGTTCATGACAACTGCTACAACGAAGCGGAAAAGATCAGCGGTTGC----------------
--TGGCCGTACTTCAAAACCTACAGCTATGAATGTAGCCAGGGTACC---------CTGACGTGCAAAGG
TGACAACAACGCGTGTGCAGCGTCTGTTTGCGACTGTGATCGTCTGGCTGCCATCTGCTTCGCAGGTGCA
CCGTACAACGACAACAACTACAACATCGATCTGAAAGCT------------------CGTTGTCAG

>Naja Naja X73225.1
ATGACTCCTGCTCACCTTCTGATCCTGGCAGCAGTTTGTGTCTCCCCCTTAGGAGCCTCCTCTAATCGTC
CCATGCCTCTCAACCTCTATCAGTTCAAAAACATGATTCAATGTACTGTCCCC---AGTCGATCTTGGTG
GGATTTTGCGGACTATGGTTGCTACTGCGGACGCGGAGGCAGCGGGACACCAGTAGACGACTTGGATAGG
TGCTGCCAGGTTCATGACAACTGCTATAATGAAGCCGAAAAAATTTCCGGATGC----------------
--TGGCCCTACTTCAAGACCTATTCATACGAGTGTTCTCAAGGCACA---------CTCACCTGCAAAGG
TGGCAACAATGCGTGTGCAGCTGCTGTCTGTGATTGTGACCGCTTGGCAGCCATCTGCTTCGCCGGAGCC
CCTTACAACAATAACAACTACAATATCGACCTCAAGGCA------------------CGTTGCCAA

>Naja Naja X77755.1
ATGACTCCTGCTCACCTTCTGATCCTGGCAGCAGTTTGTGTCTCCCCCTTAGGAGCCTCCTCTAGTCGTC
CCATGCCTCTCAACCTCTATCAGTTCAAAAACATGATTCAATGTACTGTCCCC---AGTCGATCTTGGTG
GGACTTTGCGGACTATGGTTGCTACTGCGGACGCGGAGGTAGCGGGACGCCAGTGGACGACTTGGATAGG
TGCTGCCAGGTTCATGACCACTGCTATAATGAAGCCGAAAAAATTTCCGGATGC----------------
--TGGCCCTACTCCAAGACCTATTCATACGAGTGTTCTCAAGGCACA---------CTCACCTGCAAAGG
TGGCAACAATGCGTGTGCAGCTGCTGTCTGTGATTGTGACCGCTTGGCAGCCATCTGCTTCGCCGGAGCC
CCTTACAACAATAACAACTACAATATCGACCTCAAGGCA------------------CGTTGCCAA

>Naja Naja L42004.1
ATGAATCCTGCTCACCTTCTGATCCTGGCAGCAGTTTGTGTCTCCCCCTTAGGAGCCTCCTCTAATCGTC
CCATGCCTCTCAACCTCTATCAGTTCAAAAACATGATTCAATGTACTGTCCCC---AATCGATCTTGGTG
GCATTTTGCGGACTACGGTTGCTACTGCGGACGCGGAGGTAGCGGGACACCAGTAGACGACTTGGATAGG
TGCTGCCAGATTCATGACAACTGCTATAATGAAGCTGAAAAAATTTCCAGATGC----------------
--TGGCCCTACTTCAAGACCTATTCATACGAGTGTTCTCAAGGCACA---------CTCACCTGCAAAGG
TGGCAACAATGCGTGTGCAGCTGCTGTCTGTGATTGTGACCGCTTGGCAGCCATCTGCTTCGCCGGAGCC
CCTTACAACGATAACAACTACAATATCGACCTCAAGGCA------------------CGTTGCCAA

>Naja Naja L42005.1
ATGAATCCTGCTCACCTTCTGATCCTGGCAGCAGTTTGTGTCTCCCCCTTAGGAGCCTCCTCTAATCGTC
CCATGCCTCTCAACCTCTATCAGTTCAAAAACATGGTTCAATGTACTGTCCCC---AATCGATCTTGGTG
GCATTTTGCGGACTACGGTTGCTACTGCGGACGCGGAGGTAGCGGGACACCAGTAGACGACTTGGATAGG
TGCTGCCAGATTCATGACAACTGCTATAATGAAGCTGAAAAAATTTCCAGATGC----------------
--TGGCCCTACTTCAAGACCTATTCATACGAGTGTTCTCAAGGCACA---------CTCACCTGCAAAGG
TGGCAACAATGCGTGTGCAGCTGCTGTCTGTGATTGTGACCGCTTGGCAGCCATCTGCTTCGCCGGAGCC
CCTTACAACGATAACAACTACAATATCGACCTCAAGGCA------------------CGTTGCCAA

>Naja Naja L42006.1
ATGAATCCTGCTCACCTTCTGATCCTGGCAGCAGTTTGTGTCTCCCCCTTAGGAGCCTCCTCTAATCGTC
CCATGCCTCTCAACCTCTATCAGTTCAAAAACATGGTTCAATGTACTGTCCCC---AATCGATCTTGGTG
GGATTTTGCGGACTACGGTTGCTACTGCGGACGCGGAGGTAGCGGGACACCAGTAGACGACTTGGATAGG
TGCTGCCAGGTTCATGACAACTGCTATGGTGAAGCTGAAAAAATTTCCAGATGC----------------
--TGGCCCTACTTCAAGACCTATTCATACGAGTGTTCTCAAGGCACA---------CTCACCTGCAAAGG
TGGCAACAATGCGTGTGCAGCTGCTGTCTGTGATTGTGACCGCTTGGCAGCCATCTGCTTCGCCGGAGCC
CCTTACAACGATAACAACTACAATATCGACCTCAAGGCA------------------CGTTGCCAA

>Naja sagittifera AY422776.1
------------------------------------------------------------TCTAATCGTC
CCATGCCTCTCAACAGGTGGCAGTTCAAAAACATGATTTCTTGTACTGTCCCC---AGTCGATCTTGGTG
GGATTTTGCGGACTACGGTTGCTACTGCGGACGTGGAGGTAGCGGGACACCAGTAGACGACTTGGATAGG
TGCTGCCAGGTTCATGACAACTGCTATAATGAAGCCGAAAAAATTTCCGGATGC----------------
--AATCCCAGATTTAGGACCTATTCATACGAGTGTACTGCAGGCACA---------CTCACCTGCACAGG
TCGCAACAATGCCTGTGCAGCTTCTGTCTGTGATTGTGACCGCTTGGCAGCCATCTGCTTCGCCGGAGCC
CCTTACAACGATAACAACTACAATATCGACCTCCAGGCA------------------CGTTGCAAT

>Naja sagittifera AY433936.1
------------------------------------------------------------TCTAATCGTC
CCATGCCTCTCAACCTCTATCAGTTCAAAAACATGATTCAATGTACTGTCCCC---AGTCGATCTTGGCA
GGATTTTGCGGACTACGGTTGCTACTGCGGAAAAGGAGGTAGCGGGACACCAGTAGACGACTTGGATAGG
TGCTGCCAGGTTCATGACAACTGCTATAATGAAGCCGAAAATATTTCCGGATGC----------------
--AGGCCCTACTTCAAGACCTATTCATACGAGTGTACTCAAGGCACA---------CTCACCTGCAAAGG
TGACAACAATGCGTGTGCAGCTTCTGTCTGTGATTGTGACCGCTTGGCAGCCATCTGCTTCGCCGGAGCC
CCTTACAACGATGCCAACTACAATATCGACCTCAAGGCA------------------CGTTGCAAC

>Naja sagittifera AY443496.1
------------------------------------------------------------TCTAATCGTC
CCATGCCTCTCAACATTTATCAGTTCAAAAACATGATTCAATGTACTGTCCCC---AGTCGATCTTGGTG
GGATTTTGCGGACTACGGTTGCTACTGCGGACGCGGAGGTAGCGGGACACCAGTAGACGACTTGGATAGG
TGCTGCCAGGTTCATGACAACTGCTATAATCAAGCCCAAGAAATTACCGGATGC----------------
--AGGCCCAAATGGAAGACCTATACATACGAGTGTTCTCAAGGCACA---------CTCACCTGCAAAGG
TAGGAACAATGCGTGTGCAGCTACTGTCTGTGATTGTGACCGCTTGGCAGCCATCTGCTTCGCCGGAGCC
CCTTACAACGATAACAACTACAATATCGACCTCAAGGCA------------------CGTTGCCAA

>Naja sagittifera AY422775.2
------------------------------------------------------------TCTAATCGTC
CCATGCCTCTCAACACTTATCAGTTCAAAAACATGATTCAATGTACTGTCCCC---AAGCGATCTTGGTG
GGATTTTGCGGACTACGGTTGCTACTGCGGACGTGGAGGTAGCGGGACACCAATAGACGACTTGGATAGG
TGCTGCCAGGTTCATGACAACTGCTATAATTCCGCCCGTGAACAGGGTGGATGC----------------
--AGGCCCAAACAGAAGACCTATTCATACGAGTGTAAGGCAGGCACA---------CTCTCCTGCTCAGG
TTCCAACAATAGCTGTGCAGCTACTGTCTGTGATTGTGACCGCTTGGCAGCCATCTGCTTCGCCGGAGCC
CCTTACAACGATAACAACTACAATATCGACCTCAAGGCA------------------CGTTGCCAA

>Naja sagittifera AY862399.1
------------------------------------------------------------TCTAATCGTC
CCATGCCTCTCAACACTTATCAGTTCAGAAACATGATTCAATGTACTGTCCCC---AGTCGATCTTGGTG
GGATTTTGCGGACTACGGTTGCTACTGCGGATGCGGT---AGCGGGACACCAGTAGACGACTTGGATAGG
TGCTGCCAGGTTCATTGCAACTGCTATAGACAAGCCGGAGAAATTAGCGGATGC----------------
--AGGCCCAAATTTAAGACCTATACATACGAGTGTTCTGGAGGCACA---------CTCACCTGCAAAGG
TGATAACAATGCGTGTGCAGCTTCTTCTTGTGATTGTGACCGCTTGGCAGCCATCTGCTTCGCCGGAGCC
CCTTACAACGATAACAACTACAATATCGACCTCAAGGCA------------------CGTTGCAAC

>Naja sagittifera AY862400.1
------------------------------------------------------------TCTAATCGTC
CCATGCCTCTCAACATCAAACAGTTCAACAACATGATTCAATGTACTGTCCCCGCT---CGATCTTGGTG
GGATTTTGCGGACTACGGTTGCTACTGCGGAAGTGGT---AGCGGGTCACCAGTAGACGACTTGGATAGG
TGCTGCCAGGTTCATGACAACTGCTATAATGCAGGCGGAGGAGTTACCGGATGC----------------
--GCGCCCAAATCCAAGACCTATACATACGAGTGTTCTCAAGGCACA---------CTCACCTGCAGTGG
TGAAAACAGTGCGTGTGCAGCTACTGTCTGTGATTGTGACCGCTTGGCAGCCATCTGCTTCGCCGGAGCC
CCTTACAACGATAACAACTACAATATCGACCTCAAGTCA------------------CGTTGCCAA

>Naja sputatrix AF101235.1
ATGAATCCTGCTCACCTTCTGATCCTGGCAGCAGTTTGTGTCTCCCCCTTAGGAGCCTCCTCTAATCGTC
CCATGCCTCTCAACCTGTATCAGTTCAAAAACATGATTCAATGTACTGTCCCC---AATCGATCTTGGTG
GGATTTTGCGGACTACGGTTGCTACTGCGGACGCGGAGGTAGCGGGACACCAGTAGACGACTTGGATAGG
TGCTGCCAGGTTCATGACAACTGCTATGGTGAAGCCGAAAAAATTTCCAGATGC----------------
--TGGCCCTACTTCAAGACCTATTCATACGAGTGTTCTCAAGGCACA---------CTCACCTGCAAAGG
TGGCAACGATGCGTGTGCAGCTGCTGTCTGTGATTGTGACCGCTTGGCAGCCATCTGCTTCGCCGGAGCC
CCTTACAACGATAACAACTACAATATCGACCTCAAGGCA------------------CGTTGCCAA

>Naja sputatrix AF101236.1
ATGAATCCTGCTCACCTTCTGATCCTGGCAGCAGTTTGTGTCTCCCCCTTAGGAGCCTCCTCTAATCGTC
CCATGCCTCTCAACCTGTATCAGTTCAAAAACATGATTCAATGTACTGTCCCC---AATCGATCTTGGTG
GCATTTTGCGGACTACGGTTGCTACTGCGGACGCGGAGGTAGCGGGACACCAGTAGACGACTTGGATAGG
TGCTGCCAGATTCATGACAACTGCTATAATGAAGCCGAAAAAATTTCCAGATGC----------------
--TGGCCCTACTTCAAGACCTATTCATACGAGTGTTCTCAAGGCACA---------CTCACCTGCAAAGG
TGGCAACAATGCGTGTGCAGCTGCTGTCTGTGATTGTGACCGCTTGGCAGCCATCTGCTTCGCCGGAGCC
CCTTACAACGATAACAACTACAATATCGACCTCAAGGCA------------------CGTTGCCAA

>Bungarus caeruleus AY081146.1
ATGTATCCTGCTCACCTTCTGATCCTGTCAGCAGTTTGTGTCTCCCTCTTAGGAGCCGCCAACATTCCTC
CCCATCCTCTCAACCTGATAAACTTCATGAACATGATTCGATATACCATCCCCTGCGAAAAAACTTGGGG
TGAATATACAAACTACGGTTGCTACTGCGGCGCAGGAGGTAGCGGGACACCGATAGATGCCTTGGATAGG
TGCTGCTATGTTCATGACAACTGCTATGGTGATGCCGAAAAAATCCATAAATGC----------------
--AGCCCCAAAACACAGTCATATTCATACAAATTGACTCGACGCACG---------ATCATCTGCTATGG
TGCCGCAGGTACTTGTGCACGTATTGTCTGTGATTGTGACCGCACGGCAGCCCTCTGCTTTGGCGATTCC
GAATACATCGAGGGACACAAGAGAATCGACACCAAGAGA------------------TATTGCCAA

>Bungarus caeruleus AY081147.1
ATGTATCCGGCTCACCTTCTGGTCCTGTCGGCAGTTTGTGTCTCCCTCTTAGGAGCCGCCAACATTCCTC
CCTATCCTCTCAACCTTATAAACTTCATGGAGATGATTCGATATACCATCCCCTGCGACAAAACATGGGG
TCATTATGCGGACTACGGTTGCTACTGCGGCGCAGGAGGTAGCGGGACACCGGTAGATGCCTTGGATAGG
TGCTGCTATGTTCATGACAACTGCTATGGCGTCGCCGAAAACAAACATAAATGC----------------
--AATCCCAAAACGCAGTCATGTTCATACAAATTGACTAAACGCACG---------ATCATCTGCTATGG
TGCCGCAGGTACTTGTGGACGTATTGTCTGTGATTGTGACCGCACGGCAGCCCTTTGCTTCGGCGATTCC
GAATACATCGGGGCGCACAAGAATATCGACACCAAGAGA------------------CATTGCCAA

>Bungarus caeruleus AF297663.1
ATGTATCCTGCTCACCTTCTGGTCCTGGTAGCGGTTTGTGTCTCCCTCTTAGGAGCCGCCAACATTCCTC
CCCAGCCTCTCAACCTCATACAATTCAAAAACATGATTCAATGTGCC------GGCACTAGACCTTGGAC
AGCCTATGTGAACTACGGTTGCTACTGCGGCAAAGGAGGTAGCGGGACACCGGTAGATGAGTTGGATAGG
TGCTGCTATACTCACGACAACTGCTATAACGAAGCTGAAAAAATTCCTGGTTGC----------------
--AATCCCAATATTAAGACCTATTCATATACCTGTACTGAGCCCAAT---------CTCACCTGCACCGA
TACCGCAGATACTTGTGCCCGTTTCCTATGTGATTGTGACCGCACGGCAGCCATCTGCTTCGCTTCAGCA
CCTTACAACTCAAATAACGTAATGATTAGCTCCAGCACA------------------AATTGCCAA

>Bungarus caeruleus AY455756.1
------------------------CTGGTAGCGGTTTGTGTCTCCCTCTTAGGAGCCGCCAACATTCCTC
CCCAGCCTCTCAACCTGCAACAATTCAAGAACATGATTCAATGTGCC------GGCACTAGAACCTGGAC
AGCATACATCAACTACGGTTGCTACTGCGGCAAAGGAGGTAGTGGGACACCGGTAGATAAGTTGGATAGG
TGCTGCTATACTCATGACCACTGCTATAATCAAGCTGACTCAATTCCTGGATGC----------------
--AACCCCAACATAAAAACATATTCCTATACATGTACTCAACCTAAT---------ATCACCTGCACTCG
TACGGCAGACGCTTGTGCAAAATTTCTTTGTGATTGTGACCGCACGGCAGCCATCTGCTTCGCGAGTGCA
CCATACAACATCAACAATATTATGATTAGCGCATCTAAT------------------TCTTGCCAA

>Bungarus caeruleus AY455754.1
------------------------CTGGTAGCGGTTTGTGTCTCCCTCTTAGGAGCCGCCAACATTCCTC
CCCAGCCTCTCAACCTGTATCAACTCATGAACATGATTCAATGTGCCAAC------ACTAGAACCTGGCC
ATCATACACTAACTACGGTTGCTACTGCGGCAAAGGAGGTAGTGGGACACCGGTAGATGACTTGGATAGG
TGCTGCTATACTCATGACCACTGCTATAATGATGCTAAAAACATTGATGGATGC----------------
--AACCCCGTCACCAAAACATATTCCTATACATGTACTGAACCCACT---------ATCACTTGCAATGA
TTCGAAGGACAAATGTGCACGTTTTGTCTGTGATTGTGACCGCACGGCAGCCATCTGCTTCGCGAAGGCA
CCATACAACACGAGCAATGTCATGATTAGAAGCACTAAT------------------TCTTGCCAA

>Bungarus candidus AY057880.1
------------------------------GCAGTTTGTGTCTCCCTCTTAGGAGCCGCCAACATTCCTC
CCCATCCTCTCAACCTTATAAACTTCATGGAGATGATTCGATATACCATCCCCTGCGAAAAAACATGGGG
TGAATATGCGGACTACGGTTGCTACTGCGGCGCAGGAGGTAGCGGGAGACCGATAGATGCCTTGGATAGG
TGCTGCTATGTTCATGACAACTGCTATGGTGACGCCGAAAAAAAACATAAATGC----------------
--AACCCCAAAACGCAGTCATATTCATACAAATTGACTAAACGCACG---------ATCATCTGCTATGG
TGCCGCAGGTACTTGTGCACGTATTGTCTGTGATTGTGACCGCACGGCAGCCCTCTGCTTCGGCGATTCC
GAATACATCGAGCGGCACAAGAATATCGACACCGCGAGA------------------TTTTGCCAA

>Bungarus candidus AY057882.1
------------------------------GCAGTTTGTGTCTCCCTCTTAGGAGCCGCCAACATTCCTC
CCCATCCTCTCAACCTTATAAACTTCATGGAGATGATTCGATATACCATCCCCTGCGAAAAAACATGGGG
TGAATATACGAACTACGGTTGCTACTGTGGCGCAGGAGGTAGCGGGAGACCGATAGATGCCTTGGATAGG
TGCTGCTATGTTCATGACAACTGCTATGGTGATGCCGCAAATATTCGTGATTGC----------------
--AACCCCAAAACGCAGTCATATTCATACAAATTGACTAAACGCACG---------ATCATCTGCTATGG
TGCCGCAGGTACTTGTGCACGTGTTGTCTGTGATTGCGACCGCACGGCAGCCCTCTGCTTCGGCGATTCC
GAATACATCGAGGGGCACAAGAATATCGACACCGCGAGA------------------TTTTGCCAA

>Bungarus candidus AY142324.1
------------------------------GCAGTTTGTGTCTCCCTCTTAGGAGCCGCCAACATTCCTC
CCCATCCTCTCAACCTTATAAACTTCATGGAGATGATTCGATATACCATCCCCTGCGAAAAAACATGGGG
TGAATATGCGGACTACGGTTGCTACTGCGGCGCAGGAGGTAGCGGGAGACCGATAGATGCCTTGGATAGG
TGCTGCTATGTTCATGACAACTGCTATGGTGATGCCGCAAATATTCGTGATTGC----------------
--AACCCCAAAACGCAGTCATATTCATACAAATTGACTAAACGCACG---------ATCATCTGCTATGG
TGCCGCAGGTACTTGTGCACGTGTTGTCTGTGATTGCGACCGCACGGCAGCCCTCTGCTTCGGCGATTCC
GAATACATCGAGGGGCACAAGAATATCGACACCGCGAGA------------------TTTTGCCAA

>Bungarus candidus AY425948.1
------------------------------GCAGTTTGTGTCTCCCTCTTAGGAGCCGCCAACATTCCTC
CCCATCCTCTCAACCTTATAAACTTCATGGAGATGATTCGATATACCATCCCCTGCGAAAAAACATGGGG
TGAATATGCGGACTACGGTTGCTACTGCGGCTCAGGAGGTAGCGGGAGACCGATAGATGCCTTGGATAGG
TGCTGCTATGTTCATGACAACTGCTATGGTGACGCCGAAAAAAAACATAAATGC----------------
--AACCCCAAAACGCAGTCATATTCATACAAATTGACTAAACGCACG---------ATCATCTGCTATGG
TGCCGCAGGTACTTGTGGACGTATTGTCTGTGATTGTGACCGCACGGCAGCCCTCTGCTTCGGCAATTCC
GAATACATCGAGCGGCACAAGAATATCGACACCGCGAGA---------------------------

>Bungarus candidus AY425950.1
------------------------------GCAGTTTGTGTCTCCCTCTTAGGAGCCGCCAACATTCCTC
CCCATCCTCTCAACCTTATAAACTTCATGGAGATGATTCGATATACCATCCCCTGCGAAAAAACATGGGG
TGAATATGCGGACTACGGTTGCTACTGCGGCTCAGGAGGTAGCGGGAGACCGATAGATGCCTTGGATAGG
TGCTGCTATGTTCATGACAACTGCTATGGTGACGCCGAAAAAAAACATAAATGC----------------
--AACCCCAAAACGCAGTCATATTCATACAAATTGACTAAACGCACG---------ATCATCTGCTAT--
----------------------------------------------------------------------
------------------------------------------------------------------

>Bungarus candidus AB158299.1
ATGAATCCTGCTCACCTTCTTGTCCTGTCGGCAGTTTGTGTCTCCCTCTTAGGAGCCGCCAACATTCCTC
CCCATCCTCTCAACCTTAAAAACTTCATGGAGATGATTCGATATACCATCCCCTGCGAAAAAACATGGGG
TGAATATGCGGACTACGGTTGCTACTGCGGCGCAGGAGGTAGCGGGAGACCGATAGATGCCTTGGATAGG
TGCTGCTATGTTCATGACAACTGCTATGGTGACGCCGAAACAAAACATAAATGC----------------
--AACCCCAAAACGCAGTCATATTCATACAAATTGACTAAACGCACG---------ATCATCTGCTATGG
TGCCGCAGGTACTTGTGGACGTATTGTCTGTGATTGTGACCGCACGGCAGCCCTCTGCTTCGGCGATTCC
GAATACATCGAGCGGCACAAGAATATTGACACCAAGAGA------------------CATTGCCAA

>Bungarus fasciatus DQ768745.1
----------------------------------------------------------------------
-----------AATCTCTTTCAGTTCAAAAACATGATTCAATGTGCC------GGCACTCGATCTTGGAC
GGATTATGTGAGCTACGGTTGCTACTGCGGCAAAGGAGGTAGTGGGACACCGGTAGACCAGTTGGATAGG
TGCTGCAAAGTACATGATGACTGCTATGGTGATGCCGAAAAAATTCCCAAATGC----------------
--AAACCCTACTACAAGACCTATTCATATGACTGTTCTGAAGGCAAA---------CTCACCTGCAAAGC
TGACAACGATGAGTGTGCAGCTTTTATCTGTAATTGTGACCGCGTGGCAGCCATCTGCTTCGCCGGAGCT
CCTTACAACGACAATAACTTCATGATTGACTCCAAGACA------------------CGTTGCAAT

>Bungarus flaviceps AB112356.1
ATGAATCCTGCTCACCTTCTGGTCCTGTCGGCAGTTTGTGTCTCCCTCTTAGGAGCCTCCAACATTCCTC
CCCAGTCTCTCAACCTCTTGCAGTTCAAAGACATGATTCGATGTACCATCCCCTGCGAACGAACTTGGGG
TGAATATGCGGACTACGGTTGCTACTGCGGTGCAGGAGGTAGTGGGAGACCGATAGACGCCTTGGATAGG
TGCTGCTATGTTCATGACAACTGCTATGGTGACGCCGAAAAA---CGTAATTGC----------------
--AACCCCAAAGTGGTGTCATATTCATCCAAATGCGATAAACGCACG---------CTCTTCTGCTATGA
TGCCCCAGGTAGCTGTGCCCGTTTTGTCTGTGATTGTGACCGCACGGCAGCCCTCTGCTTCGGGGATTCC
GAATACATCGGGAGGCACAAGAATATCGACACCAAGAGA------------------TATTGCCAA

>Bungarus flaviceps AB112357.1
ATGAATCCTGCTCACCTTCTGGTCCTGCCGGCAGTTTGTGTCTCCTTCTTAGGAGCCTCCATCATTCCTC
CCCAGTCTCTCAACCTCATACAGTTCAAAGACATGATTCGATGTACCATCCCCTGCGAACGAACTTGGGG
TGAATATGCGGACTACGGTTGCTACTGCGGCAAAGGAGGTAGCGGGAGACCGGTAGATGCCTTGGATAGG
TGCTGCTATGTTCACGACAACTGCTATGGTGAAGCCCAAAAA---CGTAATTGC----------------
--AACCCCTACATGAAGTCATATTCATTCAAATGCGCTAAACGCACG---------CTCTTCTGCTATGA
TGCCCCAGGTAGCTGTGCCCGTTTTGTCTGTGATTGTGACCGCACGGCAGCCCTCTGCTTCGGGGATTCC
GAATACATCGGGAGGCACAAGAATATCGACACCAAGAGA------------------CATTGCCAA

>Bungarus flaviceps GU190818.1
ATGAATCCTGCTCACCTTCTGGTCCTGTCGGCAGTTTGTGTCTCCTTCTTAGGAGCCTCCATCATTCCTC
CCCAGTCTCTCAACCTCATACAGTTCAAAGACATGATTCGATGTACCATCCCCTGCGAACGAACTTGGGG
TGAATATGCGGACTACGGTTGCTACTGCGGCAAAGGAGGTAGCGGGAGACCGGTAGATGCCTTGGATAGG
TGCTGCTATGTTCACGACAACTGCTATGGTGAAGCCCAAAAA---CGTAATTGC----------------
--AACCCCTACATGAAGTCATATTCATTCAAATGCGCTAAACGCACG---------CTCTTCTGCTATGA
TGCCCCAGGTAGCTGTGCTCGTTTTGTCTGTGATTGTGACCGCACGGCAGCCCTCTGCTTCGGGGATTCC
GAATACATCGGGAGGCACAAGAATATCGACACCAAGAGA------------------CATTGCCAA

>Bungarus flaviceps GU190819.1
ATGAATCCTGCTCACCTTCTGGTCCTGGCAGCGGTTTGTGTCTCCTTCTTAGGAGCCTCCATCATTCCTC
CCCAGTCTCTCAACCTCATACAGTTCAAAGACATGATTCGATGTACCATCCCCTGCGAACGAACTTGGGG
TGAATATGCGGACTACGGTTGCTACTGCGGCAAAGGAGGTAGCGGGAGACCGGTAGATGCCTTGGATAAG
TGCTGCTATGTTCACGACAACTGCTATGGTGAAGCCCAAAAA---CGTAATTGC----------------
--AACCCCTACATGAAGTCATATTCATTCAAATGCGCTAAACGCACG---------CTCTTCTGCTATGA
TGCCCCAGGTAGCTGTGCCCGTTTTGTCTGTGATTGTGACCGCACGGTAGCCCTCTGCTTCGGGGATTCC
GAATACATCGGGAGGCACAAGAATATCGACACCAAGAGA------------------TATTGCCAA

>Bungarus flaviceps GU190820.1
ATGAATCCTGCTCACCTTCTGGTCCTGTCGGCAGTTTGTGTCTCCCTCTTAGGAGCCTCCAACATTCCTC
CCCAGTCTCTCAACCTCTTGCAGTTCAAAGACATGATTCGATGTACCATCCCCTGCGAACGAACTTGGGG
TGAATATGCGGACTACGGTTGCTACTGCGGTGCAGGAGGTAGTGGGAGACCGATAGACGCCTTGGATAGG
TGCTGCTATGTTCACGACAACTGCTATGGTGACGCCGAAAAA---CGTAATTGC----------------
--AACCCCAAAGTGGTGTCATATTCATCCAAATGCGATAAACGCACG---------CTCTTCTGCTATGA
TGCCCCAGGTAGCTGTGCCCGTTTTGTCTGTGATTGTGACCGCACGGCAGCCCTCTGCTTCGGGGATTCC
GAATACATCGGGAGGCACAAGAATATCGACACCAAGAGA------------------TATTGCCAA

>Bungarus flaviceps AB112359.1
ATGAATCCTGCTCACCTTCTGGTCCTGGCAGCGGTTTGTGTCTCCCTCTTAGGAGCCGCCATCGTTCCTC
CCCAGCCTCTCAACCTCTATCAGTTCAATAACATGATTCAATGTGCCAACCATGGCAACAGACCTACTTG
GCATTATGCGCACTACGGTTGCTACTGCGGCAAAGGAGGTGGCGGGACAGCAGTAGACGAATTGGATAGG
TGCTGCCAGACTCATGACAACTGCTATGGTGAAGCCGAAAAACTTCCCAAATGC----------------
--AGTCCCTACTACAAGACCTATAAATACGACTGTTCTGAAGGCAAA---------CTCACCTGCAAAGA
TGCCCCAGGCAGCTGTGAACGTTCTGTCTGTGATTGTGACCGCGTAGCAGCCAACTGCTTCGCCGGAGCT
CCTTACAACAATGATAATTTCTTTATTAGCTTCAAGGAA------------------AATTGTCAA

>Bungarus flaviceps AB112360.1
ATGAATCCTGCTCACCTTCTGGTCCTGTCGGCAGTTTGTGTCTCCCTCTTAGGAGCCGCCATCGTTCCTC
CCCAGCCTCTCAACCTCATACAATTCTCCTCCTTGATTCAATGTGCCAACGGTGGCAGCAGAGCTACTTG
GCATTATGCGGACTACGGTTGCTACTGCGGCAAAGGAGGCGGCGGGACACCAGTAGACGAATTGGATAGG
TGCTGCCAGACTCATGACAACTGCTATGGTGAAGCCGAAAAACTTACCAAATGC----------------
--AGCCCCTACTACAAGACCTATAAATACGACTGTTCTGAAGGCAAA---------CTCACCTGCAATGA
TGCCCCAGGCAGCTGTGAACGTTCTGTCTGTGATTGTGACCGCGTAGCAGCCATCTGCTTCGCCGGAGCT
CCTTACAACGACAAGAACTTCATGATTAACACCGAGACA------------------AATTGCCAA

>Bungarus flaviceps GU190815.1
ATGAATCCTGCTCACCTTCTGGTCCTGTCGGCAGTTTGTGTCTCCCTCTTAGGAGCCGCCATCGTTCCTC
CCCAGCCTCTCAACCTCATACAATTCTCCTCCTTGATTCAATGTGCCAACGGTGGCAGCAGAGCTACTTG
GCATTATGCGGACTACGGTTGCTACTGCGGCAAAGGAGGCGGCGGGACACCAGTAGACGAATTGGATAGG
TGCTGCCAGACTCATGACAACTGCTATGGTGAAGCCGAAAAACTTACCAAATGC----------------
--AGCCCCTACTACAAGACCTATAAATACGACTGTTCTGAAGGCAAA---------CTCACCTGCAATGA
TGCCCCAGGCAGCTGTGAACGTTCTGTCTGTGATTGTGACCGCGTAGCAGCCATCTGCTTCGCCGGAGCT
CCTTACAACGACAAGAACTTCATGATTAACACCGAGGCA------------------AATTGCCAA

>Bungarus flaviceps GU190816.1
ATGAATCCTGCTCACCTTCTGGTCCTGTCGGCAGTTTGTGTCTCCCTGTTAGGAGCCGCCATCGTTCCTC
CCCAGCCTCTCAACCTCATACAATTCTCCTCCTTGATTCAATGTGCCAACGGTGGCAGCAGAGCTACTTG
GCATTATGCGGGCTACGGTTGCTCCTGCGGCAAAGGAGGTGGCGGGACACCAGTAGACGAATTGGATAGG
TGCTGCCAGACTCATGACAACTGCTATGGTGGAGCCGAAAAACTTACCAAATGC----------------
--AGCCCCTACTACAAGACCTATAAATACGACTGTTCTGAAGGCAAA---------CTCACCTGCAATGA
TGCCCCAGGCAGCTGTGAACGTTCTGTCTGTGATTGTGACCGCGTAGCAGCCATCTGCTTCGCCGGAGCT
CCTTACAACGACAATAACTTCATGATTAACACCGAGACA------------------AATTGCCAA

>Bungarus flaviceps GU190817.1
ATGAATCCTGCTCACCTTCTGGTCCTGTCGGCAGTTTGTGTCTCCCTCTTAGCAGCCTCCAACGTTCCTC
CCCAGCCTCTCAACCTCATACAATTCTCCTCCTTGATTCAATGTGCCAACGGTGGCAGCAGACCTACTTG
GCATTATGCGGACTACGGTTGCTACTGTGGCAAAGGAGGTGGCGGGACACCAGTAGACGAATTGGATAGG
TGCTGCCAGACTCATGACAACTGCTATGATGAGGCCGAAAAACTTACCAAATGC----------------
--AAGCCCTACTACAAGACATATAAATACGACTGTTCCGAAGGCAAA---------CTCACCTGCAAAGA
TGCCCCAGGCAGCTGTGAACGTTTTGTCTGTGATTGTGACCGCGTAGCAGCCAACTGCTTCGCCGGAGCT
CCTTACAACGACAAGAACTTCATGATTAACTTCAAGACA------------------AATTGCCAA

>Bungarus multicinctus X53407.1
------ATGTTGATCTTCTTGTGGTGTGGTGCAGTTTGTGTCTCCCTCTTAGGAGCCGCCAACATTCCTC
CCCATCCTCTCAACCTTATAAACTTCATGGAGATGATTCGATATACCATCCCCTGCGAAAAAACATGGGG
TGAATATGCGGACTACGGTTGCTACTGCGGCGCAGGAGGTAGCGGGAGACCGATAGATGCCTTGGATAGG
TGCTGCTATGTTCATGACAACTGCTATGGTGACGCCGAAAAAAAACATAAATGC----------------
--AACCCCAAAACGCAGTCATATTCATACAAATTGACTAAACGCACG---------ATCATCTGCTATGG
TGCCGCAGGTACTTGTGCACGTATTGTCTGTGATTGTGACCGCACGGCAGCCCTCTGCTTCGGCAATTCC
GAATACATCGAGCGGCACAAGAATATCGACACCAAGAGA------------------CATTGCCGA

>Bungarus multicinctus X98205.1
------------------------------GCAGTTTGTGTCTCCCTCTTAGGAGCCGCCAACATTCCTC
CTCAGCATCTCAATCTCTATCAGTTCAAGGAGATGATTCGATATACCATCCCCTGCGAAAAAACTTGGGG
TGAATATGCGGACTACGGTTGCTACTGCGGCGCAGGAGGTAGCGGGACACCGATAGATGCCTTGGATAGG
TGCTGCTATGTTCATGACAACTGCTATGGTGACGCCGCAAAAATTCGTGGTTGC----------------
--GACCCCAAAACGCAGTCATATTCATACAAATTGACTCAACGCACG---------ATCATCTGCTATGG
TGCCGCAGGTACTTGTGCACGTGTTGTCTGTGATTGCGACCGCACGGCAGCCCTCTGCTTCGGCAATTCC
GAATACATCGAGGGGCACAAGAATATCGACACCAAGAGA------------------CATTGCCAA

>Bungarus multicinctus AJ251360.1
---------------------------CTTGCAGTTTGTGTCTCCCTCTTAGGAGCCGCCAACATTCCTC
CCCATCCTCTCAACCTTATAAACTTCATGGAGATGATTCGATATACCATCCCCTGCGAAAAAACATGGGG
TGAATATGCGGACTACGGTTGCTACTGCGGCGCAGGAGGTAGCGGGAGACCGATAGATGCCTTGGATAGG
TGCTGCTATGTTCATGACAACTGCTATGGTGACGCCGAAAAAAAACATAAATGC----------------
--AACCCCAAAACGCAGTCATATTCATACAAATTGACTAAACGCACG---------ATCATCTGCTATGG
TGCCGCAGGTACTTGTGGACGTATTGTCTGTGATTGTGACCGCACGGCAGCCCTCTGCTTCGGCAATTCC
GAATACATCGAGGGGCACAAGAATATCGACACCGCGAGA------------------TTTTGCCAA

>Bungarus multicinctus AJ242011.1
------------------------------GCAGTTTGTGTCTCCCTCTTAGGAGCCGCCAACATTCCTC
CCCATCCTCTCAACCTTATAAACTTCATGGAGATGATTCGATATACCATCCCCTGCGAAAAAACATGGGG
TGAATATGCGGACTACGGTTGCTACTGCGGCGCAGGAGGTAGCGGGAGACCGATAGATGCCTTGGATAGG
TGCTGCTATGTTCATGACAACTGCTATGGTGACGCCGAAAAAAAACATAAATGC----------------
--AACCCCAAAACGCAGTCATATTCATACAAATTGACTAAACGCACG---------ATCATCTGCTATGG
TGCCGCAGGTACTTGTGGACGTATTGTCTGTGATTGTGACCGCACGGCAGCCCTCTGCTTCGGCAATTCC
GAATACATCGAGGGGCACAAGAATATCGACACCGCGAGA------------------TTTTGCCAA

>Bungarus multicinctus AJ242012.1
------------------------------GCAGTTTGTGTCTCCCTCTTAGGAGCCGCCAACATTCCTC
CCCATCCTCTCAACCTTATAAACTTCATGGAGATGATTCGATATACCATCCCCTGCGAAAAAACATGGGG
TGAATATGCGGACTACGGTTGCTACTGCGGCGCAGGAGGTAGCGGGAGACCGATAGATGCCTTGGATAGG
TGCTGCTATGTTCATGACAACTGCTATGGTGAAGCCGAAAAAATTCCTGGTTGC----------------
--AACCCCAAAACGAAGACATATTCATACAAATTGACTAAACGCACG---------ATCATCTGCTATGG
TGCCGCAGGTACTTGTGGACGTATTGTCTGTGATTGTGACCGCACGGCAGCCCTCTGCTTCGGCAATTCC
GAATACATCGAGGGGCACAAGAATATCGACACCAAGAGA------------------CATTGCCGA

>Bungarus multicinctus AJ242013.1
------------------------------GCAGTTTGTGTCTCCCTCTTAGGAGCCGCCAACATTCCTC
CCCATCCTCTCAACCTTATAAACTTCATGGAGATGATTCGATATACCATCCCCTGCGAAAAAACATGGGG
TGAATATACGAACTACGGTTGCTACTGCGGCGCAGGAGGTAGCGGGAGACCGATAGATGCCTTGGATAGG
TGCTGCTATGTTCATGACAACTGCTATGGTGATGCCGCAAATATTCGTGATTGC----------------
--AACCCCAAAACGCAGTCATATTCATACAAATTGACTAAACGCACG---------ATCATCTGCTATGG
TGCCGCAGGTACTTGTGCACGTGTTGTCTGTGATTGCGACCGCACAGCAGCCCTCTGCTTCGGCGATTCC
GAATACATCGAGGGGCACAAGAATATCGACACCGCGAGA------------------TTTTGCCAA

>Bungarus multicinctus AJ251220.1
------------------------------------------TTCCTCTTAGGAGCCGCCAACATTCCTC
CCCATCCTCTCAACCTTATAAACTTCATGGAGATGATTCGATATACCATCCCCTGCGAAAAAACATGGGG
TGAATATGCGGACTACGGTTGCTACTGCGGCGCAGGAGGTAGCGGGAGACCGATAGATGCCTTGGATAGG
TGCTGCTATGTTCATGACAACTGCTATGGTGATGCCGCAAATATTCGTGATTGC----------------
--AACCCCAAAACGCAGTCATATTCATACAAATTGACTAAACGCACG---------ATCATCTGCTATGG
TGCCGCAGGTACTTGTGCACGTATTGTCTGTGATTGTGACCGCACGGCAGCCCTCTGCTTCGGCAATTCC
GAATACATCGAGCGGCACAAGAATATCGACACCAAGAGA------------------CATTGCCGA

>Bungarus multicinctus AJ251221.1
---------------------------CTTGCAGTTTGTGTCTCCCTCATAGGAGCCGCCAACATTCCTC
CCCAGCATCTCAATCTCTATCAGTTCAAGGAGATGATTCGATATACCATCCCCTGCGAAAAAACTTGGCT
TGAATATACGGACTATGGTTGCTACTGCGGCTACGGAGGTAGTGGGACACCGGTAGATGCCTTGGATAGG
TGCTGCTATGTTCATGATAACTGCTATGGTGACGCCGAAAAAAAACATAAATGC----------------
--AACCCCAAAATGCAGTTGTATTCATACAAATTGACTAAACGCACG---------ATCATCTGCTATGG
TGCCGCAGGTACTTGTGAACGTATTGTCTGTGATTGTGACCGCACGGCAGCCCTCTGCTTCGGCAATTCT
GAATACATCGAGCGGCACAAGAATATTGACACCAAGAGA------------------TATTGCCGA

>Bungarus multicinctus AJ251222.1
---------------------------CTTGCAGTTTGTGTCTCCCTCTTAGGAGCCGCCAACATTCCTC
CCCAGCATCTCAATCTCTGTCAGTTCAAGGAGATGATTCGATATACCATCCCCTGCGAAAAAACTTGGCT
TGAATATACGCACTATGGTTGCTACTGCGGCTACGGAGGTAGTGGGACACCGGTAGATGCCTTGGATAGG
TGCTGCTATGTTCATGATAACTGCTATGGTGACGCCGAAAAAAAACATAAATGC----------------
--AACCCCAAAACGCAGTCATATTCATACAAATTGACTAAACGCACG---------ATCATCTGCTATGA
TGCCGCAGGTACTTGTGCACGTATTGTCTGTGATTGTGACCGCACGGCAGCCCTCTGCTTCGGCAATTCT
GAATACATCGGGGCGCACAAGAATATCGACACCGCGAGA------------------TATTGC---

>Bungarus multicinctus AJ251227.1
---------------------------CTTGCAGTTTGTGTCTCCCTCTTAGGAGCCGCCAACATTCCTC
CCCATCCTCTCAACCTTATAAACTTCATGGAGATGATTCGATATACCATCCCCTGCGAAAAAACATGGGG
TGAATATGCGGACTACGGTTGCTACTGCGGCGCAGGAGGTAGCGGGAGACCGATAGATGCCTTGGATAGG
TACTGCTATGTTCATGGCAACTGCTATGGTGACGCCGAAAAAAAACATAAATGC----------------
--AACCCCAAAACGCAGTCATATTCATACAAATTGACTAAACGCACG---------ATCATCTGCTATGG
TGCCGCAGGTACTTGTGGACGTATTGTCTGTGATTGTGACCGCACGGCAGCCCTCTGCTTCGGCAATTCC
GAATACATCGAGGGGCACAAGAATATCGACACCGCGAGA------------------TTTTGCCAA

>Bungarus multicinctus AJ223249.1
ATGTATCCTGCCCACCTTCTTGTCCTGTCGGCAGTTTGTGTCTCCCTCTTAGGAGCCGCCAACATTCCTC
CCCATCCTCTCAACCTTATAAACTTCATGGAGATGATTCGATATACCATCCCCTGCGAAAAAACATGGGG
TGAATATACGAACTACGGTTGCTACTGCGGCGCAGGAGGTAGCGGGAGACCGATAGATGCCTTGGATAGG
TGCTGCTATGTTCATGACAACTGCTATGGTGATGCCGCAAATATTCGTGATTGC----------------
--AACCCTAAAACGCAGTCATATTCATACAAATTGACTAAACGCACG---------ATCATCTGCTATGG
TGCCGCAGGTACTTGTGCACGTGTTGTCTGTGATTGCGACCGCACGGCAGCCCTCTGCTTCGGCGATTCC
GAATACATCGAGGGGCACAAGAATATCGACACCGCGAGA------------------TTTTGCCAA

>Bungarus multicinctus AJ431711.1
ATGAATCCTGCTCACCTTCTTGTCCTGTCGGCAGTTTGTGTCTCCCTCTTAGGAGCCGCCAACATTCCTC
CCCATCCTCTCAACCTTATAAACTTCATGGAGATGATTCGATATACCATCCCCTGCGAAAAAACATGGGG
TGAATATGCGGACTACGGTTGCTACTGCGGCGCAGGAGGTAGCGGGAGACCGATAGATGCCTTGGATAGG
TGCTGCTATGTTCATGACAACTGCTATGGTGACGCCGAAAAAAAACATAAATGC----------------
--AACCCCAAAACGCAGTCATATTCATACAAATTGACTAAACGCACG---------ATCATCTGCTATGG
TGCCGCAGGTACTTGTGGACGTATTGTCTGTGATTGTGACCGCACGGCAGCCCTCTGCTTCGGCAATTCC
GAATACATCGAGGGGCACAAGAATATCGACACCGCGAGA------------------TTTTGCCAA

>Bungarus multicinctus AJ431707.1
------ATGTTGATCTTCTTGTGGTGTGGTGCAGTTTGTGTCTCCCTCTTAGGAGCCGCCAACATTCCTC
CCCATCCTCTCAACCTTATAAACTTCATGGAGATGATTCGATATACCATCCCCTGCGAAAAAACATGGGG
TGAATATGCGGACTACGGTTGCTACTGCGGCGCAGGAGGTAGCGGGAGACCGATAGATGCCTTGGATAGG
TGCTGCTATGTTCATGACAACTGCTATGGTGACGCCGAAAAAAAACATAAATGC----------------
--AACCCCAAAACGCAGTCATATTCATACAAATTGACTAAACGCACG---------ATCATCTGCTATGG
TGCCGCAGGTACTTGTGCACGTATTGTCTGTGATTGTGACCGCACGGCAGCCCTCTGCTTCGGCAATTCC
GAATACATCGAGCGGCACAAGAATATCGACACCAAGAGA------------------CATTGCCGA

>Bungarus multicinctus AJ431708.1
ATGAATCCTGCTCACCTTCTTGTCCTGTCGGCAGTTTGTGTCTCCCTCTTAGGAGCCGCCAACATTCCTC
CCCATCCTCTCAACCTTATAAACTTCATGGAGATGATTCGATATACCATCCCCTGCGAAAAAACATGGGG
TGAATATGCGGACTACGGTTGCTACTGCGGCGCAGGAGGTAGCGGGAGACCGATAGATGCCTTGGATAGG
TGCTGCTATGTTCATGACAACTGCTATGGTGACGCCGAAAAAAAACATAAATGC----------------
--AACCCCAAAACGCAGTCATATTCATACAAATTGACTAAACGCACG---------ATCATCTGCTATGA
TGCCGCAGGTACTTGTGCACGTATTGTCTGTGATTGTGACCGCACGGCAGCCCTCTGCTTCGGCAATTCT
GAATACATCGGGGCGCACAAGAATATCGACACCGCGAGA------------------TATTGC---

>Bungarus multicinctus AJ431709.1
ATGAATCCTGCTCACCTTCTTGTCCTGTCGGCAGTTTGTGTCTCCCTCTTAGGATCCGCCAACATTCCTC
CCCATCCTCTCAACCTTATAAACTTCATGGAGATGATTCGATATACCATCCCCTGCGAAAAAACATGGGG
TGAATATGCGGACTACGGTTGCTACTGCGGCGCAGGAGGTAGCGGGAGACCGATAGATGCCTTGGATAGG
TGCTGCTATGTTCATGACAACTGCTATGGTGACGCCGAAAAAAAACATAAATGC----------------
--AACCCCAAAACGCAGTCATATTCATACAAATTGACTAAACGCACG---------ATCATCTGCTATGG
TGCCGCAGGTACTTGTGGACGTATTGTCTGTGATTGTGACCGCACGGCAGCCCTCTGCTTCGGCAATTCC
GAATACATCGAGGGGCACAAGAATATCGACACCGCGAGA------------------TTTTGCCAA

>Bungarus multicinctus AJ431710.1
ATGAATCCTGCTCACCTTCTTGTCCTGTCGGCAGTTTGTGTCTCCCTCTTAGGAGCCGCCAACATTCCTC
CCCATCCTCTCAACCTTATAAACTTCATGGAGATGATTCGATATACCATCCCCTGCGAAAAAACATGGGG
TGAATATGCGGACTACGGTTGCTACTGCGGCGCAGGAGGTAGCGGGAGACCGATAGATGCCTTGGATAGG
TGCTGCTATGTTCATGACAACTGCTATGGTGACGCCGAAAAAAAACATAAATGC----------------
--AACCCCAAAACGCAGTCATATTCATACAAATTGACTAAACGCACG---------ATCATCTGCTATGG
TGCCGCAGGTACTTGTGGACGTATTGTCTGTGATTGTGACCGCACGGCAGCCCTCTGCTTCGGCAATTCC
GAATACATCGAGGGGCACAAGAATATCGACACCGCGAGA------------------TTTTGCCAA

>Bungarus multicinctus AJ431712.1
------ATGTTGATCTTCTTGTGGTGTGGTGCAGTTTGTGTCTCCCTCTTAGGAGCCGCCAACATTCCTC
CCCATCCTCTCAACCTTATAAACTTCATGGAGATGATTCGATATACCATCCCCTGCGAAAAAACATGGGG
TGAATATGCGGACTACGGTTGCTACTGCGGCGCAGGAGGTAGCGGGAGACCGATAGATGCCTTGGATAGG
TGCTGCTATGTTCATGACAACTGCTATGGTGACGCCGAAAAAAAACATAAATGC----------------
--AACCCCAAAACGCAGTCATATTCATACAAATTGACTAAACGCACG---------ATCATCTGCTATGG
TGCCGCAGGTACTTGTGGACGTATTGTCTGTGATTGTGACCGCACGGCAGCCCTCTGCTTCGGCAATTCC
GAATACATCGAGGGGCACAAGAATATCGACACCGCGAGA------------------TTTTGCCAA

>Bungarus multicinctus DQ810293.1
----------------------------------------------------------------------
-----------AATCTCTATCAGTTCAAAAACATGATTGTATGTGCC------GGCACTCGACCTTGGAT
AGGTTATGTGAACTACGGTTGCTACTGTGGCGCAGGAGGTAGCGGGACACCGGTAGATGCCTTGGATAGG
TGCTGCTATGTTCATGACAACTGCTATGGTGATGCCGCAAATATTCGTGATTGC----------------
--AACCCCAAAACGCAGTCATATTCATACAAATTGACTAAACGCACG---------ATCATCTGCTATGG
TGCCGCAGGTACTTGTGGACGTATTGTCTGTGATTGTGACCGCACGGCAGCCCTCTGCTTCGGCGATTCC
GAATACATCGAGCGGCACAAGAATATCGACACCAAGAGA------------------CATTGCCGA

>Bungarus multicinctus X53406.1
ATGAATCCTGCTCACCTTCTGATCCTGTCGGCAGTTTGTGTCTCCCTCTTAGGAGCCGCCAACGTTCCTC
CCCAGCACCTCAATCTCTATCAGTTCAAAAACATGATTGTATGTGCC------GGCACTCGACCTTGGAT
AGGTTATGTGAACTACGGTTGCTACTGTGGCGCAGGAGGTAGCGGGACACCGGTAGACGAGTTGGATAGG
TGCTGCTATGTTCATGACAACTGCTATGGTGAAGCCGAAAAAATTCCTGGTTGC----------------
--AACCCCAAAACGAAGACATATTCATACACCTGTACTAAACCCAAT---------CTCACCTGCACAGA
TGCCGCAGGTACTTGTGCACGTATTGTCTGTGATTGTGACCGCACGGCAGCCATTTGCTTCGCCGCAGCA
CCTTACAACATAAATAACTTCATGATTAGCTCCAGCACA------------------CATTGCCAA

>Acanthophis wellsi_c311
ATGTATCCTGCTCACCTTCTGGTCCTGTTGGCAGTTTGTGTCTCCCTCTTAGGAGCCTCCGACATTCCTC
CGCAGCCTCTCAGCCTCCTTCATTTCAAGAACATGATTAAATGTGCCAACAAGGGCACTCGAAGTTGGTT
GCGTTATGTGAACTACGGTTGCTACTGCGGCTGGGGAGGTAGCGGGAAACCGGTGGATGAGTTGGACAGG
TGCTGCAAAGCACATGACGACTGCTATGCTGAAGCCAGAAGA---AAACGATGC----------------
--TTCCCCAAGTTGACGTTGTATAGTTGGAAATGTAGCAGCCATGTG---------CCCGTCTGC---AA
TTCAAAAAGGAAGTGTAAAGGTTTTGTGTGTGATTGTGACGCCACAGCAGCCAAGTGCTTTGCCAAAGCC
CCTTACAACAAGACCAACTTCCGTATCAACACCAAGAAA------------------CGTTGCCAA

>Acanthophis wellsi_c337
ATGTATCCTGCTCACCTTCTGGTCCTGTTGGCAGTTTGTGTCTCCCTCTTAGGAGCCTCCGACATTCCTC
CGCAGCCTCTCAACCTCTATCAGTTCGGGGGAATGATTAAATGTGCCAACAAGGGCACTCGAAGTTGGTT
GAGTTATGTGAACTACGGTTGCTACTGCGGCTGGGGAGGTAGCGGGAAACCGGTGGATGAGTTGGATAGG
TGCTGCCAGATTCATGACAACTGCTATGCTGAAGCCGGAAAA---AAACGATGC----------------
--AAACCCAAGTTGACGTTGTATAGTTGGAAATGTGCCAAGGATGTA---------CCCGTCTGC---AA
TTCAAAATCGGTGTGTGGAAGTTTTGTGTGTGATTGTGACGCCGCAGCAGCCAAGTGCTTTGCCAAAGCC
CCTTACAACAAGAACAACATCGGTATTGGTTCCAAGTCA------------------CGTTGCCAA

>Acanthophis wellsi_c384
ATGTATCCTGCTCACCTTCTGGTCCTGTTGGCAGTTTGTGTCTCCCTCTTAGGAGCCTCCGACATTCCTC
CGCAGCCTCTCAGCCTCCTTCATTTCAAGAACATGATTAAATGTGCCAACAAGGGCACTCGAAGTTGGTT
GCGTTATGTGAACTACGGTTGCTACTGCGGCTGGGGAGGTAGCGGGAAACCGGTGGATGAGTTGGACAGG
TGCTGCAAAGCACATGACGACTGCTATGCTGAAGCCAGAAGA---AAACGATGC----------------
--TTCCCCAAGTTGACGTTGTATAGTTGGAAATGTGCCAAGGATGTG---------CCCGTCTGC---AA
TTCAAAAAGGAAGTGTAAAGGTTTTGTGTGTGATTGTGACGCCACAGCAGCCAAGTGCTTTGCCAAAGCC
CCTTACAACAAGACCAACTTCCGTATCAACACCAAGACA------------------CGTTGCCAA

>Acanthophis wellsi_c423
ATGTATCCTGCTCACCTTCTGGTCCTGTTGGCAGTTTGTGTCTCCCTCTTAGGAGCCTCCGACATTCCTC
CGCAGCCTCTCAACCTCTATCAGTTCGGGGGAATGATTAAATGTGCCAACAAGGGCACTCGAAGTTGGTT
GAGTTATGTGAACTACGGTTGCTACTGCGGCTGGGGAGGTAGCGGGAAACCGGTGGATGAGTTGGATAGG
TGCTGCCAGATTCATGACAACTGCTATGCTGAAGCCGGAAAA---AAACGATGC----------------
--AAACCCAAGTTGACGTTGTATAGTTGGAAATGTGCCAAGGATGTA---------CCCGTCTGC---AA
TTCAAAATCGGTGTGTGGAAGTTTTGTGTGTGATTGTGACGCCGCAGCAGCCAAGTGCTTTGCCAAAGCC
CCTTACAACAAGAACAACATCGGTATTGGTTCCAAGAAA------------------CGTTGCCAA

>Acanthophis wellsi_c455
ATGTATCCTGCTCACCTTCTGGTCCTGTTGGCAGTTTGTGTCTCCCTCTTAGGAGCCTCCGACATTCCTC
CGCAGCCTCTCAACCTCTATCAGTTCGGGGGAATGATTAAATGTGCCAACAAGGGCACTCGAAGTTGGTT
GAGTTATGTGAACTACGGTTGCTACTGCGGCTGGGGAGGTAGCGGGAAACCGGTGGATGAGTTGGATAGG
TGCTGCCAGATTCATGACAACTGCTATGCTGAAGCCGGAAAA---AAACGATGC----------------
--AAACCCAAGTTGACGTTGTATAGTTGGAAATGTGCCAAGGATGTG---------CCCGTCTGC---AA
TTCAAAATCGGTGTGTGGAAGTTTTGTGTGTGATTGTGACGCCGCAGCAGCCAAGTGCTTTGCCAAAGCC
CCTTACAACAAGAACAACATCGGTATTGGTTCCAAGACA------------------CGTTGCCAA

>Brachyurophis roperi_c896
ATGTATCCTGCTCACCTTCTGGTCTTGTTGGCAGTTTGTGTCTCCCTCTTAGGAGCCTCCGACATTCCTC
CGATGCCTCTCAACCTCCTACAATTCGGCAACATGATTAACTGTGCCAACCGTGGCCGTCGACCTGCTAG
GCATTATAGGGACTACGGTTGCTACTGCGGCAAAGGAGGTAGTGGGACACCGGTAGATGACTTGGATAGG
TGCTGCAAAACACATGACGACTGCTATGGTGAAGCCGAAAAATATCCTTCATGT----------------
--AAGCCCTACTACAACTCCTATTCATACAAATGTAATGGAGGCGAA---------GTCACCTGCACAGA
TGACAACGATGAGTGTAGAGCCTTTATTTGTAATTGTGACCGCACGGCAGCCATCTGCTTCGCCAGAGCC
TATTACAACGAGGAGAACTGGGATATCGACACCGCTGCA------------------CGTTGCCAA

>Denisonia devisi_c173
ATGTATCCTGCTCACCTTCTGGTCCTGTTGGCAGTTTGTGTCTCCCTCTTAGGAGCCGCCAACATTCCTC
CGCAGCCTCTGAACCTCGTACAATTCAGCTACTTGATTCAATGTGCCAACCATGGCAGTCGACCTACTCG
GCATTATCTGGACTACGGTTGCTACTGCGGCTCAGGAGGTAGCGGGACACCGGTAGATGAGTTGGATAGG
TGCTGCCAAACACATGACGACTGCTATACTCAAGCCGGAAAC---AAAGGATGC----------------
--TACCCCAAGTTGTTGGCGTATGATTACTACTGTGGCGAAAATGGA---------CCCTACTGCAGAAA
TATCAAAAAGGAGTGTCAACGTTTTGTGTGTGATTGTGACGTTGAAGCAGCCAAGTGCTTTGCCAAAGCC
CCTTACAACGACGCGAACTGGAATATCGACACCACGAAA------------------CGTTGCAAA

>Denisonia devisi_c208
ATGTATCCTGCTCACCTTCTGGTCCTGTTGGCAGTTTGTGTCTCCCTCTTAGGAGCCTCCGACATTCGTC
CGCGGCCTCTCAACCTCGTACAATTTGGCAACATGATTCAATGTGCCAACCATGGCAGTCGACCTACTCG
GCATTATATGGACTACGGGTGCTACTGCGGCTGGGGAGGTAGCGGGACACCGGTAGATGAGTTGGATGGG
TGCTGCAAAACACATGACGACTGCTATGGTGAAGTCGAAAAA---AAAGGATGC----------------
--TACCCCAAGTTGTCGTTCTATAGTTGGAAATGTACTGAAAACGTA---------CCCACCTGC---GA
TTCAGAAACGGGGTGTAAAGCTTCTGTGTGTGCTTGTGACGCCGCAGCAGCCAAGTGCTTTGCCAAAGCC
CCTTACAACAACGCAAACTGGAATATCAACACTGACACA------------------CGTTGC---

>Denisonia devisi_c276
ATGTATCCTGCTCACCTTCTGGTCCTGTTGGCAGTTTGTGTCTCCCTCTTAGGAGCCGCCAACATTCCTC
CGCAGCCTCTGAACCTCGTACAATTCAGCTACTTGATTCAATGTGCCAACCATGGCAGTCGACCTACTCG
GCATTATCTGGACTACGGTTGCTACTGCGGCTCAGGAGGTAGCGGGACACCGGTAGATGAGTTGGATAGG
TGCTGCCAAACACATGACGACTGCTATACTCAAGCCGGAAAC---AAAGGATGC----------------
--TACCCCAAGTTGTTGGCGTATGATTACTACTGTGGCGAAAATGGA---------CCCTACTGCAGAAA
TATCAAAAAGGAGTGTCAACGTTTTGTGTGTGATTGTGACGTTGAAGCAGCCAAGTGCTTTGCCAGAGCC
CCTTACAACGACGCGAACTGGAATATCGACACCACGAAA------------------CGTTGCAAA

>Hoplocephalus bungaroides_c485
ATGTATCCTGTTCACCTTCTGGTCCTGTTGGCAGTTTGTGTCTCCCTCTTAGGAGCCTCCAACATTCCTC
CGCAGCCTCTCAACCTTGAACAATTCGACAACATGATTGAATGTGCCAACTATGGCAGTCGACCTTCTTG
GCATTATATGGACTACGGTTGCTACTGCGGCAAAGGAGGTAGCGGGACACCCGTAGATGAGTTGGATAGG
TGCTGCAAAACACATGAGGACTGCTATACTGAAGCCGAAAAA---CGCGGATGC----------------
--CACCCCAAGTTCTCGGCATATAGTTGGAAATGTGGCAGCGATGGA---------CCCACTTGC---GA
TGGCAACAATGAGTGTAAAGCCTTTATCTGTAATTGTGACCGCACAGCAGCCAAGTGCTTTGCCAAAGCC
CCTTTCAACCAGGAAAACTGGGATATCGACACCGAGACA------------------CATTGCCAA

>Hoplocephalus bungaroides_c715
ATGTATCCTGTTCACCTTCTGGTCCTGTTGGCAGTTTGTGTCTCCCTCTTAGGAGCCTCCAACATTCCTC
CGCAGCCTCTCAACCTCTATCAGTTCAAGAACATGATTCCATGTGCCAACCATGGCCGAAGACCTACTTG
GCATTATATGGACTACGGTTGCTACTGCAGCTCAGGAGGTAGCGGGACACCGGTAGATGAGTTGGATAGG
TGCTGCAAAACACATGAGGACTGCTATACTAACATCGGAACA---TCCAAATGC----------------
--AACCCCAAGTCGCAGATTTATACTTGGCAATGTGGCAGCGATGGA---------CCACACTGCGACGA
TTCAAAAACAGGATGTGAACGTTCTGTGTGTGAATGTGATGCCGCAGCAGCCAAGTGCTTTGCCAAAGCC
CCTTACAACCAGGAAAACTGGAATATCGACACCAAGAAA------------------CGTTGCCAA

>Hoplocephalus bungaroides_c718
ATGTATCCTGCTCACCTTCTGGTCCTGTTGGCAGTTTGTGTCTCCCTCTTAGGAGCCTCCAACATTCCTC
CGCAGCCTCTCAACCTTGAACAATTCGACAACATGATTGAATGTGCCAACTATGGCAGTCGACCTTCTTG
GCATTATGCGGACTACGGTTGCTACTGCGGCAAAGGAGGCAGCGGGACACCGGTAGATGAGTTGGATAGG
TGCTGCAAAACACATGAGGACTGCTATACTGAAGCCGAAAAA---CGCGGATGC----------------
--CACCCCAAGTTCTCGGCATATAGTTGGAAATGTGGCAGCGATGGA---------CCCACTTGC---GA
TGGCAACAATGAGTGTAAAGCCTTTATCTGTAATTGTGACCGCACAGCAGCCAAGTGCTTTGCCAAAGCC
CCTTTCAACCAGGAAAACTGGGATATCGACACCGAGACA------------------CATTGCCAA

>Hoplocephalus bungaroides_c912
ATGTATCCTGTTCACCTTCTGGTCCTGTTGGCAGTTTGTGTCTCCCTCTTAGGAGCCTCCAACATTCCTC
CGCGGCCTCTCAACCTCTATCAGTTCAAGAACATGATTCCATGTGCCAACCATGGCAGAAGACCTACTTG
GCATTATATGGACTACGGTTGCTACTGCAGCTCAGGAGGTAGCGGGACACCAGTAGATGAGTTGGATAGG
TGCTGCAAAACACATGAGGACTGCTATACTAACATCGGAACA---TCCAAATGC----------------
--AACCCCAAGTCGCAGATTTATACTTGGCAATGTGGCAGCGATGGA---------CCACACTGCGACGA
TTCAAAAACAGGATGTGAACGTTCTGTGTGTGAATGTGATGCCGCAGCAGCCAAGTGCTTTGCCAAAGCC
CCTTACAACCAGGAAAACTGGAATATCGACACCAAGAAA------------------CGTTGCCAA

>Hoplocephalus bungaroides_c913
ATGTATCCTGCTCACCTTCTGGTCCTGTTGGCAGTTTGTGTCTCCCTCTTAGGAGCCTCCAACATTCCTC
TGCGGCCTCGCAACCTCATGCAATTCAGCAACATGATTCAATGTGCCAACCATGGCAGTCGACCTACTTC
GCATTATGCGGACTACGGTTGCTACTGCGGCAAAGGAGGCAGCGGGACACCCGTAGATGAGTTGGATAGG
TGCTGCAAAACACATGATGACTGCTATGCTAAAGCCAAAAAA---------TGC----------------
--TCCCCCAAGCTGTTGTTGTATAGTTGGCGATGTAGCCGAAATGTA---------CCCATCTGCAAAGA
TTCAAAATCGGGATGTAAAGGTGTTGTGTGTGATTGTGACGCCAAAGCAGCCAAGTGCTTTGCCAAAGCC
CCTTACAACGACGCGAACTGGGATATCGACACCAAGACA------------------CGTTGC---

>Hoplocephalus bungaroides_c957
ATGTATCCTGCTCACCTTCTGGTCCTGTTGGCAGTTTGTGTCTCCCTCTTAGGAGCCTCCAACATTCCTC
TGCGGCCTCGCAACCTCATGCAATTCAGCAACATGATTCAATGTGCCAACCATCGCAGTCGACCTACTTC
GCATTATGCGGACTACGGTTGCTACTGCGGCAAAGGAGGCAGCGGGACACCCGTAGATGAGTTGGATAGG
TGCTGCAAAACACATGATGACTGCTATGCTAAAGCCAAAAAA---------TGC----------------
--TCCCCCAAGCTGTTGTTGTATAGTTGGCGATGTAGCCGAAATGTA---------CCCATCTGCAAAGA
TTCAAAATCGGGATGTAAAGGTGTTGTGTGTGATTGTGACGCCAAAGCAGCCAAGTGCTTTGCCAAAGCC
CCTTACAACGACGCGAACTGGGATATCGACACCAAGACA------------------CGTTGC---

>Suta fasciata_c1088
ATGTATCCTGCTCACCTTCTGGTTCTGTTGGCAGTTTGTGTCTCCCTCTTAGGAGCCGCCGGCATTCCTC
CGCAGCCTCTCAACCTCTATCAGTTCAAGGGCATGATTGAATGTGGCAACCGTGGCAATCGAGATGCATG
GGATTATAATAACTACGGTTGCTACTGCGGCCAGGGAGGTAGCGGGACACCAGTAGACGACTTGGATAGG
TGCTGCAAAGTACATGACGACTGCTATGGTGAAGCCGAAAACAGCCTGAATTGC----------------
--TCCCCCTACTGGACATTGTATACTTGGGACTGTACTGAAAATGTA---------CCCACCTGC---AA
ATCAAAATCGGGGTGTCCACGTTCTGTGTGTGAATGTGACGCCGTAGCAGCCAAGTGCTTTGCCAAAGCC
AATTACAACGACGCGAACAAGGGTATCAAAGGCACTGCA------------------CGTTGCCAA

>Suta fasciata_c1275
ATGTATCCTGCTCACCTTCTGGTCCTGTTGCCAGTTTGTGTCTCCCTCTTAGGAGCCGCCAGGATTCCTC
CACGGCCTCTCAACCTTGTACAATTCGACAACATTATTCAATGTGCCAACTATGGCAGTCGACCTTCTTG
GCATTATCTGGACTATGGTTGCTACTGCGGCTCAGGAGGTAGCGGGACACCGGTAGACGACTTGGATAGG
TGCTGCAAAATACATGACGACTGCTATGCTGAAGCCGACAAA---AAAGGATGC----------------
--TTCCCCAAGTTCTCGGTGTATAGTTGGAAATGTGGCAGCGATGGA---------CCCACCTGC---AG
TGACAACAATGAGTGTAAAGCCTTTATTTGTAATTGTGACCGCACAGCAGCCAAGTGCTTTGCCGGAACC
CCTTTCAACCAGGAGAACTGGAGTATCGACACCGAGACA------------------CGTTGCCAA

>Suta fasciata_c1328
ATGTATCCTGCTCAACTTCTGGTCCTGTTGGCAGTTTGTGTCTCCCTCTTAGGAGCCACCAGGATTCCTC
CGCAGCCTCTCAACCTCCTACACTTCGGCTTCATGATTCAATGTGCCAACCGTCGCAGTCGAGGTGCATT
GGATTATAATAACTACGGTTGCTACTGCGGCTCGGGAGGTAGCGGGACACCGGTAGACGACTTGGATAGG
TGCTGCAAAAGACATGACGACTGCTATGATAAAGCTACCAAAAGCTACAGTTGC----------------
--TCCCCCTACTGGACATTGTATACTTGGGACTGTATTGAAAATGTA---------CCCACCTGC---AA
TTCAAAAACGAGATGTCAACGTTTTGTGTGTGCTTGTGACGCCGTAGCAGCCAAGTGCTTTGCCAAAGCC
AATTACAACGACGCGAACAAGGGTATCAAAGGCACTGCA------------------CGTTGCCAA

>Suta fasciata_c1361
ATGTATCCTGCTCAGCTTCTGGTCCTGTTGGGAGTTTGTGTCTCCCTCTTAGGAGCCGCCAGCATTCCTC
CGCAGCCTCTCAACCTCTATCAGTTCAAGAACATGATTCAATGTGCTAACCATGGCAGGAGACCTACTTG
GCATTACATGGACTATGGTTGCTACTGCGGTCCAGGAGGTAGCGGGACACCGGTAGATGAGTTGGATAGG
TGCTGCAAAATACATGACGACTGCTATGCTAAAGCTGAAACA---TCCGAATGC----------------
--AACCCCAAGTTGCAGATTTATATTTGGCAATGTGGCAGCGATGGA---------CCACAGTGCGGCAA
TTCAGAAACGGGGTGTAAAAGTTCTGTGTGTGCATGTGACGCCGCAGCAGCCAAGTGCTTTGCCGAAGCC
CATTACAACGACGCGAACTGGGATATCAAAACCGACACA------------------CCTTGTCAA

>Suta fasciata_c1406
ATGTATCCTGCTCAGCTTCTGGTCCTGTTGGGAGTTTGTGTCTCCCTCTTAGGAGCCGCCAGCATTCCTC
CGCAGCCTCTCAACCTCTATCAGTTCAAGAACATGATTCAATGTGCTAACCATGGCAGGAGACCTACATG
GCATTACATGGACTATGGTTGCTACTGCGGTCCAGGAGGTAGCGGGACACCGGTAGATGAGTTGGATAGG
TGCTGCAAAACACATGACGACTGCTATGGTAAAGCTGAAACA---TCCAAATGC----------------
--AACCCCAAGTTGCAGATTTATATTTGGCAATGTGGCAGCGATGGA---------CCACAGTGCGGCAA
TTCAGAAACGGGGTGTAAAAGTTCTGTGTGTGCATGTGACGCCGCAGCAGCCAAGTGCTTTGCCAAAGCC
CATTACAACGACGCGAACTGGGATATCAAAACCGAGACA------------------CCTTGCCAA

>Suta fasciata_c1444
ATGTATCCTGCTCACTTTCTTGTCCTGTTGGCAGTTTGTGTCTCCCTCTTAGGAGCCGCCAGGATTCCTC
CGCGGCCTCTCAACCTCATACAATTCGGCGACATGATTGAATGTGCCAACCAGAACACTCGAAGTGCATT
GGATTATATGGATTACGGTTGCTACTGCGGCAAAGGAGATAGCGGGACCCCGGTAGACGACTTGGATAGG
TGCTGCAAAATACATGACGACTGCTATGGTGAAGCCGAAAACAGCCTGAATTGC----------------
--TCCCCCTATTGGGCGTGGTATACTTGGCAATGTACTGAAAATGTA---------CCCACCTGC---GA
TTCAAACACGGGGTGTAAAAGTTCTGTGTGTGATTGTGACGCCGCAGCAGCCAAGTGCTTTGCCGAAGCC
CAATACAACAAGGAGAACTACAATATCGACACCGACACA------------------CGTTGCCAA

>Suta fasciata_c773
ATGTATCCTGCTCACCTTCTGGTTCTGTTGGCAGTTTGTGTCTCCCTCTTAGGAGCCGCCGGCATTCCTC
CGCAGCCTCTCAACCTCTATCAGTTCAAGGGCATGATTGAATGTGGCAACCGTGGCAATCGAGATGCATG
GGATTATAATAACTACGGTTGCTACTGCGGCCAGGGAGGTAGCGGGACACCAGTAGACGACTTGGATAGG
TGCTGCAAAGTACATGACGACTGCTATGGTGAAGCCGAAAACAGCCTGAATTGC----------------
--TCCCCCTACTGGACATTGTATACTTGGGACTGTACTGAAAATGTA---------CCCACCTGC---AA
ATCAAAATCGGGGTGTCCACGTTCTGTGTGTGAATGTGACGCCGTAGCAGCCAAGTGCTTTGCCAAAGCC
GATTACAACGACGCGAACAAGGGTATCAAAGGCACTGCA------------------CGTTGCCAA

>Suta fasciata_c992
ATGTATCCTGCTCAACTTCTGGTCCTGTTGGCAGTTTGTGTCTCCCTCTTAGGAGCCGCCAGGATTCCTC
CGCAGCCTCTCAACCTCCTACACTTCGGCTTCATGATTCAATGTGCCAACCGTCGCAGTCGAGGTGCATT
GGATTATAATAACTACGGTTGCTACTGCGGCTCGGGAGGTAGCGGGACACCGGTAGACGACTTGGATAGG
TGCTGCAAAGTACATGACGACTGCTATGATAAAGCTACCAAAAGCTACAGTTGC----------------
--TCCCCCTACTGGACATTGTATACTTGGGACTGTATTGCAAATGTA---------CCCACCTGC---AA
TTCAAAAACGAGATGTCAACGTTTTGTGTGTGCTTGTGACGCCGTAGCAGCCAAGTGCTTTGCCAAAGCC
AATTACAACGACGCGAACAAGGGTATCAAAGGCACTGCA------------------CGTTGCCAA

>Acanthophis wellsi_c1653
----------------------------------------------------------------------
--------------------------------ATGATTCGATGTGCCAACAAACGCAGACGACCTGTTTG
GCATTATATGGACTACGGTTGCTACTGCGGCAAAGGAGGTAGCGGGACACCGGTGGATGCGTTGGATAGG
TGCTGCAAAATACATGACGACTGCTATGCTGAAGCCGAAAAACGCTACGGATGC----------------
--TACCCCTACTGGACGTTGTATAGTTGGAAATGTTACGGAAGTGGA---------CCGTACTGC---AA
TTCAAAAACGCAGTGTCAACGTTTTGTGTGTGATTGTGACGCCGCAGCAGCCAAGTGCTTTGCCAAAGCC
CCTTACAACAAGAACAACATCGGTATTGGTTCCAAGAAA------------------CGTTGCCAA

>Acanthophis wellsi_c581
ATGTATCCTGCTCACCTTCTGGTCCTGTTGGCAGTTTGTGTCTCCCTCTTAGGAGCCTCCGACATTCGTC
CGCAGCCTCTCAACCTCCTTCAGTTCGGCTTCATGATTCGATGTGCCAACAAACGCAGACGACCTGTTTG
GCATTATATGGACTACGGTTGCTACTGCGGCAAAGGAGGTAGCGGGACACCGGTGGATGCGTTGGATAGG
TGCTGCAAAATACATGACGACTGCTATGCTGAAGCCGAAAAACGCTACGGATGC----------------
--TACCCCTACTGGACGTTGTATAGTTGGAAATGTTACGGAAGTGGA---------CCGTACTGC---AA
TTCAAAAACGCAGTGTCAACGTTTTGTGTGTGCTTGTGACTCCAGAGCAGCCATCTGTTTCGCTCAAAAC
CCTTACAACAACGCGAACTGGAATATCAACACCAAGACA------------------CGTTGCCGA

>Acanthophis wellsi_c507
ATGTATCCTGCTCACCTTCTGGTCCTGTTGGCAGTTTGTGTCTCCCTCTTAGGAGCCGCCAGAATTCCTC
CTCTGCCTCTCAACCTCGCACAATTCGGCAAAATGATTGAATGTGCCAACAAGGGCAGTCGACCTTCTTT
GGATTATATGAACTACGGTTGCTACTGTGGCACAGAAGATCGCGGGACACCGGTGGATGAGTTGGATAGG
TGCTGCAAAATACATGACGACTGCTATGCTGAAGCCGAAAAA---CATGGATGC----------------
--TTCCCCAAGATGACGTCGTATAGTTGGAAATGTGCCAACGATGTA---------CCCGTCTGC---AA
TTCAAAAACGCAGTGTCAACATTTTGTGTGTTATTGTGACCTCTGGGCAACCAAGTGCTTTTCCCAAGAA
ACTTACAACAAGAACAACTTCGGTATCGACACCAAGACA------------------CGTTGCAAA

>Suta fasciata_c794
ATGTATCTTGCTCACCTTTTGGTCCTGTTGGCAGTTTGTGTCTCCCTCTTAGGAGCCTCCGACAATTCTC
CGCAGCCTCTCAACCTCATACAATTCGGCTTCATGATTAAATGTGGCAACAAACGCAGACAACCTCTTTT
TCGTTATCTGGACTACGGTTGCTACTGCGGCAAAGGAGGTCGCGGGACACCGGTAGACGACTTGGATATG
TGCTGCAAAATACATGACGACTGCTATGCTAAAGCTACCAAAAGCTACAGTTGC----------------
--TCCCCCTACTGGACATTGTATAGTTGGAAATGTTACGCAAGTGGA---------CCCTACTGC---AG
TTCAAAAACGAGATGTCAACGTTTTGTGTGTGCTTGTGACGCCGCAGCATCCAGATGCTTTGCCAGGGCC
CATTACAACCCCGCGAACTATAATATCAACACCAAGAAA------------------CGTTGCCAA

>Suta fasciata_c982
ATGTATCCTGCTCACCTTCTGGTCCTGTTGGCAGTTTGTGTCTCCCTCCTAGGAGCCACCGGCATTCCTC
CGCGGCCTCTCACCCTCCTACAATTTGACACCATGATTGAATGTGCCAACAATCGCAGTCGAAGTTCTAA
CGATTATATGGACTACGGTTGCTACTGCGGCGAAGGAGGTAGCGGGACACCGGTAGACGACTTGGATAGG
TGCTGCAAAATACATGACGACTGCTATGGTGAAGCCAAAAAG---CACGAATGC----------------
--GACCCCCTGTCGCTGAAGTATAGGTGGCGATGTGGCCGACAGGGA---------CCTTACTGC---CG
TTCAAAAACGCAGTGTCAACGTTTTGTGTGTCTTTGTGACCTCCTGGCAGCCAAGTGCATTGCCCAAGAA
ACTTACAACAGGGAGAACTACAATATCGACACCAAGAAA------------------CGTTGCCAA

>Austrelaps labialis EU003106.1
ATGTATCCTGCTCACCTTCTGGTCCTGTTGGCAGTTTGTGTCTCCCTCTTAGGAGCCTCCGACATGCCTC
CGCAGCCTCTCAACCTCGTACAATTCAGCAACATGATTCAATGTGCCAACCATGGCAGGAGACCTACCTC
GAATTATATGGACTATGGTTGCTACTGCGGCAAAGGGGGTAGCGGGACACCGGTAGATGAGTTGGATAGG
TGCTGCAAAATACATGACGACTGCTATGGTGAAGCCGAAAAAAGCCGGAAGTGC----------------
--GCCCCCTACTGGACGTGGTATACTTGGAAATGTGGCAGCGATGGA---------CCACAGTGCGACGA
TTCAGAAACGGGCTGTCAACGTTTTGTGTGTGATTGTGACGCCACAGCAGCCAAGTGCTTTGCCAAAGCC
CCTTACAACAAGGAGAACTACAATATCGAGACA------------------------CATTGCCAA

>Austrelaps labialis EU003107.1
ATGTATCCTGCTCACCTTCTGGTCCTGTTGGCAGTTTGTGTCTCCCTCTTAGGAGCCTCCGACATGCCTC
CGCAGCCTCTCAACCTCGTACAATTCAGCAACATGATTCAATGTGCCAACCATGGCAGGAGACCTATCTC
GAATTATATGGACTATGGTTGCTACTGCGGCAAAGGAGGTAGCGGGACACCGGTAGATGAGTTGGATAGG
TGCTGCAAAATACATGACGACTGCTATGGTGAAGCCGAAAAAAGCCAGAAGTGC----------------
--GCCCCCTACTGGACGTGGTATACTTGGAAATGTGGCAGCGATGGA---------CCACAGTGCGACGA
TTCAGAAACGGGGTGTCAACGTTTTGTGTGTGATTGTGACGCCACAGCAGCCAAGTGCTTTGCCAAAGCC
CCTTACAACAAGGAGAACTACAATATCGAGACA------------------------CATTGCCAA

>Austrelaps labialis EU003108.1
ATGTATCCTGCTCACCTTCTGGTCCTGTTGGCAGTTTGTGTCTCCCTCTTAGGAGCCTCCGACATGCCTC
CGCAGCCTCTCAACCTCGTACAATTCAGCAACATGATTCAATGTGCCAACCATGGCAGGAGACCTACCTC
GAATTATATGGACTATGGTTGCTACTGCGGCAAAGGGGGTAGCGGGACACCGGTAGATGAGTTGGATAGG
TGCTGCAAAATACATGACGACTGCTATGGTGAAGCCGAAAAAAGCCAGAAGTGC----------------
--TCCCCCTACTGGACGTGGTATACTTGGAAATGTGGCAGCGATGGA---------CCACAGTGCGACGA
TTCAGAAACGGGGTGTCAACGTTTTGTGTGTGATTGTGACGCCACAGCAGCCAAGTGCTTTGCCAAAGCC
CCTTACAACAAGGAGAACTACAATATCGAGACA------------------------CGTTGCCAA

>Austrelaps labialis EU003109.1
ATGTATCCTGTTCACCTTCTGGTCCTGTTGGCAGTTTGTTTCTCCCTCTTAGGAGCCTCCGACATTCCTC
CGCAGCCTCTCAACCTCTATCAGTTCAGCAACATGATTCAATGTGCCAACCATGGCAGGAGACCTACCAA
GCATTATATGGACTATGGTTGCTACTGCGGCAAAGGAGGTAGCGGGACACCGGTAGATGAATTGGATAGG
TGCTGCAAAACACATGACGACTGCTACGGTGAAGCCGAAAAAAGCCAGAATTGC----------------
--GCCCCCTACTGGACGTGGTATACTTGGAAATGTGGCAGCGATGGA---------CCACAGTGCGACGA
TTCAGAAACGGGGTGTCAACGTTCTGTGTGTGAATGTGATGCCATAGCAGCCAAGTGCTTTGCCAAAGCC
CCTTACAACGACGCAAACTGGGATATCGACACCAAGACA------------------CGTTGCCAA

>Austrelaps labialis EU003105.1
ATGTATGCTGCTCACCTTCTGGTCCTGTTGGTAGTTTGTGTCTCCCTCTTAGGAGCTGCCAGCATTCCTC
CGCAGCCTCTCAACCTCGTACAATTCAGCTACTTGATTCAATGTGCCAACCATGGCAGTCGAGCTACTTG
GCATTATACGGACTACGGTTGCTACTGCGGCTCAGGAGGTAGCGGGACACCCGTGGATGAGTTGGATAGG
TGCTGCCAGACTCATGACAACTGCTATGCTGAAGCCGAAAAA---AAAGGATGC----------------
--TACCCCAAGATATCGGCGTATGATTACTACTGTGGCGAAAATGGA---------CCCTACTGCAGAAA
TATCAAAAAGGAGTGTCAACGTTTTGTGTGTGATTGTGACGTCGAAGCAGCCTTCTGCTTTGCCAGAGCC
CCTTACAACGACGCGAACTGGAATATCGACACCAAGACA------------------CGTTGTCAA

>Austrelaps labialis AF184137.1
ATGTATCCTGCTCACCTTCTGGTCCTGTTGGCAGTTTGTGTCTCCCTCTTAGGAGCCGCCAGCATTCCTC
CGCAGCCTCTCAACCTCGTACAATTCAGCTACTTGATTCAATGTGCCAACCATGGCAGTCGAGCTACTTG
GCATTATACGGACTACGGTTGCTACTGCGGCTCAGGAGGTAGCGGGACACCCGTGGATGAGTTGGATAGG
TGCTGCCAGACTCATGACAACTGCTATGCTGAAGCCGAAAAA---AAAGGATGC----------------
--TACCCCAAGATGTCGGCGTATGATTACTACTGTGGCGAAAATGGA---------CCCTACTGCAGAAA
TATCAAAAAGGAGTGTCAACGTTTTGTGTGTGATTGTGACGTTGAAGCAGCCAAGTGCTTTGCCAGAGCC
CCTTACAACGACGCGAACTGGAATATCGACACCAAGAAA------------------CGTTGTCAA

>Austrelaps labialis AF184138.1
ATGTATCCTGCTCACCTTCTGGTCCTGTTGGCAGTTTGTGTCTCCCTCTTAGGAGCCGCCAGCATTCCTC
CGCAGCCTCTCAACCTCGTACAATTCAGCTACTTGATTCAATGTGCCAACCATGGCAGTCGAGCTACTTG
GCATTATACGGACTACGGTTGCTACTGCGGCTCAGGAGGTAGCGGGACACCCGTGGATGAGTTGGATAGG
TGCTGCCAGACTCATGACAACTGCTATGCTGAAGCCGAAAAA---AAAGGATGC----------------
--TACCCCAAGATGTCGGCGTATGATTACTACTGTGGCGGCGATGGA---------CCCTACTGCAGAAA
TATCAAAAAGGAGTGTCAACGTTTTGTGTGTGATTGTGACGTCGAAGCAGCCAAGTGCTTTGCCAGAGCC
CCTTACAACGACGCGAACTGGAATATCGACACCAAGAAA------------------CGTTGTCAA

>Austrelaps labialis AF184139.1
ATGTATCCTGCTCACCTTCTGGTCCTGTTGGCAGTTTGTGTCTCCCTCTTAGGAGCTGCCAGCATTCCTC
CGCAGCCTCTCAACCTCGTACAATTCAGCTACTTGATTCAATGTGCCAACCATGGCAGTCGAGCTACTTG
GCATTATACGGACTACGGTTGCTACTGCGGCTCAGGAGGTAGCGGGACACCCGTGGATGAGTTGGATAGG
TGCTGCCAGACTCATGACAACTGCTATGGTGAAGCCGAAAAA---AAAGGATGC----------------
--TACCCCAAGATGTTGGCGTATGATTACTACTGTGGCGGCGATGGA---------CCCTACTGCAGAAA
TATCAAAAAGGAGTGTCAACGTTTTGTGTGTGATTGTGACGTCGAAGCAGCCAAGTGCTTTGCCAGAGCC
CCTTACAACGACGCGAACTGGAATATCGACACCAAGAAA------------------CGTTGTCAA

>Austrelaps labialis AF184140.1
ATGTATCCTGCTCACCTTCTGGTCCTGTTGGCAGTTTGTGTCTCCCTCTTAGGAGCTGCCAGCATTCCTC
CGCAGCCTCTCAACCTCGTACAATTCAGCTACTTGATTCAATGTGCCAACCATGGCAGTCGAGCTACTTG
GCATTATACGGACTACGGTTGCTACTGCGGCTCAGGAGGTAGCGGGACACCCGTGGATGAGTTGGATAGG
TGCTGCCAGACTCATGACAACTGCTATGGTGAAGCCGAAAAA---AAAGGATGC----------------
--TACCCCAAGATGTCGGCGTATGATTACTACTGTGGCGGCGATGGA---------CCCTACTGCAGAAA
TATTAGAAAGGAGTGTCAACGTTTTGTGTGTGATTGTGATGCCATAGCAGCCAAGTGCTTTGCCAGAGCC
CCTTACAACGACGCGAACTGGGATATCGACACCGAGACA------------------CGTTGCCAA

>Austrelaps labialis AF184141.1
ATGTATCCTGCTCACCTTCTGGTCCTGTTGGCAGTTTGTGTCTCCCTCTTAGGAGCTGCCAGCATTCCTC
CGCAGCCTCTCAACCTCGTACAATTCAGCTACTTGATTCAATGTGCCAACCATGGCAGTCGAGCTACTTG
GCATTATACGGACTACGGTTGCTACTGCGGCTCAGGAGGTAGCGGGACACCCGTGGATGAGTTGGATAGG
TGCTGCCAGACTCATGACAACTGCTATGGTGAAGCCGAAAAA---AAAGGATGC----------------
--TACCCCAAGATGTTGGCGTATGATTACTACTGTGGCGGCGATGGA---------CCCTACTGCAGAGA
TATCAAAAAGGAGTGTCAACGTTTTGTGTGTGATTGTGACGTCGAAGCAGCCAAGTGCTTTGCCAAAGCC
CCTTACGACAAGGAGAACTACAATATAAAGACA------------------------CGTTGCCAA

>Austrelaps labialis EF599325.1
ATGTATCCTGCTCACCTTCTGATCCTGTTGGCAGTTTGTGTCTCCCTCTTAGGAGCTGCCAGCATTCCTC
CGCAGCCTCTCAACCTCGTACAATTCAGCTACTTGATTCAATGTGCCAACCATGGCAGTCGAGCTACTTG
GCATTATACGGACTACGGTTGCTACTGCGGCTCAGGAGGTAGCGGGACACCCGTGGATGAGTTGGATAGG
TGCTGCCAGACTCATGACAACTGCTATGGTGAAGCCGAAAAA---AAAGGATGC----------------
--TACCCCAAGATGTTGGCGTATGATTACTACTGTGGCGGCGATGGA---------CCCTACTGCAGAAA
TATCAAAAAGGAGTGTCAACGTTTTGTGTGTGATTGTGACGTCGAAGCAGCCAAGTGCTTTGCCAGAGCC
CCTTACAACGACGCGAACTGGAATATCGACACCAAGAAA------------------CGTTGTCAA

>Austrelaps superbus AF184127.1
ATGTATCCTGCTCACCTTCTGGTCCTGTTGGCAGTTTGTGTCTCCCTCTTAGGAGCCTCCGACATGCCTC
CGCAGCCTCTCAACCTCGTACAATTCAGCAACATGATTCAATGTGCCAACCATGGCAGGAGACCTACCTC
GAATTATATGGACTATGGTTGCTACTGCGGCAAAGGGGGTAGCGGGACACCGGTAGATGAGTTGGATAGG
TGCTGCAAAATACATGACGACTGCTATGGTGAAGCCGAAAAAAGCCAGAAGTGC----------------
--GCCCCCTACTGGACGTGGTATACTTGGAAATGTGGCAGCGATGGA---------CCACAGTGCGACGA
TTCAGAGACGGGGAGTCGACGTTTTGTGTGTGGTTATGACGCCACAGCAGCCAAGTGCTTTGCCAAAGCC
CCTTACAACAAGGAGAACTACAATATCGAGACA------------------------CGTTGCCAA

>Austrelaps superbus AF184128.1
ATGTATCCTGCTCACCTTCTGGTCCTGTTGGCAGTTTGTGTCTCCCTCTTAGGAGCCTCCGACATTCCTC
CGCAGCCTCTCAACCTCGTACAATTCAGCAGCATGATTCAATGTGCCAACCATGGCAGGAGACCTACCTC
GAATTATATGGACTATGGTTGCTACTGCGGCAAAGGGGGTAGCGGGACACCGGTAGATGAGTTGGATAGG
TGCTGCAAAATACATGACGACTGCTATGGTGAAGCCGAAAAAAGCCAGAAATGC----------------
--GCCCCCTACTGGACGTGGTATACTTGGAAATGTGGCAGCGATGGA---------CCACAGTGCGACGA
TTCAAAAACGGGGTGTCAACGTTTTGTGTGTGATTGTGACGCCACAGCAGCCAAGTGCTTTGCCAAAGCC
CCTTACAACAAGGAGAACTACAATATAAAGACA------------------------CGTTGCCAA

>Austrelaps superbus AF184129.1
ATGTATCCTGCTCACCTTCTGGTCCTGTTGGCAGTTTGTGTCTCCCTCTTAGGAGCCTCCGACATGCCTC
CGCAGCCTCTCAACCTCGTACAATTCAGCAACATGATTCAATGTGCCAACCATGGCAGGAGACCTACCTC
GAATTATATGGACTATGGTTGCTACTGCGGCAAAGGGGGTAGCGGGACACCGGTAGATGAGTTGGATAGG
TGCTGCAAAATACATGACGACTGCTATGGTGAAGCCGAAAAAAGCCAGAAGTGC----------------
--GCCCCCTACTGGACGTGGTATACTTGGAAATGTGGCAGCGATGGA---------CCACAGTGCGACGA
TTCAGAGACGGGGAGTCGACGTTTTGTGTGTGGTTATGACGCCACAGCAGCCAAGTGCTTTGCCAAAGCC
CCTTACAACAAGGAGAACTACAATATCGAGACA------------------------CGTTGCCAA

>Austrelaps superbus AF184130.1
ATGTATCCTGCTCACCTTCTGGTCCTGTTGGCAGTTTGTGTCTCCCTCTTAGGAGCCTCCGACATTCCTC
CGCAGCCTCTCAACCTCTATCAGTTCAGCAACATGATTCAATGTGCCAACCATGGCAGGAGACCTACCAA
GCATTATATGGACTATGGTTGCTACTGCGGCAAAGGAGGTAGCGGGACACCGGTAGATGAATTGGATAGG
TGCTGCAAAATACATGACGACTGCTATGGTGAAGCCGAAAAAAGCCAGAATTGC----------------
--GCCCCCTACTGGACGTGGTATACTTGGAAATGTGGCAGCGATGGA---------CCACAGTGCGACGA
TTCAGAAACGGGGTGTCAACGTTCTGTGTGTGAATGTGATGCCATAGCAGCCAAGTGCTTTGCCAAAGCC
CCTTACAACGACGCGAACTGGGATATCGACACCGAGACA------------------CGTTGCCAA

>Austrelaps superbus AF184131.1
ATGTATCCTGCTCACCTTCTGGTCCTGTTGGCAGTTTGTGTCTCCCTCTTAGGAGCCTCCGACATTCCTC
CGCAGCCTCTCAACCTCTATCAGTTCAGCAACATGATTCAATGTGCCAACCGTGGCAGGAGACCTACCAA
GCATTATATGGACTATGGTTGCTACTGCGGCAAAGGAGGTAGCGGGACACCGGTAGATGAATTGGATAGG
TGCTGCAAAGTACATGACGACTGCTATGGTGAAGCCGAAAAAAGCCAGAATTGC----------------
--GCCCCCTACTGGACGTGGTATACTTGGAAATGTGGCAGCGATGGA---------CCACAGTGCGACGA
TTCAGAAACGGGGTGTCAACGTTCTGTGTGTGAATGTGATGCCATAGCAGCCAAGTGCTTTGCCAAAGCC
CCTTACAACGACGCGAACTGGGATATCGACACCGAGACA------------------CGTTGCCAA

>Austrelaps superbus AF184132.1
ATGTATCCTGCTCACCTTCTGGTCCTGTTGGCAGTTTGTGTCTCCCTCTTAGGAGCCTCCGACATGCCTC
CGCAGCCTCTCAACCTCGTACAATTCAGCAACATGATTCAATGTGCCAACCATGGCAGGAGACCTACCTC
GAATTATATGGACTATGGTTGCTACTGCGGCAAAGGGGGTAGCGGGACACCGGTAGATGCGTTGGATAGG
TGCTGCAAAATACATGACGACTGCTATGGTGAAGCCGAAAAAAGCCAGAATTGC----------------
--GCCCCCTATTGGACGTGGTATACTTGGAAATGTGGCAGCGATGGA---------CCACAGTGCGACGA
TTCAGAAACGGGGTGTAAACGTATTGTGTGTGATTGTGACGTCGAAGCAGCCGACTGCTTCGCCGGAGCC
CCTTACAACAACGCAAACTGGAATATCGACACCAAGAAA------------------CGTTGCCAA

>Austrelaps superbus AF184133.1
ATGTATCCTGCTCACCTTCTGGTCCTGTTGGCAGTTTGTGTCTCCCTCTTAGGAGCCTCCGACATTCCTC
CGCAGCCTCTCAACCTCTATCAGTTCGGCAACATGATTCAATGTGCCAACCATGGCAGGAGACCTACCCA
GCATTATACGGACTACGGTTGCTACTGCGGCAAAGGAGGTAGCGGGACACCGGTAGATGAGTTGGATAGG
TGCTGCAAAACACATGACGACTGCTATACTGAAGCCGGAAAA---AAAGGATGC----------------
--TACCCCAAGTTGACGTTGTATAGTTGGAAATGTGGCAGCGATGGA---------CCACAGTGCGACGA
TTCAGAAACGGGGTGTCAACGTTTTGTGTGTGATTGTGATGCCACAGCAGCCAAGTGCTTTGCCAAAGCC
CCTTACAACAAGGAGAACTACAATATAAAGACA------------------------CCTTGCCAA

>Austrelaps superbus AF184134.1
ATGTATCCTGCTCACCTTCTGGTCCTGTTGGCAGTTTGTGTCTCCCTCTTAGGAGCTGCCAGCATTCCTC
CGCAGCCTCTCAACCTCGTACAATTCAGCTACTTGATTCAATGTGCCAACCATGGCAGTCGAGCTACTTG
GCATTATACGGACTACGGTTGCTACTGCGGCAAAGGAGGTAGCGGGACACCGGTAGATGAGTTGGATAGG
TGCTGCAAAACACATGACGACTGCTATACTGAAGCCGGAAAA---AAAGGATGC----------------
--TACCCCAAGTTGACGTTGTATAGTTGGAAATGTACTGGAAAGGCA---------CCCACCTGC---AA
TTCAAAAACGGGGTGTAAACGTACTGTGTGTGATTGTGATGCCACAGCAGCCAAGTGCTTTGCCAAAGCC
CCTTACAACAACAAGAACTACAATATCGACACCAAGAAA------------------CGTTGCCAA

>Austrelaps superbus AF184135.1
ATGTATCCTGTTCACCTTCTGGTCCTGTTGGCAGTTTGTGTCTCCCTCTTAGGCGCCTCCAACATTCCTC
CGCAGCCTCTCAACCTCTATCAGTTCGGCAACATGATTCAATGTGCCAACCATGGCAGGAGACCTACCCA
GCATTATACGGACTACGGTTGCTACTGCGGCAAAGGAGGTAGCGGGACACCGGTAGATGAGTTGGATAGG
TGCTGCAAAACACATGACGACTGCTATACTGAAGCCGGAAAA---AAAGGATGC----------------
--TACCCCAAGTTGACGTTGTATAGTTGGAAATGTACTGGAAAGGCA---------CCCACCTGC---AA
TTCAAAAACGGGGTGTAAACGTACTGTGTGTGATTGTGATGCCACAGCAGCCAAGTGCTTTGCCAAAGCC
CCTTACAACAACAAGAACTACAATATCGACACCAAGAAA------------------CGTTGCCAA

>Austrelaps superbus AF184136.1
ATGTATCCTGCTCACCTTCTGGTCCTGTTGGCAGTCTGTGTCTCCCTCTTAGGAGCTGCCAGCATTCCTC
CGCAGCCTCTCAACCTCGTACAATTCAGCTACTTGATTCAATGTGCCAACCATGGCAGTCGAGCTACTTG
GCATTATACGGACTACGGTTGCTACTGCGGCAAAGGGGGTAGCGGGACACCGGTAGATGAGTTGGATAGG
TGCTGCAAAATACATGACGACTGCTATGGTGAAGCCGAAAAA---AAAGGATGC----------------
--TACCCCAAGATGTCGGCGTATGATTACTACTGTGGCGAAAATGGA---------CCCTACTGCAGAAA
TATCAAAAAGGAGTGTCAACGTTTTGTGTGTGATTGTGACGTTGAAGCAGCCAAGTGCTTTGCCAGAGCC
CCTTACAACGACGCGAACTGGAATATCGACACCAAGAAA------------------CGTTGTCAA

>Austrelaps superbus AY178051.1
ATGTATCCTGCTCACCTTCTGGTCCTGTTGGCAGTTTGTGTCTCCCTCTTAGGAGCCTCCGACATTCCTC
CGCAGCCTCTCAACCTCGTACAATTCAGCAACATGATTCAATGTGCCAACCATGGCAGGAGACCTACCTC
GAATTATATGGACTATGGTTGCTACTGCGGCAAAGGGGGTAGCGGGACACCGGTAGATGAGTTGGATAGG
TGCTGCAAAATACATGACGACTGCTATGGTGAAGCCGAAAAAAGCCAGAAGTGC----------------
--GCCCCCTACTGGACGTGGTATACTTGGAAATGTGGCAGCGATGGA---------CCACAGTGCGACGA
TTCAAAAACGGGGTGTCAACGTTTTGTGTGTGATTGTGACGCCACAGCAGCCAAGTGCTTTGCCAAAGCC
CCTTACAACAAGGAGAACTACAATATAAAGACA------------------------CGTTGCCAA

>Austrelaps superbus EF599324.1
ATGTATCCTGCTCACCTTCTGGTCCTGTTGGCAGTTTGTGTCTCCCTCTTAGGAGCCGCCAGCATTCCTC
CGCAGCCTCTCAACCTCGTACAATTCAGCTACTTGATTCAATGTGCCAACCATGGCAGTCGAGCTACTTG
GCATTATACGGACTACGGTTGCTACTGCGGCTCAGGAGGTACCGGGACACCCGTGGATGAATTGGATAGG
TGCTGCCAGACTCATGACAACTGCTATGCTGAAGCCGAAAAA---AAAGGATGC----------------
--TACCCCAAGATGTCGGCGTATGATTACTACTGTGGCGAAAATGGA---------CCCTACTGCAGAAA
TATCAAAAAGGAGTGTCAACGTTTTGTGTGTGATTGTGACGTTGAAGCAGCCAAGTGCTTTGCCAGAGCC
CCTTACAACGACGCGAACTGGAATATCGACACCAAGAAA------------------CGTTGTCAA

>Austrelaps superbus EF599326.1
ATGTATCCTGCTCACCTTCTGGTCCTGTTGGCAGTTTGTGTCTCCCTCTTAGGAGCCTCCGACATTCCTC
CGCAGCCTCTCAACCTCTATCAGTTCAGCAACATGATTCAATGTGCCAACCATGGCAGGAGACCTACCAA
GCATTATATGGACTATAGTTGCTACTGCGGCAAAGGAGGTAGCGGGACACCGGTAGATGAATTGGATAGG
TGCTGCAAAATACATGACGACTGCTATGGTGAAGCCGAAAAAAGCCAGAAGTGC----------------
--GCCCCCTACTGGACGTGGTATACTTGGAAATGTGGCAGCGATGGA---------CCACAGTGCGACGA
TTCAGAAACGGGGTGTCAACATTCTGTGTGTGAATGTGATGCCATAGCAGCCAAGTGCTTTGCCAAAGCC
CCTTACAACGACGCAAACTGGGATATCGACACCGAGACA------------------CGTTGCCAA

>Demansia vestigiata DQ917537.1
ATGTTTCCTGCTCGCCTTCTGGTCCTGTTGGGAGTTTGTGTCTCCCTCTTAGGAGCCACCAGGATTCCTA
CTCAGCCTCTCCACCTCATGCAATTCGCCAACATGATTACATGCGCCAACCGTAACACTCGAAGTTGGAT
TTCTTACACGAACTATGGTTGCTACTGCGGCTCAGGAGGTAGCGGGACACCGGTAGATGATTTGGATAGG
TGCTGCCAAGTACATGACGACTGCTATGGGGAAGCCCAAAAACTTCCTGAATGT----------------
--AACCCCTACAAAAACTTTTATTCATATGAATGTGCAGAAGGCCAA---------CTCACCTGCAAAGA
TGACAATGATGAGTGTAAAGCCTTAATTTGTAAGTGTGACCGCCTAGCAGCCATCTGTTTCGCCAAAGCC
CCTTACAACACCAAGAACTTCATGATGAATGACAAGACA------------------CCTTGCCAA

>Demansia vestigiata DQ917538.1
ATGTTTCCTGCTCGCCTTCTGGTCCTGTTGGGAGTTTGTGTCTCCCTCTTAGGAGCCACCAGGATTCCTA
CTCAGCCTCTCCACCTCATGCAATTCGCCAACATGATTACATGCGCCAACCGTAACACTCGAAGTTGGAT
TTCTTACACGAACTATGGTTGCTACTGCGGCTCAGGAGGTAGCGGGACACCGGTAGATGATTTGGATAGG
TGCTGCCAAGTACATGACGACTGCTATGGGGAAGCCCAAAAACTTCCTGAATGT----------------
--AACCCCTACAAAAACTTTTATTCATATGAATGTGCAGAAGGCCAA---------CTCACCTGCAAAGA
TGACAATGATGAGTGTAAAGCCTTAATTTGTAAGTGTGACCGCCTAGCAGCCATCTGTTTCGCCAAAGCC
CCTTACAACACCGAGAACTTCATGATGAATGACAAGACA------------------CCTTGCCAA

>Demansia vestigiata DQ917539.1
ATGTTTCCTGCTCGCCTTCTGGTCCTGTTGGGAGTTTGTGTCTCCCTCTTAGGAGCCACCAGGATTCCTA
CTCAGCCTCTCCACCTCATGCAATTCGCCGACATGATTACATGCGCCAACCGTAACACTCGAAGTTGGAT
TTCTTACACGAACTATGGTTGCTACTGCGGCTCAGGAGGTAGCGGGACACCGGTAGATGATTTGGATAGG
TGCTGCCAAGTACATGACGACTGCTATGGGGAAGCCCAAAAACTTCCTGAATGT----------------
--AACCCCTACAAAAACTTTTATTCATATGAATGTGCAGAAGGCCAA---------CTCACCTGCAAAGA
TGACAACGATGAGTGTAAAGCCTTAATTTGTAAGTGTGACCGCCTAGCAGCCATCTGTTTCGCCAAAGCC
CCTTACAACACCAAGAACTTCATGATGAATGACAAGACA------------------CCTTGCCAA

>Demansia vestigiata DQ917540.1
ATGTTTCCTGCTCACCTTCTGGTCCTGTTGGGAGTTTGTGTCTCCCTCTTAGAAGCCGCCAAGATTCCTC
CTCAGCCTCTCCACCTCCTGCAATTTGGCAGCATGATTACATGTGCCAACAGTAACAGTCGACCTGCTTG
GCATTATATGGACTATGGTTGCTTCTGCGGCGCAGGAGGTCGCGGGACACCGGTAGATGATTTGGACAGG
TGCTGCCAGGTACATGACGACTGCTATGGTGAAGCCGAAAGACTTCCTTCGTGT----------------
--AACCCCTACAGAAACTTTTATTCATACGAATGTCATGGAGCCGAA---------CCCACCTGCACAAT
TGGAAACGATAGGTGTGCAGCCTTTATTTGTAATTGTGACCGCATAGCGGCCATCTGCTTCGCCGGTGCC
ACTTACGATGACGCACACTGGAATATCGACAGCACTCCA------------------CCTTGCCAA

>Drysdalia coronoides FJ752448.1
ATGTATCCTGCTCACCTTCTGGTCCTGTTGGCAGTTTGTGTCTCCCTCTTAGGAGCCGCCAGCGTTCCTC
CGCAGCCTCTCAACCTCGTACAATTCGGCTACTTGATTCAATGTGCCAACCATGGCAGTCGAGCTACTTG
GCATTATATGGACTACGGTTGCTACTGCGGCGCAGGAGGTAGCGGGACACCGGTAGATGACTTGGATAGG
TGCTGCAAAATACATGACGACTGCTATGGTGATGCCGAAAAA---AAAGGATGC----------------
--TCCCCCAAGATGTTGGCGTATGATTACTACTGTGGCGAAAATGGA---------CCCTACTGCAAAAA
TATCAAAAAGGAGTGTCAACGTTTTGTGTGTGATTGTGACGTCAAAGCAGCCAAGTGCTTCGCCGGAGCC
CCTTACAACGACGCGAACTGGAATATCGACACCACGAAA------------------CATTGCCAG

>Drysdalia coronoides FJ752450.1
ATGTATCCTGCTCACCTTCTGGTCCTGTTGGCAGTTTGTGTCTCCCTCTTAGGAGCCGCCAGCGTTCCTC
CGCAGCCTCTCAACCTCGTACAATTCGGCTACTTGATTCAATGTGCCAACCATGGCAGTCGAGCTACTTG
GCATTATATGGACTACGGTTGCTACTGCGGCGCAGGAGGTAGCGGGACACCGGTAGATGACTTGGATAGG
TGCTGCAAAATACATGACGACTGCTATGGTGATGCCGAAAAA---AAAGGATGC----------------
--TCCCCCAAGATGTTGGCGTATGATTACTACTGTGGCGAAAATGGA---------CCCTACTGCAAAAA
TATCAAAAAGGAGTGTCAACGTTTTGTGTGTGCTTGTGACGTCCAAGCAGCCAAGTGCTTCGCCGGAGCC
CCTTACAACGACGCGAACTGGAATATCGACACCACGAAA------------------CATTGCCAG

>Hoplocephalus stephensii EF164997.1
ATGTATCCTGCTCACCTTCTGGTCCTGTTGGCAGTTTGTGTCTCCCTTTTAGGAGCCTCCGACATTCCTC
CGCAGCCTCTCAACCTTGAACAATTCGACAACATGATTGAATGTGCCAACTATGGCAGTCGACCTTCTTG
GCATTATATGGACTACGGTTGCTACTGCGGCAAAGGAGGTAGCGGGACACCGGTAGATGAGTTGGATAGG
TGCTGCAAAACACATGAGGACTGCTATACTGAAGCCGAAAAA---CGCGGATGC----------------
--CACCCCAAGTTCTCGGCATATAGTTGGAAATGTGGCAGCGATGGA---------CCCACCTGC---GA
TGGCAACAATGAGTGTAAAGCCTTTATCTGTAATTGTGACCGCACAGCAGCCAAGTGCTTTGCCAAAGCC
CCTTTCAACCAGGAAAACTGGGATATCGACACCGAGACA------------------CATTGCCAA

>Hoplocephalus stephensii EF164998.1
ATGTATCCTGCTCACCTTCTGGTCCTGTTGGCAGTTTGTGTCTCCCTCTTAGGAGCCTCCAACATTCCTC
CGCAGCCTCTCAACCTTGAACAATTCGACAACATGATTGAATGTGCCAACTATGGCAGTCGACCTTCTTG
GCATTATATGGACTACGGTTGCTACTGCGGCAAAGGAGGCAGCGGGACACCGGTAGATGAGTTGGATAGG
TGCTGCAAAACACATGAGGACTGCTATACTGAAGCCGAAAAA---CGCGGATGC----------------
--CACCCCAAGTTCTCGGCATATAGTTGGAAATGTGGCAGCGATGGA---------CCCACCTGC---GA
TGGCAACAATGAGTGTAAAGCCTTTATCTGTAATTGTGACCGCACAGCAGCCAAGTGCTTTGCCAAAGCC
CCTTTCAACCAGGAAAACTGGGATATCGACACCGAGACA------------------CATTGCCAA

>Hoplocephalus stephensii EF164996.1
ATGTATCCTGCTCACCTTCTGGTCCTGTTGGCAGTTTGTGTCTCCCTCTTAGGAGCCTCCGACATTCCTC
CGCGGCCTCTCAACCTCTATCAGTTCAAGAACATGATTCCATGTGCCAACCATGGCAGAAGACCTACTTG
GCATTATATGGACTACGGTTGCTACTGCAGCTCAGGAGGTAGCGGGACACCCGTAGATGAGTTGGATAGG
TGCTGCAAAACACATGAGGACTGCTATACTAACATCGGAACA---TCCAAATGC----------------
--AACCCCAAGTCGCAGATTTATACTTGGCAATGTGGCAGCGATGGG---------CCACACTGCGACGA
TTCAAAAACAGGATGTGAACGTTCTGTGTGTGAATGTGATGCCGCAGCAGCCAAGTGCTTTGCCAAAGCC
CCTTACAACCAGGAAAACTGGAATATCGACACCAAGAAA------------------CGTTGCCAA

>Notechis scutatus X12605.1
ATGTATCCTGCTCACCTTCTGGTCCTGTTGACAGTTTGTGTCTCCCTCTTAGAAGCCTCCAGCATTCCTG
CGCGGCCTCTCAACCTCTATCAGTTCGGCAACATGATTCAATGTGCCAACCATGGCAGGAGACCTACTTT
GGCTTATGCGGACTACGGTTGCTACTGCGGCGCAGGAGGTAGCGGGACACCGGTGGATGAGTTGGATAGG
TGCTGCAAAGCACATGATGACTGCTATGGTGAAGCCGGAAAA---AAAGGATGC----------------
--TACCCCACGTTGACGTTGTATAGTTGGCAATGTATTGAAAAAACA---------CCCACCTGC---AA
TTCAAAAACGGGATGTGAACGTTCTGTGTGTGATTGTGATGCCACAGCAGCCAAGTGCTTTGCCAAAGCC
CCTTACAACAAGAAGAACTACAATATCGACACCGAGAAA------------------CGTTGCCAA

>Notechis scutatus X14043.1
ATGTATCCTGCTCACCTTCTGGTCCTGTTGGCAGTTTGTGTCTCCCTCTTAGGAGCCGCCAGCATTCCTC
CGCTGCCTCTCAACGTCGCACAATTCGACAACATGATTGAATGTGCCAACTATGGCAGTCGACCTTCTTG
GCATTATATGGAGTACGGTTGCTACTGCGGCAAAGAAGGTAGCGGGACTCCGGTAGATGAGTTGGATAGG
TGCTGCAAAGCACATGACGACTGCTATACTGAAGCCGAAAAA---CGCAGATGC----------------
--CACCCCAAGTTCTCGGCATATAGTTGGAAATGTGGCAGCGATGGA---------CCCACCTGC---GA
TCCAGAAACGGGGTGTAAACGTACTGTGTGTGATTGTGATGCCACAGCAGCCAAGTGCTTTGCCAAAGCC
CCTTTCAACCAGGCAAACTGGAATATCGACACCGAGACA------------------CATTGCCAA

>Notechis scutatus DQ085831.1
ATGTATCCTGCTCACCTTCTGGTCCTGTTGGCAGTTTGTGTCTCCCTCTTAGGAGCCGCCAGCATTCCTC
CGCAGCCTCTCAACCTCGTACAATTCAGCTACTTGATTCAATGTGCCAACCATGGCAGAAGACCTACTTG
GCATTATATGGACTACGGTTGCTACTGCGGCGCAGGAGGTAGCGGGACACCGGTAGATGAGTTGGATAGG
TGCTGCAAAATACATGACGACTGCTATGATGAAGCCGGAAAA---AAAGGATGC----------------
--TTCCCCAAGATGTCGGCGTATGATTACTACTGTGGCGAAAATGGA---------CCCTACTGCAGAAA
TATCGAAAAGAAGTGTCTACGTTTTGTGTGTGATTGTGACGTCGAAGCAGCCTTCTGCTTTGCCAAAGCC
CCTTACAACAACGCGAACTGGAATATCGACACCAAGAAA------------------CGTTGCCAA

>Notechis scutatus DQ085832.1
ATGTATCCTGCTCACCTTCTGGTCCTGTTGGCAGTTTGTGTCTCCCTCTTAGGAGCCGCCAGCATTCCTC
CGCAGCCTCTCAACCTCGTACAATTCAGCTACTTGATTCAATGTGCCAACCATGGCAGAAGACCTACTTG
GCATTATATGGACTACGGTTGCTACTGCGGCGCAGGAGGTAGCGGGACACCGGTAGATGAGTTGGATAGG
TGCTGCAAAATACATGACGACTGCTATGATGAAGCCGGAAAA---AAAGGATGC----------------
--TTCCCCAAGATGTCGGCGTATGATTACTACTGTGGCGAAAATGGA---------CCCTACTGCAGAAA
TATCGAAAAGAAGTGTCTACGTTTTGTGTGTGATTGTGACGTCGAAGCAGCCTTCTGCCTTGCCAAAGCC
CCTTACAACAACGCGAACTGGAATATCGACACCAAGAAA------------------CGTTGCCAA

>Notechis scutatus DQ085833.1
ATGTATCCTGCTCACCTTCTGGTCCTGTTGGCAGTTTGTGTCTCCCTCTTAGGAGCCGCCAGCATTCCTC
CGCTGCCTCTCAACCTCGCACAATTCGACAACATGATTGAATGTGCCAACTATGGCAGTCGACCTTCTTG
GCATTATATGGACTACGGTTGCTACTGCGGCAAAGAAGGTAGCGGGACTCCGGTAGATGAGTTGGATAGG
TGCTGCAAAACATATGACGACTGCTATACTGAAGCCGAAAAA---CGCGGATGC----------------
--CACCCCAAGTTCTCGGCATATAGTTGGAAATGTGGCAGCGATGGA---------CCCACCTGC---GA
TTCAGAAACGGGGTGTAAACGTTCTGTGTGTGATTGTGATGCCACAGCAGCCAAGTGCTCTGCCAAAGCC
CCTTTCAACCAGGCAAACTGGAATATCGACACCGAGACA------------------CATTGCCAA

>Notechis scutatus DQ917544.1
ATGTATCCTGCTCACCTTCTGGTCCTGTTGGCAGTTTGTGTCTCCCTCTTAGGAGCCGCCAGCATTCCTC
CGCTGCCTCTCAACCTCGCACAATTCGACATGTTGATTCAATGTGCCAACCATCACAGTCGAGCTACTTG
GCATTATATGGACTACGGTTGCTACTGCGGCTGGGGAGGTAGCGGGACACCGGTAGACGACTTGGATATG
TGCTGCAAAATACATGACGACTGCTATGCTAAAGCCGAAAGC---AGCAGCTGC----------------
--AACCCCAAGTGGACGATGTATGATTACTACTGTAACAGCGAGGGA---------CCCTACTGCAGAAA
TATCAAAAAGAAGTGTCAACGTTCTGTGTGTGATTGTGACGTCGAAGCAGCCTTCTGCTTTGCCAGAACC
CCTTACAACAACTCGAACTGGGATATCGACACCGAGACA------------------CATTGCCAA

>Oxyuranus microlepidotus DQ085822.1
ATGCATCCTGCTCACCTTCTGGTCCTGTTGGCAGTTTGTGTCTCCCTCTTAGGAGCCTCCGACATTCCTC
CGCTGCCTCTCAACCTCGCACAATTCGGCTTCATGATTAAATGTGCCAACGGTGGCAGTCGACCAGTTTC
GCATTATATGGACTACGGTTGCTACTGTGGCAAAGGAGGTAGCGGGACACCGGTAGACGAGTTGGATAGG
TGCTGCCAGGTTCATGACGAGTGCTATGGTGAAGCCGAAAAACGCTTCAAATGC----------------
--GTCCCCTACATGACGTTGTATAGTTGGAAATGTTATGGAACAGCA---------CCCTCCTGC---AA
TACGAAAACGGACTGTCAACGTTTTGTGTGTAATTGTGATGCCAAAGCAGCCGAGTGCTTCGCCAGATCC
CCTTACCAGAACAAAAACTGGAATATCAACACCAAGGCA------------------CGTTGCAAA

>Oxyuranus microlepidotus DQ085823.1
ATGCATCCTGCTCACCTTCTGGTCCTGTTGGCAGTTTGTGTCTCCCTCTTAGGAGCCTCCGACATTCCTC
CGCTGCCTCTCAACCTCGCACAATTCGGCTTCATGATTAAATGTGCCAACCGTGGCAGTCGACCAGTTTC
GCATTATATGGACTACGGTTGCTACTGTGGCAAAGGAGGTAGCGGGACACCGGTAGACGAGTTGGATAGG
TGCTGCCAGGTTCATGACGAGTGCTATGGTGAAGCCGAAAAACGCTTCAAATGC----------------
--GTCCCCTACATGACGTTGTATAGTTGGAAATGTTATGGAACAGCA---------CCCTCCTGC---AA
TACGAAAACGGACTGTCAACGTTTTGTGTGTAATTGTGATGCCAAAGCAGCCGAGTGCTTCGCCAGATCC
CCTTACCAGAACAAAAACTGGAATATCAACACCAAGGCA------------------CGTTGCAAA

>Oxyuranus microlepidotus DQ085824.1
ATGCATCCTGCTCACCTTCTGGTCCTGTTGGCAGTTTGTGTCTCCCTCTTAGGAGCCTCCGACATTCCTC
CGCTGCCTCTCAACCTCGCACAATTCGGCTTCATGATTAAATGTGCCAACCATCGCAGTCGACCAGTTTC
GCATTATATGGACTACGGTTGCTATTGTGGCAAAGGAGGTAGCGGGACACCGGTAGACGAGTTGGATAGG
TGCTGCCAGGTTCATGACGAGTGCTATGGTGAAGCCGAAAAACGCTTCAAATGC----------------
--GTCCCCTACATGACGTTGTATAGTTGGAAATGTTATGGAACAGCA---------CCCTCCTGC---AA
TACGAAAACGGACTGTCAACGTTTTGTGTGTAATTGTGATGCCAAAGCAGCCGAGTGCTTCGCCAGATCC
CCTTACCAGAACAAAAACTGGAATATCAACACCAAGGCA------------------CGTTGCAAA

>Oxyuranus microlepidotus DQ085825.1
ATGCATCCTGCTCACCTTCTGGTCCTGTTGGCAGTTTGTGTCTCCCTCTTAGGAGCCTCCGACATTCCTC
CGCTGCCTCTCAACCTCGCACAATTCGGCTTCATGATTAAATGTGCCAACGGTGGCAGTCGACCAGTTTC
GCATTATATGGACTACGGTTGCTACTGTGGCAAAGGAGGTAGCGGGACACCGGTAGACGAGTTGGATAGG
TGCTGCCAGGTTCATGACGAGTGCTATGGTGAAGCCGAAAAACGCTTCAAATGC----------------
--GTCCCCTTCGTGACGTTGTATAGTTGGAAATGTTATGGAAAAGCA---------CCCTCCTGC---AA
TACGAAAACGGACTGTCAACGTTTTGTGTGTAATTGTGATGCCAAAGCAGCCGAGTGCTTCGCCAGATCC
CCTTACCAGAACAAAAACTGGAATATCAACACCAAGGCA------------------CGTTGCAAA

>Oxyuranus microlepidotus DQ085820.1
ATGCATCCTGCTCACCTTCTGGTCCTGTTGGCAGTTTGTGTCTCCCTCTTAGGAGCCTCCGACATTCCTC
CGCTGCCTCTCAACCTCCTTCAGTTCGGCTTCATGATTGAATGTGCCATCCGTAACAGGCAACCTGCTTT
GGATTTTATGAACTACGGTTGCTACTGCGGTACAGTAGGTCACGGGACACCGGTAGACGACTTGGATAGG
TGCTGCAAAACACGTAACGAGTGCTATGCTGAAGCCGAAAAG---CATGGATGC----------------
--TACCCCAGTTTGACGACGTATAGATGGCAATGTGGCCGAGTTGGA---------CTCCACTGC---AA
TTCAAAAACGCAGTGTGAAGTTTTTGTGTGTGCTTGTGACCTCGCGGCAGCCAAGTGCTTGGCCCAAGAA
GATTACAACCCTGCCCACTTCAATATCAACACCAAGGCA------------------CGTTGCAGA

>Oxyuranus scutellatus AY691661.1
ATGCATCCTGCTCACCTTCTGGTCCTGTTGGCAGTTTGTGTCTCCCTCTTAGGAGCCTCCGACATTCCTC
CGCTGCCTCTCAACCTCGTACAATTCGGCTTCATGATTAAATGTGCCAACGGTGGCAGTCGACCAGTTTC
GCATTATATGGACTACGGTTGCTACTGTGGCAAAGGAGGTAGCGGGACACCGGTAGACGAGTTGGATAGG
TGCTGCCAGGTTCATGACGAGTGCTATGGTGAAGCCGAAAAACGCTTGGGATGC----------------
--TCCCCCTTCGTGACGTTGTATAGTTGGAAATGTTATGGAAAAGCA---------CCCTCCTGC---AA
TACGAAAACGGACTGTCAACGTTTTGTGTGTAATTGTGATGCCAAAGCAGCCGAGTGCTTCGCCAGATCC
CCTTACCAGAAAAAAAACTGGAATATCAACACCAAGGAA------------------CGTTGCAAA

>Oxyuranus scutellatus AY691662.1
ATGCATCCTGCTCACCTTCTGGTCCTGTTGGCAGTTTGTGTCTCCCTCTTAGGAGCCTCCGACATTCCTC
CGCTGCCTCTCAACCTCGTACAATTCGGCTTCATGATTAAATGTGCCAACGGTGGCAGTCGACCAGTTTC
GCATTATATGGACTACGGTTGCTACTGTGGCAAAGGAGGTAGCGGGACACCGGTAGACGAGTTGGATAGG
TGCTGCCAGGTTCATGACGAGTGCTATGGTGAAGCCGAAAAACGCTTGGGATGC----------------
--TCCCCCTTCGTGACGTTGTATAGTTGGAAATGTTATGGAAAAGCA---------CCCTCCTGC---AA
TACGAAAACGGACTGTCAACGTTTTGTGTGTAATTGTGATGCCAAAGCAGCCGAGTGCTTCGCCAGATCC
CCTTACCAGAAAAAAAACTGGAATATCAACACCAAGGCA------------------CGTTGCAAA

>Oxyuranus scutellatus DQ085819.1
ATGCATCCTGCTCACCTTCTGGTCCTGTTGGCAGTTTGTGTCTCCCTCTTAGGAGCCTCCGACATTCCTC
CGCTGCCTCTCAACCTCGCACAATTCGGCTTCATGATTCGATGTGCCAACGGTGGCAGTCGATCACCTTT
AGATTATACGGACTACGGTTGCTACTGTGGCAAAGGAGGTAGCGGGACACCGGTAGACGACTTGGATAGG
TGCTGCCAGGTTCATGACGAGTGCTATGGTGAAGCCGAAAAACGCTTGGGATGC----------------
--TCCCCCTTCGTGACGTTGTATAGTTGGAAATGTTATGGAAAAGCA---------CCCTCCTGC---AA
TACGAAAACGGACTGTCAACGTTTTGTGTGTAATTGTGATGCCAAAGCAGCCGAGTGCTTCGCCAGATCC
CCTTACCAGAAAAAAAACTGGAATATCAACACCAAGGCA------------------CGTTGCAAA

>Oxyuranus scutellatus DQ085817.1
ATGCATCCTGCTCACCTTCTGGTCCTGTTGGCAGTTTGTGTCTCCCTCTTAGGAGCCTCCGACATTCCTC
CGCTGCCTCTCAACCTCGTACAATTCGGCTTCATGATTGAATGTGCCATCCGTAACAGGCAACCTGCTTT
GGATTTTATGAACTACGGTTGCTACTGCGGTACAGTAGGTTGCGGGACACCGGTAGATGACTTGGATAGG
TGCTGCCAGGTTCATGACGAGTGCTATGGTGAAGCCGAAAAACGCTTGGGATGC----------------
--TCCCCCTTCGTGACGTTGTATAGTTGGAAATGTTATGGAAAAGCA---------CCCTCCTGC---AA
TACGAAAACGGACTGTCAACGTTTTGTGTGTAATTGTGATGCCAAAGCAGCCGAGTGCTTCGCCAGATCC
CCTTACCAGAAAAAAAACTGGAATATCAACACCAAGGCA------------------CGTTGCAAA

>Oxyuranus scutellatus DQ085818.1
ATGCATCCTGCTCACCTTCTGGTCCTGTTGGCAGTTTGTGTCTCCCTCTTAGGAGCCTCCGACATTCCTC
CGCTGCCTCTCAACCTCCTTCAGTTCGGCTACATGATTCGATGTGCCAACCGTCGCACTCGACCGGTTTG
GCATTATATGGACTACGGTTGCTACTGTGGCAAAGGAGGTAGCGGGACACCGGTAGATGACTTGGATAGG
TGCTGCCAGGTTCATGACGAGTGCTATGGTGAAGCCAAAAGACGCTTCAGATGC----------------
--GCCCCCTACTGGACGTTGTATAGTTGGAAATGTTATGGAACAGCA---------CCCTCCTGC---AA
TACAAAAACGCAGTGTGAAGGTTTTGTGTGTAATTGTGATGCCAAAGCAGCCGAGTGCTTCGCCAGATCC
CCTTACCAGCCCTCGAACCGGAATATCAACACCAAGGAA------------------CGTTGCAAA

>Oxyuranus scutellatus AY691657.1
ATGCATCCTGCTCACCTTCTGGTCCTGTTGGCAGTTTGTGTCTCCCTCTTAGGAGCCTCCGACATTCCTC
CGCTGCCTCTCAACCTCGTACAATTCGGCAAAATGATTGAATGTGCCATCCGTAACAGGCGACCTGCTTT
GGATTTTATGAACTACGGTTGCTACTGTGGCAAAGGAGGTAGCGGGACACCGGTAGACGACTTGGATAGG
TGCTGCCAGGTTCATGACGAGTGCTATGCTGAAGCCGAAAAG---CATGGATGC----------------
--TACCCCAGTTTGACGACGTATACATGGGAATGTCGCCAAGTTGGA---------CCCTACTGC---AA
TTCAAAAACGCAGTGTGAAGTTTTTGTGTGTGCTTGTGACTTCGCGGCAGCCAAGTGCTTTGCCCAAGAA
GATTACAACCCTGCCCACTCCAATATCAACACCGGTGAA------------------CGTTGCAAA

>Oxyuranus scutellatus AY691658.1
ATGCATCCTGCTCACCTTCTGGTCCTGTTGGCAGTTTGTGTCTCCCTCTTAGGAGCCTCCGACATTCCTC
CGCTGCCTCTCAACCTCGTACAATTCGGCTTCATGATTAAATGTGCCAACCGTAACAGTCGACCAGTTTC
GCATTATATGGACTACGGTTGCTACTGCGGCCCTGGAGGTAGTGGGACACCGATAGATGACTTGGATAGG
TGCTGCCAGGTTCATGACCAGTGCTATGATGAAGCCGTAAGACGCTACAGATGC----------------
--TCCCCCTACTTGACGATGTATAGTTGGAAATGTTATGGAACAGCA---------CCCTCCTGC---AA
TTCAAAAACGCAGTGTGAAGGTTTTGTGTGTAATTGTGATGCCAAAGCAGCCGAGTGCTTCGCCAGATCC
CCTTACCAGCCCTCGAACCGGAATATCAACACCAAGGAA------------------CGTTGCAAA

>Pseudechis australis DQ085843.1
ATGTCTCCTGCTCACCTTCTGGTCCTGTTGGCAGTTTGTGTCTCCCTCTTAGGAGCCTCCGACGTTCGTC
CACGGCCTCTCAACCTCATACAGTTCGGCAACATGATTCAATGTGCCAACAAGGGCAGTCGACCTACAAG
GCATTATATGGACTACGGTTGCTACTGCGGCTGGGGAGGTAGCGGGACACCGGTAGATGAGTTGGATAGG
TGCTGCCAGACTCATGACAACTGCTATGGTGAAGCCGAAAAA---AAAGGATGC----------------
--TACCCCAAGTTGACGTTGTATAGTTGGGACTGTACTGGAAATGTT---------CCCATCTGC---AG
TCCAAAAGCGGAGTGTAAAGATTTTGTGTGTGCTTGTGACGCTGAAGCAGCCAAGTGCTTTGCCAAGGCC
GCTTACAACGATGCGAACTGGAATATCGACACCAAGACA------------------CGTTGC---

>Pseudechis australis DQ085842.1
ATGTCTCCTGCTCACCTTCTAGTCCTGTTGGCAGTTTGTGTCTCCCTCTTAGGAGCCTCCGACATTCGTC
CGCAGCCTCTCAACCTCATACAATTCGGCAACATGATTCAATGTGCCAACAAGGGCAGTCGACCTTCTTT
GGATTATGCAGACTACGGTTGCTACTGCGGCTGGGGAGGTAGCGGGACACCGGTAGATGAGTTGGATAGG
TGCTGCCAAGTACATGACAACTGCTATGAGCAAGCCGGAAAA---AAAGGATGC----------------
--TTCCCCAAGTTGACGTTGTATAGTTGGAAATGTACTGGAAATGTA---------CCCACCTGC---AA
TTCAAAACCGGGGTGTAAAAGTTTTGTGTGTGCTTGTGACGCCGCAGCAGCCAAGTGCTTTGCCAAAGCC
CCTTACAAGAAGGAGAACTACAATATCGACACCAAGAAA------------------CGTTGCAAA

>Pseudechis australis DQ085844.1
ATGTCTCCTGCTCACCTTCTGGTCCTGTTGGCAGTTTGTGTCTCCCTCTTAGGAGCCTCCGACGTTCGTC
CACGGCCTCTCAACCTCATACAGTTCGGCAGCATGATTCAATGTGCCAACAAGGGCAGTCGACCTACAAG
GCATTATATGGACTACGGTTGCTACTGCGGCTGGGGAGGTAGCGGGACACCGGTAGATGAGTTGGATAGG
TGCTGCCAGACTCATGACAACTGCTATGAGCAAGCCGGAAAA---AAAGGATGC----------------
--TTCCCCAAGATAACCTGGTATAGTTGGGACTGTACTGAAAATGTT---------CCCACCTGC---AA
TCCAAAAGCGGAGTGTAAAGATTTTACGTGTGCTTGTGACGCCGAAGCAGCCAAGTGCTTTGCCAAGGCC
GCTTACAACGACGCGAACTGGAATATCGACACCAAGACA------------------CGTTGC---

>Pseudechis australis DQ085846.1
ATGTCTCCTGCTCACCTTCTGGTCCTGTTGGCAGTTTGTGTCTCCCTCTTAGGAGCCTCCGACGTTCGTC
CACGGCCTCTCAACCTCATACAGTTCGGCAACATGATTCAATGTGCCAACAAGGGCAGTCGACCTACAAG
GCATTATATGGACTACGGTTGCTACTGCGGCTGGGGAGGTAGCGGGACACCGGTAGATGAGTTGGATAGG
TGCTGCCAAGTACATGACAACTGCTATGAGCAAGCCGGAAAA---AAAGGATGC----------------
--TTCCCCAAGTTGACGTTGTATGGTTGGAAATGTACTGGAAATGTA---------CCCACCTGC---AA
TCCAAAAACGGAGTGTAAAGATTTTACGTGTGCTTGTGACGCCGAAGCAGCCAAGTGCTTTGCCAAGGCC
CCTTACAAGAAGGAGAACTGGAATATCGACACCAAGACA------------------CGTTGCAAA

>Pseudechis australis DQ085847.1
ATGTCTCCTGCTCACCTTCTGGTCCTGTTGGCAGTTTGTGTCTCCCTCTTAGGAGCCTCCGATATTCCTC
CGCAGCCTCTCAACATCCTTCAGTTCAGGAAGATGATTCAATGTGCTAACAAGGGCAGTCGAGCTGCTTG
GCATTATCTGGACTACGGTTGCTACTGCGGCCCTGGAGGTCGTGGGACACCTGTAGATGAGTTGGATAGG
TGCTGCAAAATACATGACGACTGCTATATTGAAGCCGGAAAA---GACGGATGC----------------
--TACCCCAAGTTGACCTGGTATAGTTGGGACTGTACTGGAGATGCA---------CCCACCTGC---AA
TCCAAAATCGAAGTGTAAAGATTTTGTGTGTGCTTGTGATGCCGCAGCAGCCAAGTGCTTTGCCAAAGCC
CCTTACAACAAGGCGAACTGGAATATCGACACCAAGACA------------------CGTTGCAAA

>Pseudechis australis DQ085848.1
ATGTCTCCTGCTCACCTTCTGGTCCTGTTGGCAGTTTGTGTCTCCCTCTTAGGAGCCTCCGATGTTCGTC
CGCAGCCTCTCAACCTCATACAATTAAGCAACATGATTAAATGTGCCATACCTGGCAGTCGACCTTTGTT
CCAGTATACGGACTACGGTTGCTACTGCGGCAAAGGAGGTCATGGGACACCGGTAGATGAGTTGGATAGG
TGCTGCAAAGCACATGACGACTGCTATGGTGAAGCTGGAAAG---AAAGGATGC----------------
--TACCCAGTGTTGACGTTGTATAGTTGGGAATGTACTGAAAAAGTA---------CCCACCTGC---AA
TTCAAAAACGAAGTGTAAACGTATTGTGTGTGATTGTGATGCCGCAGTAGCCAAGTGCTTTGCCAAAGCC
CCTTACAAGAAGGAGAACTACAATATCGACACCAAGACA------------------CGTTGCAAA

>Pseudechis australis AB531118.1
ATGTCTCCTGCTCACCTTCTGGTCCTGTTGGCAGTTTGTGTCTCCCTCTTAGGAGCCTCCGATGTTCGTC
CGCAGCCTCTCAACCTCATACAATTCAGCAACATGATTCAATGTGCCAACAAGGGCAGTCGACCTTCTTT
GGATTATGCGGACTACGGTTGCTACTGTGGCTGGGGAGGTAGCGGGACACCGGTAGATGAGTTGGATAGG
TGCTGCAAAGTACATGACGACTGCTATGAGCAAGCCGGAAAA---AAAGGATGC----------------
--TTCCCCAAGTTGACGTTGTATAGTTGGAAATGTACTGGAAATGTA---------CCCACCTGC---AA
TCCAAAATCGATGTGTAAAGATTTTGCGTGTGCTTGTGACGCCGCAGCAGCCAAGTGCTTTGCCAAAGCC
CCTTACAAGAAGGAGAACTACAATATCAATACCAAGACA------------------CGTTGCAAA

>Pseudechis australis AB531119.1
ATGTCTCCTGCTCACCTTCTAGTCCTGTTGGCAGTTTGTGTCTCCCTCTTAGGAGCTTCCGACATTCGTC
CGCAGCCTCTCAACCTCATACAATTCGGCAACATGATTCAATGTGCCAACAAGGGCAGTCGACCTTCTTT
GGATTATGCAGACTACGGTTGCTACTGTGGCTGGGGAGGTAGCGGGACACCGGTAGATGAGTTGGATAGG
TGCTGCAAAGTACATGACAACTGCTATGAGCAAGCTGGAAAA---AAAGGATGC----------------
--TTCCCCAAGTTGACGTTGTATAGTTGGAAATGTACTGGAAATGCA---------CCCACCTGC---AA
TTCAAAACCGGGGTGTAAACGTTTTGTGTGTGCTTGTGACGCCGCAGCAGCCAAGTGCTTTGCCAAAGCC
CCTTACAAGAAGGAGAACTACAATATCAACACCAAGAAA------------------CGTTGCAAA

>Pseudechis australis AB531121.1
ATGTCTCCTGCTCACCTTCTGGTCCTGTTGGCAGTTTGTGTCTCCCTCTTAGGAGCCTCCGATGTTCGTC
CACGGCCTCTCAACCTCATACAGTTCGGCAACATGATTCAATGTGCCAACAAGGGCAGTCGACCTACAAG
GCATTATATGGACTACGGTTGCTACTGCGGCTGGGGAGGTAGCGGGACACCGGTAGATGAGTTGGATAGG
TGCTGCCAGACTCATGACAACTGCTATGGTGAAGCCGAAAAA---AAAGGATGC----------------
--TACCCCAAGTTGACGTTGTATAGTTGGGACTGTACTGGAAATGTA---------CCCATCTGC---AG
TCCCAAAGCGGAGTGTAAAGATTTTGTGTGTGCTTGTGACGCCGAAGCAGCCAAGTGCTTTGCCAAGGCC
GCTTACAACGACGCGAACTGGAATATCGACACCAACACA------------------CGTTGC---

>Pseudechis australis AB531123.1
ATGTCTCCTGCTCACCTTCTGGTCCTGTTGGCAGTTTGTGTCTCCCTCTTAGGAGCCTCCGACGTTCGTC
CGCGGCCTCTCAACCTCATACAGTTCGGCAGCATGATTCAATGTGCCAACAAGGGCAGTCGACCTACAAG
GCATTATATGGACTACGGTTGCTACTGCGGCTGGGGAGGTAGCGGGACACCGGTAGATGAGTTGGATAGG
TGCTGCAAAGTACATGACGACTGCTACGATCAAGCCGGAAAA---AAAGGATGC----------------
--TTCCCCAAGATAACCTGGTATAGTTGGGACTGTACTGAAAATGTA---------CCCACCTGC---AA
TCCAAAAACGGAGTGTAAAGATTTTACGTGTGCTTGTGACGCCGAAGCAGCCAAGTGCTTTGCCAAGGCC
CCTTACAACGACGCGAACTGGAATATCGACACGAAGACA------------------CGTTGCAAA

>Pseudechis australis AB531124.1
------CCTGCTCACCTTCTGGTCCTGTTGGCAGTTTGTGTCTCCCTCTTAGGAGCCTCCGACGTTCGTC
CGCGGCCTCTCAACCTCATACAGTTCGGCAGCATGATTCAATGTGCCAACAAGGGCAGTCGACCTACAAG
GCATTATATGGACTACGGTTGCTACTGCGGCTGGGGAGGTAGCGGGACACCGGTAGATGAGTTGGATAGG
---TGCAAAGTACATGACGACTGCTACGATCAAGCCGGAAAA---AAAGGATGC----------------
--TTCCCCAAGATAACCTGGTATAGTTGGGACTGTACTGAAAATGTA---------CCCACCTGC---AA
TCCAAAAACGGAGTGTAAAGATTTTACGTGTGCTTGTGACGCCGAAGCAGCCAAGTGCTTTGCCAAGGCC
CCTTACAACGACGCGAACTGGAATATCGACACGAAGACA------------------CGTTGCAAA

>Pseudechis australis AB531125.1
ATGTCTCCTGCTCACCTTCTGGTCCTGTTGGCAGTTTGTGTCTCCCTCTCAGGAGCCTCCGACGTTCCTC
CGCAGCCTCTCAACCTCATACAATTAAGCAACATGATTAAATGTGCCATACCTGGCAGTCGACCTTTGTT
CCAGTATACAGACTACGGTTGCTACTGCGGCAAAGGAGGTCATGGGAAACCTGTAGATGAGTTGGATAGG
TGCTGCAAAGCACATGACGACTGCTATGGTGAAGCTGGAAAG---AAAGGATGC----------------
--TACCCAGTGTTGACGTTGTATAGTTGGGAATGTACTGAAAAAGTA---------CCCATCTGC---AA
TTCAAAAACGAAGTGTAAACGTATTGTGTGTGATTGTGACGCCGCAGTAGCCAAGTGCTTTGCCAAAGCC
CCTTACAAGAAGGAGAACTACAATATCGACACCAAGACA------------------CGTTGCAAA

>Pseudechis australis AB531126.1
ATGTCTCCTGCTCACCTTCTGGTCCTGTTGGCAGTTTGTGTCTCCCTCTTAGGAGCCTCCGACGTTCGTC
CGCAGCCTCTCAACCTCATACAATTAAGC---ATGATTAAATGTGCCATACCTGGCAGTCGACCTTTGTT
CCAGTATACAGACTACGGTTGCTACTGCGGCAAAGGAGGTCATGGGAAACCTGTAGATAAGTTGGATAGG
TGCTGCAAAGCACATGACGACTGCTATGGTGAAGCTGGAAAG---AAAGGATGC----------------
--TACCCAGTGTTGACGTTGTATAGTTGGGAATGTACTGAAAAAGTA---------CCCATCTGC---AA
TTCAAAAACGAAGTGTAAACGTATTGTGTGTGATTGTGACGCCGCAGTAGCCAAGTGCTTTGCCAAAGCC
CCTTACAAGAAGGAGAACTACAATATCGACACCAAGACA------------------CGTTGC---

>Pseudechis porphyriacus DQ085849.1
ATGTCTCCTGCTCACCTTCTGGTCCTGTTGGCAGTTTGTGTCTCCCTCTTAGGAGCCTCCGACATTCGTC
CACGGCCTCTCAACCTCATACAGTTCGGCAACATGATTCAATGTGCCAACAAGGGCAGTCGACCTACAAG
GCATTATATGGACTACGGTTGCTACTGCGGCTGGGGAGGTAGCGGGACACCGGTAGATGAGTTGGATAGG
TGCTGCCAGACTCATGACAACTGCTATGGTGAAGCCGAAAAA---AAAGGATGC----------------
--TACCCGAAGATGACGTTGTATAGTTGGCAATGTACTAATAATGTA---------CCCACCTGC---GA
TCCAAAAACGGAGTGTAAAGATTTTGTGTGTGCTTGTGACGCCGAAGCAGCCAAGTGCTTTGCCAAAGCC
GCTTACAACGACGCGAACTGGAATATCAACACCGAGAAA------------------CGTTGC---

>Pseudechis porphyriacus DQ085850.1
ATGTCTCCTGCTCACCTTCTGGTCCTGTTGGCAGTTTGTGTCTCCCTCTTAGGAGCCTCCGACATTCGTC
CACGGCCTCTCAACCTCATACAGTTCGGCAACATGATTCAATGTGCCAACAAGGGCAGTCGACCTACAAG
GCATTATATGGACTATGGTTGCTACTGCGGCTGGGGAGGTAGCGGGACACCGGTAGATGAGTTGGATAGG
TGCTGCCAGACTCATGACAACTGCTATGCTGAAGCCGGAAAA---AAAGGATGC----------------
--TTCCCCAAGTTGACGTTGTATAGTTGGAAATGTACTGAAAAAGTA---------CCCACCTGC---AA
TTCAAAATCAAAGTGTAAAGATTTTGTGTGTGCTTGTGACGCCGAAGCAGCCAAGTGCTTTGCCAACGCC
CCTTACAACAAGGAGAACTTCCATATCAACACCAAGACA------------------CGTTGC---

>Pseudechis porphyriacus DQ085852.1
ATGTCTCCTGCTCACCTTCTGGTCCTGTTGGCAGTTTGTGTCTCCCTCTTAGGAGCCTCCGACATTCCTC
CGCAGCCTCTCAACCTCTATCAGTTCAAGAACATGATTCAATGTGCCAACAAGGGCAGTCGAGCTACTTG
GCATTATCTGGACTACGGTTGCTACTGCGGCCCAGGAGGTCGTGGGACACCGGTAGATGAGTTGGATAGG
TGCTGCAAAGCACATGACGACTGCTATATTGAAGCCGGAAAA---GACGGATGC----------------
--TTCCCCAGGTTGACGTTGTATAGTTGGAAATGTACTGGAAATGTA---------CCCACCTGC---AA
TTCAAAATCGAAGTGTAAAGCTGCTGTGTGTGCTTGTGATGCCACAGCAGCCAAGTGCTTTGCCAAAGCC
CCTTACGACAACAAGAACTGGAATATCGACACCGGGAAA------------------CATTGC---

>Pseudechis porphyriacus DQ085853.1
ATGTCTCCTGCTCACCTTCTGGTCCTGTTGGCAGTTTGTGTCTCCCTCTTAGGAGCCTCCGACATTCCTC
CGCAGCCTCTCAACCTCTATCAGTTCAAGAACATGATTCAATGTGCCAACAAGGGCAGTCGAAGTTGGTT
GGATTATGTGAACTACGGTTGCTACTGCGGCTGGGGAGGTAGCGGGACACCGGTAGATGAGTTGGATAGG
TGCTGCCAGACTCATGACAACTGCTATGATCAAGCCGGAAAA---AAAGGATGC----------------
--TTCCCCAAGTTGACGCTGTATAGTTGGCAATGTACTAATAATGTA---------CCCACCTGC---GA
TTCAAAATCGGGGTGTAAAGATTTTGTGTGTGCTTGTGACGCCGAAGCAGCCAAGTGCTTTGCCAAAGCC
CCTTACAAGAAGGAGAACTTCAAAATCGACACCAAGACA------------------CGTTGC---

>Pseudechis porphyriacus DQ085854.1
ATGTCTCCTGCTCACCTTCTGGTCCTGTTGGCAGTTTGTGTCTCCCTCTTAGGAGCCTCCGACATTCCTC
CGCAGCCTCTCAACCTCTATCAGTTCAAGAACATGATTCAATGTGCCAACAAGGGCAGTCGAAGTTGGTT
GGATTATGTGAACTACGGTTGCTACTGCGGCTGGGGAGGTAGCGGGACACCGGTAGATGAGTTGGATAGG
TGCTGCCAGACTCATGACAACTGCTATGGTGAAGCCGAAAAA---AAAGGATGC----------------
--TACCCGAAGATGACGTTGTATAGTTGGCAATGTACTAATAATGTA---------CCCACCTGC---GA
TCCAAAAACGGAGTGTAAAGATTTTGTGTGTGCTTGTGACGCCGAAGCAGCCAAGTGCTTTGCCAAAGCC
GCTTACAACGACGCGAACTGGAATATCAACACCGAGAAA------------------CGTTGC---

>Pseudechis porphyriacus DQ085851.1
ATGTCTCCTGCTCACCTTCTGGTCCTGTTGGCAGTTTGTGTCTCCCTCTTAGGAGCCTCCGACATTCCTC
CGCAGCCTCTCAACCTCTATCAGTTCAAGAACATGATTCAATGTGCCAACAAGGGCAGTCGAGCTACTTG
GCATTATCTGGACTACGGTTGCTACTGCGGCCCAGGAGGTCGTGGGACACCGGTAGATGAGTTGGATAGG
TGCTGCCAGACTCATGACAACTGCTATGATCAAGCCGGAAAA---AAAGGATGC----------------
--TTCCCCAAGTTGACGCTGTATAGTTGGCAATGTACTGGAAATGTA---------CCCACCTGC---AA
TTCAAAATCGGGGTGTAAAGATTTTGTGTGTGCTTGTGACGCCGAAGCAGCCAAGTGCTTTGCCAAAGCC
CCTTACAAGAAGGAGAACTTCAAAATCGACACCAAGACA------------------CGTTGC---

>Pseudonaja textilis EU523132.1
ATGCATCCTGCTCACCTTCTGGTCCTGTTGGGAGTTTGTGTCTCCCTCTTAGGAGCCTCCGACATTCCTC
CGCTGCCTCTCAACCTCGTACAATTCAGCTACCTGATTCGATGTGCCAACAAATACAAACGACCTGGTTG
GCATTATGCAAACTACGGTTGCTACTGCGGTTCAGGAGGTCGTGGGACACCGGTAGATGACGTGGATAGG
TGCTGCCAGGCTCATGACAAGTGCTATGAGGATGCCGAAAAA---CTCGGATGC----------------
--TACCCCAAGTGGACGACATATTATTACTACTGTGGCGCAAATGGA---------CCCTACTGC---AA
GACAAGAACGAAGTGTCAACGTTTTGTGTGTAATTGTGATGTCGTAGCAGCCGACTGCTTCGCCAGCTAC
CCTTACAACAGGAGGTACTGGTTTTACAGCAACAAGAAA------------------CGTTGCAGA

>Pseudonaja textilis DQ085829.1
ATGCATCCTGCTCACCTTCTGGTCCTGTTGGGAGTTTATGTCTCCCTCTTAGGAGCCGCCAGAATTCCTC
CGCTGCCTCTCAACCTCATACAATTCAGCAACATGATTAAATGTACCATCCCTGGCAGTCAACCTTTGTT
GGATTATGCGAACTACGGTTGCTACTGCGGCCCAGGAAATAATGGGACACCGGTAGACGACGTGGATAGG
TGCTGCCAGGCTCATGACGAGTGCTATGATGAAGCCTCAAAC---CACGGATGC----------------
--TACCCCGAGTTGACGCTGTATGATTACTACTGTGACACAGGTGTA---------CCCTACTGC---AA
GGCAAGAACGCAGTGTCAAGTTTTTGTCTGTGGTTGTGACCTCGCGGTAGCCAAGTGCTTGGCCGGAGCC
ACTTACAACGACGAGAACAAGAGTATCAACACCGGTGAA------------------CGTTGCCAA

>Pseudonaja textilis DQ085828.1
ATGCATCCTGCTCACCTTCTGGTCCTGTTGGGAGTTTATGTCTCCCTCTTAGGAGCCGCCAGAATTCCTC
CGCTGCCTCTCAACCTCATACAATTCAGCAACATGATTAAATGTACCATCCCTGGCAGTCAACCTTTGTT
GGATTATGCGAACTACGGTTGCTACTGCGGCCCAGGAAATAATGGGACACCGGTAGACGACGTGGATAGG
TGCTGCCAGGCTCATGACGAGTGCTATGATGAAGCCTCAAAC---CACGGATGC----------------
--TACCCCGAGTTGACGCTGTATGATTACTACTGTGACACAGGCGTA---------CCCTACTGC---AA
GGCAAGAACGCAGTGTCAAGTTTTTGTCTGTGGTTGTGACCTCGCGGTAGCCAAGTGCTTGGCCGGAGCC
ACTTACAACGACGAGAACAAGAATATCAACACCGGTGAA------------------CGTTGCCAA

>Pseudonaja textilis DQ085830.1
ATGCATCCTGCTCACCTTCTGGTCCTGTTGGGAGTTTATGTCTCCCTCTTAGGAGCCGCCAGAATTCCTC
CGCTGCCTCTCAACCTCATACAATTCAGCAACATGATTAAATGTACCATCCCTGGCAGTCAACCTTTGTT
GGATTATGCGAACTACGGTTGCTACTGCGGCCCAGGAAATAATGGGACACCGGTAGACGACGTGGATAGG
TGCTGCCAGGCTCATGACGAGTGCTATGATGAAGCCTCAAAC---CACGGATGC----------------
--TACCCCGAGTTGACGCTGTATGATTACTACTGCAAGGCAAGAACG-----------------------
----------CAGTGTCAAGTTTTTGTCTGTGGTTGTGACCTCGCGGTAGCCAAGTGCTTGGCCGGAGCC
ACTTACAACGACGAGAACAAGAATATCAACACCGGTGAA------------------CGTTGCCAA

>Rhinoplocephalus nigrescens DQ917542.1
ATGTATCCTGCTCACCTTCTGGTCCTGTTGGCAGTTTGTGTCTCCCTCTTAGGAGCCGCCGGCATTCCTC
CGCAGCCTCTCAACCTCCTACAGTTCAAGGGCATGATTGAATGTGCCAACCATGGCAGTCGAGATCCATG
GGATTATAATAACTACGGTTGCTACTGCGGCACAGGAGGTAGCGGGACACCGGTAGACGACTTGGATAGG
TGCTGCAAAATACATGACGACTGCTATGGTGAAGCCGAAAACAGCCAGAATTGC----------------
--TCCCCCTACTACACGTGGTATACTTGGGACTGTATTGAAAATGTA---------CCCACCTGC---AT
TTCAAAAACGGGGTGTAATCGTTCTGTGTGTGAATGTGACGCCGCAGCAGCCAAGTGCTTTGCCGAAACC
CCTTACAACGACGCGAACAAGGGTATCAAAACCAAGACA------------------CCTTGCGAA

>Rhinoplocephalus nigrescens DQ917541.1
ATGTATCTTGCTCACCTTCTGGTCCTGTTGGCAGTTTGTGTCTCCCTCTTAGGAGCCGCCAGGATTCCTC
CGCAGCCTCTCAACCTCTATCAGTTCAAGAACATGATTCAATGTGCTAACCATGGCAGGAGACCTATTTG
GCATTACAGTGACTACGGTTGCTACTGCGGCTCAGGAGGTAGCGGGACACCGGTAGATGAGTTGGATAGG
TGCTGCAAAACACATGACGACTGCTATACTAACGTCGAAACG---TCCGAATGC----------------
--AAGCCCATGTTGCAGATTTATATTTGGAAATGTGGCAGCGATGGA---------CCACAGTGCGACGA
TTCAGAAACGGAGTGTGAACGTTCTGTGTGTGAATGTGACGCCGCAGCAGCCAAGTGCTTTGGCAAAGCC
CCTTACAACGAGGAGAACATCAATATCGACACTGACACA------------------CGTTGC---

>Rhinoplocephalus nigrescens DQ917543.1
ATGTATCCTGCTCACCTTCTGGTCCTGTTGGCAGTTTGTGTCTCCCTCTTAGGAGCCTCCGACATTCCTC
CGCAGCCTCTCAACCTCATACAATTCGGCTTCATGATTAAATGTGGCAACAAACGCAGACAACCTCTTTT
TCGTTATATGGACTACGGTTGCTACTGCGGCAAAGGAGGTAGCGGGACACCGGTAGACGACTTGGATATG
TGCTGCAAAATACATGACGACTGCTATGCTAAAGCCACAAAAAGCTACAGTTGC----------------
--GCCCCCTACTGGACGTTGTATAGTTGGAAATGTTACGCAAGTGGA---------CCCTACTGC---AA
TTCAAAAACGAGGTGTCAACGCTTTGTGTGTGCTTGTGACGCCGCAGCATCCAGGTGCTTTGCCAGGGCC
CGTTACAACCCCGCGAACTACAATATCAACACCAAGAAA------------------CGTTGCAGA

>Rhinoplocephalus nigrescens DQ917549.1
ATGTATCTTGCTCACCTTCTGGTCCTGTTGGCAGTTTGTGTCTCCCTCTTAGGAGCCGCCAGGATTCCTC
CGCAGCCTCTCAACCTCGCACAATTCGGCAACATGATTCAATGTGCTAACCATGGCAGGAGACCTATTTG
GCATTACAGTGACTACGGTTGCTACTGCGGCTCAGGAGGTAGCGGGACACCGGTAGATGAGTTGGATAGG
TGCTGCAAAACACATGACGACTGCTATACTAACGTCGAAACG---TCCGAATGC----------------
--AAGCCCACGTCGCAGATTTATATTTGGAAATGTGGCAGCGATGGA---------CCACAGTGCGACGA
TTCAAAAACGGAGTGTGAACGTTCTTTGTGTGAATGTGACGCCGCAGCATCCAAGTGCTTTGCCAAAGCC
CCTTACAACAAGGAGAACTATAATATCGACACCGAGACA------------------CGTTGC---

>Suta nigriceps FJ790477.1
ATGTATCCTGCTCACCTTCTGGTCCTGTTGGCAGTTTGTGTCTCCCTCTTAGGAGCCACCGGGATTCCTC
CGCAGCCTCTGAACCTCTATCAGTTCAAGGGCATGATTGAATGTGCCAACCGTGGCAGTCGAGATCCATG
GGATTATAATAACTACGGTTGCTTCTGCGGCACAGGAGGTAGCGGGACACCGGTAGACGACTTGGATAGG
TGCTGCAAAACACATGACGACTGCTGTGGTGAAGCCACAAGCAGCCAGAGTTGC----------------
--GACCCCTACTGGACGTTGTATACTTGGGACTGTATTGAAAATGTA---------CCCACCTGC---AA
ATCGAAATCAGGGTGTGCACGTTCTGTGTGTGAATGTGATGCCGCAGCAGCCAAGTGCTTTGCCGAAACC
CCTTACAACGACGCGAACAAGGGTATCAAAGGCACGGCA------------------CATTGCCAA

>Suta nigriceps FJ790471.1
ATGTACCCTGCTCACCTTCTGGTCCTGTTGGCAGTTTGTGTCTCCCTCTTAGGAGCCGCCAGGATTCCTC
CGCAGCCTCTGAACCTCTATCAGTTCAAGAACATGATTCAATGTGCTAACCATGGCAGGAGACCTACTTG
GCATTACATGGACTACGGTTGCTACTGCGGCCCAGGAGGTAGCGGGACACCGATAGACGACTTGGATAGG
TGCTGCAAAACACATGATGACTGCTATGCTAAAGCTGAAACA---TCCCAATGC----------------
--AACCCCAAGTTGCAGATTTATATTTGGCAATGTGGCAGCGATGGA---------CCACAGTGTGACAA
TTCAGAAACGGGGTGTAAAAGTTCTGTGTGTGCATGTGACGCCGCAGCAGCCAAGTGCTTTGCCGAAGCC
CCTTACAACGACGCGAACTGGGATATCAAAACCGAGACA------------------CCTTGCGAA

>Suta nigriceps FJ790472.1
ATGTATCCTGCTCACCTTCTGGTCCTGTTGGCAGTTTGTGTCTCCCTCTTAGGAGCCACCAGGTTTCCTC
CGCGGCCTCTCAACCTCATACAATTCAGCTACTTGATTCAATGTGCCAACCATGGCAGGAGACCTACTTG
GCATTATATGGACTACGGTTGCTTCTGCGGCTCAGGAGGTTACGGGACACCGGTAGACGACTTGGATAGG
TGCTGCAAAATACATGACGACTGCTATGGTGAAGCCCAAAAA---AAAGGATGC----------------
--AACCCCTACTGGACGATGTATGATTACTACTGTGGCAGCAATGGA---------CCCTACTGCAGAAA
TATCAAAAAGAAGTGTCTACGTGCTGTGTGTGATTGTGACGTCGAAGCAGCCTACTGCTTTGCCAGAACC
CCTTACAACAACGCGAAC------------------------------------------------

>Suta nigriceps FJ790473.1
ATGTACCCTGCTCACCTTCTGGTCCTGTTGGCAGTTTGTGTCTCCCTCTTAGGAGCCGCCAGGATTCCTC
CGCAGCCTCTGAACCTCTATCAGTTCAAGAACATGATTCAATGTGCTAACCATGGCAGGAGACCTACTTG
GCATTACATGGACTACGGTTGCTACTGCGGCCCAGGAGGTAGCGGGACACCGATAGACGACTTGGATAGG
TGCTGCAAAACACATGATGACTGCTATGCTAAAGCTGAAACA---TCCCAATGC----------------
--AACCCCAAGTTGCAGATTTATATTTGGCAATGTGGCAGCGATGGA---------CCACAGTGTGACAA
TTCAGAAACGGGGTGTAAAAGTTCTGTGTGTGCATGTGACGCCGCAGCAGCCAAGTGCTTTGCCGAAGCC
CCTTACAACGACGCGAACTGGGATATCAATACCGAGACA------------------CCTTGCGAA

>Suta nigriceps FJ790474.1
ATGTATCCTGCTCACCTTCTGGTCCTGTTGGCAGTTTGTGTCTCCCTCTTAGGAGCCGCCAGGATTCCTC
CGCAGCCTCTGAACCTTGTACAATTCGACAGCATTATTGAATGTGCCAACTATGGCAGTCGACCTTCTTG
GCATTATCTGGACTACGGTTGCTACTGCGGCAAAGGAGGTAGCGGGACACCGGTAGATGATTTGGATAGG
TGCTGCAAAACACATGACGACTGCTATGCTGAAGCCGACAAA---AAAGGATGC----------------
--AACCCCACGTTCTCGGTGTATAGTTGGAAATGTGGCAGCGATGGA---------CCCACCTGC---AG
TGACAACAATGAGTGTAAAGCCTTTATTTGTAATTGTGACGCCGCAGCAGCCAAGTGCTTCGCCAGAGCC
CCTTTCAACCAGGAGAACTGGGGTATCGGCACTGAGACA------------------CGTTGCCAA

>Suta nigriceps FJ790475.1
ATGTATCCTGCTCACCTTCTGGTCCTGTTGGCAGTTTGTGTCTCCCTCTTAGGAGCCGCCAGGATTCCTC
CGCAGCCTCTCAACCTCCTACAGTTCAAGTTCATGATTGAATGTGCCAACCGTGGCAGTCGAGATGGTTT
GGATTATGATAACTACGGTTGCTACTGCGGCTCAGGAGGTAGCGGGACACCGGTAGACGACTTGGATAGG
TGCTGCAAAACACATGACGACTGCTATGGTGAAACCCAAAAA---AAAGGATGC----------------
--AACCCCTACTGGAAGTGGTATACTTGGGACTGTATTGAAAATGTA---------GCCACCTGC---AA
ATCAGAAACGGGGTGTGATCGTTCTGTGTGTGAATGTGACGCCGCAGCAGCCAAGTGCTTTGCCGAAACC
CCTTACAACCCCGCGAACAAGGGTATCAAAACCAACAAC------------AATGATATTTGCCAA

>Suta nigriceps FJ790476.1
ATGTATCCTGCTCACCTTCTGGTCCTGTTGGCAGTTTGTGTCTCCCTCTTAGGAGCCGCCAGGATTCCTC
CGCAGCCTCTCAACCTCCTACAGTTCAAGTTCATGATTGAATGTGCCAACCGTGGCAGTCGAGATGGTTT
GGATTATGATAACTACGGTTGCTACTGCGGCTCAGGAGGTAGCGGGACACCGGTAGACGACTTGGATAGG
TGCTGCAAAACACATGACGACTGCTATGGTGAAACCCAAAAA---AAAGGATGC----------------
--AACCCCTACTGGAAGTGGTATACTTGGGACTGTATTGAAAATGTA---------GCCACCTGC---AA
ATCAGAAACGGGGTGTGCACGTTCTGTGTGTGAATGTGATGCCGCAGCAGCCAAGTGCTTTGCCGAAACC
CCTTACAACGACGCGAACAAGGGTATCAAAGGCACGGCA------------------CATTGCCAA

>Tropidechis carinatus DQ917545.1
ATGTATCCTGCTCACCTTCTGGTCCTGTTGGCAGTTTGTGTCTCCCTCTTAGGAGCCTCCGACATTCGTC
AGCAGCCTCTCAACCTCCTTCAGTTCGCCTTCATGATTCGATGTGCCAACAATCGCAGACGACCTGTTTG
GCATTATATGAACTACGGTTGCTACTGCGGCAAAGGAGGTAGTGGGACACCAGTAGATGAGTTGGATAGG
TGCTGCAAAATACATGACGACTGCTATGCTAGAGCCACAAAAAGCTACAGTTGC----------------
--GCCCCCTACTGGACGTTGTATAGTTGGAAATGTTACGGAAATGGA---------CCCACCTGC---AA
TTCAAAAACGCGGTGTCAACGTTTTGTGTGTGATTGTGACTCCAAAGCAGCCATGTGTTTCGCCAGAGCC
CCTTACAACAACGCGAACTGGAATATCGACACCAAGAAA------------------CGTTGCCGA

>Laticauda colubrina AB062445.1
ATGTATCCTGCTCACCTTCTGGTCCTCTTGGCAGTTTGTGTCTCCCTCTTAGGAGCCTCCGCCATTTCTA
ACCGGCCTCGCAACCTCGTACAATTTTCCGAACTCATACAATGTGTCAACAAAGGCAAGAGAGCTACTTA
CCATTATATGGACTACGGTTGCTACTGTGGCAAAGGAGGTAGCGGGACACCGGTAGACGCCTTGGATAGG
TGCTGCAAAACACATGATGACTGCTATGGTCAAGCCGAAAAA---AAGGGGTGC----------------
--TTCCCATTGCTGTCGTTATATAATTTCGCCTGTTTCCCAGGTGCA---------CCCCAATGC---GG
AAAAGGAAACACTTGTCAACGTTTTGTGTGTGCTTGTGACCTCAAGGCAGCCTTATGTTTTGCCAAATCC
CCTTACAACAACAACAACTACAATATCGACATCAAGAAA------------------AAATGCCAA

>Laticauda colubrina AB062446.1
ATGTATCCTGCTCACCTTCTGGTCCTCTTGGCAGTTTGTGTCTCCCTCTTAGGAGCCTCCGCCATTTCTC
CTCGGCCTCTCAACCTCATACAATTTTCCCAACTCATACAATGTGCCAACAAAGGCAAGAGACCTACTCT
CCATTATATGGACTACGGTTGCTACTGTGGCAAAGGAGGTAGCGGGACACCGGTAGACGCCTTGGATAGG
TGCTGCAAAACACATGATGACTGCTATGGTCAAGCCGGAAAA---AAGGGATGC----------------
--ATCCCATTCGTGACGTTATATAATTTCGGCTGTTTCCCAGGTGCA---------CCCCAATGC---GG
AAAAGGAAACACTTGTCAACGTTTTGTGTGTGCTTGTGACCTCAAGGCAGCCTTATGTTTTGCCAAATCC
CCTTACAACAACAACAACTACAATATCGACACCAAGAAA------------------AAATGCCAA

>Laticauda colubrina AB062447.1
ATGTATCCTGCTCACCTTCTGGTCCTCTTGGCAGTTTGTGTCTCCCTCTTAGGAGCCTCCGCCATTTCTA
ACCAGCCTCGCAACCTCGTACAATTTTCCGAACTCATACAATGTGTCAACAAAGGCAAGAGAGCTACTTA
CCATTATATGGACTACGGTTGCTACTGTGGCAAAGGAGGTAGCGGGACACCGGTAGACGCCTTGGATAGG
TGCTGCAAAACACATGATGACTGCTATGGTCAAGCCGAAAAA---AAGGGGTGC----------------
--TTCCCATTCCTGACGTTATATAATTTCGGCTGTTTCCCAGGTGGA---------CCCACCTGC---GG
AAAAGGAAACACTTGTCAACGTTTTGTGTGTGATTGTGACCTCAAGGCAGCCTTATGTTTTGCCAAATCC
CCTTACAACAACAACAACTACAATATCGACACCAAGAAA------------------CGTTGCAAA

>Laticauda colubrina AB062448.1
ATGTATCCTGCTCACCTTCTGGTCCTCTTGGCAGTTTGTGTCTCCCTCTTAGGAGCCTCCGCCATTTCCC
CTCGGCCTCTCAACCTCATACAATTTTCCCAACTCATACAATGTGCCAACAAAGGCAAGAGAGCTACTTA
CCATTATATGGACTACGGTTGCTACTGTAGCAAAGGAGGTAGCGGGACACCGGTAGACGCCTTGGATAGG
TGCTGCAAAACACATGATGACTGCTATGGTCAAGCCGAAAAA---AAGGGGTGC----------------
--TTCCCATTGCTGTCGTTATATAATTTCGCCTGTTTCCCAGGTGCA---------CCCCAATGC---GG
AAAAGGAAACACTTGTCAACGTTTTGTGTGTGCTTGTGACCTCAAGGCAGCCTTATGTTTTGCCAAATCC
CCTTACAACAAC---AACTACAATATCGACATCAAGAAA------------------AAATGCCAA

>Laticauda laticaudata Y00377.1
ATGTATCCTGCTCACCTTCTGCTCCTGTTGGCAGTTTGTGTCTCCCTCTTAGGAGCCTCCGCCATTCCTC
CTCTGCCTCTCAACCTTGCACAATTTGCCCTCGTCATTAAATGTGCCGACAAAGGCAAGAGACCTCGTTG
GCATTATATGGACTACGGTTGCTACTGTGGCCCAGGAGGTAGCGGGACACCGGTAGACGAGTTGGATAGG
TGCTGCAAAACACATGATCAGTGCTATGCTCAAGCCGAAAAA---AAGGGGTGC----------------
--TACCCAAAGTTGACGATGTATAGTTACTACTGTGGCGGAGATGGA---------CCCTACTGC---AA
TTCAAAAACGGAATGTCAACGTTTTGTGTGTGATTGTGATGTCAGGGCAGCCGACTGCTTTGCCAGATAC
CCTTACAACAACAAGAACTACAATATCAACACCAGCAAA------------------CGTTGCAAA

>Laticauda laticaudata AB062441.1
ATGTATCCTGCTCACCTTCTGCTCCTGTTGGCAGTTTGTGTCTCCCTCTTAGGAGCCTCCGCCATTCCTC
CTCTGCCTCTCAACCTTGCACAATTTGCCCTCGTCATTAAATGTGCCGACAAAGGCAAGAGACCTCGTTG
GCATTATATGGACTACGGTTGCTACTGTGGCCCAGGAGGTAGCGGGACACCGGTAGACGAGTTGGATAGG
TGCTGCAAAACACATGATGAGTGCTATGCTCAGGCCGAAAAA---AAGGGGTGC----------------
--TACCCAAAGTTGACGATGTATAGTTACTACTGTGGCGGAGATGGA---------CCCTACTGC---AA
TTCAAAAACGGAATGTCAACGTTTTGTGTGTGATTGTGATGTCAGGGCGGCCGACTGCTTTGCCAGATAC
CCTTACAACAACAAGAACTACAATATCAACACCAGCAAA------------------CGTTGCGAA

>Laticauda laticaudata AB062442.1
ATGTATCCTGCTCACCTTCTGCTCCTGTTGGCAGTTTGTGTCTCCCTCTTAGGAGCCTCCGCCATTCCTC
CTCTGCCTCTCAACCTTGCACAATTTGCCCTCGTCATTAAATGTGCCGACAAAGGCAAGAGACCTCGTTG
GCATTATATGGACTACGGTTGCTACTGTGGCCCAGGAGGTAGCGGGACACCGATAGACGAGTTGGATAGG
TGCTGCAAAACACATGATGAGTGCTATGCTCAAGCCGAAAAA---AAGGGGTGC----------------
--TACCCAAAGTTGACGATGTATAGTTACTACTGTGGCGGAGATGGA---------CCCTACTGC---AA
TTCAAAAACGGAATGTCAACGTTTTGTGTGTGATTGTGATGTCAGGGCAGCCGACTGCTTTGCCAGATAC
CCTTACAACAACAAGAACTACAATATCAACACCAGCAAA------------------CGTTGCAAA

>Laticauda laticaudata AB062443.1
ATGTATCCTGCTCACCTTCTGCTCCTGTTGGCAGTTTGTGTCTCCCTCTTAGGAGCCTCCGCCATTCCTC
CTCTGCCTCTCAACCTCATACAATTCACCTACTTGATTGAATGTGCCAACAAAGGCAGAAGAACTTCTTT
CAATTATGCGGACTACGGTTGCTACTGCGGCATCGGAGGTAGCGGGACACCGGTAGACAAGTTGGATAGG
TGCTGCAAAACACATGATGAGTGCTATGCTCAAGCCGAAAAA---AAGGGGTGC----------------
--TACCCAAAGTTGACGATGTATAATTACTACTGTGGCGGAGGTGGA---------CCCTACTGC---AA
TTCAAAAACGGAATGTCAACGTTTTGTGTGTGATTGTGATGTCAGGGCAGCCGACTGCTTTGCCAGATAC
CCTTACAACAACAAGAACTACAATATCAACACCAGCAAC------------------CGTTGCAAA

>Laticauda laticaudata AB062444.1
ATGTATCCTGCTCACCTTCTGCTCCTGTTGGCAGTTTGTGTCTCCCTCTTAGGAGCCTCCGCCATTCCTC
CTCTGCCTCTCAACCTCATACAATTCACCTACTTGATTGAATGTGCCAACAAAGGCAGAAGAACTTCTTT
CAATTATGCGGACTACGGTTGCTACTGCGGCATCGGAGGTAGCGGGACACCGGTAGACAAGTTGGATAGG
TGCTGCAAAACACATGATGAGTGCTATGCTCAAGCTGAAAAA---AAGGGGTGC----------------
--TACCCAAAGTTGACGATGTATAATTACTACTGTGGCGAAGGTGGA---------CCCTACTGC---AA
TTCAAAAACGGAATGTCAACGTTTTGTGTGTGATTGTGATGTCAGGGCAGCCGACTGCTTTGCCAGATAC
CCTTACAACAACAAGAACTACAATATCAACACCAGCAAA------------------CGTTGCAAA

>Laticauda semifasciata AB037409.1
ATGTATCCTGCTCACCTTCTGGTCCTGTTGGCAGTTTGTGTCTCCCTCTTAGGAGCCTCCGCCATTCTTC
CTCTGCCTCTCAACCTCGTACAATTCACCTACTTGATTCAATGTGCCAACAAAGGCAGCAGAGCTTCTTA
TCATTATGCGGACTACGGATGCTACTGTGGCGCAGGAGGTAGCGGAACACCGGTAGACGAGTTGGATAGG
TGCTGCAAAATACATGATGACTGCTATGGTGAAGCCGAAAAA---ATGGGATGC----------------
--TACCCAAAGTTGACGATGTATAATTACTACTGTGGCACAGAGGGA---------CCCTACTGC---AG
TACAAAAACGGATTGTCAACGTTATGTGTGTGCTTGTGACCTCCAGGCAGCCAAATGCTTTGCCAGATCC
CCTTACAACAACAAGAACTACAATATCGACACCAGCAAA------------------CGTTGCAAA

>Laticauda semifasciata AB037410.1
ATGTATCCTGCTCACCTTCTGGTCCTGTTGGCAGTTTGTGTCTCCCTCTTAGGAGCCTCCGCCATTCCTC
CTCTGCCTCTCAACCTCGTACAATTCACCTACTTGATTCAATGTGCCAACAAAGGCAGCAGAGCTTCTTA
TCATTATGCGGACTACGGATGCTACTGTGGCGCAGGAGGTAGCGGAACACCGGTAGACGAGTTGGATAGG
TGCTGCAAAGTACATGATGACTGCTATGGTGAAGCCGAAAAA---ATGGGATGC----------------
--TACCCAAAGTTGACGATGTATAATTACTACTGTGGCACAGAGGGA---------CCCTACTGC---AA
TACAAAAACGGATTGTCAACGTTATGTGTGTGCTTGTGACCTCCAGGCAGCCAAATGCTTTGCCAGATCC
CCTTACAACAACAAGAACTACAATATCGACACCAGCAAA------------------CGTTGCAAA

>Laticauda semifasciata AB037411.1
ATGTATCCTGCTCACCTTCTGGTCCTGTTGGCAGTTTGTGTCTCCCTCTTAGGAGCCTCCACCATTCCTC
CTCTGCCTCTCAACCTCGTACAATTCACCTACTTGATTCAATGTGCCAACAAAGGCAGCAGAGCTTCTTA
TCATTATGCGGACTACGGATGCTACTGTGGCGCAGGAGGTAGCGGAACACCGGTAGACGAGTTGGATAGG
TGCTGCAAAGTACATGATGACTGCTATGGTGAAGCCGAAAAA---ATGGGATGC----------------
--TACCCAAAGTTGACGATGTATAATTACTACTGTGGCACAGAGGGA---------CCCTACTGC---AA
TACAAAAACGGATTGTCAACGTTATGTGTGTGCTTGTGACCTCCAGGCAGCCAAATGCTTTGCCAGATCC
CCTTACAACAACAAGAACTACAATATCGACACCAGCAAA------------------CGTTGCAAA

>Laticauda semifasciata AB037412.1
ATGTATCCTGCTCACCTTCTGGTCCTGTTGGCAGTTTGTGTCTCCCTCTTAGGAGCCTCCGCCATTCCTC
CTCTGCCTCTCAACCTCGTACAATTCACCTACTTGATTCAATGTGCCAACAAAGGCAGCAGAGCTTCTTA
TCATTATGCGGACTACGGATGCTACTGTGGCGCAGGAGGTAGCGGAACACCGGTAGACGAGTTGGATAGG
TGCTGCAAAATACATGATGACTGCTATGGTGAAGCCGAAAAA---ATGGGATGC----------------
--TACCCAAAGTTGACGATGTATAATTACTACTGTGGCACAGAGGGA---------CCCTACTGC---AA
TACAAAAACGGATTGTCAACGTTATGTGTGTGCTTGTGACCTCCAGGCAGCCAAATGCTTTGCCAGATCC
CCTTACAACAACAAGAACTACAATATCGACACCAGCAAA------------------CGTTGCAAA

>Laticauda semifasciata AB037413.1
ATGTATCCTGCTCACCTTCTGGTCCTGTTGGCAGTTTGTATCTCCCTCTTAGGAGCCTCCGCCATTCCTC
CTCTGCCTCTCAACCTCGTACAATTCACCTACTTGATTCAATGTGCCAACAAAGGCAGCAGAGCTTCTTA
TCATTATGCGGACTACGGATGCTACTGTGGCGCAGGAGGTAGCGGAACACCGGTAGACGAGTTGGATAGG
TGCTGCAAAGTACATGATGACTGCTATGGTGAAGCCGAAAAA---ATGGGATGC----------------
--TACCCAAAGTTGACGATGTATAATTACTACTGTGGCACAGAGGGA---------CCCTACTGC---AA
TACAAAAACGGATTGTCAACGTTATGTGTGTGCTTGTGACCTCCAGGCAGCCAAATGCTTTGCCAGATCC
CCTTACAACAACAAGAACTACAATATCGACACCAGCAAA------------------CGTTGCAAA

>Laticauda semifasciata AB037414.1
ATGTATCCTGCTCACCTTCTGGTCCTGTTGGCAGTTTGTGTCTCCCTCTTAGGAGCCTCCGCCATTCCTC
CCCTGCCTCTCAACCTCGTACAATTCACCTACTTGATTCAATGTGCCAACAAAGGCAGCAGACCTTCTTA
TCATTATGCGGACTACGGATGCTACTGTGGCGCAGGAGGTAGCGGAACACCGGTAGACGAGTTGGATAGG
TGCTGCAAAGTACATGATGACTGCTATGGTGAAGCCGAAAAA---ATGGGATGC----------------
--TACCCAAAGTTGACGATGTATAATTACTACTGTGGCACAGAGGGA---------CCCTACTGC---AA
TACAAAAACGGATTGTCAACGTTATGTGTGTGCTTGTGACCTCCAGGCAGCCAAATGCTTTGCCAGATCC
CCTTACAACAACAAGAACTACAATATCGACACCAGCAAA------------------CGTTGCAAA

>Laticauda semifasciata AB037415.1
ATGTATCCTGCTCACCTTCTGGTCCTGTTGGCAGTTTGTGTCTCCCTCTTAGGAGCCTCCGCCATTCCTC
CTCTGCCTCTCAACCTCGTACAATTCACCTACTTGATTCAATGTGCCAACAAAGGCAGCAGACCTTCTTA
TCATTATGCGGACTACGGATGCTACTGTGGCGCAGGAGGTAGCGGAACACCGGTAGACGAGTTGGATAGG
TGCTGCAAAATACATGATGACTGCTATGGTGAAGCCGAAAAA---ATGGGATGC----------------
--TACCCAAAGTTGACGATGTATAATTACTACTGTGGCACAGAGGGA---------CCCTACTGC---AA
TACAAAAACGGATTGTCAACGTTATGTGTGTGCTTGTGACCTCAAGGCAGCCAAATGCTTTGCCAGATCC
CCTTACAACAACAAGAACTACAATATCGACACCAGCAAA------------------CGTTGCAAA

>Laticauda semifasciata AB062439.1
ATGTATCCTGCTCACCTTCTGGTCCTGTTGGCAGTTTGTGTCTCCCTCTTAGGAGCCTCCGCCATTCCTC
CCCTGCCTCTCAACCTCGTACAATTCACCTACTTGATTCAATGTGCCAACAAAGGCAGCAGACCTTCTTA
TCATTATGCGGACTACGGATGCTACTGTGGCGCAGGAGGTAGCGGAACACCGGTAGACGAGTTGGATAGG
TGCTGCAAAATACATGATGACTGCTATGGTGAAGCCGAAAAA---ATGGGATGC----------------
--TACCCAAAGTTGACGATGTATAATTACTACTGTGGCACAGAGGGA---------CCCTACTGC---AA
TACAAAAACGGATTGTCAACGTTATGTGTGTGCTTGTGACCTCAAGGCAGCCAAATGCTTTGCCAGATCC
CCTTACAACAACAAGAACTACAATATCGACACCAGCAAA------------------CGTTGCAAA

>Laticauda semifasciata AB062440.1
ATGTATCCTGCTCACCTTCTGGTCCTGTTGGCAGTTTGTGTCTCCCTCTTAGGAGCCACCGCCATTCCTC
CTCTGCCTCTCAACCTCGTACAATTCAGCAACTTGATTCAATGTGTCAACAAAGGCAGCAGAGCTTCTTA
TCATTATGCGGACTACGGATGCTACTGTGGCGCAGGAGGTAGCGGAACACCGGTAGACGAGTTGGATAGG
TGCTGCAAAATACATGATGACTGCTATGGTGAAGCCGAAAAA---ATGGGATGC----------------
--TACCCAAAGTGGACGCTTTATACTTACGACTGTAGCACAGAGGAA---------CCCAACTGC---AG
TACAAAAACGGGTTGTCAAGGTTTTGTGTGTGCTTGTGACCTCGAGGCAGCCAAATGCTTTGCCAGATCC
CCTTACAACAACAAGAACTACAATATCGACACCAGCAAA------------------CGTTGCAAA

>Laticauda semifasciata AB120375.1
----------------------------------------------------------------------
----------------------------------------------------------------------
-------------------------------------------------------------CTGGAC---
----------------------------------------------------------------------
--AGCCCCTACATCAAGATCTATTCGTACACCTGTTCTGGAGGCAGC---------CTCACCTGCAGAGA
TGACAACGATGAGTGTGGAGCTTTTATCTGTAACTGTGACCGCACAGCAGCCATCTGTTTCGCCGGAGCC
CCTTACAACAAGGAGAACTACAATATTGACACCAAGAAA------------------CATTGCAAA

>Laticauda semifasciata AB120376.1
----------------------------------------------------------------------
----------------------------------------------------------------------
-------------------------------------------------------------CTGGAC---
----------------------------------------------------------------------
--AGCCCCTACATCAAGATCTATTCGTACACCTGTTCTGGAGGCAGC---------CTCACCTGCAGAGA
TGACAACGATGAGTGTGGAGCTTTTATCTGTAACTGTGACCGCACAGCAGCCATCTGTTTCGCCGGAGCC
CCTTACAACAAGGAGAACTACAATATTGACACCAAGAAA------------------CATTGCAAA

>Laticauda semifasciata AB037219.2
ATGTATCCTGCTCACCTTCTGGTCCTGTTGGCAGTTTGTGTCTCCCTCTTAGGAGCCTCCGCCATTCCTC
CCCTGCCTCTCAACCTCGTACAATTCACCTACTTGATTCAATGTGCCAACAAAGGCAGCAGACCTTCTTA
TCATTATGCGGACTACGGATGCTACTGTGGCGCAGGAGGTAGCGGAACACCGGTAGACGAGTTGGATAGG
TGCTGCAAAATACATGATGACTGCTATGGTGAAGCCGAAAAA---ATGGGATGC----------------
--TACCCAAAGTTGACGATGTATAATTACTACTGTGGCACAGAGGGA---------CCCTACTGC---AA
TACAAAAACGGATTGTCAACGTTATGTGTGTGCTTGTGACCTCAAGGCAGCCAAATGCTTTGCCAGATCC
CCTTACAACAACAAGAACTACAATATCGACACCAGCAAA------------------CGTTGCAAA

>Lapemis hardwickii AF144319.1
ATGTATCCTGCTCACCTTCTGGGCCTGTTGGCAGTTTGTGTCTCCCTCTTAGGAGCCGCCAGCATTCCTC
CTCTGCCTCTCAACCTCTATCAGTTCAAGAACATGATTCAATGTGCCAACCATGGCAGTCGAATGACACT
TGATTATATGGACTACGGTTGCTACTGCGGTACAGGAGGTAGCGGGACACCAGTAGATGAGTTGGATAGG
TGCTGCAAAATACATGACGACTGCTATGGTGAAGCCGAAAAACTTCCTGCATGT---AATTACATGTTGA
GTGGCCCCTACTACAACCTCTATACATACGACTGTGTTGAACACCAA---------CTCACCTGCAAAGA
TAACAATGATGAGTGTAAAGCTTTTATCTGTAATTGTGACCGCACAGCAGCCATCTGCTTCGCCGGAGCC
CCTTACAACAAGGAGAACTACAATATCGACCTCAACAAA------------------CATTGCCAA

>Lapemis hardwickii AF205378.1
ATGTATCCTGCTCACCTTCTGGTCCTGTTGGCAGTTTGTGTCTCCCTCTTGGGAGCCGCCAGCATTCCTC
CTCTGCCTCTCAACCTCGTACAATTCAGCTACGTGATTACATGTGCCAACCATGGCCGTCGAAGTTCACT
TGATTATGCGGACTACGGTTGCTACTGCGGCGCAGGAGGTAGCGGGACACCGGTAGATGAGTTGGATAGG
TGCTGCCAAATACATGACGACTGCTATGGTGAAGCCGAAAAA---CAAGGATGC----------------
--TACCCCAAGATGTTGATATATGATTACTACTGTGGCAGCGATGGA---------CCCTACTGCAGAAA
TGTCAAAAAGAAGTGTAATCGTATGGTGTGTGATTGTGATGTCGCAGCAGCCAAGTGCTTTGCCAGAAAT
GCTTACAACAACGCGAACTACAATATCGACACCAACAAA------------------CGTTGCAAA

>Lapemis hardwickii EF405872.1
ATGTATCCTGCTCACCTTCTGGTCCTGTTGGCAGTTTGTGTCTCCCTCTTGGGAGCCGCCAGCATTCCTC
CTCTGCCTCTCAACCTCGTACAATTCAGCTACGTGATTACATGTGCCAACCATAACCGTCGAAGTTCACT
TGATTATGCGGACTACGGTTGCTACTGCGGCGCAGGAGGTAGCGGGACACCGGTAGATGAGTTGGATAGG
TGCTGCAAAATACATGACGACTGCTATGGTGAAGCCGAAAAA---CAAGGATGC----------------
--TACCCCAAGATGTTGATATATGATTACGACTGTGGCAGCAATGGA---------CCCTACTGCAAAAA
TGTCACAAAGAAGTGTAATCGTAAGGTGTGTGATTGTGATGTCGCAGCAGCCAAGTGCTTTGCCAGAAAT
GCTTACAACAACGCGAACTACAATATCGACACCAAGAAA------------------CGTTGCAAA

>Lapemis hardwickii EF405876.1
ATGTATCCTGCTCACCTTCTGGTCCTGTTGGCAGTTTGTGTCTCCCTCTTGGGAGCCGCCAGCATTCCTC
CTCTGCCTCTCAACCTCTATCAGTTCAAGAACATGATTCAATGTGCCAACCATGGCAGTCGAATGACACT
TGATTATATGGACTACGGTTGCTACTGCGGTACAGGAGGTAGCGGGACACCAGTAGATGAGTTGGATAGG
TGCTGCAAAATACATGACGACTGCTATGGTGAAGCCGAAAAACTTCCTGCATGT---AATTACATGTTGA
GTGGCCCCTACTACAACCTCTATACATACGACTGTGTTGAACACCAA---------CTCACCTGCAAAGA
TAACAATGATGAGTGTAAAGCT------------TGCGGCCGCACTCGAGTAACTAGT------------
------------------------------------------------------------------

>Lapemis hardwickii AF144320.1
----------------------------------------------------------------------
--------------CTCGTACAATTCAGCTACGTGATTACATGTGCCAACCATAACCGTCGAAGTTCACT
TGATTATGCGGACTACGGTTGCTACTGCGGCGCAGGAGGTAGCGGGACACCGGTAGATGAGTTGGATAGG
TGCTGCAAAATACATGACGACTGCTATGGTGAAGCCGAAAAA---CAAGGATGC----------------
--TACCCCAAGATGTTGATATATGATTACGACTGTGGCAGCAATGGA---------CCCTACTGCAAAAA
TGTCACAAAGAAGTGTAATCGTAAGGTGTGTGATTGTGATGTCGCAGCAGCCAAGTGCTTTGCCAGAAAT
GCTTACAACAACGCGAACTACAATATCGACACCAAGAAA------------------CGTTGCAAA

>Aipysurus eydouxii AY561165.1
ATGTATCCTGCTCACCTTCTGGTCCTCTTGGCAGTTTGTGTCTCCCTCTTAGGAGCCTCTGACATTCCTC
CTCTGCCTCTGAACCTCTATCAGTTCGACAACATGATTCAATGTGCCAACAAGCGCAAAAGAGCTACTTG
GCATTATATGGACTACGGTTGCTACTGCGGCTGGGGAGGTAGCGGGACGCCGGTAGATGCGTTGGATAGG
TGCTGCAAAGTACATGACGACTGCTATGGTGTAGCCGAAAAT---AACGGATGC----------------
--TCCCCCAAGTGGACGTTGTATAGTTGGCAATGTACTGAAAATGTA---------CCCACCTGC---GA
TTCAGAATCGGGGTGTGCACTTACTGTGTGTGCTTGTGACGCCACAGCAGCCAAGTGCTTTGCCAAAGCC
CCTTACAACAACACGAACTACAATATCGACACCAGTAAT---------------------TGCCAA

>Aipysurus eydouxii AY561169.1
ATGTATCCTGCTCACCTTCTGGTCCTCTTGGCAGTTTGTGTCTCCCTCTTAGGAGCCTCTGACATTCCTC
CTCTGCCTCTGAACCTCTATCAGTTCGACAACATGATTCAATGTGCCAACAAGCGCAAAAGAGCTACTTG
GCATTATATGGACTACGGTTGCTACTGCGGCTGGGGAGGTAGCGGGACACCGGTAGATGCGTTGGATAGG
TGCTGCAAAGTACATGACGACTGCTATGGTGTAGCCGAAGAT---AACGGATGC----------------
--TCCCCCAAGTGGACGTTGTATAGTTGGCAATGTACTGAAAATGTA---------CCCACCTGC---GA
TTCAGAATCGGGGTGTGCACTTACTGTGTGTGCTTGTGACGCCACAGCAGCCAAGTGCTTTGCCAAAGCC
CCTTACAACAACACGAACTACAATATCGACACCAGTAAT---------------------TGCCAA

>Aipysurus eydouxii AY561168.1
ATGTATCCTGCTCACCTTCTGGTCCTCTTGGCAGTTTGTGTCTCCCTCTTAGGAGCCTCTGACATTCCTC
CTCTGCCTCTGAACCTCTATCAGTTCGACAACATGATTCAATGTGCCAACAAGCGCAAAAGAGCTACTTG
GCATTATATGGACTACGGTTGCTACTGCGGCTGGGGAGGTAGCGGGACACCGGTAGATGCGTTGGATAGG
TGCTGCAAAGTACATGACGACTGCCATGGTGTAGCCGAAAAT---AACGGATGC----------------
--TCCCCCAAGTGGACGTTGTATAGTTGGCAATGTACTGAAAATGTA---------CCCACCTGC---GA
TTCAGAATCGGGGTGTGCACTTACTGTGTGTGCTTGTGACGCCACAGCAGCCAAGTGCTTTGCCAAAGCC
CCTTACAACAACACGAACTACAATATCGACACCAGTAAT---------------------TGCCAA

>Aipysurus eydouxii AY561157.1
ATGTATCCTGCTCACCTTCTGGTCCTCTTGGCAGTTTGTGTCTCCCTCTTAGGAGCCTCTGACATTCCTC
CTCTGCCTCTGAACCTCTATCAGTTCGACAACATGATTCAATGTGCCAACAAGCGCAAAAGAGCTACTTG
GCATTATATGGACTACGGTTGCTACTGCGGCTGGGGAGGTAGCGGGACACCGGTAGATGCGTTGGATAGG
TGCTGCAAAGTACATGACGACTGCTATGGTGTAGCCGAAAAT---AACGGATGC----------------
--TCCCCCAAGTGGACGTTGTATAGTTGGCAATGTACTGAAAATGTA---------CCCACCTGC---GA
TTCAGAATCGGGGTGTGCACTTACTGTGTGTGCTTGTGACGCCACAGCAGCTAAGTGCTTTGCCAAAGCC
CCTTACAACAACACGAACTACAATATCGACACCAGTAAT---------------------TGCCAA

>Aipysurus eydouxii AY561154.1
ATGTATCCTGCTCACCTTCTGGTCCTCTTGGCAGTTTGTGTCTCCCTCTTAGGAGCCTCTGACATTCCTC
CTCTGCCTCTGAACCTCTATCAGTTCGACAACATGATTCAATGTGCCAACAAGCGCAAAAGAGCTACTTG
GCATTATATGGACTACGGTTGCTACTGCGGCTGGGGAGGTAGCGGGACACCGGTAGATGCGTTGGATAGG
TGCTGCAAAGTACATGACGACTGCTATGGTGTAGCCGAAAAT---AACGGATGC----------------
--TCCCCCAAGTGGACGTTGTATAGTTGGCAATGTACTGAAAATGTA---------CCCACCTGC---GA
TTCAGAATCGGGGTGTGCACTTACTGTGTGTGCTTGTGACGCCACAGCAGCCAAGTGCTTTGCCAAAGCC
CCTTACAACAACACGAACTACAATATCGACACCAGTAAT---------------------TGCCAA

>Aipysurus eydouxii AY561159.1
ATGTATCCTGCTCACCTTCTGGTCCTCTTGGCAGTTTGTGTCTCCCTCTTAGGAGCCTCTGACATTCCTC
CTCTGCCTCTGAACCTCTATCAGTTCGACAACATGATTCAATGTGCCAACAAGCGCAAAAGAGCTACTTG
GCATTATATGGACTACGGTTGCTACTGCGGCTGGGGAGGTAGCGGGACACCGGTAGATGCGTTGGATAGG
TGCTGCAAAGTACATGACGACTGCTATGGTGTAGCCGAAGAT---AACGGATGC----------------
--TCCCCCAAGTGGACGTTGTATAGTTGGCAATGTACTGAAAATGTA---------CCCACCTGC---GA
TTCAGAATCGGGGTGTGCACTTACTGTGTGTGCTTGTGACGCCACAGCAGCCAAGTGCTTTGCCAAAGCC
CCTTACAACAACACGAACTACAATATCGACACCAGTAAT---------------------TGCCAA

>Aipysurus eydouxii AY561167.1
ATGTATCCTGCTCACCTTCTGGTCCTCTTGGCAGTTTGTGTCTCCCTCTTAGGAGCCTCTGACATTCCTC
CTCTGCCTCTGAACCTCTATCAGTTCGACAACATGATTCAATGTGCCAACAAGCGCAAAAGAGCTACTTG
GCATTATATGGACTACGGTTGCTACTGCGGCTGGGGAGGTAGCGGGACACCGGTAGATGCGTTGGATAGG
TGCTGCAAAGCACATGACGACTGCTATGGTGTAGCCGAAGAT---AACGGATGC----------------
--TCCCCCAAGTGGACGTTGTATAGTTGGCAATGTACTGAAAATGTA---------CCCACCTGC---GA
TTCAGAATCGGGGTGTGCACTTACTGTGTGTGCTTGTGACGCCACAGCAGCCAAGTGCTTTGCCAAAGCC
CCTTACAACAACACGAACTACAATATCGACACCAGTAAT---------------------TGCCAA

>Aipysurus eydouxii AY561163.1
ATGTATCCTGCTCACCTTCTGGTCCTCTTGGCAGTTTGTGTCTCCCTCTTAGGAGCCTCTGACATTCCTC
CTCTGCCTCTGAACCTCTATCAGTTCGACAACATGATTCAATGTGCCAACAAGCGCAAAAGAGCTACTTG
GCATTATATGGACTACGGTTGCTACTGCGGCTGGGGAGGTAGCGGGACACCGGTAGATGCGTTGGATAGG
TGCTGCAAAGTACATGACGACTGCTATGATGTAGCCGAAAAT---AACGGATGC----------------
--TCCCCCAAGTGGACGTTGTATAGTTGGCAATGTACTGAAAATGTA---------CCCACCTGC---GA
TTCAGAATCGGGGTGTGCACTTACTGTGTGTGCTTGTGACGCCACAGCAGCCAAGTGCTTTGCCAAAGCC
CCTTACAACAACACGAACTACAATATCGACACCAGTAAT---------------------TGCCAA

>Aipysurus eydouxii AY561161.1
ATGTATCCTGCTCACCTTCTGGTCCTCTTGGCAGTTTGTGTCTCCCTCTTAGGAGCCTCTGACATTCCTC
CTCTGCCTCTGAACCTCTATCAGTTCGACAACATGATTCAATGTGCCAACAAGCGCAAAAGAGCTACTTG
GCATTATATGGACTACGGTTGCTACTGCGGCTGGGGAGGTAGCGGGACACCGGTAGATGCGTTGGATAGG
TGCTGCAAAGTACATGACGACTGCTATGGTGTAGCCGAAAAT---AACGGATGC----------------
--TCCCCCAAGTGGACGTTGTATAGTTGGCAATGTACTGAAAATGTA---------CCCACCTGC---GA
TTCAGAATCGGGGTGTGCACTTACTGTGTGTGCTTGTGACGCCACAGCAGCCAAGTGCTTTGCCAAAGCC
CCTTACAACAACACGAACTACAATACCGACACCAGTAAT---------------------TGCCAA

>Aipysurus eydouxii AY561156.1
ATGTATCCTGCTCACCTTCTGGTCCTCTTGGCAGTTTGTGTCTCCCTCTTAGGAGCCTCTGACATTCCTC
CTCTGCCTCTGAACCTCTATCAGTTCGACAACATGATTCAATGTGCCAACAAGCGCAAAAGAGCTACTTG
GCATTATATGGACTACGGTTGCTACTGCGGCTGGGGAGGTAGCGGGACACCGGTAGATGCGTTGGATAGG
TGCTGCAAAGTACATGACGACTGCTATGGTGTAGCCGAAAAT---AACGGATGC----------------
--TCCCCCAAGTGGACGTTGTATAGTTGGCAATGTACTGAAAATGTA---------CCCACCTGC---GA
TTCAGAATCGGGGTGTGCACTTACTGTGTGTGCTTGTGACGCCACAGCAGCCAAGTACTTTGCCAAAGCC
CCTTACAACAACACGAACTACAATATCGACACCAGTAAT---------------------TGCCAA

>Aipysurus eydouxii AY561155.1
ATGTATCCTGCTCACCTTCTGGTCCTCTTGGCAGTTTGTGTCTCCCTCTTAGGAGCCTCTGACATTCCTC
CTCTGCCTCTGAACCTCTATCAGTTCGACAACATGATTCAATGTGCCAACAAGCGCAAAAGAGCTACTTG
GCATTATATGGACTACGGTTGCTACTGCGGCTGGGGAGGTAGCGGGACACCGGTAGATGCGTTGGATAGG
TGCTGCAAAGTACGTGACGACTGCTATGGTGTAGCCGAAGAT---AACGGATGC----------------
--TCCCCCAAGTGGACGTTGTATAGTTGGCAATGTACTGAAAATGTA---------CCCACCTGC---GA
TTCAGAATCGGGGTGTGCACTTACTGTGTGTGCTTGTGACGTCACAGCAGCCAAGTGCTTTGCCAAAGCC
CCTTACAACAACACGAACTACAATATCGACACCAGTAAT---------------------TGCCAA

>Aipysurus eydouxii AY561164.1
ATGTATCCTGCTCACCTTCTGGTCCTCTTGGCAGTTTGTGTCTCCCTCTTAGGAGCCTCTGACATTCCTC
CTCTGCCTCTGAACCTCTATCAGTTCGACAACATGATTCAATGTGCCAACAAGCGCAAAAGAGCTACTTG
GCATTATATGGACTACGGTTGCTACTGCGGCTGGGGAGGTAGCGGGACACCGGTAGATGCGTTGGATAGG
TACTGCAAAGTACATGACGACTGCTGTGGTGTAGCCGAAAAT---AACGGATGC----------------
--TCCCCCAAGTGGACGTTGTATAGTTGGCAATGTACTGAAAATGTA---------CCCACCTGC---GA
TTCAGAATCGGGGTGTGCACTTACTGTGTGTGCTTGTGACGCCACAGCAGCCAAGTGCTTTGCCAAAGCC
CCTTACAACAACACGAACTACAATATCGACACCAGTAAT---------------------TGCCAA

>Aipysurus eydouxii AY561166.1
ATGTATCCTGCTCACCTTCTGGTCCTCTTGGCAGTTTGTGTCTCCCTCTTAGGAGCCTCTGACATTCCTC
CTCTGCCTCTGAACCTCTATCAGTTCGACAACATGATTCAATGTGCCAACAAGGGCAAAAGAGCTACTTG
GCATTATATGGACTACGGTTGCTACTGCGGCTCGGGAGGTAGCGGGACACCGGTAGATGCGTTGGATAGG
TGCTGCAAAGTACATGACGACTGCTATGGTGTAGCCGAAAAT---AACGGATGC----------------
--TCCCCCAAGTGGACGTTGTATAGTTGGCAATGTACTGAAAATGTA---------CCCACCTGC---GA
TTCAGAATCGGGGTGTGCACTTACTGTGTGTGCTTGTGACGCCACAGCAGCCAAGTGCTTTGCCAAAGCC
CCTTACAACAACACGAACTACAATATCGACACCAGTAAT---------------------TGCCAA

>Aipysurus eydouxii AY561162.1
ATGTATCCTGCTCACCTTCTGGTCCTCTTGGCAGTTTGTGTCTCCCTCTTAGGAGCCTCTGACATTCCTC
CTCTGCCTCTGAACCTCTATCAGTTCGACAACATGATTCAATGTGCCAACAAGGGCAAAAGAGCTACTTG
GCATTATATGGACTACGGTTGCTACTGCGGCTCGGGAGGTAGCGGGACACCGGTAGATGCGTTGGATAGG
TGCTGTAAAGTACATGACGACTGCTATGGTGTAGCCGAAGAT---AACGGATGC----------------
--TACCCCAAGTGGACGTTGTATAGTTGGCAATGTACTGAAAATGTA---------CCCACCTGC---GA
TTCAGAATCGGGGTGTGCACTTACTGTGTGTGCTTGTGACGCCACAGCAGCCAAGTGCTTTGCCAAAGCC
CCTTACAACAACACGAACTACAATATCGACACCAGTAAT---------------------TGCCAA

>Aipysurus eydouxii AY561160.1
ATGTATCCTGCTCACCTTCTGGTCCTCTTGGCAGTTTGTGTCTCCCTCTTAGGAGCCTCTGACATTCCTC
CTCTGCCTCTGAACCTCTATCAGTTCGACAACATGATTCAATGTGCCAACAAGGGCAAAAGAGCTACTTG
GCATTATATGGACTACGGTTGCTACTGCGGCTCGGGAGGTAGCGGGACACCGGTAGATGCGTTGGATAGG
TGCTGCAAAGTACATGACGACTGCTATGGTGTAGCCGAAGAT---AACGGATGC----------------
--TACCCCAAGTGGACGTTGTATAGTTGGCAATGTACTGAAAATGTA---------CCCACCTGC---GA
TTCAGAATCGGGGTGTGCACTTACTGTGTGTGCTTGTGACGCCACAGCAGCCAAGTGCTTTGCCAAAGCC
CCTTACAACAACACGAACTACAATATCGACACCAGTAAT---------------------TGCCAA

>Aipysurus eydouxii AY561158.1
ATGTATCCTGCTCACCTTCTGGTCCTCTTGGCAGTTTGTGTCTCCCTCTTAGGAGCCTCTGACATTCCTC
CTCTGCCTCTGAACCTCTATCAGTTCGACAACATGATTCAATGTGCCAACAAGGGCAAAAGAGCTACTTG
GCATTATATGGACTACGGTTGCTACTGCGGCTCGGGAGGTAGCGGGACACCGGTAGATGCGTTGGATAGG
TGCTGCAAAGTACATGACGACTGCTATGGTGTAGCCGAAGAT---AACGGATGC----------------
--TACCCCAAGTGGACGTTGTATAGTTGGCAATGTACTGAAAATGTA---------CCCACCTGC---GA
TTCAGAATCGGGGTGTGCACTTACTGTGTGTGCTTGTGACGCCACAGCAGCCAAGTGCTTTGCCAAAGCC
CCTTACAACAACACGAACTACAATATCGACACCGGTAAT---------------------TGCCAA

>Aipysurus laevis X12604.1
ATGTATCCTGCTCACCTTCTGGTCCTCTTGGCAGTTTGTGTCTCCCTCTTAGGAGCCTCTGACATTCCTC
CTCTGCCTCTGAACCTCTATCAGTTCGACAACATGATTCAATGTGCCAACAAGGGCAAAAGAGCTACTTG
GCATTATATGGACTACGGTTGCTACTGCGGCTCGGGAGGTAGCGGGACACCGGTAGATGCGTTGGATAGG
TGCTGCAAAGCACATGATGACTGCTATGGTGTAGCCGAAGAT---AACGGATGC----------------
--TACCCCAAGTGGACGTTGTATAGTTGGCAATGTACTGAAAATGTA---------CCCACCTGC---AA
TTCAGAATCGGGGTGTCAAAAATCTGTGTGTGCTTGTGACGCCACAGCAGCCAAGTGCTTTGCCGAAGCC
CCTTACAACAACAAGAACTACAATATCAACACCAGTAAT---------------------TGCCAA

>Acanthophis wellsi_c371
ATGTATCCTGCTCACCTTCTGGTCCTGTTGGCAGTTTGTGTCTCCCTCTTAGGAGCCGCCAGCATTCCTG
TGCCATCTCTCAACTTCGAACAATTCGGCAACATGATTCAATGTACCATCCCCTGCGAAGAATCTTGCTT
GGGTTATATGGACTACGGTTGCTACTGCGGCCCAGGAGGTAGCGGGACACCGATGGATGAGTTGGATAGG
TGCTGCCAGACTCATGACAACTGCTATGCTGAAGCCGGAAAACTTCCTGCATGT---AAGGCCATGCTGA
GTGAGCTGTACAACGACACCTATTCATACAGCTGTATTGAACGCCAA---------CTCACCTGCAACGA
TAACAACGATGAGTGTAAAGCCTTTATCTGTAATTGTGACCGCACAGCAGCCAACTGCTTCGCCGGAGCC
CCTTATAACGACTTGAACTACAATATCGACACCACTGAA------------------CATTGCCAA

>Brachyurophis roperi_c1024
ATGTATCCTGCTAACCTTATGATCCTGTTGGCAGTTTGTGTCTCCCTCTTAGGAGCCTCCGACATTCCTC
CGATGCCTCTCAACCTCCTACAATTCGGCAACATGATTAACTGTGCCAACCGTGACAGTCGACCTTTGTT
GGATTATGCGGACTACGGTTGCTACTGCGGCAAAGGAGGTAGTGGGACACCGGTAGATGACTTGGATAGG
TGCTGCCAGTCACATGACTACTGCTATGATGAAGCCAAAATACTTCCTACATGT---AATTACATGCTGA
GTGACCCCTACTACAACTCCTATTCATACGAATGTAATGAAGGCGAA---------CTCACCTGCAAAGA
TGACAACGATGGGTGTGGAGCTTTTATTTGTAATTGTGACCGCACAGCAGCCATCTGCTTCGCCAGAGCC
TATTACAACGATGCCAACTGGGATATCAACATCACTGCA------------------CGTTGCCAA

>Brachyurophis roperi_c1840
ATGTATCCTGTTCACCTTCTGGTTCTGTTGGCAGTTTGTGTCTCCCTCTTAGGAGCCGTCAGCATTCCTC
CGCGGCCTCTGAACCTCTTTCAGTTCAAGGACATGATTGAATGTGCCAACCATGGCAGTCGAGGTGCATT
GTATTATGCGGACTACGGTTGCTACTGCGGCAAAGGAGGTAGCGGGACACCGGTAGATGAGTTGGATAGG
TGCTGCCAAACACATGATGACTGCTATGGTGAAGCCGAAAAACTTCCTGCATGT---AATTACATGTTGA
GTGGCCCCTACTACAACACCTTTAAATACGACTGTGTTGAACACCAA---------CTCACCTGCAAAGA
TGACAAGGATGAGTGTAGAGCCTTTATTTGTAATTGTGACCGCACAGCAGCCATCTGCTTCGCCGGAGCC
CCTTACAACAACACGAACTACAATATCGACACCAAGACA------------------CATTGCCAA

>Brachyurophis roperi_c665
ATGTATCCTGCTCACCTTCTGGTCTTGTTGGCAGTTTGTGTCTCCCTCTTAGGAGCCTCCGACGTTCCTC
CGATGCCTCTCAACCTCCTACAATTCGGCAACATGATTAACTGTGCCAACCGTGGCCGTCGACCTGCTAG
GCATTATAGGGACTACGGTTGCTACTGCGGCAAAGGAGGTAGTGGGACACCGGTAGATGACTTGGATAGG
TGCTGCCAGTCACATGACTACTGCTATGATGAAGCCGAAATACTTCCTACATGT---AATTACATGCTGA
GTGGCCCCTACTACAACTCCTATTCATACGAATGTAATGAAGGCGAA---------GTCACCTGCACAGA
TGACAACGATGAGTGTGAAGCCTTTATTTGTAATTGTGACCGCACGGCAGCCATCTGCTTCGCCAGAGCG
TATTACAACAAGACGAACTGGAATATCGACATCGCTGCA------------------CGTTGCCAA

>Denisonia devisi_c213
ATGTATCCTGTTCACCTTCTGGTTCTGTTGGCAGTTTGTGTCTCCCTCTTAGGAGCCGTCAGCATTCCTC
CGCGGCCTCTGAACCTCTTTCAGTTCAAGGACATGATTGAATGTGCCAACCATGGCAGTCGAGGTGCATT
GGATTATGCGGACTACGGTTGCTACTGCGGCAAAGGAGGTAGCGGGACACCGGTAGATGAGTTGGATAGG
TGCTGCCAAACACATGATGACTGCTATGGTGAAGCCGAAAAACTTCCTGCATGT---AATTACATGTTGA
GTGGCCCCTACTACAACACCTTTAAATACGACTGTGTTGAACACCAA---------CTCACCTGCAAAGA
TGACAAGGATGAGTGTAGAGCCTTTATTTGTAATTGTGACCGCACAGCAGCCATCTGCTTCGCCGGAGCC
CCTTACAACAACACGAACTACAATATCGACACCAAGACA------------------CATTGCCAA

>Hoplocephalus bungaroides_c866
ATGTATCCTGCTCACCTTCTGGTCCTGTTGGCAGTTTGTGTCTCCCTCTTAGGAGCCTCCAACATTCCTC
CGCGGCCTCTCAACCTCTATCAGTTCAAGAACATGATTCAATGTGCCAACCGTGGCAGTCGAACTTGGTG
GGCTTATGCGCACTACGGTTGCTACTGCGGCAAAGGAGGCAGCGGGACACCCGTAGATGAGTTGGATAGG
TGCTGCAAAACACATGACGACTGCTATGGTGAAGCCGAAAATCTTCCTGCATGT---AATTACGTGATGA
GTGGCTCCTACTACAACATCTATAAATACGAATGTAATGAAGGCGAA---------CTCACCTGCCAAGC
GGACAACGATGAGTGTAAAGCTTTTATCTGTAATTGTGACCGCACAGCAGCCATCTGCTTCGCCGGAGCC
CCTTACAACCAGGAGAAGTTCATGATCTCCAGCAAGACA------------------CATTGCCAA

>Hoplocephalus bungaroides_c944
ATGTATCCTGCTCACCTTCTGGTCCTGTTGGCAGTTTGTGTCTCCCTCTTAGGAGCCTCCAACATTCCTC
CGCGGCCTCTCAACCTCTATCAGTTCAAGAACATGATTCAATGTGCCAACCGTGGCAGTCGAACTTGGTG
GGCTTATGCGCACTACGGTTGCTACTGCGGCAAAGGAGGCAGCGGGACACCCGTAGATGAGTTGGATAGG
TGCTGCAAAACACATGACGACTGCTATGGTGAAGCCGAAAATCTTCCTGCATGT---AATTACGTGATGA
GTGGCTCCTACTACAACATCTATAAATACAAATGTAATGAAGGCGAA---------CTCACCTGCCAAGC
GGACAACGATGAGTGTAAAGCCTTTATCTGTAATTGTGACCGCACAGCAGCCATCTGCTTCGCCGGAGCC
CCTTACAACCAGGAGAAGTTCATGATCTCCAGCAAGACA------------------CATTGCCAA

>Pseudonaja modesta_c1835
ATGCATCCTGCTCACCTTCTGGTCCTGTTGGGAGTTTGTGTCTCCCTCTTAGGAGCCGCCAGAATTCCTC
CGCTGCCTCTCGACCTCATAGATTTCTCCAACCTGATTACATGTGCTAACCGTGGCAGTCGAAGTTGGTT
GGATTATGCGCACTACGGTTGCTTCTGCGGCTCAGGAGGTAGCGGGACACCGGTAGACGACTTGGATAGG
TGCTGCCAGGTTCATGACAACTGTTATGGTGACGCCGAAAAACTTCCTGCATGT---AATTACCAGTTCA
GTAGCGCCTACTGGAACCCCTATTCATACAAATGTAATGAAGGCGAA---------ATCACCTGCACAGA
TGACAAGGATGAGTGTAAAGCCTTTATTTGTAATTGCGACCGCACAGCAGCCATCTGTTTCGCCAGAGCC
ACTTACAAGGACGAAAACTTCATGATCTCCACCAAGAAAATAATATTTGCCAATGATATT------

>Pseudonaja modesta_c315
ATGCATCCTGCTCACCTTCTGGTCCTGTTGGGAGTTTGTGTCTCCCTCTTAGGAGCCGCCAGAATTCCTC
CGCTGCCTCTCGACCTCATAGATTTCTCCAACCTGATTACATGTGCTAACCGTGGCAGTCGAAGTTGGTT
GGATTATGCGCACTACGGTTGCTTCTGCGGCTCAGGAGGTAGCGGGACACCGGTAGACGACTTGGATAGG
TGCTGCCAGGTTCATGACAACTGTTATGGTGACGCCGAAAAACTTCCTGCATGT---AATTACCAGTTCA
GTAGCCCCTACTGGAACCCCTATTCATACAAATGTAATGAAGGCGAA---------ATCACCTGCACAGA
TGACAAGGATGAGTGTAAAGCCTTTATTTGTAATTGCGACCGCACAGCAGCCATCTGTTTCGCCAGAGCC
ACTTACAAGGACGAAAACTTCATGATCTCCACCAAGAAAATAATATTTGCCAATGATATT------

>Pseudonaja modesta_c526
ATGCATCCTGCTCACCTTCTGGTCCTGTTGGGAGTTTGTGTCTCCCTCTTAGGAGCCGCCAGAATTCCTC
CGCTGCCTCTCGACCTCATAGATTTCTCCAACCTGATTACATGTGCTAACCGTGGCAGTCGAAGTTGGTT
GGATTATGCGCACTACGGTTGCTTCTGCGGCTCAGGAGGTAGCGGGACACCGGTAGACGACTTGGATAGG
TGCTGCCAGGTTCATGACAACTGTTATGGTGACGCCGAAAAACTTCCTGCATGT---AATTACCAGTTCA
GTAGCGCCTACTGGAACCCCTATTCATACAAATGTAATGAAGGCGAA---------ATCACCTGCACAGA
TGACAAGGATGAGTGTAAAGCCTTTATTTGTAATTGCGACCGCACAGCAGCCATCTGTTTCGCCAGAGCC
ACTTACAAGGACGAAAACTTCATGATCTCCACCAAGAAA------------AATAATATTTGCCAA

>Pseudonaja modesta_c656
ATGCATCCTGCTCACCTTCTGGTCCTGTTGGGAGTTTGTGTCTCCCTCTTAGGAGCCGCCAGAATTCCTC
CGCTGCCTCTCGACCTCATAGATTTCTCCAACCTGATTACATGTGCTAACCGTGGCAGTCGAAGTTGGTT
GGATTATGCGCACTACGGTTGCTTCTGCGGCTCAGGAGGTAGCGGGACACCGGTAGACGACTTGGATAGG
TGCTGCCAGGTTCATGACAACTGTTATGGTGACGCCGAAAAACTTCCTGCATGT---AATTACCAGTTCA
GTAGCGCCTACTGGAACCCCTATTCATACAAATGTAATGAAGGCGAA---------ATCACCTGCACAGA
TGACAACGATGAGTGTAAAGCCTTTATTTGTAATTGCGACCGCACAGCAGCCATCTGTTTCGCCAGAGCC
ACTTACAAGGACGAAAACTTCATGATCTCCACCAAGAAA------------AATAATATTTGCCAA

>Pseudonaja modesta_c658
ATGAATCCTGCTCACCTTCTGGTCCTGTTGGGAGTTTGTGTCTCCCTCTTAGGAGCCGCCAGAATTCCTC
CGCTGCCTCTCAGCCTCGTAGAATTCAGAAGCTTGATTAAATGTGCCAACCATAACAGTCGAAATGTGTA
CGATTATGTGGACTACGGTTGCTACTGTGGCAAAGGAGGTAGCGGGACACCGGTAGACGAGTTGGACAGG
TGCTGCCAGGCTCATGACTACTGCTATGATGATGCCGAAAAACTTCCTGCATGT---AATTACTGGTTCA
GTGGCGCCTACTACAACTCCTATTCATACAAATGTAATGAAGGCGAA---------ATCACCTGCACAGA
TGACAACGATGAGTGTCAAGCCTTTATTTGTAATTGCGACCGCACAGCAGCCATCTGTTTCGCCAGAGCC
CCTTATGACAAGGACAACTGGAATATCAACACCGAGACA------------------GATTGC---

>Suta fasciata_c870
ATGTATCCTGCTCACCTTCTGGTCCTGTTGGCAGTTTGTGTCTCCCTCTTAGGAGCCTCTGACATTCCTC
AGCCGTCTTTCGACTTCGAACAATTCAGCAACATGATTCAATGTACCATCCCCTGCGAAGAATCTTGCTC
GGGTTATATGGACTACGGTTGCTACTGCGGTCCAGGAGGTAGCGGGACACCGGTAGACGACTTGGATAGG
TGCTGCCAGACTCATGACAACTGCTATGCTGAAGCTGGAAAACTTCCTGCATGT---AAGGCCATGCTGA
GTGAGTCCGACAACGACAGCTATTCATACAGCTGTATTGAAGGCCAA---------CTCACCTGCAACGA
TGACAACGATGAGTGTAAAGCCTTTATTTGTAATTGTGACCGCACAGCAGTCAACTGCTTCGCCAGAGCC
CCTTACAACGACTCGAACTACGATATCGGCACCACTGAA------------------CATTGCAAA

>Suta fasciata_c1135
----------------------------------------------------------------------
--------------------------------ATGATTCAATGTACCATCCCCTGCGAAGAATCTTGCTC
GGGTTATATGGACTACGGTTGCTACTGCGGTCCAGGAGGTAGCGGGACACCGGTAGACGACTTGGATAGG
TGCTGCCAGACTCATGACAACTGCTATGCTGAAGCTGGAAAACTTCCTGCATGT---AAGGCCATGCTGA
GTGAGTCCGACAACGACAGCTATTCATACAGCTGTATTGAAGGCCAA---------CTCACCTGCAACGA
TGACAACGATGAGTGTAAAGCCTTTATTTGTAATTGTGACCGCACAGCAGTCAACTGCTTCGCCAGAGCC
CCTTACAACGACTCGAACTACGATATCGGCACCACTGAA------------------CATTGCAAA

>Austrelaps superbus AF184142.1
ATGTATCCTGCTCACCTTCTGGTCCTGTTGGCAGTTTGTGTCTCCCTCTTAGGAGCCTCCAACATTCCTC
TGCCGTCTCTCGACTTCGAACAATTCGGCAAAATGATTCAATGTACCATCCCCTGCGAAGAATCTTGCTT
GGCTTATATGGACTACGGTTGCTACTGCGGCCCAGGAGGTAGTGGGACACCGTTAGATGAGTTGGATAGG
TGCCGCCAGACTCATGACAACTGCTATGCTGAAGCTGGAAAACTTCCTGCATGT---AAGGCCATGCTGA
GTGAGCCCTACAACGACACCTATTCATACGGCTGTATTGAACGCCAA---------CTCACCTGCAACGA
TGACAACGATGAGTGTAAAGCCTTTATTTGTAATTGTGACCGCGCAGCAGTCATCTGCTTCTCCGGAGCC
CCTTACAACGACTCGAACTACGATATCGGCACCATTGAA------------------CATTGCAAA

>Austrelaps superbus AF184143.1
ATGTATCCTGCTCACCTTCTGGTCCTGTTGGCAGTTTGTGTCTCCCTCTTAGGAGCCTCCAACATTCCTC
TGCCGTCTCTCGACTTCGAACAATTCGGCAAAATGATTCAATGTACCATCCCCTGCGAAGAATCTTGCTT
GGCTTATATGGACTACGGTTGCTACTGCGGCCCAGGAGGTAGTGGGACACCGTCAGATGAGTTGGATAGG
TGCTGCCAGACTCATGACAACTGCTATGCTGAAGCTGGAAAACTTCCTGCATGT---AAGGCCATGCTGA
GTGAGCCCTACAACGACACCTATTCATACAGCTGTATTGAACGCCAA---------CTCACCTGCAACGA
TGACAACGATGAGTGTAAAGCCTTTATTTGTAATTGTGACCGCGCAGCAGTCATCTGCTTCTCCGGAGCC
CCTTACAACGACTCGAACTACGATATCGGCACCATTGAA------------------CATTGCAAA

>Bungarus candidus AB158302.1
ATGAATCCTGCTTACTTTCTGGTCCTGGCAGCGGTTTGTGTCTCCCTCTTAGGAGCCGCCAACATTCCTC
CCCAGCCTCTCAGCTTCTACAGGTACACCGAAATGATTCAATGTACCATCCGTGGAAGTTTAACATACTT
GGATTATATGGACTACGGTTGCTACTGTGGCACCGGAAGTCGTGGAACACCAGTAGACGAGTTGGATAGG
TGCTGCCAGACTCATGACAACTGCTATGCTGAAGCCGAAGAACATCCGAAATGT---TCGTCCCTTGTGA
AGAGCCCCTACATGAACCTATATTCATACACCTGTTCTGGAGGCACA---------ATCACCTGCAACGC
TGACAACGATGAGTGTGGAGCTTTTATTTGTAATTGTGACCGCACGGCAGCCCTCTGCTTCGCCAAAGCC
CCTTACAATGAGGAGAACAAGGAAATTGACATCAGCAAA------------------CGTTGCCAA

>Bungarus candidus AY057881.1
------------------------------GCAGTTTGTGTCTCCCTCTTAGGAGCCGCCAACATTCCTC
CCCATCCTTTCAACCTTATAAACTTCATGAAGATGATTCGATATACCATCCCCTGCGAAAAAACATGGGG
TGAATATGTGGACTACGGTTGCTACTGCGGCGTAGGAGGTAGCGGGAGACCGATAGATGCCTTGGATAGG
TGCTGCTATGTTCATGATAACTGCTATGGTGACGCCGAAAAAAAACATAAATGC----------------
--AACCCCAAAATGCAGTCATATTCATACAAATTGACTAAACGCACGACATCTGCTATGGTGCCGCAGGT
ACTTGTGCACGTATTGTCTGTGATTGTGACCGCACGGCAGCCCTCTGCTTCGGCAATTCTGAATACATCG
AGCGGCACAAGAATATTGACACCAAGAGATATTGCCGAT---------------------GATATT

>Demansia vestigiata DQ917536.1
ATGTATCCTGCTCGCCTTCTGGTTCTGTTGGCCGTTTGTGTCTCCCTCTTAGGAGCCGCCAAGATTCCTC
CTCAGCCTCTCAACCTCTATCAGTTCAAGAACATGATTCAATGTGCCAACCGTAACAGTCGAAATTGGAT
GGCTTATGCGCACTACGGTTGCTACTGCGGCAAAGGAGGTAGCGGGACACCGGTAGATGGGACGGATAAG
TGCTGCCAGACTCACGACTACTGCTATGATAAAGCCAAACAACATCCTGCGTGT---AATTACTTCCTGA
GTGGGCCCTCCGTAAACACCTATTCATACACATGTAAGGACGGTGAA---------CTCACCTGCAAAGA
TGTCAAGGATAAGTGTAGAGCCTTTATTTGTAATTGTGACCGCACAGCAGCCATGTGTTTAGCCAAAGCC
CCTTACAACACCAAGAACTTCATGATCCTCGACAAGTCA------------------CGTTGCCAA

>Demansia vestigiata DQ917535.1
ATGTATCCTGCTCGCCTTCTGGTTCTGTTGGCC------------------GGAGCCGCCAAGATTCCTC
CTCAGCCTCTCAACCTCTATCAGTTCAAGAACATGATTCAATGTGCCAACCGTAACAGTCGAAATTGGAT
GGCTTATGCGCACTACGGTTGCTACTGCGGCAAAGGAGGTAGCGGGACACCGGTAGATGAGACGGATAAG
TGCTGCCAGACTCACGACTACTGCTATGATAAAGCCAAACAACATCCTGCGTGT---AATTACTTCCTGA
GTGGGCCCTCCGTAAACACCTATTCATACACATGTAAGGACGGTGAA---------CTCACCTGCAAAGA
TGTCAAGGATAAGTGTAGAGCCTTTATTTGTAATTGTGACCGCACAGCAGCCATGTGTTTAGCCAAAGCC
CCTTACAACACCAAGAACTTCATGATCCTCGACAAGTCA------------------CGTTGCCAA

>Demansia vestigiata DQ917534.1
ATGTATCCTGCTCGCCTTCTGGTTCTGTTGGCCGTTTGTGTCTCCCTCTTAGGAGCCGCCAAGATTCCTC
CTCAGCCTCTCAACCTCTATCAGTTCAAGAACATGATTCAATGTGCCAACCGTAACAGTCGAAATTGGAT
GGCTTATGCGCACTACGGTTGCTACTGCGGCAAAGGAGGTAGCGGGACACCGGTAGATGAGACGGATAAG
TGCTGCCAGACTCACGACTACTGCTATGATAAAGCCAAACAACATCCTGCGTGT---AATTACTTCCTGA
GTGGGCCCTCCGTAAACACCTATTCATACACATGTAAGGACGGTGAA---------CTCACCTGCAAAGA
TGTCAAGGATAAGTGTAGAGCCTTTATTTGTAATTGTGACCGCACAGCAGCCATGTGTTTAGCCAAAGCC
CCTTACAACACCAAGAACTTCATGATCCTCGACAAGTCA------------------CGTTGCCAA

>Hoplocephalus stephensii EF164994.1
ATGTATCCTGCTCACCTTCTGGTCCTGTTGGCAGTTTGTGTCTCCCTCTTAGGAGCCTCCAACATTCCTC
CGCGGCCTCTCAACCTCATGCAATTCAGCAACATGATTCAATGTGCCAACCGTGGCAGTCGACCTACTTG
GCATTATATAGACTACGGTTGCTACTGCGGCAAAGGAGGCAGCGGGACACCGGTAGATGAGTTGGATAGG
TGCTGCAAAACACATGATGACTGCTATGGTGAAGCCGAAAATCTTCCTGCATGT---AATTACGTGATGA
GTGGCTCCTACTACAACATCTATAAATACGAATGTAATGAAGGCGAA---------CTCACCTGCAAAGC
GGACAACGATGAGTGTAAAGCTTTTATCTGTAATTGTGACCGCACAGCAGCCATCTGCTTCGCCGGAGCC
CCTTACAACCAGGAGAAGTTCATGATCTCCAGCAAGACA------------------CATTGCCAA

>Hoplocephalus stephensii EF164995.1
ATGTATCCTGCTCACCTTCTGGTCCTGTTGGCAGTTTGTGTCTCCCTCTTAGGAGCCTCCAACATTCCTC
CGCAGCCTCTCAACCTCTATCAGTTCAAGAACATGATTCAATGTGCCAACCGTGGCAGTCGAAGTTGGTG
GGCTTATGCGCACTACGGTTGCTACTGCGGCAAAGGAGGTAGCGGGACACCGGTAGATGAGTTGGATAGG
TGCTGCAAAACACATGATGACTGCTATGGTGAAGCCGAAAATCTTCCTGCATGT---AATTACGTGATGA
GTGGCTCCTACTACAACATCTATAAATACGAATGTAATGAAGGCGAA---------CTCACCTGCAAAGC
GGACAACGATGAGTGTAAAGCTTTTATCTGTAATTGTGACCGCACAGCAGCCATCTGCTTCGCCGGAGCC
CCTTACAACCAGGAGAAGTTCATGATCTCCAGCAAGACA------------------CATTGCCAA

>Hoplocephalus stephensii EF164993.1
ATGTATCCTGCTCACCTTCTGGTCCTGTTGGCAGTTTGTGTCTCCCTCTTAGGAGCCTCCAACATTCCTC
CGCAGCCTCTCAACCTCTATCAGTTCAAGAACATGATTCCATGTGCCAACCATGGCAGAAGACCTACTTG
GCATTATATGGACTACGGTTGCTACTGCAGCTCAGGAGGTAGCGGGACACCGGTAGATGAGTTGGATAGG
TGCTGCAAAACACATGATGACTGCTATGGTGAAGCCGAAAATCTTCCTGCATGT---AATTACGTGATGA
GTGGCTCCTACTACAACATCTATAAATACGAATGTAATGAAGGCGAA---------CTCACCTGCAAAGC
GGACAACGATGAGTGTAAAGCTTTTATCTGTAATTGTGACCGCACAGCAGCCATCTGTTTCGCCGGAGCC
CCTTACAACCAGGAGAAGTTCATGATCTCCAGCAAGACA------------------CATTGCCAA

>Notechis scutatus DQ085834.1
ATGTATCCTGCTCACCTTCTGGTCCTGTTGGCAGTTTGTGTCTCCCTCTTAGGAGCCGCCAGCATTCCTG
CGCGGCCTCTCAACCTCTATCAGTTCGGCAACATGATTCAATGTGCCAACCATGGCAGGAGACCTGCCAG
GCATTATATGGACTATGGTTGCTACTGCGGCAAAGGAGGTAGCGGGACACCGGTAGATGAGTTGGATAGG
TGCTGCCAGACTCATGACGACTGCTATGGTGAAGCCGAAAAACTTCCTGCATGT---AATTACTTGATGA
GTGGCCCCTACTACAACACCTATTCATATGAATGTAATGAAGGCGAA---------CTCACCTGCAAAGA
TAACAATGATGAGTGTAAAGCTTTTATCTGTAATTGTGACCGCACAGCAGCCATCTGCTTCGCCCGAGCC
CCTTACAACGACGCGAACTGGAATATCGACACCAAGACA------------------CGTTGC---

>Notechis scutatus DQ085835.1
ATGTATCCTGCTCACCTTCTGGTCCTGTTGGCAGTTTGTGTCTCCCTCTTAGGAGCCGCCAGCATTCCTC
CGCTGCCTCTCAACCTCGCACAATTCGACAACATGATTGAATGTGCCAACTATGGCAGGCGACCTTCTTG
GCATTATATGGACTATGGTTGCTACTGCGGCAAAGGAGGTAGCGGGACACCGGTAGATGAGTTGGATAGG
TGCTGCCAGACTCATGACGACTGCTATGGTGAAGCCGAAAAACTTCCTGCATGT---AATTACTTGATGA
GTGGCCCCTACTACAACACCTATTCATATGAATGTAATGAAGGCGAA---------CTCACCTGCAAAGA
TAACAATGATGAGTGTAAAGCTTTTATCTGTAATTGTGACCGCACAGCAGCCATCTGCTTCGCCCGAGCC
CCTTACAACGACGCGAACTGGAATATCGACACCAAGACA------------------CGTTGC---

>Ophiophagus hannah AF297034.1
ATGAATCCTGCTCACCTTCTGGTCCTGTCGGCAGTTTGTGTCTCCCTCTTAGGAGCCTCCTCCATTCCTC
CCCAGCCGCTCAACCTCTTACAGTTCAACTACATGATTCAATGTACCATCCCTGGCAGTAGACCTTTCTT
GGATTATATGGACTACGGTTGCTACTGCGGCACCGGAGTCGCGGGACACCCAGTAGACGAATTGGATAGG
TGCTGCCAGACTCATGACCTCTGCTATTCTAAAGCCGAAGAACAACCTAAATGT---TCGTCCCTCCTGA
ACAGCCCCCTCATGAAGAAATATTCATACACCTGTTCGGGAGGCACA---------CTCACCTGCAATGA
TGACAACGATGAGTGTGGAGCTTTTATCTGTAATTGTGACCGCGCGGCACGCATCTGCTTCGCTGGAGCA
CCTTACAACAAGGAGAACAAGGAACTCGACATCGCCACA------------------CGTTGCCAA

>Ophiophagus hannah AF302908.1
ATGAATCCTGCTCACCTTCTGGTCCTGTCGGCAGTTTGTGTCTCCCTCTTAGGAGCCTCCTCCATTCCTC
CCCAGCCTCTCCACCTCATACAGTTTGGCAACATGATTCAATGTACCGTCCCCGGTTTTCTATCTTGGAT
AAAATATGCGGACTACGGTTGCTACTGCGGCGCCGGAGGCAGCGGGACCCCGGTAGACAAATTGGATAGG
TGCTGCCAGGTTCATGACAACTGCTATACTCAAGCCCAAAAACTTCCTGCATGT---AGCTCCATCATGG
ACAGCCCCTACGTCAAGATCTATTCATATGACTGTTCTGAACGCACA---------GTCACCTGCAAAGC
TGACAACGATGAGTGTGCAGCTTTTATCTGTAATTGTGACCGCGTGGCAGCCCACTGCTTCGCCGCATCC
CCTTACAACAATAACAACTACAATATCGACACCACCACA------------------CGTTGC---

>Oxyuranus microlepidotus DQ085821.1
ATGCATCCTGCTCACCTTCTGGTCCTGTTGGCAGTTTGTGTCTCCCTCTTAGGAGCTGCCAGAATTCCTC
CGCTGCCTCTCAGCCTCCTAGATTTCGCCAACTTGATTGAATGTGCTAACCATGGCACTCGAAGTGCGTT
GGCTTATGTGCACTACGGTTGCTACTGCGGCAAAGGAGGTCGCGGGACACCGGTAGACGAGTTGGATAGG
TGCTGCCAGGTTCATGACGACTGCTATGGTGAAGCCGAAAAACTTCCTGCATGT---AATTACCTGATGA
GTAGCCCCTACTTCAACAGCTATTCATACAAATGTAATGAAGGCAAA---------GTCACCTGCACAGA
TGACAACGATGAGTGTAAAGCCTTTATTTGTAATTGTGACCGCACGGCAGCCATCTGTTTCGCCGGAGCC
ACTTACAACGACGAAAACTTCATGATCTCCAAGAAGAGA------------AATGATATTTGCCAA

>Oxyuranus scutellatus DQ085814.1
ATGCATCCTGCTCACCTTCTGGTCCTGTTGGCAGTTTGTGTCTCCCTCTTAGGAGCTGCCAGAATTCCTC
CGCTGCCTCTCAGCCTCCTAAATTTCGCCAACTTGATTGAATGTGCTAACCATGGCACTCGAAGTGCGTT
AGCTTATGCGGACTACGGTTGCTACTGCGGCAAAGGAGGTCGCGGGACACCGCTAGACGACTTGGATAGG
TGCTGCCATGTTCATGACGACTGCTATGGTGAAGCCGAAAAACTTCCTGCATGT---AATTACCTGATGA
GTAGCCCCTACTTCAACAGCTATTCATACAAATGTAATGAAGGCAAA---------GTCACCTGCACAGA
TGACAACGATGAGTGTAAAGCCTTTATTTGTAATTGTGACCGCACGGCAGCCATCTGTTTCGCCGGAGCC
ACTTACAACGACGAAAACTTCATGATCTCCAAGAAGAGA------------AATGATATTTGCCAA

>Oxyuranus scutellatus DQ085815.1
ATGCATCCTGCTCACCTTCTGGTCCTGTTGGCAGTTTGTGTCTCCCTCTTAGGAGCTGCCAGAATTCCTC
CGCTGCCTCTCAGCCTCCTAAATTTCGCCAACTTGATTGAATGTGCTAACCATGGCACTCGAAGTGCGTT
GGCTTATGCGGACTACGGTTGCTACTGCGGCAAAGGAGGTCGCGGGACACCGCTAGACGACTTGGATAGG
TGCTGCCAGGTTCATGACGACTGCTATGGTGAAGCCGAAAAACTTCCTGCATGT---AATTACCTGATGA
GTAGCCCCTACTTCAACAGCTATTCATACAAATGTAATGAAGGCAAA---------GTCACCTGCACAGA
TGACAACGATGAGTGTAAAGCCTTTATTTGTAATTGTGACCGCACGGCAGCCATCTGTTTCGCCGGAGCC
ACTTACAACGACGAAAACTTCATGATCTCCAAGAAGAGA------------AATGATATTTGCCAA

>Oxyuranus scutellatus DQ085816.1
ATGCATCCTGCTCACCTTCTGGTCCTGTTGGCAGTTTGTGTCTCCCTCTTAGGAGCCTCCGACATTCCTC
CGCTGCCTCTCAACCTCGTACAATTCGGCTTCATGATTGAATGTGCCATCCGTAACAGGCAACCTGCTTT
GGATTTTATGAACTACGGTTGCTACTGCGGTACAGTAGGTCGCGGGACACCGCTAGACGACTTGGATAGG
TGCTGCCATGTTCATGACGACTGCTATGGTGAAGCCGAAAAACTTCCTGCATGT---AATTACCTGATGA
GTAGCCCCTACTTCAACAGCTATTCATACAAATGTAATGAAGGCAAA---------GTCACCTGCACAGA
TGACAACGATGAGTGTAAAGCCTTTATTTGTAATTGTGACCGCACGGCAGCCATCTGTTTCGCCGGAGCC
ACTTACAACGACGAAAACTTCATGATCTCCAAGAAGAGA------------AATGATATTTGCCAA

>Oxyuranus scutellatus AY691659.1
ATGCATCCTGCTCACCTTCTGGTCCTGTTGGCAGTTTGTGTCTCCCTCTTAGGATCCTCCGAGATTCCTC
AGCCATCTCTTGACTTCGAACAATTCAGCAACATGATTCAATGTACCATCCCCTGCGGAGAATCTTGCTT
GGCTTATATGGACTACGGTTGCTACTGCGGCCCTGGAGGTAGTGGGACACCGATAGATGACTTGGATAGG
TGCTGCAAAACACATGACGAGTGCTATGCTGAAGCTGGAAAACTTTCTGCATGT---AAATCCGTGCTGA
GTGAGCCCAACAACGACACCTATTCATATGAATGTAATGAAGGCCAA---------CTCACCTGCAACGA
TGACAACGATGAGTGTAAAGCCTTTATTTGTAACTGTGACCGCACAGCAGTCACCTGTTTCGCTGGAGCC
CCTTACAACGACTTGAACTACAATATCGGCATGATTGAA------------------CATTGCAAA

>Oxyuranus scutellatus AY691660.1
ATGCATCCTGCTCACCTTCTGGTCCTGTTGGCAGTTTGTGTCTCCCTCTTAGGAGCTGCCAGAATTCCTC
CGCTGCCTCTCAGCCTCCTAAATTTCGCCAACTTGATTGAATGTGCTAACCATGGCACTCGAAGTGCGTT
GGCTTATGCGGACTACGGTTGCTACTGCGGCAAAGGAGGTCGCGGGACACCGCTAGACGACTTGGATAGG
TGCTGCCATGTTCATGACGACTGCTATGGTGAAGCCGAAAAACTTCCTGCATGT---AATTACCTGATGA
GTAGCCCCTACTTCAACAGCTATTCATACAAATGTAATGAAGGCAAA---------GTCACCTGCACAGA
TGACAACGATGAGTGTAAAGCCTTTATTTGTAATTGTGACCGCACGGCAGCCATCTGTTTCGCCGGAGCC
ACTTACAACGACGAAAACTTCATGATCTCCAAGAAGAGA------------AATGATATTTGCCAA

>Oxyuranus scutellatus DQ085813.1
ATGCATCCTGCTCACCTTCTGGTCCTGTCGGCAGTTTGTGTCTCCCTCTTAGGAGCCTCCGACATTCCTC
CGCTGCCTCTCAACCTCGTACAATTCGGCAAAATGATTGAATGTGCCATCCGTAACAGGCGACCTGCTTT
GGATTTTATGAACTACGGTTGCTACTGTGGCAAAGGAGGTAGCGGGACACCGGTAGACGACTTGGATAGG
TGCTGCCAGGTTCATGACGAGTGCTATGCTGAAGCCGAAAAG---CATGGATGC----------------
--TACCCCAGTTTGACGACGTATACATGGGAATGTCGCCAAGTTGGA---------CCCTACTGC---AA
TTCAAAAACGCAGTGTGAAGTTTTTGTGTGTGCTTGTGACTTCGCGGCAGCCAAGTGCTTTGCCCAAGAA
GATTACAACCCTGCCCACTCCAATATCAACACCGGTGAA------------------CGTTGCAAA

>Pseudechis cf. australis AB531117.1
ATGTCTCCTGCTCACCTTCTGGTCCTGTTGGCAGTTTGTGTCTCCCTCTCAGGAGCCGCCAGCATTCCTC
CGCAGCCTCTCAACCTCTATCAGTTCAAGGAGATGATTGAATGTGCCAACAAGGGCACTATAAGTGGGCT
GGCTTATGCGGGATACGGTTGCTACTGCGGCAATGGAGGTCGTGGGACACCTGTAGATGAGTTGGATAGG
TGCTGCAAAGCACATGACGACTGCTATGGTGAAGCCGAAAAACTTCCTGCATGT---AATTATGTGATGA
GTGGCCCCTGCTACAACACCTATTCATATGACTGTGTTGAACACCAA---------CTCACCTGCAAAGG
AGACAATGATGAGTGTAAAGCCTTTATTTGTAATTGTGACCGTGCAGCAGCCAAGTGCTTTGCCAAAGCC
CCTTACAACAACGCGAACTGGAATATCGACACCAAGACA------------------CGTTGTCAA

>Pseudonaja textilis AF082983.1
ATGCATCCTGCTCACCTTCTGGTCCTGTTGGGAGTTTGTGTCTCCCTCTTAGGAGCCGCCAGAATTCCTC
CGCTGCCTCTCAGCCTCGACGATTTCTCCAACCTGATTACATGTGCTAACCGTGGCAGTCGAAGTTGGTT
GGATTATGCGCACTACGGTTGCTTCTGCGGCTCAGGAGGTAGCGGGACACCAGTAGATGACTTGGATAGG
TGCTGCCAGGTTCATGACAACTGCTTTGGTGATGCCGAAAAACTTCCTGCATGT---AATTACCTGTTCA
GTGGCCCCTACTGGAACCCCTATTCATACAAATGTAATGAAGGCGAA---------ATCACCTGCACAGA
TGACAACGATGAGTGTGCAGCTTTTATCTGTAATTGCGACCGCACGGCAGCCATCTGTTTCGCCGGAGCC
ACTTACAACGACGAAAACTTCATGGTCACCATCAAGAAA------------AAGAATATTTGCCAA

>Pseudonaja textilis AF082984.1
ATGCATCCTGCTCACCTTCTGGTCCCGTTGGGAGTTTGTGTCTCCCTCTTAGGAGCCGCCAGAATTCCTC
CGCTGCCTCTCAGCCTCGTAGAATTCAGAATCTTGATTAAATGTGCCAACCATAACAGTCGAAATGTGTT
GGATTATGCGGACTACGGTTGCTACTGTGGCAAAGGAGGTAGCGGGACACCGGTAGACGAGTTGGACAGG
TGCTGCCAGGCTCATGACTACTGCTATGATGACGCCGAAAAACTTCCTGCATGT---AATTACCGGTTCA
GTGGCCCCTACTGGAACCCCTATTCATACAAATGTAATGAAGGCGAA---------GTCACCTGCACAGA
TGACAACGATGAGTGTAAAGCCTTTATCTGTAATTGCGACCGCACAGCAGCCATCTGTTTCGCCGGAGCC
CCTTACAACGACGAAAACTTCATGATCACCATCAAGAAA------------AAGAATATTTGCCAA

>Pseudonaja textilis DQ085826.1
ATGCATCCTGCTCACCTTCTGGTCCTGTTGGGAGTTTGTGTCTCCCTCTTAGGAGCTGCCAGCATTCCTC
GACCGTCTCTCAACATCATGCTATTCGGCAACATGATTCAATGTACCATCCCCTGCGAACAATCTTGGTT
GGGTTATCTGGACTACGGTTGCTACTGCGGCTCAGGAAGTAGTGGGATACCGGTAGATGACGTGGATAAG
TGCTGCAAAACACATGACGAGTGCTATTATAAAGCCGGACAAATTCCTGGATGT---AGTGTCCAGCCAA
ATGAAGTCTTCAACGTAGACTATTCATATGAATGTAATGAAGGCCAA---------CTCACCTGCAACGA
GAGCAACAATGAGTGTGAAATGGCTGTTTGTAATTGTGACCGCGCAGCAGCCATCTGTTTCGCCAGATTC
CCTTACAACAAGAACTACTGGAGTATCAACACCGAGATA------------------CATTGCAGA

>Pseudonaja textilis DQ085827.1
ATGCATCCTGCTCACCTTCTGGTCCTGTTGGGAGTTTGTGTCTCCCTCTTAGGAGCTGCCAGCATTCCTC
GACCGTCTCTCAACATCATGCTATTCGGCAACATGATTCAATGTACCATCCCCTGCGAACAATCTTGGTT
GGGTTATCTGGACTACGGTTGCTACTGCGGCTCAGGAAGTAGTGGGATACCGGTAGATGACGTGGATAAG
TGCTGCAAAACACATGACGAGTGCTATTATAAAGCCGGACAAATTCCTGGATGT---AGTGTCCAGCCAA
ATGAAGTCTTCAACGTAGACTATTCATATGAATGTAATGAAGGCCAA---------CTCACCTGCAACGA
GAGCAACAATGAGTGTGAAATGGCTGTTTGTAATTGTGACCGCGCAGCAGCCATCTGTTTCGCCAGATTC
CCTTACAACAAGAACTACTGGAGTACCAACACCGAGATA------------------CATTGCAGA

>Tropidechis carinatus DQ085836.1
ATGTATCCTGCTCACCTTCTGGTCCTGTTGGCAGTTTGTGTCTCCCTCTTAGGAGCCGCCAGCATTCCTG
CGCGGCCTCTCAACCTCTATCAGTTCGGCAACATGATTCAATGTGCCAACCATGGCAGGAGACCTACCAG
GCATTATATGGACTATGGTTGCTACTGCGGCAAAGGAGGTAGCGGGACACCGGTAGATGAGTTGGATAGG
TGCTGCCAGACTCATGACGACTGCTATGGTGAAGCCGAAAAACTTCCTGCATGT---AATTACATGATGA
GTGGCCCCTACTACAACACCTATTCATATGAATGTAATGACGGCGAA---------CTCACCTGCAAAGA
TAACAATGATGAGTGTAAAGCTTTTATCTGTAATTGTGACCGCACAGCAGCCATCTGCTTCGCCCGAACC
CCTTACAACGACGCGAACTGGAATATCGACACCAAGACA------------------CGTTGC---

>Tropidechis carinatus DQ085837.1
ATGTATCCTGCTCACCTTCTGGTCCTGTTGGCAGTTTGTGTCTCCCTCTTAGGAGCCGCCAGCATTCCTG
CGCGGCCTCTCAACCTCTATCAGTTCGGCAACATGATTCAATGTGCCAACCATGGCAGGAGACCTACCAG
GCATTATATGGACTATGGTTGCTACTGCGGCAAAGGAGGTAGCGGGACACCGGTAGATGAGTTGGATAGG
TGCTGCCAGACTCATGACGACTGCTATGGTGAAGCCGAAAAACTTCCTGCATGT---AATTACATGATGA
GTGGCCCCTACTACAACACCTATTCATATGAATGTAATGACGGCGAA---------CTCACCTGCAAAGA
TAACAATGATGAGTGTAAAGCTTTTATCTGTAATTGTGACCGCACAGCAGCCATCTGCTTCGCCCGAGCC
CCTTACAACGACGCGAACTGGAATATCGACACCAAGACA------------------CGTTGC---

>Tropidechis carinatus DQ085838.1
ATGTATCCTGCTCACCTTCTGGTCCTGTTGGCAGTTTGTGTCTCCCTCTTAGGAGCCGCCAGCATTCCTG
CGCGGCCTCTCAACCTCTATCAGTTCGGCAACATGATTCAATGTGCCAACCATGGCAGGAGACCTACCAG
GCATTATATGGACTATGGTTGCTACTGCGGCAAAGGAGGTAGCGGGACACCGGTAGATGAGTTGGATAGG
TGCTGCCAGATTCATGACGACTGCTATGGTGAAGCCGAAAAACTTCCTGCATGT---AATTACATGATGA
GTGGCCCCTACTACAACACCTATTCATATGAATGTAATGACGGCGAA---------CTCACCTGCAAAGA
TAACAATGATGAGTGTAAAGCTTTTATCTGTAATTGTGACCGCACAGCAGCCATCTGCTTCGCCCGAACC
CCTTACAACGACGCGAACTGGAATATCAACACCAAGACA------------------CGTTGC---

>Tropidechis carinatus DQ085839.1
ATGTATCCTGCTCACCTTCTGGTCCTGTTGGCAGTTTGTGTCTCCCTCTTAGGAGCCGCCAGCATTCCTG
CGCGGCCTCTCAACCTCTATCAGTTCGGCAACATGATTCAATGTGCCAACCATGGCAGGAGACCTACCAG
GCATTATATGGACTATGGTTGCTACTGCGGCAAAGGAGGTAGCGGGACACCGGTAGATGAGTTGGATAGG
TGCTGCCAGACTCATGACGACTGCTATGGTGAAGCCGAAAAACTTCCTGCATGT---AATTACATGATGA
GTGGCCCCTACTACAACACCTATTCATATGAATGTAATGACGGCGAA---------CTCACCTGCAAAGA
TAACAATGATGAGTGTAAAGCTTTTATCTGTAATTGTGACCGCACAGCAGCCATCTGCTTCGCCCGAACC
CCTTACAACGACGCGAACTGGAATATCAACACCAAGACA------------------AGTTGC---

>Tropidechis carinatus DQ085840.1
ATGTATCCTGCTCACCTTCTGGTCCTGTTGGCAGTTTGTGTCTCCCTCTTAGGAGCCGCCAGCATTCCTG
CGCGGCCTCTCAACCTCTATCAGTTCGGCAACATGATTCAATGTGCCAACCATGGCAGGAGACCTACTTG
GCATTATATGGACTATGGTTGCTACTGCGGCAAAGGAGGTAGCGGGACACCGGTAGATGAGTTGGATAGG
TGCTGCCAGACTCATGACGACTGCTATGGTGAAGCCGAAAAACTTCCTGCATGT---AATTACATGATGA
GTGGCCCCTACTACAACACCTATTCATATGAATGTAATGACGGCGAA---------CTCACCTGCAAAGA
TAACAATGATGAGTGTAAAGCTTTTATCTGTAATTGTGACCGCACAGCAGCCATCTGCTTCGCCCGAACC
CCTTACAACGACGCGAACTGGAATATCAACACCAAGACA------------------AGTTGC---

>Tropidechis carinatus DQ085841.1
ATGTATCCTGCTCACCTTCTGGTCCTGTTGGCAGTTTGTGTCTCCCTCTTAGGAGCCGCCAGCATTCCTG
CGCGGCCTCTCAACCTCTATCAGTTCGGCAACATGATTCAATGTGCCAACCATGGCAGGAGACCTACTTG
GCATTATATGGACTATGGTTGCTACTGCGGCAAAGGAGGTAGCGGGACACCGGTAGATGAGTTGGATAGG
TGCTGCCAGATTCATGACGACTGCTATGGTGAAGCCGAAAAACTTCCTGCATGT---AATTACATGATGA
GTGGCCCCTACTACAACACCTATTCATATGAATGTAATGAAGGCGAA---------CTCACCTGCAAAGA
TAACAATGATGAGTGTAAAGCTTTTATCTGTAATTGTGACCGCACAGCAGCCATCTGCTTCGCCCGAACC
CCTTACAACGACGCGAACTGGAATATCGACACCAAGACA------------------CGTTGC---

>Laticauda semifasciata AB078348.1
ATGAATCCTGCTCACCTTCTGGTCCTGTTGGCAGTTTGTGTCTCCCTCTTAGGAGCCTCCACCATTCCTC
CCCTGCCTCTCAACCTCGTACAATTCAGCAACATGATTAAATGTACCATCCCTGGCAGTCGACCTTTGTT
GGATTATGCGGACTACGGATGCTACTGTGGCGCAGGAGGTAGCGGAACACCGGTAGACGAGTTGGATAGG
TGCTGCCAGACTCATGACAACTGCTATTCTCAAGCCAAGAAACATCCTGCATGT---AAGTCCCCCCTGG
ACAGCCCCTACATCAAGATCTATTCGTACACCTGTTCTGGAGGCAGC---------CTCACCTGCAGAGA
TGACAACGATGAGTGTGGAGCTTTTATCTGTAACTGTGACCGCACAGCAGCCATCTGTTTCGCCGGAGCC
CCTTACAACAAGGAGAACTACAATATTGACACCAAGAAA------------------CATTGCAAA

>Laticauda semifasciata AB078347.1
ATGAATCCTGCTCACCTTCTGGTCCTGTTGGCAGTTTGTGTCTCCCTCTTAGGAGCCTCCGCCATTCCTC
CCCTGCCTCTCAACCTCGTACAATTCAGCAACATGATTAAATGTACCATCCCTGGCAGTCGACCTTTGTT
GGATTATGCGGACTACGGATGCTACTGTGGCGCAGGAGGTAGCGGAACACCGGTAGACGAGTCGGATAGG
TGCTGCCAGACTCATGACAACTGCTATTCTCAAGCCAAGAAACATCCTGCATGT---AAGTCCCCCCTGG
ACAGCCCCTACATCAAGATCTATTCGTACACCTGTTCTGGAGGCAGC---------CTCACCTGCAGAGA
TGACAACGATGAGTGTGGAGCTTTTATCTGTAACTGTGACCGCACAGCAGCCATCTGTTTCGCCGGAGCC
CCTTACAACAAGGAGAACTACAATATTGACACCAAGAAA------------------CATTGCAAA
