# Supplementary material for: The Rise and Fall of an Evolutionary Innovation: Contrasting Strategies of Venom Evolution in Ancient and Young Animals
Source: PLoS Genet. 2015 Oct 22;11(10):e1005596. doi: 10.1371/journal.pgen.1005596 (PMC4619613; doi:10.1371/journal.pgen.1005596)
Supplement: S1 File — The alignments are provided as zipped Fasta files. (ZIP) [file pgen.1005596.s006.zip › Alignments/Advanced Snakes/PLA2 Group2.fas]

>Azemiops feae EU029748.1
ATGAGGACTCTCTGGATAGTGGCCGTGTTGCTGATGGGCGTCGAGGGGAGCCTGCTCCAATTTGGGGCGA
TGATCATAGAAGAGACGCTGAGAAATCCTGTTACCTCCTACAGCGCTTACGGATGCTACTGCGGCGTGGG
GGGCCGACGCCAGCCAATGGACGCCACCGACCGCTGCTGCTTCGTGCATGACTGCTGTTATGGAAGAGTG
AATGACTGCAATCCGAAAACTCTGCACTACATCTACGGCCGGAGGAACAACGTTATCGTCTGCAGATGGG
GCAACGAGTGCCAGAAGGCAGTTTGTGAGTGCGACAAGGCCGCGGCAATCTGCTTCCGACGCAATCTGAA
ATCATACAAAATAGGACTTCAGTTTTATGTGGACGCTTTCTGCAGGGGGAAGTCACCGAAATGC

>Bitis arietans AY885662.1
ATGAGGACTCTCTGGATAGTGGCCGTGTGGCTGATAGGCGTCGAGGGAAGTGTGATCGAATTTGGGACGA
TGATTATTGAAGAGACGGGGAGAAGCCCTTTTCCCTTCTACACCTCTTATGGATGCTACTGTGGCTTAGG
AGGCAAAGGCAAGCCGAAGGACGACACTGACCGCTGCTGCTTCGTGCATGACTGCTGTTACGGAGGTATG
CCCGACTGCAGCCCTAAAACAGACATATACAGATACCACCGGGAGAACGGGGAAATCATCTGTGAAAGCG
GCACCTCATGCGAGAAACGGATTTGTGAGTGTGACAAGGCCGCGGCAGTCTGCTTCCGAGAGAATCTGAA
GACATACAAAAACAAATATATGGTTTACCCGGATTCTCTTTGCAAGGAGGAGTCAGAGAAATGC

>Bothriechis schlegelii AY764137.1
ATGAGGACTCTCTGGATAGTGGCCGTGTTGCTGGTGGGCGTCGAGGGGGACCTGTTGCAATTCGAGGGAA
TGATCATGACAATTGCTGGGAGAAGTGGTATTTGGTACTACGGCTCTTACGGATGCTACTGCGGTGCAGG
GGGCCAAGGCAAGCCACAGGATGCCAGTGACCGCTGCTGCTTCGTGCACGACTGCTGTTATGGAAAAGTG
ACCGAATGCAACCCCAAAAAAGACTCCTACACCTACACCGAGGAGAACGGGGCTGTCGTCTGCGGAGGGG
ACGACCCGTGCATGAAGGAGGTTTGTGAGTGCGACAAGAATGCGGCAATCTGCTTTCGAGACAATCTGGA
CACATACGACAACAAATATTGGTTTTACCCGGCCAAATATTGCCAGGAGGAGTCAGAACCATGC

>Bothriechis schlegelii AY355168.1
ATGAGGACTCTCTGGATAGTGGCCGTGTTACTGGTGGGCGTCGAGGGGAACCTGCTGCAATTCAACAAAA
TGATCAAGATAATGACGAGGAAAAACGGTATTCCCTACTATAGCTCTTACGGCTGCTACTGTGGCTGGGG
GGGCCAAGGCCAGCCACTGGACGCCACTGACCGCTGCTGCTTTGTGCACGACTGCTGTTACGAAAAACTG
ACGGACTGCAGCCCCAAAACGGACATCTATTCCTACAGTTGGAAGTCTGGGGTTATCATCTGCGGAGAGG
GCACCCCGTGCGAGAAACAGATTTGTGAGTGCGACAGGGTCGCGGCTGTCTGCTTCGGAGCGAATCTGGG
CACGTACAAGAAAAGCTATATGTTTTACCCGGACTTTCTTTGCACGGAGCCTTCAGAGAAATGC

>Bothropoides diporus JQ661499.1
ATGAGGACTCTCTGGATAATGGCCGTGTTGCTGGTGGGCGTCAAGGGGAGCCTGGTGCAATTTGAGACGT
TGATCATGAAAATTGCGGGGAGAAGTGGTGTTTGGTACTACGGCTCTTACGGATGCTACTGCGGCTCGGG
AGGCCAAGGCCGGCCACAGGACGCCAGCGACCGCTGCTGCTTTGTGCACGACTGCTGTTATGGAAAAGTG
ACCGACTGCGACCCCAAAGCGGACGTCTACACCTACAGCGAGGAGAATGGGGTTGTCGTCTGCGGAGGGG
ACGACCCGTGCAAGAAGCAGATTTGTGAGTGCGACAGGGTTGCGGCAACCTGCTTCCGAGACAATAAGGA
CACATACGACAACAAATATTGGTTTTTCCCGGCCAAAAATTGCCAGGAGGAATCAGAGCCATGC

>Bothropoides diporus JQ661500.1
ATGAGGACTCTCTGGATAATGGCCGTGTTGCTGGTGGGCGTCGAGGGGAACCTGGTGCAATTTGAGACGT
TGATCATGAAAATTGCGGGGAGAAGTGGTGTTTGGTACTACGGCTCTTACGGATGCTACTGCGGCTCGGG
AGGCCAAGGCCGGCCACAGGACGCCAGCGACCGCTGCTGCTTTGTGCACGACTGCTGTTATGGAAAAGTG
ACCGGCTGCAACCCCAAAGCGGACACCTACACCTACAGCGAGGAGAATGGGGTTGTCGTCTGCGGAGGGG
ACGACCCGTGCAAGAAGCAGATTTGTGAGTGCGACAGGGTTGCGGCAACCTGCTTCCGAGACAATAAGGA
CACATACGACAACAAATATTGGTTTTTCCCGGCCAAAAATTGCCAGGAGGAATCAGAGCCATGC

>Bothrops jararacussu X76289.1
ATGAGGACTCTCTGGATAATGGCTGTGTTGCTGGTGGGCGTCGAGGGGGACCTGTGGCAATTCGGGCAGA
TGATCCTGAAAGAGACGGGGAAATTACCTTTTCCCTACTATACCACTTACGGCTGCTACTGTGGCTGGGG
AGGCCAAGGCCAGCCAAAGGACGCCACTGACCGCTGCTGCTTTGTGCACGACTGCTGTTACGGAAAACTG
ACCAACTGCAAACCCAAAACGGACCGCTACTCCTACAGCCGGGAGAATGGGGTTATCATCTGCGGAGAGG
GCACCCCATGTGAGAAACAGATTTGTGAGTGCGACAAGGCCGCGGCAGTCTGCTTCAGAGAGAATCTGCG
CACGTACAAGAAAAGATATATGGCGTATCCGGACGTTCTTTGCAAGAAGCCTGCAGAGAAATGC

>Bothrops jararacussu AY145836.1
ATGAGGACTCTCTGGATAATGGCCGTGTTGTTGGTGGGCGTCGAGGGGAGCCTGTGGCAATTCGGGAAGA
TGATCAATTATGTGATGGGGGAAAGCGGTGTTTTGCAGTATCTCTCTTACGGATGCTACTGTGGCCTGGG
GGGCCAAGGCCAGCCAACGGACGCCACTGACCGCTGCTGCTTTGTGCACGACTGCTGTTATGGAAAAGTG
ACCGGCTGCGACCCAAAAATCGACAGCTACACCTACAGCAAGAAGAACGGGGATGTCGTCTGCGGAGGGG
ACGACCCGTGCAAGAAGCAGATTTGTGAGTGCGACAGGGTTGCGACAACCTGCTTCCGAGACAATAAGGA
CACATACGACATCAAATATTGGTTTTACGGGGCCAAAAATTGCCAGGAGAAGTCAGAGCCATGC

>Bothrops neuwiedi GQ850458.1
ATGAGGACTCTCTGGATAATGGCCGTGTTGTTGGTGGGCGTCGAGGGGAACCTGGTGCAATTTGAGACGT
TGATCATGAAAATTGCGGGGAGAAGTGGTGTTTGGTACTACGGCTCTTACGGATGCTACTGCGGCTCGGG
AGGCCAAGGCCGGCCACAGGACGCCAGCGACCGGTGCTGCTTTGTGCACGACTGCTGTTATGGAAAAGTG
ACCGACTGCGACCCCAAAGCGGACGTCTACACCTACAGCGAGGAGAATGGGGTTGTCGTCTGCGGAGGGG
ACGACCCGTGCAAGAAGCAGATTTGTGAAGTGCGACAGGGTTGCGGCAACCTGCTTCCGAGACATAAGGA
CACATACGAACACAACATATTGGTTTTCCCGGCCAAAACATTTGCCAAGGAATCAGAGCCATGC

>Causus rhombeatus EU029756.1
ATGAGGACTCTCTGGATAGTGGCCGTGTGGCTGATGGGCGTCGAAGGGAGCCTTTATCAGTTCGGAAAGA
TGATCAGGAACAGGACGGGGAAAAGCACTCTG---TCCTACAGCTCTTACGGATGCTACTGCGGCTGGGG
GGGGCAGGGCAGGCCACAGGACCCCACTGACCGCTGCTGCTTCGAGCACGACTGCTGTTATGGGCAAATG
AATGACTGCAACCCCAAATTGGCCCACTACTCCTACAGCTTTAAGAATGGGGATATCGTCTGCGAAAGCG
ACAACCCGTGCCTGCGGGATCTTTGTGAGTGCGACAGGGCCGCGGCCATCTGTTTTGGAGAGAATCTGAA
TACATACGACAGAAAATATTGGTTTTACTCATCCACTCATTGCATGGTGGACTCAGAGCAATGC

>Cerastes cerastes FJ754186.1
ATGAGGACTCTCTGGATAGTGGCCGTGTGGCTGATGGGCGTTGAAGGGAACCTGTATCAGTTTGGCAAAA
TGATTAAACATAAAACCGGCAAAAGCGCGCTGCTGAGCTATAGCGCGTATGGCTGCTATTGCGGCTGGGG
CGGCCAGGGCAAACCGCAGGATGCGACCGATCATTGCTGCTTTGTGCATGATTGCTGCTATGGCGAAGTG
AGCGGCTGCTATCCGAAAACCGCG---TTTACCCTGAAATTTGAAAACCAGGATATTATTTGCGGCGATG
AAGATCCGTGCAACCGTGCGGTGTGCGAATGCGATCGTGTGGCGGCGATTTGCTTTGGCGAAAACGTGAA
CACCAGCGATAAAAAATATCTGTTTTATAGCAGCAGCTATTGCGAAGAAGAAAGCGAACAGTGC

>Cerastes cerastes FJ754187.1
ATGAGGACTCTCTGGATAGTGGCCGTGTGGCTGATGGGCGTTGAAGGGAACCTGTTTCAGTTTGGCAAAA
TGATTAAACATAAAACCGGCAAAAGCGCGCTGCTGAGCTATAGCGGCAACCCGTGCTATTGCGGCTGGGG
CGGCCAGGGCCCGCCGCAGGATGCGACCGATCATTGCTGCTTTGTGCATGATTGCTGCTATGGCGAAGAA
AACGCGTGCTATCCGAAAACCGCG---TTTACCCTGAAATTTGAAAACCAGATTATTATTTGC---GATG
AAGATCCGTGCAACTATGCGGTGTGCATGTGCGATCGTGTGGCGGCGATTTGCGGCGGCGAAAACGTGGC
GACCAGCGATGCGAAATATCTGTTTTATCGTAGCATGGGCTGCGAAGAAGAAAGCGTGCAGTGC

>Cerrophidion godmani AY764138.1
ATGAGGACTCTCTGGATAGTGGCCGTGTTGCTGGTGGGCGTCGAGGGGAACCTGATGCAATTTGAGAGGT
TGATCATGAAAGTGGCGAAGAGAAGCGGTATGTTTTGGTACAGCGCTTACGGATGCTACTGCGGCTGGGG
GGGCCAAGGCAAGCCACAGGACCCCACCGACCGCTGCTGTTTTGTGCACGACTGCTGTTACGGAAAAGTG
ACCGACTGCGACCCAAAATTGGACGTCTACACGTACAACGAGGAGAACGGGGAAGTCGTCTGCGGAGGGG
ATGACCCGTGCAAGAAGCAGATTTGTGAGTGCGACAAGGCTGCAGCAATCTGCTTCCGAGACAATAAAGA
CACATACGACAAAACATATTGGCGGTTCCCGCCCGAAAAATGCCGGGAGGAATCAGAGCCATGC

>Crotalus adamanteus HQ414104.1
ATGAGGACTCTCTGGATAGTGGCCGTATTGCTGCTGGGCGTCGAGGGGAGCCTGGTGCAATTTGAGACAT
TGATCATGAAAGTGGCAAAGAGAAGCGGTTTGCTTTGGTACAGCGCTTACGGATGCTACTGCGGCTGGGG
GGGCCATGGCCGACCACAGGACGCCACTGACCGCTGCTGCTTTGTGCACGACTGCTGTTACGGAAAAGCG
ACCGACTGCAACCCCAAAACGGTCAGCTATACCTACAGCGAGGAAAACGGGGAAATCGTCTGCGGAGGGG
ACGACCCATGCGGGACACAGATTTGTGAGTGCGACAAGGCCGCAGCAATCTGCTTCCGAGACAATATACC
CTCATACGACAACAAATATTGGCTGTTCCCGCCCAAAAATTGCCGGGAGGAACCAGAGCCATGC

>Crotalus atrox AF269131.1
ATGAGGACTCTCTGGATAGTGGCCGTATTGCTGCTGGGCGTCGAGGGGAGCCTGGTGCAATTTGAGACAT
TGATCATGAAAATTGCGGGGAGAAGCGGTTTGCTTTGGTACAGCGCTTACGGATGCTACTGCGGCTGGGG
GGGCCATGGGCTACCACAGGACGCCACTGACCGCTGCTGCTTTGTGCATGACTGCTGTTACGGAAAAGCG
ACCGACTGCAACCCCAAAACGGTCAGCTATACCTACAGCGAGGAAAACGGGGAAATCATCTGCGGAGGGG
ACGACCCGTGCGGGACACAGATTTGTGAGTGCGACAAGGCCGCAGCAATCTGCTTCCGAGACAATATACC
CTCATACGACAACAAATATTGGCTGTTCCCGCCCAAAAATTGCCGGGAGGAACCAGAGCCATGC

>Crotalus durissus GQ466583.1
ATGAGGACTCTCTGGATAGTGGCCGTATTGCTGCTGGGCGTCGAGGGGAGCCTGTTGGACTTTGAGATGA
TGATCATTAAAGTGGCAAAGAAAAGCGGTTTGCTTTGGTACAGCGCTTACGGATGCTACTGCGGCTGGGG
GGGCCAAGGCCGACCACAGGTTGCCACTGACCGCTGCTGCTTTGTGCACGACTGCTGTTACGGAAAAGTG
ACCGACTGCAACCCCAAAATGGTCAGCTATACCTACAGCGTGAAAAACGGGGAAATCATCTGCGAAGACG
ACGACCCGTGCAAGAAGCAGACTTGTGAGTGTGATGGGGTCGCGGCAGTCTGCTTCCGAGACAATATACC
CTCATACGACAAGAAGTATAGGCAGTTCCCGGCCGAAAATTGCCGGGAGGAACCAGAGCCATGC

>Crotalus durissus terrificus X12606.1
ATGAGGGCTCTCTGGATAGTGGCCGTGTTGCTGGTGGGCGTCGAGGGGAGCCTGGTGGAATTTGAGACGT
TGATGATGAAAATTGCGGGGAGAAGTGGTATTTCGTACTACAGCTCTTACGGATGCTACTGTGGCGCGGG
GGGCCAAGGCTGGCCACAGGACGCCAGCGACCGCTGCTGCTTTGAGCACGACTGCTGTTATGCAAAACTG
ACTGGCTGCGACCCAACAACAGACGTCTACACCTACAGACAGGAGGACGGGGAAATCGTCTGTGGAGAGG
ACGACCCGTGCGGGACACAGATTTGTGAGTGCGACAAGGCCGCAGCAATCTGCTTCCGAAATAGTATGGA
CACATACGACTACAAATATTTGCAGTTCTCGCCCGAAAATTGCCAGGGGGAATCACAGCCATGC

>Crotalus horridus atricaudatus GQ168369.1
ATGAGGACTCTCTGGATAGTGGCCGTATTGCTGCTGGGCGTCGAGGGGAGCCTGGTGCAATTTGAGATGA
TGATCATGGAAGTGGCGAAGAGAAGCGGTTTGCTTTGGTACAGCGCTTACGGATGCTACTGCGGCTGGGG
GGGCCATGGCCGGCCACAGGACGCCACTGACCGCTGCTGCTTTGTGCACGACTGCTGTTACGGAAAAGCG
ACCGACTGCAACCCCAAAAGGGTCAGCTATACCTACAGCGAGGAAAACGGGGAAATCGTCTGCGGAGGGG
ACGACCCGTGCGGGACACAGATTTGTGAGTGCGACAAGGCCGCAGCAATCTGCTTCCGAGACAATATACC
CTCATACGACAACAAATATTGGCTGTTCCCGCCCAAAAATTGCCAGGAGGAACCAGAGCCATGC

>Crotalus horridus atricaudatus GQ168368.1
ATGAGGACTCTCTGGATAGTGGCCGTATTGCTGCTGGGCGTCGAGGGGAGCCTGGTGCAATTTGAGATGA
TGATCATGGAAGTGGCAAAGAGAAGCGGTTTGCTTTGGTACAGCGCTTACGGATGCTACTGCGGCTGGGG
GGGCCATGGCCGGCCACAGGACGCCACTGACCGCTGCTGCTTTGTGCACGACTGCTGTTACGGAAAAGCG
ACCGACTGCAACCCCAAAAGGGTCAGCTATACCTACAGCGAGGAAAACGGGGAAATCGTCTGCGGAGGGG
ACGACCCGTGCGGGACACAGATTTGTGAGTGCGACAAGGCCGCAGCAATCTGCTTCCGAGACAATATACC
CTCATACGACAACAAATATTGGCTGTTCCCGCCCAAAAATTGCCGGGAGGAACCAGAGCCATGC

>Crotalus oreganus JF895776.1
ATGAGGACTCTCTGGATAGTGGCCGTGTTGCTGCTGGGCGTCGAGGGGAGCCTGGTGCAATTTGAGACAT
TGATCATGAAAGTGGCAAAGAGAAGCGGTTTGCTTTGGTACAGCGCTTACGGATGCTACTGCGGCTGGGG
GGGCCATGGCCGACCACAGGACGCCACTGACCGCTGCTGCTTTGTGCACGACTGCTGTTACGGAAAAGCG
ACCGACTGCAACCCCCAAACGGTCAGCTATACCTACGGCGAGGAGAACGGGGAAATCGTCTGCGGAGGGG
ACGACCCGTGCGGGACACAAATTTGGGAGCGCGACAGGGCCGCAACCATCTGCTTTCCAAACAATATTCC
CTCATACAAACACAAATATTGGCTGTTCCCCCCCAAAAATTGCCGGGGAGGAACAGACCCATGC

>Crotalus oreganus helleri JF895774.1
ATGAGGACTCTCTGGATAGTGGCCGTGTTGCTGCTGGGCGTCGAGGGGAGCCTGGTGCAATTTGAGACAT
TGATCATGAAAGTGGCAAAGAGAAGCGGTTTGCTTTGGTACAGCGCTTACGGATGCTACTGCGGCTGGGG
GGGCCATGGCCGACCACAGGACGCCACTGACCGCTGCTGCTTTGTGCACGACTGCTGTTACGGAAAAGCG
ACCGACTGCAACCCCAAAACGGTCAGCTATACCTACAGCGAGGAAAACGGGGAAATCGTCTGCGGAGGGG
ACGACCCGTGCGGGACACAGATTTGTGAGTGCGACAAGGCCGCAGCAATCTGCTTCCGAGACAATATACC
CTCATACGACAACAAATATTGGCTGTTCCCGCCCAAAAATTGCCGGGAGGAACCAGAGCCATGC

>Crotalus oreganus helleri JF895777.1
ATGAGGACTCTCTGGATAGTGGCCGTGTTGCTGCTGGGCGTCGAGGGGAGCCTGGTGCAATTTGAGACAT
TGATCATGAAAGTGGCAAAGAGAAGCGGTTTGCTTTGGTACAGCGCTTACGGATGCTACTGCGGCTGGGG
GGGCCATGGCCGACCACAGGACGCCACTGACCGCTGCTGCTTTGTGCACGACTGCTGTTACGGAAAAGCG
ACCGACTGCAACCCCAAAACGGTCAGCTATACCTACAGCGAGGAAAACGAGGAAATCGTCTGCGGAGGGG
ACGACCCCGTGCGGACACAGATTTGTGAGTGCGACCAGGCCGCAACATTCTGCTTCCGAGACAATATACC
CTCATACCACAACAAATATTGGCTGGTCCCCCCCAAAAATTGCCGGGAGGAACCACACCCTTGC

>Crotalus scutulatus U01026.1
ATGAGGGCTCTCTGGATAGTGGCCGTGTTGCTGGTGGGCGTCGAGGGGAGCCTGGTGGAATTTGAGACGT
TGATCATGAAAATTGCGGGGAGAAGTGGTATTTCGTACTACAGCTCTTACGGATGCTACTGTGGCGCGGG
GGGCCAAGGCTGGCCACAGGACGCCAGCGACCGCTGCTGCTTTGAGCACGACTGCTGTTATGCAAAACTG
ACTGGCTGCGACCCAACAACAGACGTCTACACCTACAGACAGGAGGACGGGGAAATCGTCTGTGGAGGGG
ACGACCCGTGCGGGACACAGATTTGTGAGTGCGACAAGGCCGCAGCAATCTGCTTCCGAGATAGTATGAA
CACATACGACTACAAATATTTGCGGTTCTCGCCCGAAAATTGCCAGGGGGAATCACAGCCATGC

>Crotalus viridis AF403137.1
ATGAGGACTCTCTGGATAGTGGCCGTATTGCTGCTGGGCGTCGAGGGGAGCCTGGTGCAATTTGAGACAT
TGATCATGAAAATTGCGGGGAGAAGTGGTTTGCTTTGGTACAGCGCTTACGGATGCTACTGCGGCTGGGG
GGGCCATGGGCTACCACAGGACGCCACTGACCGCTGCTGCTTTGTGCACGACTGCTGTTACGGAAAAGCG
ACCGACTGCAACCCCAAAACGGTTAGCTATACCTACAGCGTGAAAAACGGGGAAATCATCTGCGAAGACG
ACGACCCGTGCAAGAGGCAGGTTTGTGAGTGTGATAGGGTCGCGGCAGTCTGCTTCCGAGACAATATACC
CTCATACAACAACAACTATAAGCGGTTCCCGGCCGAAAATTGCCGGGAGGAACCAGAGCCATGC

>Crotalus viridis viridis AY120875.1
ATGAGGACTCTCTGGATACTGGCCGTGTTGCTGCTGGGCGTCGAGGGGAACCTGGTGCAATTTGAGCTGT
TGATCATGAAAGTGGCGAAGAGAAGCGGTTTGTTGTCGTACAGCGCTTACGGATGCTACTGCGGCTGGGG
GGGCCATGGCCGGCCACAGGACGCCACTGACCGCTGCTGCTTTGTGCACGACTGCTGTTACGGAAAAGTG
ACCGACTGCAACCCCAAAACGGCCAGCTATACCTACAGCGAGGAAAACGGGGAAATCGTCTGCGGAGGGG
ACGACCCGTGCAAGAAGCAGGTTTGTGAGTGCGATAGGGTCGCGGCAATCTGCTTCCGAGACAATATACC
CTCATACGACAACAAATATATACAGTTCCCGGCCAAAAATTGCCAGGAGAAACCAGAGCCATGC

>Daboia  russelli X68386.1
ATGAGGACTCTCTGGATAGTGGCCGTGTGCCTGATAGGCGTTGAAGGGAACCTTTTCCAGTTTGGGGAGA
TGATCTTGGAAAAGACGGGGAAAGAAGTTGTTCATTCCTACGCCATTTACGGATGCTACTGCGGCTGGGG
AGGCCAAGGCAGGGCACAGGACGCCACCGACCGCTGCTGCTTTGTGCACGACTGCTGTTACGGGACAGTG
AATGACTGCAACCCCAAAACGGCCACCTATTCCTACAGCTTTGAGAACGGGGATATCGTCTGCGGAGACA
ACGACCTGTGCCTGAGGACTGTTTGTGAGTGTGACAGGGCCGCGGCAATCTGCCTTGGACAGAATGTGAA
TACATACGACAAAAACTATGAGTACTACTCAATCTCTCATTGCACGGAGGAGTCAGAGCAATGC

>Deinagkistrodon acutus X77649.1
ATGAGGACTCTCTGGATAGTGGCCGTGTTGCTGGTGAGCGTCGAGGGGCATCTGCTGCAATTCAACAAGA
TGATCAAGATAATGACGAGGAAAAACGCTTTTCCCTTCTACACCTCTTATGGATGCTACTGTGGCTGGGG
GGGTCGAGGCTGGCCAAAGGACGCCACCGACAGCTGCTGCTTCGTGCACGATTGCTGTTACCAAAAACTG
ACCGGCTGCAGTCCCAAATGGGACATCTACCCCTACAGCTGGAAGACCGGGGTTATCATCTGCGGAGAGG
GCACCCCGTGCGAGAAGGAGATTTGTGAGTGCGACAGGGCCGCGGCGGTCTGCTTGGGAGAGAATCTGCG
CACGTACAAGACAAAATATATGTTCTACCCAGACTTTCTTTGCAAGAAGCCTTCAAAGCAATGC

>Echis carinatus AY268946.2
ATGAAGACTCTCTGGATAGTGGCCGTGTGGCTGATCGCCGTCGAAGGAAACCTTTACCAATTCGGAAGGA
TGATCTGGAATAGGACGGGGAAACTACCTATACTCTCCTACGGCTCTTATGGATGCTACTGTGGCTGGGG
GGGCCAAGGCCCGCCAAAGGACGCCACTGACCGCTGCTGCTTGGTGCACGACTGCTGTTACACAAGAGTG
GGTGACTGTAGCCCCAAAATGACCCTCTACTCCTACCGCTTTGAAAACGGGGATATCATCTGCGATAACA
AAGACCCGTGCAAGAGGGCAGTTTGTGAGTGTGACAGGGAGGCGGCAATCTGCCTTGGAGAGAATGTGAA
TACTTACGATAAAAAATATAAATCCTACGAAGAC------TGCACAGAGGAGGTACAGGAATGC

>Echis carinatus sochureki AF539919.1
ATGAGGACTCTCTGGATAGTGGCCGTGTGGCTGGTGGGCGTCGAAGGAAACCTTTACCAATTCGGAAAGA
TGATCAAGAATAAGACAGGGAAACCCGCTATGTTCTCCTACAGCGCTTACGGATGCTACTGCGGCTGGGG
GGGCCAAGGCAAGCCACAGGACCCCAGCGATCGCTGCTGCTTCCTGCACGACTGCTGTTACACGAGAGTG
AATAATTGTAGCCCCAAAATGACCCTCTACTCCTACCGCTTTGAGAACGGGGATATCATCTGCGGAGATA
ATGACCCGTGCCGGAAGGCGGTTTGTGAGTGTGACAGGGAGGCGGCAATCTGCCTTGGAGAGAATGTGAA
TACGTACGACGAAAAATATAGATTCTACTCATCCTCTTACTGCACGGAGGAGTCAGAGAAATGC

>Echis coloratus AF253049.1
ATGAGGACTCTCTGGATAGTGGCCGTGTGGCTGATGGGCGTCGAAGGGCACCTTTACCAATTTGAGAACA
TGATCTACCAAAAGACTGGGAAATTTGCTATTATCGCCTACTCTAATTACGGATGCTACTGCGGCTGGGG
GGGCAAAGGCAAGCCACAGGATGCCACTGACCGCTGCTGCTTCGTGCACGACTGCTGTTACGGAAGAGTG
AACGGCTGCGACCCCAAAATGGGCACCTACTCCTACAGCTTTCAGAATGGGGATATCGTCTGCGGAGGTG
ACGACCCATGCCTGAGGGCTGTTTGTGAGTGTGACAGGGTCGCAGCAAACTGCTTTGCAGAGAATCTTAA
AACATACAATAAAAAATATTGGTTGTCCTCAATCATAGATTGCAAGGAGGAGTCAGAGAAATGT

>Echis coloratus AF253050.1
ATGAGGACTCTCTGGATAGTGGCCGTGTGGCTGATGAGCGTCGAAGGAAACCTTTACCAATTCGGAAAGA
TGATCAAGAATAAGACGGGGAAACCCGCTATGTTCTCCTACAGCGCTTACGGATGCTACTGTGGCTGGGG
GGGCCAAGGCAAGCCACAGGACGCCAGCGACCGCTGCTGCTTCGTGCACGACTGCTGTTACACGAGAGTG
AATGACTGTAGCCCCAAAATGACCTCTTACTCCTACAGCTTTGAGAATCGAGATATCATCTGCGGAGATG
ACGACTCGTGCCGGAAGGCGGTTTGTGAGTGTGACAGGGAGGCGGCAATCTGCCTTGGAGAGAATGTGAA
TACGTACGACGAAAAATATAGATTCTACTCATCCTCTCACTGCGTGGAGGAGACAGAGCAATGC

>Echis ocellatus FM177947.1
ATGAGGGCTCTCTGGATAGTGGCTGTGTGGCTGATAGGCGTCGAGGGAAGTGTGATCGAATTTGGGACGA
TGATTATTGAAGAGACGGGGAGAAGCCCTTTTCCCTTCTACACCTCTTACGGATGCTACTGTGGCTTAGG
AGGCAAAGGCAAGCCAAAGGACGACACTGACCGCTGCTGCTTCGTGCATGACTGCTGTTACGGAAGTATG
CCCGACTGCAGCCCTAAAACAGACATATACAGATACCACCGGGAGAACGGGGAAATCATCTGTGAAAGCG
GCACCTCATGCGAGAAACGGATTTGTGAGTGTGACAAGGCCGCGGCAGTCTGCTTCCGAGAGAATCTGAA
GACATACAAAAACAAATATATGGTTTACCCGGATTCTCTTTGCAAGGAAGAGTCAGAGAAATGC

>Gloydius halys AF015242.1
------------------------------------------------AGCCTGCTGCAATTCAGGAAGA
TGATCAAGAAAATGACGGGAAAAGAGCCTGTTGTCTCCTATGCCTTTTATGGATGCTACTGCGGCTCAGG
GGGCCGAGGCAAGCCAAAGGACGCCACTGACCGCTGCTGCTTTGTGCACGACTGCTGTTACGAAAAATTG
ACCGGCTGTGACCCCAAATGGGATGACTACACCTACAGCTGGAAGAACGGGACTATCGTCTGTGGAGGGG
ACGACCCATGCAAGAAGGAGGTTTGTGAGTGCGACAAGGCCGCGGCAATCTGCTTCCGAGACAATCTGAA
GACGTACAAAAAAAGATATATGACTTACCCGAATATTCTTTGCTCGTCAAAGTCAGAAAAATGC

>Gloydius shedaoensis AY434727.1
------------------------------------------------AGCCTGGTTCAGTTCGAGACAC
TGATCATGAAAATTGCGGGGAGAAGCGGTATTTGGTACTACGGCTCTTACGGATGCTACTGCGGCGCGGG
GGGCCAAGGCCGGCCACAGGACGCCAGCGACCGCTGTTGTTTCGTGCACGACTGCTGTTATGGAAAAGTG
ACTGGCTGCGACCCAAAAATGGACGTCTACACCTACACCGAGGAGAACGGGGCTATCGTCTGCGGAGGGG
ACGACCCGTGCAAGAAGCAGATTTGTGAGTGCGACAAGGATGCGGCAATCTGCTTCCGAGACAATATTGA
CACATACGACAACAAATATTGGTTTTTCCCGGCCAAAAATTGCCAGGAGGAGTCAGAGCCATGC

>Lachesis muta GQ265920.1
------------------------------------------------------CTGCAATTCGGGGACC
TGATCAATAAAATTGCGAGGAGAAATGGTATTTTGTACTACAGCTTTTACGGATGCTACTGCGGCCTGGG
GGGCCGAGGCCGGCCACAGGACGCCACTGACCGCTGCTGCTTTGTGCACGACTGCTGTTATGGAAAAGTG
ACCGGCTGCAACCCCAAAAACGACATATACACCTACAGCGAGGAGAACGGGGCTATCGTCTGCGGAGGGG
ACAACCCGTGCAAGAAGGAGATTTGTGAGTGCGATAGGGATGCGGCAATCTGCTTCCGAGACAATCTGGA
CACATACGACAACAAATATTGGTTTCTCCCGCGCAAATATTGCAAGGAGGAATCAGAGCCATGC

>Macrovipera lebetina FM202092.1
ATGAGGACTCTCTGGATAGTGGCCGTGTGCCTGATGGGTGTTGAAGGGCACCTTACCCAATTCGGGGACA
TGATCAACAAAAAGACGGGGACGTTCGGTTTACTTTCCTACGTCTATTACGGATGCTACTGCGGCTTGGG
GGGCAAAGGCAAGCCACAGGACGCCACTGACCGCTGCTGCTTCGTGCACGACTGCTGTTACGGGACAGTG
AACGGCTGCGACCCCAAACTGTCCACCTACTCCTACAGCTTTCAGAATGGGGATATCGTCTGCGGAGACG
ATGACCCATGCCTGAGGGCTGTTTGTGAGTGCGACAGGGTCGCGGCAATCTGCTTTGGAGAGAATATGAA
TACGTACGACAAAAAATATATGCTCTACTCATTATTTGATTGCATGGAGGAGTCAGAGAAATGC

>Macrovipera lebetina FJ905321.1
ATGAGGACTCTCTGGATAGTGGCCGTGTGGCTGATGGGCGTTGAAGGGGACCTTTCCCAATTCGGGGACA
TGATCAACAAAAAGACGGGGACATTCGGTTTATTTTCCTACATCTATTACGGATGCTACTGCGGCTGGGG
TGGCAAAGGCAAGCCACAGGACGCCACCGACCGCTGCTGCTTCGTGCACGACTGCTGTTATGGGAGTGTG
AATGGCTGCGACCCCAAACTGTCCACCTACTCCTACAGCTTTCAGAATGGGGATATCGTCTGCGGAGATG
ATGACCCATGCCTGAGGGCTGTTTGTGAGTGCGACAGGGTTGCGGCAATCTGCTTTGGAGAGAATATGAA
TACGTACGACAAAAAATATATGCTCTACTCATTATTTGATTGCAAGGAGGAGTCAGAGAAATGC

>Macrovipera lebetina EU421953.1
ATGAGGACTCTCTGGATAGTGGCCGTGTGGCTGACGGGCGTTGAAGGGGACCTTTCCCAATTCGGGGACA
TGATCAACAAAAAGACGGGGACATTCGGTTTATTTTCCTACATCTATTACGGATGCTACTGCGGCTGGGG
TGGCAAAGGCAAGCCACAGGACGCCACCGACCGCTGCTGCTTCGTGCACGACTGCTGTTATGGGAGTGTG
AATGGCTGCGACCCCAAACTGTCCACCTACTCCTACAGCTTTCAGAATGGGGATATCGTCTGCGGAGATG
ATGACCCATGCCTGAGGGCTGTTTGTGAGTGCGACAGGGTTGCGGCAATCTGCTCTGGAGAGAATATGAA
TACGTACGACAAAAAATATATGCTCTACTCATTATTTGATTGCAAGGAGGAGTCAGAGAAATGC

>Ovophis okinavensis D49390.1
ATGAGGACTCTCTGGATAATGGCCGTGTTGCTGCTGGGCGTTGAGGGGCACCTGATGCAATTCGAGACGC
TGATCATGAAAATAGCAGGGAGAAGCGGTGTTTGGTGGTAC---------GGATGCTACTGCGGCGCAGG
GGGCCAAGGCCGGCCACAGGACCCCAGCGACCGCTGCTGCTTCGTGCATGACTGCTGTTATGGAAAAGTG
ACTGGCTGCAACACCAAAGATGAGTTCTACACCTACAGCGAGGAGAACGGGGCTATCACCTGCGGAGGGG
AGAACCCATGCCTGAAGGAGGTTTGTGAATGCGACCTGGCCGCGGCAATCTGCTTCCGAGACAATCTGGA
CACATACAACAAAAAATATTGGATGTTCCCGGCCAAAAATTGCCTGGAAGAGTCAGAGCCATGC

>Protobothrops elegans AB219805.1
ATGAGGACTCTCTGGATAATGGCCGTGTTGCTGCTGGGCGTCGAGGGGGGCCTGTGGCAATTCGAGAATA
TGATCATGAAAGTGGCGAAGAAAAGCGGTATACTTTCGTACAGTGCTTACGGATGCTACTGCGGCTGGGG
GGGCCGAGGCACGCCAAAGGACGCCACCGACCGCTGCTGTTTTGTGCACGACTGCTGTTACGGAAAAGTG
ACCGGCTGCAACCCCAAACTGGGCAAGTACACCTACATCTCAGAGAACGGGGATATCATCTGCGGAGGGG
ACGGCCCGTGC---AAGGAGGTTTGTGAGTGCGACAGGGCCGCAGCAATTTGCTTCCGAGACAATCTGGA
CACATACGACAAAACATATTGGAAGTACCCGGCCTCTAACTGCCAGGAGGATTCAGAGCCATGC

>Protobothrops mucrosquamatus AF408409.1
ATGAGGACTCTTTGGATAGTGGCCGTGTTGCTGCTGGGCGTTGAAGGGAACCTGCTGCAGTTCAATAAAA
TGATCAAGATAATGACGAAGAAAAACGCTATTCCCTTCTACAGCTCTTACGGATGCTACTGTGGCTGGGG
GGGCCAAGGCAAGCCAAAGGACGCCACTGACCGCTGCTGCTTCGTGCACGACTGCTGTTATGGAAAACTG
ACCGACTGCAGCCCCAAATCGGACATCTATTCCTACAGCTGGAAGACCGGGATTATCATTTGCGGAGAGG
GCACCGAGTGTGAGAAGAAGATTTGTGAGTGCGACAGGGCTGCGGCAGTCTGCTTAGGACATAATCTGCG
CACGTACAAGAAAAGATATATGTTTTACCCGGACTTTCTTTGCACGGACCCTTCAGAGAAATGC

>Sistrurus catenatus AY355169.1
ATGAGGACTTTCTGGATAGTGGCCGTGTTGCTGGTGGGCGTCGAGGGGAACCTGCTGCAATTCAACAAAA
TGATCAAGATAATGACGAAGAAAAACGCTATTCCCTCCTATAGCTCTTACGGCTGCTACTGTGGCTGGGG
GGGCCGAGGCCGGCCAAAGGACGCCACTGACCGCTGCTGCTTTGTGCATGACTGCTGTTATGAAAAACTG
ACCGACTGCAGCCCCAAAACGGACACCTATTCCTACAGCTTGAAGAGTGGGGTTATCATCTGCGGAGGGA
ACGACCCGTGCAAGAAGCAGATTTGTGAGTGTGACAAGGCTGCAGCAGTCTGCTTCGGAGAGAATCTGTC
CACATACAAGAAAAGATATATGTTTTACCCGGATTTTCTTTGCACGGACCCTTCAGAGACATGC

>Sistrurus catenatus tergeminus AY508692.1
ATGAGGACTCTCTGGATACTGGCCGTGTTGCTGCTGGGCGTCGAGGGGAACCTGATACAATTTGAGACGT
TGATCTTGAAAGTGGCGAAGAAAAGCGGTATGTTTTCGTACAGCGCTTACGGATGCTACTGCGGCTGGGG
GGGCCATGGCCGGCCACAGGACGCCACTGACCGCTGCTGCTTTGTGCACGACTGTTGTTACGGAAAAGTG
ACCGACTGCGACCCAAAATTGGACACCTACACCTACAGCGAGGAAAACGGGGAAATCATCTGCGGAGGGG
ACGACCCGTGCAAGAAGCAGATTTGTGAGTGTGACAAGGCTGCAGCAATCTGCTTCCGAGACAATAAAAA
CACATACAACAACAAATATTGGCGGTTGCCGACCGAAAATTGCCAGGAGGAACCAGAGCCATGC

>Sistrurus catenatus tergeminus AY508693.1
ATGAGGGCTCTCTGGATAGTGGCCGTGTTGCTGCTGGGCGTCGAGGGGAGCCTGGTGGAATTTGAGACGT
TGATCATGAAAATTGCGGGGAGAAGTGGTGTTTGGTACTACAGCTCTTACGGATGCTACTGTGGCACGGG
GGGCCAAGGCTGGCCACAGGACGCCAGCGACCGCTGCTGCTTTGAGCACGACTGCTGTTATGCAAAACTG
ACTGGCTGCGACCCAATAACAGACGTCTACACCTACAGACAGGAGGACGGGGAAATCGTCTGCGGAGGGG
AAGACCCGTGCGGGACACAGATTTGTGAGTGCGACAAGGCCGCAGCAATCTGCTTCCGAGATAGTATGGA
CACATACAACCACAAATATTGGCGGTTCTCGCTCGAAAATTGCCAGGGGGAATCACAGCCATGC

>Sistrurus miliarius EU369752.1
ATGAAAACTTTCTGGATAGTGGCCGTGTTGCTGGTGGGCGTCGAGGGGAACCTGCTGCAATTCAACAAAA
TGATCAAGATAATGACGAAGAAAAACGCTATTCCCTCCTATACCTCTTACGGCTGCTACTGTGGCTGGGG
GGGCCGAGGCCGGCCAAAGGACGCCACTGACCGCTGCTGCTTTGTGCATGACTGCTGTTATGAAAAACTG
ACCGACTGCAGCCCCAAAACGGACATCTATTCCTACAGCTGGAAGAGTGGGGTTATCACCTGCGGAGAGG
GCACCCCATGCGAGAAACAGATTTGTGAGTGTGACAGGGCTGCAGCAGTCTGCTTCGGAGAGAATCTGCC
CACATACAAGAAAAGATATATGTTTTACCCGGATTTTCTTTGCACGGACCCTTCAGAGAAATGC

>Sistrurus miliarius EU369753.1
ATGAAAACTTTCTGGATAGTGGCCGTGTTGCTGGTGGGCGTCGAGGGGAACCTGCTGCAATTCAACAAAA
TGATCAAGATAATGACGAAGAAAAACGCTATTCCCTTCTATACCTCTTACGGCTGCTACTGTGGCTGGGG
GGGCCGAGGCCGGCCAAAGGACGCCACTGACCGCTGCTGCTTTGTGCATGACTGCTGTTATGAAAAACCG
ACCGACTGCAGCCCCAAAACGGACATCTATTCCTACAGCTGGAAGAGTGGGGTTATCACCTGCGGAGAGG
GCACCCCATGCGAGAAACAGATTTGTGAGTGTGACAGGGCTGCAGCAGTCTGCTTCGGAGAGAATCTGCC
CACATACAAGAAAAGATATATGTTTTACCCGGACTTTCTTTGCACGGACCCTTCAGAGAAATGC

>Sistrurus miliarius EU369754.1
ATGAGGACTTTCTGGATAGTGGCCGTGTTGCTGGTGGGCGTCGAGGGGCACCTGCTGCAATTCAACAACA
TGATCAAGTTTGAGACAAACAAAAACGCTATTCCCTTCTATGCCTTTTACGGCTGCTACTGTGGCTGGGG
GGGCCGAGGCCGGCCAAAGGACGCCACTGACCGTGGTTGCTTTGTGCATGACTGCTGTTATGAAAAACTG
ACCGACTGCAGCCCCAAAACGGACATCTATTCCTACAGCTGGAAGAGTGGGGTTATCACCTGCGGAGAGG
GCACCCCATGCGAGAAACAGATTTGTGAGTGTGACAGGGCTGCAGCAGTCTGCTTCGGAGAGAATCTGCC
CACATACAAGAAAAGATATATGTTTTACCCGGATTTTCTTTGCACGGACCCTTCAGAGAAATGC

>Sistrurus miliarius EU369755.1
ATGAGGACTCTCTGGATACTGGCCGTGTTGCTGCTGGGCGTCGAGGGGCACCTGATACAATTTGAGACGT
TGATCATGAAAATTGCGGGGAGAAGTGGTGTGTTTTGGTACAGCGCTTACGGATGCTACTGCGGCTGGGG
GGGCTATGGCCGGCCACAGGACGCTACTGACCGCTGCTGCTTTGTGCACGACTGCTGTTACGGAAAAGTG
ACCGGCTGCAACCCCAAAAAGGACTTCTATTCCTACACCGAGGAAAACGGGGAAATCGTCTGCGGAGGGG
ATGATCCGTGCAAGAAGCAGATTTGTGAATGCGATAGGGTCGCGGCAATCTGCTTCCGAGACAATATACC
CACATACGACGACAAATATTGGCGGTTCCCGACCGAAAATTGCCAGGAGGAACCAGAGCCATGC

>Sistrurus miliarius AY355166.1
------------------------------------------------AACCTGCTGCAATTCAACAAAA
TGATCAAGATAATGACGAAGAAAAACGCTATTCCCTCCTATACCTCTTACGGCTGCTACTGTGGCTGGGG
GGGCCGAGGCCGGCCAAAGGACGCCACTGACCGCTGCTGCTTTGTGCATGACTGCTGTTATGAAAAACTG
ACCGACTGCAGCCCCAAAACGGACATCTATTCCTACAGCTGGAAGAGTGGGGTTATCACCTGCGGAGAGG
GCACCCCATGCGAGAAACAGATTTGTGAGTGTGACAGGGCTGCAGCAGTCTGCTTCGGAGAGAATCTGCC
CACATACAAGAAAAGATATATGTTTTACCCGGATTTTCTTTGCACGGACCCTTCAGAGAAATGC

>Trimeresurus borneensis AY355178.1
ATGAGGACTCTCTGGATATTGGCCGTGTTGCTGCTGGGCGTCAAGGGGAACCTGCTGCAATTTGAGATGA
TGATCAACAAAATGGCGGGGAGGAGCGGTATTAGGTGGTACAGCGATTACGGATGCTACTGCGGCAAGGG
GGGCCATGGCCAGCCACAGGACGCCACCGACCGCTGCTGCTTTGTGCACGACTGCTGTTACGGAAAAGTG
TCCGGCTGCGATCCCAAAATGGCCTTCTACAAGTACAGCTCGGACAAAAACGATATCGTCTGCGGAGGGA
ACAACCCGTGCCTGAAGGAGATTTGTGAGTGCGACAGGGCCGCGGCAATCTGCTTCCGAGACAATCTGAG
CACATACGACAACAAATATTGGAATGTCCCGAGCGAAACTTGCCAGGTGGAGTCAGAGCCATGC

>Trimeresurus borneensis AY355179.1
ATGAGGACTCTCTGGATAATGGCCGTGTTGCTGGTGGGCGTCGAGGGGAGCCTGCTTGAATTTGGGAGGA
TGATCAAGGAAGAGACGGGGAAAAACCCTCTTTTCTCCTACATCTCTTACGGATGCTACTGTGGCTGGGG
GGGCCAAGGCCAGCCAAAGGACGCCACCGACCGCTGCTGCTTTGTGCACGACTGCTGTTACGGAAAACTA
TGGAGCTGCAGCCCCAAAACGGACATATACTTCTACTACCGAAAGAACGGGGCTATCGTCTGCGCACGGG
GCACCTGGTGTGAAAAGCAAATTTGTGAGTGTGACAAGGCCGCGGCAATCTGCTTCCGAGAGAATCTGGG
CACGTACAAAGACGAATATCAGTCTTACGGGAAGTCTCGTTGCACGGAGAAGTCACTGAAATGC

>Trimeresurus flavoviridis D10721.1
ATGAGGACTCTTTGGATAATGGCCGTGTTGCTGGTGGGCGTTGAGGGGCACCTGCTGCAATTCAGGAAGA
TGATCAAGAAAATGACGGGAAAAGAGCCTATTGTGTCCTACGCCTTTTACGGATGCTACTGCGGCAAGGG
GGGCCGAGGCAAGCCAAAGGACGCCACCGACCGCTGCTGCTTTGTGCACGACTGCTGTTACGAAAAAGTG
ACCGGCTGCGACCCCAAATGGGACTACTACACCTACAGCTCGGAGAACGGGGATATCGTCTGCGGAGGGG
ACAACCCGTGCACGAAGGAGGTTTGTGAGTGCGACAAGGCAGCGGCAATCTGCTTCCGAGACAATCTGAA
GACGTACAAGAAAAGATATATGACTTTCCCGGACATTTTTTGCACGGACCCTACAGAGAAATGC

>Trimeresurus gracilis AY764141.1
ATGAGGACTCTCTGGATAATGGCCGTGTTGCTGCTGGGCGTCGAGGGGAGCCTGATGCAATTTGAGATGC
TGATCATGAAATTGGCAAAGAGTAGCGGCATGTTTTGGTACAGCGCTTACGGATGCTACTGCGGCTGGGG
GGGCCAAGGCCGGCCACAGGACGCCACTGACCGCTGCTGCTTTGTGCACGACTGCTGTTATGGAAAAGCG
ACCGGCTGCGACCCCAAAAAGGACGTCTACACCTACAGCGAGGAGAACGGGGATATCGTCTGCGGAGGGG
ACGACCCGTGCAGGAAGGAGGTTTGTGAGTGCGACAAGGCTGCGGCAATCTGCTTCCGAGACAATATGGA
CACATACAACAAAACATATTGGATGTTCCCGGCCAAAAATTGCCAGGAGGAGTCAGAGCCATGC

>Trimeresurus gramineus D31774.1
------------------ATGGCCGTGTTGCTGGTGGGCGTCGAGGGGCACCTGATGCAATTTGAGACAC
TGATCATGAAAGTGGCGGGGAGAAGCGGTGTTTGGTACTACGGCTCTTACGGATGCTTCTGCGGCGCGGG
GGGCCAAGGCCGGCCACAGGACGCCAGTGACCGCTGCTGCTTCGTGCACGACTGCTGTTACGGAAAAGTG
AATGGCTGCGACCCCAAAAAAGACTTCTACACTTACAGCGAGGAGAACGGGGCTATCGTCTGCGGAGGGG
ACGACCCGTGCAAGAAGGAGATTTGTGAGTGCGACAAGGATGCGGCAATCTGCTTCCGAGACAATAAGGA
CACATACGACAACAAATATTGGTTTTTCCCGGCCAAAAATTGCCAGGAGGAGTCAGAGCCATGC

>Trimeresurus gramineus D31778.1
ATGAGGACTCTCTGGATAATGGCCGTGTTGCTGGTGGGCGTCGAGGGGCACCTGATGCAATTTGAGAATA
TGATCAAGAAAGTGACGGGGAGGAGCGGTATTTGGTGGTACGGTTCCTACGGATGCTACTGCGGCAAGGG
GGGCCAAGGCCTGCCCCAGGACGCCAGTGATCGCTGCTGCTTTGTGCACGACTGCTGTTACGGAAAAGTG
AATGGCTGCGACCCCAAAGATGACTTCTACGTCTACAGCTCGGAGAACAGGGATATCGTCTGCGGAGAGG
ACAACCCGTGCACGAAGGAGATTTGTGAGTGCGATAAGGCCGCAGCAATCTGCTTCCGAGACAATATGGA
CACATACCAAAACAAATATTGGTTTTACCCGTCCTCTAACTGCAACGAGGAGTCAGAGCCATGC

>Trimeresurus gramineus D31780.1
ATGAGGACTCTCTGGATAATGGCCGTGTTGCTGGTGGGCGTCGAGGGGCACCTGATGCAATTTGAGACAC
TGATCATGAAAGTGGCGGGGAGAAGCGGTGTTTGGTACTACGGCTCTTACGGATGCTTCTGCGGCGCGGG
GGGCCAAGGCCGGCCACAGGACGCCAGTGACCGCTGCTGCTTCGTGCACGACTGCTGTTACGGAAAAGTG
AATGGCTGCGACCCCAAAAAAGACTTCTACACTTACAGCGAGGAGAACGGGGCTATCGTCTGCGGAGGGG
ACGACCCGTGCAAGAAGGAGATTTGTGAGTGCGACAAGGATGCGGCAATCTGCTTCCGAGACAATAAGGA
CACATACGACAACAAATATTGGTTTTTCCCGGCCAAAAATTGCCAGGAGGAGTCAGAGCCATGC

>Trimeresurus jerdonii AF504039.1
ATGAGGACTCTCTGGATAATGGCCGTGTTGCTGGTGGGCGTCGAGGGGCACCTGTGGCAATTCAGGGAGA
TGATCAAGGAAGCGACGGGGAAAGAGCCTCTTACCACCTACCTCTTTTACGCATGCTACTGTGGCTGGGG
AGGCCGAGGCGAGCCAAAGGACGCCACCGACCGCTGCTGCTTTGTGCACGACTGCTGTTATGGAAAACTG
ACCGCTTGCAGCCCCAAATTGGACATTTATTCCTACAGCCAGAAGAACGAGGATATCGTCTGCGGAGGGG
GCACCGAGTGTGAGAAGCAGATTTGTGAGTGTGACAAGGCTGCGGCAATCTGCTTCCTAGACAATCTGGG
CACATACAACAAAGAATATAATAACTACAGTAAGTCTCGTTGCATAGAGGAGTCACCGAAATGC

>Trimeresurus mucrosquamatus X77646.2
ATGAGGACTCTTTGGATAGTGGCCGTGTTGCTGCTGGGCGTTGAAGGCAACCTGTGGCAATTCAGGGAGA
TGATCAAGGAAGCGACGGGGAAAGAGCCTCTTACCACCTACCTCTTTTACGCATGCTACTGTGGCTGGGG
GGGCCGAGGCGAGCCAAAGGACGCCACCGACCGCTGCTGCTTTGTGCATGACTGCTGTTACGGAAAACTG
ACTGCTTGCAGCCCCAAATTGGACATGTACACCTACAGCCAGAAGAACGAGGATATCGTCTGTGGAGGGG
ACGACCCGTGCAAGAAGGAGATTTGTGAGTGCGACAAGGCTGCGGCAATCTGCTTCCTAAACAATCTGGG
CACGTACAACGAAGAATATAATAACTACAGGAAGTCTCGTTGCATAGAGGAGTCACCGAAATGC

>Trimeresurus okinavensis D49388.1
ATGAGGACTCTCTGGATAATGGCCGTGTTGCTGCTGGGCGTTGAGGGGCACCTGATGCAATTCGAGACGC
TGATCATGAAAATAGCAGGGAGAAGCGGTGTTTGGTGGTACGGCTCGTACGGATGCTACTGCGGCGCAGG
GGGCCAAGGCCGGCCACAGGACCCCAGCGACCGCTGCTGCTTCGTGCATGACTGCTGTTATGGAAAAGTG
ACTGGCTGCAACACCAAAGATGAGTTCTACACCTACAGCGAGGAGAACGGGGCTATCACCTGCGGAGGGG
AGAACCCATGCCTGAAGGAGGTTTGTGAATGCGACCTGGCCGCGGCAATCTGCTTCCGAGACAATCTGGA
CACATACAACAAAAAATATTGGATGTTCCCGGCCAAAAATTGCCTGGAAGAGTCAGAGCCATGC

>Trimeresurus puniceus AY355174.1
ATGAGGACTCTCTGGATAATGGCCGTGTTGCTGCTGGGCGTCAAGGGGAACCTGCTGCAATTTGAGCTGA
TGATCAAGAAAATGTCGGGGAGGAGCGGTATTAGGTGGTACAGCGATTACGGATGCTACTGCGGTAAGGG
GGGCCATGGCCAGCCACAGGACGCCACCGACCGCTGCTGCTTTGTGCACGACTGCTGTTACGGAAAAGTG
TCCGGCTGCGATCCCAAAATGGCCTTCTACAAGTACAGCTCGGACAACAACGATATCGTCTGTGGAGGGA
ACAACCCGTGCCTGAAGGAGATTTGTGAGTGCGACAGGGCCGCGGCAATCTGCTTCCGAGACAATCTGAG
CACATACGACAACAAATATTGGAATGTCCCGAGCGAAACTTGCCAGGTGGAGTCAGAGCCATGC

>Trimeresurus puniceus AY355173.1
ATGAGGACTCTCTGGATAATGGCCGTGTTGCTGGTGGGCGTCGAGGGGAGCCTGCTTGAATTTGGGAGGA
TGATCAAGGAAGAGACGGGGAAAAACCCTCTTTTCTCCTACATCTCTTACGGATGCTACTGTGGCTGGGG
GGGCCAAGGCCAGCCAAAGGACGCCACCGACCGCTGCTGCTTTGTGCACGACTGCTGTTACGGAAAACTA
TGGAGCTGCAGCCCCAAAACGGACATATACTTCTACTACCGAAAGAACGGGGCTATCGTCTGCGCACGGG
GCACCTGGTGTGAAAAGCAGATTTGTGAGTGTGACAAGGCCGCGGCAATCTGCTTCCGAGAGAATCTGGG
CACGTACAAAGCCGAATATGAGTCTTACGGGAAGTCTCGTTGCACGGAGAAGTCACTGAAATGC

>Trimeresurus puniceus AY355175.1
------------------------------------------------AGTCTGATGCAATTCGAGACTA
TGATCATGAAAGTGGCGGGGAGGAGCGGTGTTTGGTGGTATGGCTCTTATGGATGCTACTGCGGCAAGGG
GGGCCAAGGCCAGCCACAGGACGCCAGTGACCGCTGCTGCTTTGTGCACGACTGCTGTTACGGAAAAGTG
AATGGCTGCGACCCCAAAGATGACTTCTACACCTACAGCTCGGAGAACGGGGATGTCGTCTGCGAAGAGG
ACAACCCATGCACGAAGGAGATTTGTGAGTGCGACAAGGCCGCAGCAATCTGCTTCCGAGACAATATGGA
CACATACCAAAATAAATATTGGTTTTACCCGACCAAATATTGCAAGGAGGAGTCAGAGCCATGC

>Trimeresurus stejnegeri AY211939.1
ATGAGGACTCTCTGGATAATGGCCGTGTTGCAGGTGGGCGTCGAGGGGCACCTGATGCAATTTGAGACAC
TGATCATGAAAGTGGCGGGGAGAAGCGGTGTTTGGTACTACGGCTCTTACGGATGCTTCTGCGGCGCGGG
GGGCCAAGGCCGGCCACAGGACGCCAGTGACCGCTGCTGCTTCGTGCACGACTGCTGTTACGGAAAAGTG
AATGGCTGCGACCCCAAAAAAGACTTCTACACTTACAGCGAGGAGAACGGGGCTATCGTCTGCGGAGGGG
ACGACCCGTGCAAGAAGGAGATTTGTGAGTGCGACAAGGATGCGGCAATCTGCTTCCGAGACAATAAGGA
CACATACGACAACAAATATTGGTTTTTCCCGGCCAAAAATTGCCAGGAGGAGTCAGAGCCATGC

>Trimeresurus stejnegeri AY211940.1
ATGAGGACTCTCTGGATAATGGCCGTGTTGCTGCTGGGCGTTGAGGGGAGCCTGATACAATTTGAGACGC
TGATCATGAAAGTGGCGAAGAAAAGCGGTATGTTTTCGTACAGCGCTTACGGATGCTACTGCGGCTGGGG
GGGCCAAGGCCAGCCACAGGACGCCACCGACCGCTGCTGCTTTGTGCATGACTGCTGTTATGGAAAAGTG
ACTGGCTGCGACCCCAAAATGGACATCTACACCTACAGCGAAGAGAACGGGGATATCGTCTGCGGAGGGG
ACGACCCGTGCAGGAAGGCGGTTTGTGAGTGCGACAAGGCTGCGGCAATCTGCTTCCGAGACAATAAGGA
CACATACGACAAAAAATATTGGCGGTTCCCGACCAAAAATTGCCAG---GAGTCAGTGCCATGC

>Trimeresurus stejnegeri AY211942.1
ATGAGGACTCTCTGGATACTGGCCGTGTTGCTGGTGGGCGTCGAGGGGCACCTGCTGCAATTCGAGACGA
TGATCATAAAAATGACGAAGCAAACTGGTTTGTTTTCGTACAGCTTTTATGGATGCTACTGCGGCTGGGG
GGGCCATGGCCGGCCACAGGATCCCACTGACCGCTGCTGCTTTGTGCACGACTGCTGTTATGGGAAAGTG
ACCAACTGCGACCCCAAAGCGGCCGCCTACAGCTACACCATTGAGAATGGCGGTATTGTCTGCGGAGGGG
ATGACCCGTGCAAGAAGCAGATTTGTGAGTGTGACAGGGCTGCGGCAATGTGCTTCCGAGACAATCTGGA
CACGTACAACGCTAAATATTGGAAGTTCTCGGCTAAAGATTGCCAAGAGGAGTCAGACCCATGC

>Trimeresurus stejnegeri AY211943.1
------------------------------------------------AGTCTTATTCAGTTCGAGACGC
TGATCATGAAAGTGGCGAAGAAAAGCGGTATGTTTTCGTACAGCGCTTACGGATGCTACTGCGGCTGGGG
GGGCCAAGGCCAGCCACAGGACCCCACCGACCGCTGCTGCTTTGTGCATGACTGCTGTTATGGAAAAGTG
ACTGGCTGCGACCCCAAAATGGACATCTACACCTACAGCGAAGAGAACGGGGATATCGTCTGCGGAGGGG
ACGACCCGTGCAGGAAGGCGGTTTGTGAGTGCGACAAGGCTGCGGCAATCTGCTTCCGAGACAATAAGGA
CACATACGACAAAAAATATTGGCGGTTCCCGACCAAAAATTGCCAG---GAGTCAGTGCCATGC

>Vipera ammodytes X52241.1
ATGAGGACTCTCTGGATAGTGGCCGTGTGCCTGATAGGCGTCGAGGGGAGCCTGCTCGAATTCGGGATGA
TGATCCTGGGGGAGACGGGGAAAAACCCTCTTACCTCCTACTCCTTTTACGGATGCTACTGCGGCGTGGG
GGGCAAAGGCACGCCAAAGGACGCCACCGACCGCTGCTGCTTCGTGCATGACTGCTGTTACGGGAATCTG
CCTGACTGCAGCCCCAAAACGGACAGATACAAATACCACCGGGAGAACGGGGCTATCGTCTGTGGAAAAG
GCACCTCGTGCGAGAATCGGATTTGTGAGTGTGACAGGGCCGCGGCAATCTGCTTCCGAAAGAATCTGAA
GACATACAACCATATATATATGTATTACCCGGACTTTTTGTGCAAGAAGGAGTCAGAGAAATGC

>Vipera aspis AJ580275.1
ATGAGGACTCTCTGGATAGTGGCCGTGTGCCTGATAGGCGTCGAGGGGAGCCTGCTCGAATTCGGGATGA
TGATCCTGGGGGAGACGGGGAAAAACCCTCTTACCTCCTACTCCTTTTACGGATGCTACTGCGGCGTGGG
GGGCAAAGGCACGCCAAAGGACGCCACCGACCGCTGCTGCTTCGTGCATGACTGCTGTTACGGGAATCTG
CCTGACTGCAGCCCCAAAACGGACAGATACAAATACCACCGGGAGAACGGGGCTATCGTCTGTGGAAAAG
GCACCTCGTGCGAGAATCGGATTTGTGAGTGTGACAGGGCCGCGGCAATCTGCTTCCGAAAGAATCTGAA
GACATACAACTATATATATAGGAATTACCCAGACATTTTGAGCAAG---GAGTCAGAGAAATGC

>Vipera berus AJ580191.1
ATGAGGACTCTCTGGATAGTGGCCGTGTGCCTGATAGGCGTTGAAGGGAACCTTTACCAGTTCGGGAATA
TGATCTTCAAAATGACGAAGAAGAGCGCTCTTCTTTCCTACAGCAATTACGGATGCTACTGCGGCTGGGG
GGGCAAAGGCAAGCCACAGGACGCCACCGACCGCTGCTGCTTCGTACACGACTGCTGTTACGGGAGAGTG
AACGGCTGCGACCCCAAACTGTCCATCTACTCCTACAGCTTTGAGAACGGGGATATCGTCTGTGGAGGCG
ACGACCCTTGCCTGAGGGCTGTTTGTGAGTGCGACAGGGTCGCGGCAATCTGCTTTGGAGAGAATCTGAA
TACGTACGACAAAAAATATAAGAACTACCCATCCTCTCATTGCACG---GAGACAGAGCAATGC

>Vipera nikolskii AM707023.1
ATGAGGACTCTCTGGATAGTGGCCGTGTGCCTGATAGGCGTTGAAGGGAACCTTTTCCAATTCGGGGACA
TGATCTTACAAAAGACGGGGAAAGAAGCTGTTCATTCTTACGCCATTTACGGATGCTACTGCGGCTGGGG
AGGCCAAGGCAGGGCACAGGACGCCACCGATCGCTGCTGCTTCGCGCAGGACTGCTGTTACGGGAGAGTG
AATGACTGCAACCCCAAAACGGCCACCTACACCTACAGCTTTGAGAACGGGGATATTGTGTGCGGAGACA
ACGACCTGTGCCTGAGGGCTGTTTGTGAGTGTGACAGGGCCGCGGCAATCTGCCTTGGAGAGAATGTGAA
CACGTACGACAAAAACTATGAGTACTACTCAATCTCTCATTGCACGGAGGAGTCAGAGCAATGC

>Vipera palaestinae U60017.1
ATGAGGACTCTCTGGATAGTGGCCGTGTGCCTGATGGGTGTTGAAGGGCACCTTACCCAATTCGGGGACA
TGATCAACAAAAAGACGGGGACGTTCGGTTTACTTTCCTACGTCTATTACGGATGCTACTGCGGCTTGGG
GGGCAAAGGCAAGCCACAGGACGCCACTGACCGCTGCTGCTTCGTGCACGACTGCTGTTACGGGACAGTG
AACGGCTGCGACCCCAAACTGTCCACCTACTCCTACAGCTTTCAGAATGGGGATATCGTCTGCGGAGACG
ATGACCCATGCCTGAGGGCTGTTTGTGAGTGCGACAGGGTCGCGGCAATCTGCTTTGGAGAGAATATGAA
TACGTACGACAAAAAATATATGCTCTACTCATTTTTTGATTGCATGGAGGAGTCAGAGAAATGC

>Vipera palaestinae AF091854.1
ATGAGGATTCTCTGGATAGTGGCCGTGTGCCTGATAGGCGTCGAAGGGAACCTTTACCAGTTCGGGAAGA
TGATCTTCAAAATGACGAGGAAGAGCGCTCTT---TCCTACAGCGATTATGGATGCTACTGCGGCTGGGG
GGGCAAAGGCAAGCCACAGGACGCCACCGACCGCTGCTGCTTCGTGCACGACTGCTGTTACGGGACAGTG
AACGGCTGCGACCCCAAACTGTCCACCTACTCCTACAGCTTTCAGAATGGGGATATCGTCTGCGGAGGCG
ATGACCCATGCCTGAGGGCTGTTTGTGAGTGCGACAGGGTCGCGGCAATCTGCTTTGGAGAGAATATGAA
TACGTACGACACAAAATATATGCTCCACTCATTATTTGATTGCATGGAAGAGTCAGAGAAATGC

>Vipera palaestinae AF091855.1
ATGAGGACTCTCTGGATAGTGGCCGTGTGCCTGATGGGTGTTGAAGGGCACCTTACCCAATTCGGGGACA
TGATCAACAAAAAGACGGGGACGTTCGGTTTACTTTCCTACGTCTATTACGGATGCTACTGCGGCTTGGG
GGGCAAAGGCAAGCCACAGGACGCCACTGACCGCTGCTGCTTCGTGCACGACTGCTGTTACGGGACAGTG
AACGGCTGCGACCCCAAACTGTCCACCTACTCCTACAGCTTTCAGAATGGGGATATCGTCTGCGGAGACG
ATGACCCATGCCTGAGGGCTGTTTGTGAGTGCGACAGGGTTGCGGCAATCTGCTTTGGAGAGAATATGAA
TACGTACGACACAAAATATATGCTCCACTCATTATTTGATTGCATGGAAGAGTCAGAGAAATGC

>Vipera ursinii GQ304905.1
ATGAGGACTCTCTGGATAGTGGCCGTGTGCCTGATAGGCGTCGAGGGGAACCTTTTCCAATTTGGGAAGA
TGATCAAGTATAAGACGGGGAAGAGCGCTCTTCTTTCCTACAGCGCTTACGGATGCTACTGCGGCTGGGG
GGGGCAAGGCAAGCCACAGGACCCCACCGACCGCTGCTGCTTCGTGCATGACTGTTGTTACGGGAGAGTG
AATGGCTGCAACCCCAAAATGGACACCTACTCCTACAGCTTTCTGAATGGGGATATCGTCTGCGGAGACG
ACGACCCGTGCCTGAGGGCTATTTGTGAGTGCGACAGGGCTGCGGCAATCTGCTTTGGAGAGAATGTGAA
TACGTACGACAAAAAATATAAGTACTACTCATCCTCTCATTGCACG---GAGACAGAGCAATGC

>Agkistrodon acutus AJ223188.1
ATGAGGGCTCTTTGGATAGTGGCCGTGTTGCTGGTGGGCGTCGAGGGGAGCCTGTTCGAATTGGGGAAGA
TGATCTGGCAAGAGACGGGGAAAAACCCTGTTAAAAACTACGGCCTTTATGGATGCAACTGCGGCGTGGG
GGGCCGAGGTGAGCCACTGGACGCCACCGACCGCTGCTGCTTCGTGCACAAATGCTGTTACAAAAAACTG
ACCGACTGCGACTCCAAAAAGGACCGCTACTCCTATAAATGGAAGAACAAGGCTATCGTCTGCGGAAAGA
ACCAGCCATGCATGCAGGAGATGTGTGAGTGTGACAAGGCCTTCGCAATCTGCCTCAGAGAAAATCTGGA
CACGTACAACAAAAGCTTTCGGTATCACCTGAAACCTTCGTGCAAGAAGACTTCAGAGCAATGC

>Agkistrodon contortrix U21335.1
ATGAGGACTCTCTGGATAGTGGCACTGTTGCTGGTGGGCGTCGAGGGGAGCCTGCTCGAATTGGGGAAGA
TGATCCTGCAAGAGACAGGGAAAAACGCTATTACATCCTACGGCTCTTATGGATGCAACTGTGGCTGGGG
GCACCGAGGCCAGCCAAAAGACGCCACTGACCGTTGCTGCTTCGTGCACAAATGCTGTTACAAAAAACTG
ACCGACTGCAACCACAAAACAGACCGCTACTCCTATAGCTGGAAAAACAAGGCTATCATCTGCGAAGAGA
AAAACCCGTGCCTGAAGGAGATGTGTGAGTGTGACAAGGCCGTGGCAATCTGCCTCCGAGAAAATCTGGA
CACGTACAACAAAAAATATAAAGCTTACTTTAAATTTAAATGCAAG---AAGCCAGAAACGTGC

>Bothriechis schlegelii AF374236.1
ATGAGGACTCTCTGGATAGTGGCCGTGTTGCTGGTGGGCGTCGAGGGGAGCATGTATGAATTGGGGAAAA
TGATCCTGCTGGAGACGGGGAAAAACGCTGCTACATCCTACATTGCTTATGGATGCAACTGCGGCGTGGG
GAGGCGAGGCCAGCCACTGGACGCCACTGACCGCTGCTGCTACGTGCACAAATGCTGTTACAAAAAACTG
ACCGGCTGCAACCCCCTAACGGACCGCTACTCCCATAGCTTGAAAAACAAGACTATCGTCTGTGGAGAGA
ACAAACCATGCCTGAAGGAGATGTGTGAGTGTGATAAGGCCTTGGCAATCTGCCTCGGAAAAAATGTGAA
CACGTACAACAAAAATTATAAGATTACCATGAAAATGTTTTGCAAG---AAGCCAGATGCATGC

>Bothropoides diporus JQ661501.1
ATGAGGACTCTCTGGATAATGGCCGTGTTGCTGGTGGGCGTCGAGGGGAACCTGTGGCAATTGGGGAAGA
TGATCCTGCTAGAGACGGGGAAAATCCCTGCTAAATCCTACGCTGCTTATGGATGCAACTGTGGCCTGGG
GGGCCGAGGCAAGCCAAAGGACGCCACTGACCGCTGCTGCTACATGCACAAATGCTGTTACAAAAAACTG
ACCGGCTGTGACCCCAAAAAGGACCGCTACTCCTATAGCTGGAAGGACAAGACTATCGTCTGCAGAGAGA
ACAACTCATGCCTGAAGGAGTTGTGTGAGTGCGACAAGGCCGTGGCAATCTGCCTCCGAGAAAATCTGGA
CACGTACAACAAAAAATATAGGTACTACCTGAAACCTTTTTGCAAG---AAGGCAGATCCATGC

>Bothrops asper AF109911.1
ATGAGGACTCTCTGGATAATGGCCGTGTTGCTGGTGGGCGTCGAGGGGAGCCTGGTCGAATTGGGGAAGA
TGATCCTGCAAGAGACGGGGAAAAACCCTGTTACATCCTACGGTGCTTATGGATGCAACTGTGGCGTGCT
TGGCCGAGGCAAGCCAAAGGACGCCACTGACCGCTGCTGCTACGTGCACAAATGCTGTTACAAAAAACTG
ACCGGCTGCAACCCCAAAAAGGACCGCTACTCCTATAGCTGGAAGGACAAGACTATCGTCTGCGGAGAGA
ACAACTCATGCCTGAAGGAGTTGTGTGAGTGCGACAAGGCCGTGGCAATCTGCCTCCGAAAAAATCTGGA
CACGTACAACAAAAAATATAAGAACTACCTGAAACCTTTTTGCAAG---AAGGCAGATCCATGC

>Bothrops asper EU336943.1
ATGAGGACTCTCTGGATAGTGACGGTGTTGCTGGTGGGCGTCGAGGGGAGCCTGGTCGAATTGGGGAAGA
TGATCCTGCAAGAGACGGGGAAAAACCCTCTTACATCCTACGGTGTTTATGGATGCAACTGCGGCGTGGG
GGGCCGACATAAGCCAAAGGACGGCACTGACCGCTGCTGCTACGTGCACAAATGCTGTTACAAAAAAATG
ACCGACTGCGACCCCAAAAAGGACCGCTACTCCTATAGCTGGAAGGACAAGACTATCGTCTGCGATGAGA
ACAACCCATGCCTGAAGGAGTTGTGTGAGTGCGACAAGGCCGTGGCAATCTGCCTCCGAGAAAATCTGGA
CACGTACAACAAAAAATATAAGATTTACCCGAAATTTTTTTGCAAG---AAGGCAGAGCCATGC

>Bothrops atrox AY431026.1
ATGAGGACTCTCTGGATAATGGCCGTGTTGCTGGTGGGCGTCGAGGGGAGCCTGGTCGAATTGGGGAAGA
TGATCCTGCAAGAGACGGGGAAAAACCCTCTTACATCCTACGGTGCTTATGGATGCAACTGCGGCGTGGG
GGGCCGAGGCAAGCCAAAGGACGCCACTGACCGCTGCTGCTACGTGCACAAATGCTGTTACAAAAAAATG
ACCGACTGCGACCCCAAAAAGGACCGCTACTCCTATAGCTGGAAGGACAAGACTATCGTCTGCGGAGAGA
AAAACTCGTGCCTGAAGGAGTTGTGTGAGTGCGACAAGGCCGTGGCAATCTGCCTCCGAGAAAATCTGGA
CACGTACAACAAAAAATATAAGAACTACCTGAAACCTTTTTGCAAG---AAGGCAGATGCATGC

>Bothrops jararacussu AY185200.1
ATGAGGACTCTCTGGATAATGGCCGTGTTGCTGGTGGGCGTCGAGGGGAGCCTGTTTGAATTGGGGAAGA
TGATCCTGCAAGAGACGGGGAAAAACCCTGCTAAATCCTACGGTGCTTATGGATGCAACTGTGGCGTGCT
TGGCCGAGGCAAGCCAAAGGACGCCACTGACCGCTGCTGCTACGTGCACAAATGCTGTTACAAAAAACTG
ACCGGCTGCGACCCCAAAAAGGACCGCTACTCCTATAGCTGGAAGGACAAGACTATCGTCTGCGGAGAGA
ACAACCCATGCCTGAAGGAGTTGTGTGAGTGCGACAAGGCCGTGGCAATCTGCCTCCGAGAAAATCTGGG
CACGTACAACAAAAAATATAGGTATCACCTGAAACCTTTTTGCAAG---AAGGCAGATCCATGC

>Bothrops jararacussu AY299391.1
ATGAGGACTCTCTGGATAATGGCCGTGTTGCTGGTGGGCGTCGAGGGGAGCCTGTTTGAATTGGGGAAGA
TGATCCTGCAAGAGACGGGGAAAAACCCTGCTAAATCCTACGGTGCTTATGGATGCAACTGTGGCGTGCT
TGGCCGAGGCAAGCCAAAGGACGCCACTGACCGCTGCTGCTACGTGCACAAATGCTGTTACAAAAAACTG
ACCGGCTGCGACCCCAAAAAGGACCGCTACTCCTATAGCTGGAAGGACAAGACTATCGTCTGCGGAGAGA
ACAACCCATGCCTGAAGGAGTTGTGTGAGTGCGACAAGGCCGTGGCAATCTGCCTCCGAGAAAATCTGGG
CACGTACAACAAAAAATATAGGTATCACCTGAAACCTTTTTGCAAG---AAGGCAGATCCATGC

>Bothrops jararacussu X78599.2
------------------------------------------------AGCCTGTTTGAGCTCGGGAAAA
TGATCCTACAAGAGACGGGGAAAAACCCTGCTAAATCCTACGGTGCTTATGGATGCAACTGTGGCGTGCT
TGGCCGAGGCAAGCCAAAGGACGCCACTGACCGCTGCTGCTACGTGCACAAATGCTGTTACAAAAAACTG
ACCGGCTGCGACCCCAAAAAGGACCGCTACTCCTATAGCTGGAAGGACAAGACTATCGTCTGCGGAGAGA
ACAACCCATGCCTGAAGGAGTTGTGTGAGTGCGACAAGGCCGTGGCAATCTGCCTCCGAGAAAATCTGGG
CACGTACAACAAAAAATATAGGTATCACCTGAAACCTTTTTGCAAA---AAGGCCGACGCCTGC

>Bothrops moojeni AF145759.1
----------------------------------------------------------------------
--------------------AAAAACCCTGTTAAATCCTACGGTGTTTATGGATGCAACTGTGGCGTGGG
GGGCCGAGGCAAGCCAAAGGACGCCACTGACCGCTGCTGCTACGTGCACAAATGCTGTTACAAAAAACTG
ACCGGCTGTGACCCCAAAAAGGACCGCTACTCCTATAGCTGGAAGGACAAGACTATCGTCTGCGGAGAGA
ACAACTCATGCCTGAAGGAGTTGTGTGAGTGCGACAAGGCCGTGGCAATCTGCCTCCGAGAAAATCTGGA
CACGTACAACAAAAAATATAGGTACTACCTGAAACCTTTTTGCAAG---AAGGCAGATCCATGC

>Bothrops neuwiedi pauloensis AF145781.1
------------------------------------------------------TTTGAATTGGGGAAGA
TGATCCTGCAAGAGACGGGGAAAAACCCTGCTAAATCCTACGGTGCTTATGGATGCAACTGCGGCGTGCT
TGGCCGAGGCCAGCCAAAGGACGCCACTGACCGCTGCTGCTACGTGCACAAATGCTGTTACAAAAAACTG
ACCGGCTGCGACCCCAAAAAGGACCGCTACTCCTATAGCTGGAAGGACAAGACTATCGTCTGCGGAGAGA
ACAACCCATGCCTGARGGAGTTGTGTGAGTGCGACAAGGCCGTGGCAATCTGCCTCCGAGAAAATCTGGG
CACGTACAACAAAAAATATAGGTATCACCTGAAACCTTTTTGCAAG---AAGGCAGATCCATGC

>Calloselasma rhodostoma AF104066.1
ATGAGGACTCTCTGGATAATGGCCGTGTTGCTGCTGGGTGTCGAGGGGAGCCTGATCGAATTGGGGAAGA
TGATCTTCCAAGAGACGGGGAAAAACCCTGTTAAAAACTACGGCTTATACGGATGCAACTGCGGCGTGGG
GAACCGAGGCAAGCCAGTGGACGCCACCGACCGCTGCTGCTTCGTGCACAAATGCTGTTACAAAAAAGTG
ACTGGCTGCGACCCCAAAAAGGACCGCTACTCCTATAGCTGGGAGAACAAGGCCATCGTCTGCGGAGAGA
AAAACCCATGCCTGAAGCAGGTGTGTGAGTGCGACAAGGCCGTGGCAATCTGCCTCCGAGAAAATCTGGG
CACGTACGACAAAAAGCATAGGGTTACCGTGAAATTTCTTTGCAAG---GCCCCAGAGTCATGC

>Cerrophidion godmani AF374237.1
ATGAGGACTCTCTTGATAGTGGCCGTGTTGCTGGTGGGCGTCGAGGGGAGCGTGTATGAATTGGGGAAAA
TGATCCTGCAAGAGACGGGGAAAAACGCTGCTACATCCTATGGCTTTTATGGATGCAACTGCGGCGTGGG
GAGGCGAGGCAAGCCAAAGGACGCCACTGACCGCTGCTGCTTCGTGCACAAATGCTGCTACAAAAAACTG
ACCGACTGCAACTCCAAAACGGACCGCTACTCCTATAGCTGGAAGGACAAGACTATCGTCTGTGGAGACA
ACAACCCATGCCTGCAGGAGATGTGTGAGTGTGACAAGGCCGTGGCAATCTGCCTCCGAGAAAATCTGAA
CACGTACAACAAAAAATATAAGATTCACATGAAATTTTTTTGCAAG---AAGCCAGATGCATGC

>Cerrophidion godmani AY764140.1
------------------------------------------------AGCCAGCATGAATTGAGGAAAA
TGATCCTGCAAGAGACGGGGAAAAACGCTGTTACATCCTATGGCCTTTATGGATGCAACTGCGGTGTGGG
GGGCCAAGGCCCGCCAAAGGACGCCACTGACCGCTGCTGCTTCGTGCACAAATGCTGTTACAAAAAACTG
ACCGGCTGCAACCCCCAAACGGACCGCTACTCCTTTAGCTGGAAGAACGGGGCTATCGTCTGCGGAGGGG
ATGACCCGTGCAAGAAGCAGATTTGTGAGTGCGACAAGGCCGTGGCAATCTGCCTCCGAGTAAATCTGAA
CACGTACAACAACAAATATAAGAGGTACATGAAAGTTCTTTGCAAG---AAGCCAGATGCATGC

>Crotalus atrox AF269130.1
ATGAGGACTTTCTGGATAGTGGCCATGTTGCTGGTGGGCGTTGAAGGGAGCCTGGTCGAATTGGGGAAGA
TGATCCTGCAAGAGACGGGGAAAAACCCTATTACATCCTATGGCATTTATGGATGCAACTGTGGCGTGGG
GAGCCGACATAAGCCAAAGGACGGCACTGACCGCTGCTGCTTCGTGCACAAATGCTGTTACAAAAAACTG
ACTGACTGCGACCCCAAAATGGACGGCTACACATATAGCTTCAAGGACAAGACTATCATCTGCGACGTGA
ACAACCCATGCCTGAAGGAGATGTGTGAGTGTGATAAGGCCGTGGCAATCTGCCTCCGAGAAAATCTGGA
CACGTACAACAAAAAATATAAGATTTACCCGAAATTTCTTTGCAAG---AAGCCAGATACATGC

>Deinagkistrodon acutus AF269132.1
ATGAGGGCTCTCTGGATAGTGGCCGTGTTGCTGGTGGGTGTCGAGGGGAGCCTGTTCGAATTGGGGAAGA
TGATCTGGCAAGAGACGGGGAAAAACCCTGTTAAAAACTACGGCCTTTATGGATGCAACTGCGGCGTGGG
GGGCCGAGGTGAGCCACTGGACGCCACCGACCGCTGCTGCTTCGTGCACAAATGCTGTTACAAAAAACTG
ACCGACTGCGACTCCAAAAAGGACCGCTACTCCTATAAATGGAAGAACAAGGCTATCGTCTGCGGAAAGA
ACCAGCCATGCATGCAGGAGATGTGTGAGTGTGACAAGGCCTTCGCAATCTGCCTCAGAGAAAATCTGGA
CACATACAACAAAAGCTTTCGGTATCACCTGAAACCTTTGTGCAAGAAGACTTCAGAGCAATGC

>Deinagkistrodon acutus AM411360.1
------GCTCTTTGGATAGTGGCCGTGTTGCTGGTGGGCGTCGAGGGGAGCCTGTTCGAATTGGGGAAGA
TGATCTGGCAAGAGACGGGGAAAAACCCTGTTAAAAACTACGGCCTTTATGGATGCAACTGCGGCGTGGG
GGGCCGAGGTGAGCCACTGGACGCCACCGACCGCTGCTGCTTCGTGCACAAATGCTGTTACAAAAAACTG
ACCGACTGCGACTCCAAAAAGGACCGCTACTCCTATAAATGGAAGAACAAGGCTATCGTCTGCGGAAAGA
ACCAGCCATGCATGCAGGAGATGTGTGAGTGTGACAAGGCCTTCGCAATCTGC-----------------
----------------------------------------------------------------

>Gloydius halys AF015243.1
------------------------------------------------AATCTGATCCAGTTTAAGAAGA
TGATCAAGAAAATGACGGGAAAAGAGCCTGTTGTCTCCTATGCCTTTTATGGATGCTACTGCGGCTCAGG
GGGCCGAGGCAAGCCAAAGGACGCCACTGACCGCTGCTGCTTTGTGCACAACTGCTGTTACGAAAAAGTG
ACCGGCTGTGACCCCAAATGGGACGACTACACCTACAGCTGGAAGAACGGGACTATCGTCTGTGGAGGGG
ACGACCCATGCAAGAAGGAGGTTTGTGAGTGCGACAAGGCCGCGGCAATCTGCTTCCGAGACAATCTGAA
GACGTACAAAAAAAGATATATGACTTACCCGAATATTCTTTGCTCGTCAAAGTCAGAAAAATGC

>Protobothrops elegans AB219806.1
ATGAGGACTCTCTGGATAATGGCCGTGTTGCTGCTGGGCGTCGAGGGGAGCCTGGTCGAATTGTGGAAGA
TGGTCTTCCAAGAGACGGGGAAAGAAGCTGTTAAAAACTACGGCTTATACGGATGCAACTGCGGCGTGGG
GAAGCGCGGCAAGCCAGTGGACGCCACCGACCGCTGCTGCTTCGTGCACAGATGCTGTTACAAAAAAGTG
ACTGGCTGCGACCCCAAAAAGGACCGCTACTCCTATAGCTGGGAGAACAAGGCCATCGTCTGCGGAGAGA
AAAACCCATGCCTGAAGCAGGTGTGTGAGTGCGACAAGGCCGTGGCAATCTGCCTCCGAGAAAATCTGGG
CACGTACAACAAAAACCATAGGGTTACCGTGAAATTTCTTTGCAAG---GCGCCAGAGTCATGC

>Protobothrops elegans AB219807.1
ATGAGGACTCTCTGGATAATGGCCGTGTTGCTGCTGGGCGTCGAGGGGAGCCTGATCGAATTGTGGAAGA
TGGTCTTCCAAGAGACGGGGAAAGAAGCTGTTAAAAACTACGGCTTATACGGATGCAACTGCGGCGTGGG
GAAGCGCGGCAAGCCAGTGGACGCCACCGACCGCTGCTGCTTCGTGCACAGATGCTGTTACAAAAAAGTG
ACTGGCTGCGACCCCAAAAAGGACCGCTACTCCTATAGCTGGGAGAACAAGGCCATCGTCTGCGGAGAGA
AAAACCCATGCCTGAAGCAGGTGTGTGAGTGCGACAAGGCCGTGGCAATCTGCCTCCGAGAAAATCTGGG
CACGTACAACAAAAACCATAGGGTTACCGTGAAATTTCTTTGCAAG---GCGCCAGAGTCATGC

>Protobothrops mucrosquamatus DQ299948.1
ATGAGGACTCTCTGGATAATGGCCGTGTTGCTGCTGGGCGTCGAGGGGAGCGTGATCGAATTGGGGAAGA
TGGTCTTCCAAGAGACGGGGAAAAACCCTGTTAAAAACTACGGCTTATACGGATGCAACTGCGGCGTGGG
GAAGCGAGGCAAGCCAGTGGACGCTACCGACAGCTGCTGCTTCGTGCACAGATGCTGTTACAAAAAAGTG
ACTGGCTGCGACCCCAAAAAGGACCGCTACTCCTATAGCTGGGAGAACAAGGCTATCGTCTGCGGAGAGA
AAAACCCATGCCTGAAGCAGGTGTGTGAGTGCGACAAGGCCGTGGCAATCTGCCTCCGAGAAAATCTGGG
CACGTACGACAAAAAGCATAGGGTTACCATGAAATTTCTTTGCAAG---GCGCCAGAGTCATGC

>Trimeresurus borneensis AY355177.1
ATGAGGACTCTCTGGATAATGGCCGTGTTGCTGGTGGGCGTTGAGGGGAGCGTGATCGAATTGGGGAAGA
TGATCTTACAAGAGACGGGGAAAAACCCTGTTACATACTACAGCGCTTATGGATGCAACTGTGGCCCGCT
GGGCCGACGTAAGCCACTGGACGCCACCGACCGCTGCTGCTTCATGCACAAATGCTGTTACAAAAAACTG
ACCGACAGCAACCCCATAAAGGACAGCTACTCCTATAGCTGGGAGAACAAGGCTATCGTCTGCAAAGAGA
AAAACCCACGCCTGAAGGAGATGTGTGAGTGCGACAAGGCCGTGGCAATCTGCTTCCGAGAAAATATGGG
CACGTACAACAAAAAGGAAAGGATTAACACGAAAATTTTTTGCAAGAAGACTTCAGAGCCATGC

>Trimeresurus flavoviridis D10718.1
ATGAGGACTCTCTGGATAATGGCCGTGTTGCTGCTGGGCGTCGATGGGAGCCTGGTCCAATTGTGGAAGA
TGATCTTCCAAGAGACGGGGAAAGAAGCTGCTAAAAACTACGGCTTATACGGATGCAACTGCGGCGTGGG
GAGGCGAGGCAAGCCAAAGGACGCTACTGACAGCTGCTGCTATGTGCACAAATGCTGTTACAAAAAAGTG
ACCGGCTGCGACCCCAAAATGGACAGCTACTCCTATAGCTGGAAGAACAAGGCCATCGTCTGCGGAGAGA
AAAACCCATGCCTGAAGCAGGTGTGTGAGTGCGACAAGGCCGTGGCAATCTGCCTCCGAGAAAATCTGGG
CACGTACAACAAAAAATATACGATTTACCCGAAACCTTTCTGCAAG---AAGGCAGATACATGC

>Trimeresurus flavoviridis D10719.1
ATGAGGACTCTCTGGATAATGGCCGTGTTGCTGGTGGGCGTCGATGGGAGCCTGGTCCAATTGTGGAAGA
TGATCTTCCAAGAGACGGGGAAAGAAGCTGCTAAAAACTACGGCTTATACGGATGCAACTGCGGCGTGGG
GAGGCGAGGCAAGCCAAAGGACGCTACTGACAGCTGCTGCTATGTGCACAAATGCTGTTACAAAAAAGTG
ACCGGCTGCAACCCCAAAATGGACAGCTACTCCTATAGCTGGAAGAACAAGGCCATCGTCTGCGGAGAGA
AAAACCCATGCCTGAAGCAGGTGTGTGAGTGCGACAAGGCCGTGGCAATCTGCCTCCGAGAAAATCTGGG
CACGTACAACAAAAAATATACGATTTACCCGAAACCTTTCTGCAAG---AAGGCAGATACATGC

>Trimeresurus flavoviridis D13383.1
ATGAGGACTCTCTGGATAATGGCCGTGTTGCTGCTGGGCGTCGATGGGAGCCTGGTCCAATTGTGGAAGA
TGATCTTCCAAGAGACGGGGAAAGAAGCTGCTAAAAACTACGGCTTATACGGATGCAACTGCGGCGTGGG
GAGGCGAGGCAAGCCAAAGGACGCTACTGACAGCTGCTGCTATGTGCACAAATGCTGTTACAAAAAAGTG
ACCGGCTGCGACCCCAAAATGGACAGCTACTCCTATAGCTGGAAGAACAAGGCCATCGTCTGCGGAGAGA
AAAACCCATGCCTGAAGCAGGTGTGTGAGTGCGACAAGGCCGTGGCAATCTGCCTCCGAGAAAATCTGGG
CACGTACAACAAAAAATATACGATTTACCCGAAACCTTTCTGCAAG---AAGGCAGATACATGC

>Trimeresurus flavoviridis D13384.1
ATGAGGACTCTCTGGATAATGGCCGTGTTGCTGGTGGGCGTCGATGGGAGCCTGGTCCAATTGTGGAAGA
TGATCTTCCAAGAGACGGGGAAAGAAGCTGCTAAAAACTACGGCTTATACGGATGCAACTGCGGCGTGGG
GAGGCGAGGCAAGCCAAAGGACGCTACTGACAGCTGCTGCTATGTGCACAAATGCTGTTACAAAAAAGTG
ACCGGCTGCAACCCCAAAATGGACAGCTACTCCTATAGCTGGAAGAACAAGGCCATCGTCTGCGGAGAGA
AAAACCCATGCCTGAAGCAGGTGTGTGAGTGCGACAAGGCCGTGGCAATCTGCCTCCGAGAAAATCTGGG
CACGTACAACAAAAAATATACGATTTACCCGAAACCTTTCTGCAAG---AAGGCAGATACATGC

>Trimeresurus flavoviridis AB470470.1
ATGAGGACTCTCTGGATAATGGCCGTGTTGCTGGTGGGCGTCGATGGGAGCCTGGTCCAATTGTGGAAGA
TGATCTTCCAAGAGACGGGGAAAGAAGCTGCTAAAAACTACGGCTTATACGGATGCAACTGCGGCGTGGG
GAGGCGAGGCAAGCCAAAGGACGCTACTGACAGCTGCTGCTATGTGCACAAATGCTGTTACAAAAAAGTG
ACCGGCTGCAACCCCAAAATGGACAGCTACTCCTATAGCTGGAAGAACAAGGCCATCGTCTGCGGAGAGA
ATAACCCATGCCTGAAGCAGGTGTGTGAGTGCGACAAGGCCGTGGCAATCTGCCTCCGAGAAAATCTGGG
CACGTACAACAAAAAATATACGATTTACCCGAAACCTTTCTGCAAG---AAGGCAGATACATGC

>Trimeresurus gracilis AY764142.1
ATGAGGACTCTCTGGATAGTGGCCGTGTTGCTGGTGGGA---GAGGGGAGCCTGATACAATTGTGGGAGA
TGATCTTCCAAGAGATGGGGAAAGGAGCTGCTAAAAAGTACGGCTTATACGGATGCAACTGCGGCATGGG
CCACCGAGGCCGGCCAGTGGACGCCACTGACCGCTGCTGCTCCGTGCACAAATGCTGTTACAAAAAACTG
ACCGACTGCGACCCCAAAACGGACCGCTACTCCTATAGCTGGGAGAACGGGGCTATCGTCTGCGGAGGGG
ACGACCCGTGCAGGAAGGAGGTTTGTGAGTGCGACAAGGCCACGACAATCTGCTTCCGAGACAATCTGGA
CACGTACGACAAAAAGTATAAGATTTACCTGAAATTTCTTTGCAAG---AAGCCAGAGCCATGC

>Trimeresurus gramineus D31775.1
------------------ATGGCCGTGTTGCTGCTGGGCGTTGAGGGGAGCGTGATCGAATTGGGGAAGA
TGATCTTCCAAGAGACGGGGAAAAACCCTGCTACATCCTACGGCCTTTATGGATGCAACTGTGGCCCGGG
GGGCCGACGTAAGCCAAAGGACGCCACCGACCGCTGCTGCTATGTGCACAAATGCTGTTACAAAAAACTG
ACCGACTGCGACCCCATAAAGGACCGCTACTCCTATAGCTGGGTGAACAAGGCTATCGTCTGCGGAGAGG
ACAACCCATGCCTGAAGGAGATGTGTGAGTGCGACAAGGCCGTGGCAATCTGCTTCCGAGAAAATCTGGA
CACGTACGACAAAAAGAAAAAGATTAACCTGAAATTGTTTTGCAAGAAGACTTCAGAGCAATGC

>Trimeresurus gramineus D31779.1
ATGAGGACTCTCTGGCTAATGGCCGTGTTGCTGGTGGGCGTTGAGGGGGGCGTGATCGAATTGACGAAGA
TGATCGTCCAAGAGATGGGGAAAAACGCTCTTACATCCTACAGCCTTTATGGATGCAACTGTGGCCCGGG
GGGCCGACGTAAGCCAATGGACGCCACCGACAGCTGCTGCTATGTGCACAAATGCTGTTACAAAAAACTG
ACCGACTGCGACCCCATAAAGGACCGCTACTCCTATAGCTGGGTGAACAAGGCTATCGTCTGCGGAGAGA
AAAACCCACACCTGAAAGAGCTGTGTGAGTGCGACAAGGCCGTGGCAATCTGCTTCCGAGAAAATATGGA
CACGTACGACAAAAAGAAAAAGATTAACCTGAAACTGTTTTGCAAGAAGACTTCAGAGAAATGC

>Trimeresurus gramineus D31781.1
ATGAGGACTCTCTGGATAATGGCCGTGTTGCTGCTGGGCGTTGAGGGGAGCGTGATCGAATTGGGGAAGA
TGATCTTCCAAGAGACGGGGAAAAACCCTGCTACATCCTACGGCCTTTATGGATGCAACTGTGGCCCGGG
GGGCCGACGTAAGCCAAAGGACGCCACCGACCGCTGCTGCTATGTGCACAAATGCTGTTACAAAAAACTG
ACCGACTGCGACCCCATAAAGGACCGCTACTCCTATAGCTGGGTGAACAAGGCTATCGTCTGCGGAGAGG
ACAACCCATGCCTGAAGGAGATGTGTGAGTGCGACAAGGCCGTGGCAATCTGCTTCCGAGAAAATCTGGA
CACGTACGACAAAAAGAAAAAGATTAACCTGAAATTGTTTTGCAAGAAGACTTCAGAGCAATGC

>Trimeresurus okinavensis D49389.1
ATGAGGACTCTCTGGATAGTGGCCGTGTTGCTGGTGGGAGTCGAGGGGAGCCTGATACAATTGGGGGAGA
TGATCTTCCAAGAGATGGGGAAAGGAGCTGCTAAAAAGTACGGCTTATACGGATGCAACTGCGGCATGGG
CCGCCGAGGCCGGCCACAGGACGCCACTGACCGCTGCTGCTCCGTGCACAAATGCTGTTACAAAAAACTG
ACCGACTGCGACCCCAAAACGGACCGCTACTCCTATAGCTGGGAGAACGGGGATATCGTCTGCGGAGGGG
ACGACCCGTGCACAAAGGAGGTTTGTGAGTGCGACAAGGCCGCGACAATCTGCTTCCGAGACAATCTGGA
CACGTACGACAAAAAATATAAGATTTTCCCGAAATTTCTTTGCAAG---AAGCCAGAGCCATGC

>Trimeresurus puniceus AY355171.1
ATGAGGACTCTCTGGATAATGGCCGTGTTGCTGGTGGGCGTTGAGGGGAGCGTGATCCAATTGGGGAAGA
TGATCTTACAAGAGACGGGGAAAAACCCCGTTAAATACTACGGCGCTTATGGATGCAACTGTGGCCCGCT
GGGCCGACGTAAGCCACTGGACGCCACCGACCGCTGCTGCTACATGCACAAATGCTGTTACAAAAAACTG
ACCGACAGCAACCCCATAAAGGACAGATACTCCTATAGCTGGGAGAACAAGGCTATCGTCTGCAAAGAGA
AAAACCCACGCCTGAAGGAGATGTGTGAGTGCGACAAGGCCGTGGCAATCTGCTTCCGAGAAAATATGCG
CACGTACAACAAAAAGGAAAGGATTAACACGAAAATTTTTTGCAAGAAGACTCCAGAGCCATGC

>Trimeresurus puniceus AY355172.1
ATGAGGACTCTCTGGATAATGGCCGTGTTGCTGGTGGGCGTTGAGGGGAGCGTGATCCAATTGGGGAAGA
TGATCTTACAAGAGACGGGGAAAAACCCTGTTAAATACTACGGCGCTTATGGATGCAACTGTGGCCCGCT
GGGCCGACGTAAGCCACTGGACGCCACCGACCGCTGCTGCTACATGCACAAATGCTGTTACAAAAAACTG
ACCGACAGCAACCCCATAAAGGACAGCTACTCCTATAGCTGGGAGAACAAGGCTATCGTCTGCAAAGAGA
AAAACCCACGCCTGAAGGAGATGTGTGAGTGCGACAAGGCCGTGGCAATCTGCTTCCGAGAAAATATGGA
CACGTACAACAAAAAGGAAAGGATTAACACGAAAATTTTTTGCAAGAAGACTCCAGAGCCATGC

>Trimeresurus stejnegeri AY211934.1
ATGAGGACTCTCTGGATAATGGCCGTGTTGCTGGTGGTCGTTGAGGGGAGCCTGGTCCAATTGGGGAAGA
TGATCTTCCAAGAGACGGGGAAAAACCCTGCTACATCCTACGGCCTTTATGGATGCAACTGTGGCCCGGG
GGGCCGACGTAAGCCAAAGGACGCCACCGACCGCTGCTGCTTCCTGCACAAATGCTGTTACAAAAAACTG
ACCGACTGCGACCCCATAAAGGACAGCTACTCCTATAGCTGGGTGAACAAGGCTATCGTCTGCGGAGGGG
ACGACCCACACCTGAAGGAGATGTGTGAGTGCGACAAGGCCATGGCAATCTGCTTCCGAGAAAATCTGGA
CACGTACGACAAAAAGAAAAAGATTAACCTGAAACTGTTTTGCAAGAAGACTTCAGAGCAATGC

>Trimeresurus stejnegeri AY211935.1
ATGAGGACTCTCTGGATAATGGCCGTGTTGCTGCTGGGCGTTGAGGGGAGCGTGATCGAATTGGGGAAGA
TGATCTTCCAAGAGACGGGGAAAAACCCTGCTACATCCTACGGCCTTTATGGATGCAACTGTGGCCCGGG
GGGCCGACGTAAGCCAAAGGACGCCACCGACCGCTGCTGCTATGTGCACAAATGCTGTTACAAAAAACTG
ACCGACTGCGACCCCATAAAGGACCGCTACTCCTATAGCTGGGTGAACAAGGCTATCGTCTGCGGAGAGG
ACAACCCATGCCTGAAGGAGATGTGTGAGTGCGACAAGGCCGTGGCAATCTGCTTCCGAGAAAATCTGGA
CACGTACGACAAAAAGAAAAAGATTAACCTGAAATTGTTTTGCAAGAAGACTTCAGAGCAATGC

>Trimeresurus stejnegeri AY211936.1
ATGAGGACTCTCTGGATAATGGCCGTGTTGCTGCTGGGCGTTGAGGGGAGCGTGATCGAATTGGGGAAGA
TGATCTTCCAAGAGACGGGGAAAAACCCTGCTACATCCTACGGCCTTTATGGATGCAACTGTGGCCCGGG
GGGCCGACGTAAGCCAAAGGACGCCACCGACCGCTGCTGCTATGTGCACAAATGCTGTTACAAAAAACTG
ACCGACTGCGACCCCATAAAGGACCGCTACTCCTATAGCTGGGTGAACAAGGCTATCGTCTGCGGAGAGG
ACAACCCATGCCCGAAGGAGATGTGTGAGTGCGACAAGGCCGTGGCAATCTGCTTCCGAGAAAATCTGGA
CACGTACGACAAAAAGAAAAAGATTAACCTGAAATTGTTTTGCAAGAAGACTTCAGAGCAATGC

>Trimeresurus stejnegeri AY211937.1
ATGAGGACTCTCTGGATAATGGCCGTGTTGCTGGTGGGCGTTGAGGGGGGCGTGATCGAATTGACGAAGA
TGTTCGTCCAAGAGATGGGGAAAAACGCTCTTACATCCTACAGCCTTTATGGATGCAACTGTGGCCCGGG
GGGCCGACGTAAGCCAATGGACGCCACCGACAGCTGCTGCCATGTGCACAAATGCTGTTACAAAAAACTG
ACCGACTGCGACCCCATAAAGGACCGCTACTCCTATAGCTGGGTGAACAAGGCTATCGTCTGCGGAGAGG
ACAACCCATGCCTGAAGGAGATGTGTGAGTGCGACAAGGCCGTGGCAATCCGCTTCCGAGAAAATCTGGA
CACGTACGACAAAAAGAAAAAGATTAACCTGAAATTGTTTTGCAAGAAGACTTCAGAGCAATGC

>Trimeresurus stejnegeri AY211938.1
------------------------------------------------AGCGTAATTGAGTTGGGGAAGA
TGATCTTCCAAGAGACGGGGAAAAACCCTGCTACATCCTACGGCCTTTATGGATGCAACTGTGGCCCGGG
GGGCCGACGTAAGCCAAAGGACGCCACCGACCGCTGCTGCTTCCTGCACAAATGCTGTTACAAAAAACTG
ACCGACTGCGACCCCATAAGGGACAGCTACTCCTATAGCTGGGTGAACAAGGCTATCGTCTGCGGAGGGG
ACGACCCACACCTGAAGGAGATGTGTGAGTGCGACAAGGCCATGGCAATCTGCTTCCGAGAAAATCTGGA
CACGTACGACAAAAAGAAAAAGATTACCCTGAAACTGTCTTGCAAGAAGACTTCAGAGCAATGC

>Vipera ammodytes X53036.1
ATGAGGATTCTCTGGATAGTGGCCGTGTGCCTGATAGGCGTCGAGGGGAGCGTGATCGAATTTGGGAAGA
TGATCCAGGAGGAGACGGACAAAAACCCTCTTACCTCCTACTCCTTTTACGGATGCCACTGCGGCTTGGG
GAACAAAGGCAAGCCAAAGGACGCCACCGACCGCTGCTGCTTCGTGCATAGCTGCTGTTACGCGAAACTG
TCCGACTGCAGTCCCAAAACGAACAGATACGAATACCACCGGGAGAACGGGGCTATCGTCTGTGGAAGCA
GCACCCCGTGCAAGAAACAGATTTGTGAGTGTGACAGGGCCGCGGCAATCTGCTTCCGAGAGAATCTGAA
GACATACAACAAGAAATATAAGGTGTACCTGAGGTTTAAATGCAAGGGGGTTTCAGAGAAATGC

>Vipera ammodytes X84017.1
ATGAGGATTCTCTGGATAGTGGCCGTGTGCCTGATAGGCGTCGAGGGGAGCGTGATCGAATTTGGGAAGA
TGATCCAGGAGGAGACGGACAAAAACCCTCTTACCTCCTACTCCTTTTACGGATGCCACTGCGGCTTGGG
GAACAAAGGCAAGCCAAAGGACGCCACCGACCGCTGCTGCTTCGTGCATAGCTGCTGTTACGCGAAACTG
TCCGACTGCAGTCCCAAAACGAACAGATACGAATACCACCGGGAGAACGGGGCTATCGTCTGTGGAAGCA
GCACCCCGTGCAAGAAACAGATTTGTGAGTGTGACAGGGCCGCGGCAATCTGCTTCCGAGAGAATCTGAA
GACATACAACAAGAAATATAAGGTGTACCTGAGGTTTAAATGCAAGGGGGTTTCAGAGAAATGC

>Vipera ammodytes AJ580254.1
ATGAGGATTCTCTGGATAGTGGCCATGTGCCTGATAGGCGTCGAGGGGAGCGTGATCGAATTTGGGAAGA
TGATCCAGGAGGAGACGGACAAAAACCCTCTTACCTCCTACTCCTTTTACGGATGCCACTGCGGCTTGGG
GAACAAAGGCAAGCCAAAGGACGCCACCGACCGCTGCTGCTTCGTGCATAGCTGCTGTTACGCGAAACTG
TCCGACTGCAGTCCCAAAACGAACAGATACGAATACCACCGGGAGAACGGGGCTATCGTCTGTGGAAGCA
GCACCCCGTGCAAGAAACAGATTTGTGAGTGTGACAGGGCCGCGGCAATCTGCTTCCGAGAGAATCTGAA
GACATACAACAAGAAATATAAGGTGTACCTGAGGTTTAAATGCAAGGGGGTTTCAGAGAAATGC

>Vipera ammodytes AJ580257.1
ATGAGGACTCTCTGGATAGTGGCCGTGTGCCTGATAGGCGTCGAGGGGAGCGTGATCGAATTTGGGAAGA
TGATCCAGGAGGAGACGGATAAAAACCCTCTTACCTCCTACTCCTTTTACGGATGCCACTGCGGCTTGGG
GAACAAAGGCAAGCCAAAGGACGCCACCGACCGCTGCTGCTTCGTGCATAGCTGCTGTTACGCGAAACTG
TCCGACTGCAGTCCCAAAACGAACAGATACGAATACCACCGGGAGAACGGGGCTATCGTCTGTGGAAGCA
GCACCCCGTGCAAGAAACAGATTTGTGAGTGTGACAGGGCCGCGGCAATCTGCTTCCGAGAGAATCTGAA
GACATACAACAAGAAATATAAGGTGCACCTGAGGTTTAAATGCAAGGGGGTTTCAGAGAAATGC

>Vipera ammodytes AJ580258.1
ATGAGGACTCTCTGGATAGTGGCCGTGTGCCTGATAGGCGTCGAGGGGAGCGTGATCGAATTTGGGAAGA
TGATCCAGGAGGAGACGGCCAAAAACCCTCTTACCTCCTACTCCTTTTACGGATGCCACTGCGGCTTGGG
GAACAAAGGCAAGCCAAAGGACGCCACCGACCGCTGCTGCTTCGTGCATAGCTGCTGTTACGCGAAACTG
TCCGACTGCAGTCCCAAAACGAACAGATACGAATACCACCGGGAGAACGGGGCTATCGTCTGTGGAAGCA
GCACCCCGTGCAAGAAACAGATTTGTGAGTGTGACAGGGCCGCGGCAATCTGCTTCCGAGAGAATCTGAA
GACATACAACAAGAAATATAAGGTGTACCTGAGGTTTAAATGCAAGGGGGTTTCAGAGAAATGC

>Vipera ammodytes AJ580260.1
ATGAGGACTCTCTGGATAGTGGCCGTGTGCCTGATAGGCGTCGAGGGGAGCGTGATCGAATTTGGGAAGA
TGATCCAGGAGGAGACGGACAAAAACCCTCTTACCTCCTACTCCTTTTACGGATGCCACTGCGGCTTGGG
GAACAAAGGCAAGCCAAAGGACGCCACCGACCGCTGCTGCTTCGTGCATAGCTGCTGTTACGCGAAACTG
TCCGACTGCAGTCCCAAAACGAACAGATACGAATACCACCGGGAGAACGGGGCTATCGTCTGTGGAAGCA
GCACCCCGTGCAAGAAACAGATTTGTGAGTGTGACAGGGCCGCGGCAATCTGCTTCCGAGAGAATCTGAA
GACATACAACAAGAAATATAAGGTGTACCTGAGGTTTAAATGCAAGGGGGTTTCAGAGAAATGC

>Vipera ammodytes AJ580261.1
ATGAGGACTCTCTGGATAGTGGCCGTGTGCCTGATAGGCGTCGAGGGGAGCGTGATCGAATTTGGGAAGA
TGATCCAGGAGGAGACGGACAAAAACCCTCTTACCTCCTACTCCTTTTACGGATGCCACTGCGGCTTGGG
GAACAAAGGCAAGCCAAAGGACGCCACCGACCGCTGCTGCTTCGTGCATAGCTGCTGTTACGCGAAACTG
TCCGACTGCAGTCCCAAAACGAACAGATACGAATACCACCGGGAGAACGGGGCTATCGTCTGTGGAAGCA
GCACCCCGTGCAAGAAACAGATTTGTGAGTGTGACAGGGCCGCGGCAATCTGCTTCCGAGAGAATCTGAA
GACATACAACAAGAAATATAAGGTGTACCTGAGGTTTAAATGCAAGGGGGTTTCAGAGAAATGC

>Vipera ammodytes AJ580263.1
ATGAGGACTCTCTGGATAGTGGCCGTGTGCCTGATAGGCGTCGAGGGGAGCGTGATCGAATTTGGGAAGA
TGATCCAGGAGGAGACGGACAAAAACCCTCTTACCTCCTACTCCTTTTACGGATGCCACTGCGGCTTGGG
GAACAAAGGCAAGCCAAAGGACGCCACCGACCGCTGCTGCTTCGTGCATAGCTGCTGTTACGCGAAACTG
TCCGACTGCAGTCCCAAAACGAACAGATACGAATACCACCGGGAGAACGGGGCTATCGTCTGTGGAAGCA
GCACCCCGTGCAAGAAACAGATTTGTGAGTGTGACAGGGCCGCGGCAATCTGCTTCCGAGAGAATCTGAA
GACATACAACAAGAAATATAAGGTGTACCTGAGGTTTAAATGCAAGGGGGTTTCAGAGAAATGC

>Vipera ammodytes AJ580264.1
ATGAGGACTCTCTGGATAGTGGCCGTGTGCCTGATAGGCGTCGAGGGGAGCGTGATCGAATTTGGGAAGA
TGATCCAGGAGGAGACGGACAAAAACCCTCTTACCTCCTACTCCTCTTACGGATGCCACTGCGGCTTGGG
GAACAAAGGCAAGCCAAAGGACGCCACCGACCGCTGCTGCTTCGTGCATAGCTGCTGTTACGCGAAACTG
TCCGACTGCAGTCCCAAAACGAACAGATACGAATACCACCGGGAGAACGGGGCTATCGTCTGTGGAAGCA
GCACCCCGTGCAAGAAACAGATTTGTGAGTGTGACAGGGCCGCGGCAATCTGCTTCCGAGAGAATCTGAA
GACATACAACAAGAAATATAAGGTGTACCTGAGGTTTAAATGCAAGGGGGTTTCAGAGAAATGC

>Vipera ammodytes AJ580272.1
ATGAGGATTCTCTGGATAGTGGCCGTGTGCCTGATAGGCGTCGAGGGGAGCGTGATCGAATTTGGGAAGA
TGATCCAGGAGGAGACGGACAAAAACCCTATTACCTCCTACTCCTTTTACGGATGCCACTGCGGCTTGGG
GAACAAAGGCAAGCCAAAGGACGCCACCGACCGCTGCTGCTTCGTGCATAGCTGCTGTTACGCAAAACTG
TCCGACTGCAGTCCCAAAACGAACAGATACGAATACCACCGGGAGAACGGGGCTATCGTCTGTGGAAGCA
GCACCTCGTGCAAGAAACAGATTTGTGAGTGTGACAGGGCCGCGGCAATCTGCTTCCGAGAGAATCTGAA
GACATACAACAAGAAATATAAGGTGTACCTGAGGTTTAAATGCAAGGGGGTTTCAGAGAAATGC

>Vipera ammodytes AJ580251.1
ATGAGGATTCTCTGGATAGTGGCCGTGTGCCTGATAGGCGTCGAGGGGAGCGTGATCGAATTTGGGAAGA
TGATCCAGGAGGAGACGGACAAAAACCCTCTTACCTCCTACTCCTTTTACGGATGCCACTGCGGCTTGGG
GAACAAAGGCAAGCCAAAGGACGCCACCGACCGCTGCTGCTTCGTGCATAGCTGCTGTTACGCGAAACTG
TCCGACTGCAGTCCCAAAACGAACAGATACGAATACCACCGGGAGAACGGGGCTATCGTCTGTGGAAGCA
GCACCCCGTGCAAGAAACAGATTTGTGAGTGTGACAGGGCCGCGGCAATCTGCTTCCGAGAGAATCTGAA
GACATACAACAAGAAATATAAGGTGTACCTGAGGTTTAAATGCAAGGGGGTTTCAGAGAAATGC

>Vipera ammodytes AJ580252.1
ATGAGGACTCTCTGGATAGTGCCCGTGTGCCTGATAGGCGTCGAGGGGAGCGTGATCGAATTTGGGAAGA
TGATCCAGGAGGAGACGGACAAAAACCCTCTTACCTCCTACTCCTTTTACGGATGCCACTGCGGCTTGGG
GAACAAAGGCAAGCCAAAGGACGCCACCGACCGCTGCTGCTTCGTGCATAGCTGCTGTTACGCGAAACTG
TCCGACTGCAGTCCCAAAACGAACAGATACGAATACCGCCGGGAGAACGGGGCTATCGTCTGTGGAAGCA
GCACCCCGTGCAAGAAACAGATTTGTGAGTGTGACAGGGCCGCGGCAATCTGCTTCCGAGAGAATCTGAA
GACATACAACAAGAAATATAAGGTGTACCTGAGGTTTAAATGCAAGGGGGTTTCAGAGAAATGC

>Vipera ammodytes AJ580267.1
ATGAGGATTCTCTGGATAGTGGCCGTGTGCCTGATAGGCGTCGAGGGGAGCGTGATCGAATTTGGAAAGA
TGATCCAGGAGGAGACGGACAAAAACCCTATTACCTCCTACTCCTTTTACGGATGCCACTGCGGCTTGGG
GAACAAAGGCAAGCCAAAGGACGCCACCGACCGCTGCTGCTTCGTGCATAGCTGCTGTTACGCAAAACTG
TCCGACTGCAGTCCCAAAACGAACAGATACGAATACCACCGGGAGAACGGGGCTATCGTCTGTGGAAGCA
GCACCTCGTGCAAGAAACAGATTTGTGAGTGTGACAGGGCCGCGGCAATCTGCTTCCGAGAGAATCTGAA
GACATACAACAAGAAATATAAGGTGTACCTGAGGTTTAAATGCAAGGGGGTTTCAGAGAAATGC

>Vipera ammodytes AJ580266.1
ATGAGGATTCTCTGGATAGTGGCCGTGTGCCTGATAGGCGTCGAGGGGAGCGTGATCGAATTTGGGAAGA
TGATCCAGGAGGAGACGGACAAAAACCCTATTACCTCCTACTCCTTTTACGGATGCCACTGCGGCTTGGG
GAACAAAGGCAAGCCAAAGGACGCCACCGACCGCTGCTGCTTCGTGCATAGCTGCTGTTACGCAAAACTG
TCCGACTGCAGTCCCAAAACGAACAGATACGAATACCACCGGGAGAACGGGGCTATCGTCTGTGGAAGCA
GCACCTCGTGCAAGAAACAGATTTGTGAGTGTGACAGGGCCGCGGCAATCTGCTTCCGAGAGAATCTGAA
GACATACAACAAGAAATATAAGGTGTACCTGAGGTTTAAATGCAAGGGGGTTTCAGAGAAATGC

>Vipera ammodytes AJ580270.1
ATGAGGATTCTCTGGATAGTGGCCGTGTGCCTGATAGGCGTCGAGGGGAGCGTGATCGAATTTGGGAAGA
TGATCCAGGAGGAGACGGACAAAAACCCTATTACCTCCTACTCCTTTTACGGATGCCATTGCGGCTTGGG
GAACAAAGGCAAGCCAAAGGACGCCACCGACCGCTGCTGCTTCGTGCATAGCTGCTGTTACGCAAAACTG
TCCGACTGCAGTCCCAAAACGAACAGATACGAATACCACCGGGAGAACGGGGCTATCGTCTGTGGAAGCA
GCACCTCGTGCAAGAAACAGATTTGTGAGTGTGACAGGGCCGCGGCAATCTGCTTCCGAGAGAATCTGAA
GACATACAACAAGAAATATAAGGTGTACCTGAGGTTTAAATGCAAGGGGGTTTCAGAGAGATGC

>Vipera ammodytes AJ580269.1
ATGAGGATTCTCTGGATAGTGGCCGTGTGCCTGATAGGCGTCGAGGGGAGCGTGATCGAATTTGGGAAGA
TGATCCAGGAGGAGACGGACAAAAACCCTATTACCTCCTACTCCTTTTACGGATGCCACTGCGGCTTGGG
GAACAAAGGCAAGCCAAAGGACGCCACCGACCGCTGCTGCTTCGTGCATAGCTGCTGTTACGCAAAACTG
TCCGACTGCAGTCCCAAAACGAACAGATACGAATACCACCGGGAGAACGGGGCTACCGTCTGTGGAAGCA
GCACCTCGTGCAAGAAACAGATTTGTGAGTGTGACAGGGCCGCGGCAATCTGCTTCCGAGAGAATCTGAA
GACATACAACAAGAAATATAAGGTGTACCTGAGGTTTAAATGCAAGGGGGTTTCAGAGAAATGC

>Vipera ammodytes AJ580271.1
ATGAGGATTCTCTGGATAGTGGCCGTGTGCCTGATAGGCGTCGAGGGGAGCGTGATCGAATTTGGGAAGA
TGATCCAGGAGGAGACGGACAAAAACCCTATTACCTCCTACTCCTTTTACGGATGCCACTGCGGCTTGGG
GAACAAAGGCAAGCCAAAGGGCGCCACCGACCGCTGCTGCTTCGTGCATAGCTGCTGTTACGCAAAACTG
TCCGACTGCAGTCCCAAAACGAACAGATACGAATACCACCGGGAGAACGGGGCTATCGTCTGTGGAAGCA
GCACCTCGTGCAAGAAACAGATTTGTGAGTGTGACAGGGCCGCGGCAATCTGCTTCCGAGAGAATCTGAA
GACATACAACAAGAAATATAAGGTGTACCTGAGGTTTAAATGCAAGGGGGTTTCAGAGAAATGC

>Vipera ammodytes AJ580255.1
ATGAGGATTCTCTGGATAGTGGCCATGTGCCTGATAGGCGTCGAGGGGAGCGTGATCGAATTTGGGAAGA
TGATCCAGGAGGAGACGGACAAAAACCCTCTTACCTCCTACTCCTTTTACGGATGCCACTGCGGCTTGGG
GAACAAAGGCAAGCCAAAGGACGCCACCGACCGCTGCTGCTTCGTGCATAGCTGCTGTTACGCGAAACTG
TCCGACTGCAGTCCCAAAACGAACAGATACGAATACCACCGGGAGAACGGGGCTATCGTCTGTGGAAGCA
GCACCCCGTGCAAGAAACAGATTTGTGAGTGTGACAGGGCCGCGGCAATCTGCTTCCGAGAGAATCTGAA
GACATACAACAAGAAATATAAGGTGTACCTGAGGTTTAAATGCAAGGGGGTTTCAGAGAAATGC

>Vipera ammodytes AJ580259.1
ATGAGGACTCTCTGGATAGTGGCCGTGTGCTTGATAGGCGTCGAGGGGAGCGTGATCGAATTTGGGAAGA
TGATCCAGGAGGAGACGGACAAAAACCCTCTTACCTCCTACTCCTTTTACGGATGCCACTGCGGCTTGGG
GAACAAAGGCAAGCCAAAGGACGCCACCGACCGCTGCTGCTTCGTGCATAGCTGCTGTTACGCGAAACTG
TCCGACTGCAGTCCCAAAACGAACAGATACGAATACCACCGGGAGAACGGGGCTATCGTCTGTGGAAGCA
GCACCCCGTGCAAGAAACAGATTTGTGAGTGTGACAGGGCCGCGGCAATCTGCTTCCGAGAGAATCTGAA
GACATACAACAAGAAATATAAGGTGTACCTGAGGTTTAAATGCAAGGGGGTTTCAGAGAAATGC

>Vipera ammodytes AJ580256.1
ATGAGGACTCTCTGGATAGTGGCCGTGTGCCTGATAGGCGTCGAGGGGAGCGCGATCGAATTTGGGAAGA
TGATCCAGGAGGAGACGGACAAAAACCCTCTTACCTCCTACTCCTTTTACGGATGCCACTGCGGCTTGGG
GAACAAAGGCAAGCCAAAGGACGCCACCGACCGCTGCTGCTTCGTGCATAGCTGCTGTTACGCGAAACTG
TCCGACTGCAGTCCCAAAACGAACAGATACGAATACCACCGGGAGAACGGGGCTATCGTCTGTGGAAGCA
GCACCCCGTGCAAGAAACAGATTTGTGAGTGTGACAGGGCCGCGGCAATCTGCTTCCGAGAGAATCTGAA
GACATACAACAAGAAATATAAGGTGTACCTGAGGTTTAAATGCAAGGGGGTTTCAGAGAAATGC

>Vipera ammodytes AJ580268.1
ATGAGGATTCTCTGGATAGTGGCCGTGTGCCTGATAGGCGTCGAGAGGAGCGTGATCGAATTTGGGAAGA
TGATCCAGGAGGAGACGGACAAAAACCCTATTACCTCCTACTCCTTTTACGGATGCCACTGCGGCTTGGG
GAACAAAGGCAAGCCAAAGGACGCCACCGACCGCTGCTGCTTCGTGCATAGCTGCTGTTACGCAAAACTG
TCCGACTGCAGTCCCAAAACGAACAGATACGAATACCACCGGGAGAACGGGGCTATCGTCTGTGGAAGCA
GCACCTCGTGCAAGAAACAGATTTGTGAGTGTGACAGGGCCGCGGCAATCTGCTTCCGAGAGAATCTGAA
GACATACAACAAGAAATATAAGGTGTACCTGGGGTTTAAATGCAAGGGGGTTTCAGAGAAATGC

>Vipera ammodytes AJ580262.1
ATGAGGACTCTCTGGATAGTGGCCGTGTGCCTGATAGGCGTCGAGGGGAGCGTGATCGAATTTGGGAAGA
TGATCCAGGAGGAGACGGACAAAAACCCTCTTACCTCCTACTCCTTTTACGGATGCCACTGCGGCTTGGG
GAACAAAGGCAAGCCAAAGGACGCCCCCGACCGCTGCTGCTTCGTGCATAGCTGCTGTTACGCGAAACTG
TCCGACTGCAGTCCCAAAACGAACAGATACGAATACCACCGGGAGAACGGGGCTATCGTCTGTGGAAGCA
GCACCCCGTGCAAGAAACAGATTTGTGAGTGTGACAGGGCCGCGGCAATCTGCTTCCGAGAGAATCTGAA
GACATACAACAAGAAATATAAGGTGTACCTGAGGTTTAAATGCAAGGGGGTTTCAGAGAAATGC

>Vipera ammodytes AJ580265.1
ATGAGGACTCTCTGGATAGTGGCCGTGTGCCTGACAGGCGTCGAGGGGAGCGTGATCGAATTTGGGAAGA
TGATCCAGGAGGAGACGGACAAAAACCCTCTTACCTCCTACTCCTTTTACGGATGCCACTGCGGCTTGGG
GAACAAAGGCACGCCAAAGGACGCCACCGACCGCTGCTGCTTCGTGCATAGCTGCTGTTACGCGAAACTG
TCCGACTGCCGTCCCAAAACGAACAGATACGAATACCACCGGGAGAACGGGGCTATCGTCTGTGGAAGCA
GCACCCCGTGCCAGAAACAGATTTGTGAGTGTGACGGGGCCGCGGCAATCTGCTTCCGAGAGAATCTGAA
GACATACAACAAGAAATATAAGGTGTACCTGAGGTTTAAATGCAAGGGGGTTTCAGAGAAATGC

>Vipera berus AJ580243.1
ATGAGGATTCTCTGGATAGTGGCCGTGTGCCTGATAGGCGTCGAGGGGAGCGTGATCGAATTTGGGAAGA
TGATCCAGGAGGAGACGGAGAAAAACCCTATTACCTCCTACTCCTTGTACGGATGCCACTGCGGCTTGGG
GAGCAAAGGCAAGCCAAAGGACGCCACCGACCGCTGCTGCTTCGTGCATAGCTGCTGTTACGCGAAACTG
TCCGACTGCAGTCCCAAAACGAACAGATACGAATACCACCGGGAGAACGGGGCTATCGTCTGTGGAAGCA
GCACCTCGTGCAAGAAACAGATTTGTGAGTGTGACAGGGCCGCGGCAATCTGCTTCCGAGAGAATCTGAA
GACATACAACAAGAAATATAAGGTGTACCTGAGGTTTAAATGCAAGGGGGTTTCAGAGAAATGC

>Vipera berus AJ580244.1
ATGAGGATTCTCTGGATAGTGGCCGTGTGCCTGATAGGCGTCGAGGGGAGCGTGATCGAATTTGGGAAGA
TGATCCAGGAGGAGACGGAGAAAAACCCTATTACCTCCTACTCCTTGTACGGATGCCACTGCGGCTTGGG
GAGCAAAGGCAAGCCAAAGGACGCCACCGACCGCTGCTGCTTCGTGCATAGCTGCTGTTACGCGAAACTG
TCCGACTGCAGTCCCAAAACGAACAGATACGAATACCACCGGGAGAACGGGGCTATCGTCTGTGGAAGCA
GCACCTCGTGCAAGAAACAGATTTGTGAGTGTGACAGGGCCGCGGCAATCTGCTTCCGAGAGAATCTGAA
GACATACAACAAGAAATATAAGGTGTACCTGAGGTTTAAATGCAAGGGGGTTTCAGAGAAATGC

>Vipera berus AJ580245.1
ATGAGGATTCTCTGGATAGTGGCCGTGTGCCTGATAGGCGTCGAGGGGAGCGTGATCGAATTTGGGAAGA
TGATCCAGGAGGAGACGGAGAAAAACCCTATTACCTCCTACTCCTTGTACGGATGCCACTGCGGCTTGGG
GAGCAAAGGCAAGCCAAAGGACGCCACCGACCGCTGCTGCTTCGTGCATAGCTGCTGTTACGCGAAACTG
TCCGACTGCAGTCCCAAAACGAACAGATACGAATACCACCGGGAGAACGGGGCTATCGTCTGTGGAAGCA
GCACCTCGTGCAAGAAACAGATTTGTGAGTGTGACAGGGCCGCGGCAATCTGCTTCCGAGAGAATCTGAA
GACATACAACAAGAAATATAAGGTGTACCTGAGGTTTAAATGCAAGGGGGTTTCAGAGAAATGC

>Vipera berus AJ580247.1
ATGAGGATTCTCTGGATAGTGGCCGTGTGCCTGATAGGCGTCGAGGGGAGCGTGATCGAATTTGGGAAGA
TGATCCAGGAGGAGACGGAGAAAAACCCTATTACCTCCTACTCCTTGTACGGATGCCACTGCGGCTTGGG
GAGCAAAGGCAAGCCAAAGGACGCCACCGACCGCTGCTGCTTCGTGCATAGCTGCTGTTGCGCGAAACTG
TCCGACTGCAGTCCCAAAACGAACAGATACGAATACCACCGGGAGAACGGGGCTATCGTCTGTGGAAGCA
GCACCTCGTGCAAGAAACAGATTTGTGAGTGTGACAGGGCCGCGGCAATCTGCTTCCGAGAGAATCTGAA
GACATACAACAAGAAATATAAGGTGTACCTGAGGTTTAAATGCAAGGGGGTTTCAGAGAAATGC

>Vipera berus AJ580248.1
ATGAGGATTCTCTGGATAGTGGCCGTGTGCCTGATAGGCGTCGAGGGGAGCGTGATCGAATTTGGGAAGA
TGATCCAGGAGGAGACGGAGAAAAACCCTATTACCTCCTACTCCTTGTACGGATGCCACTGCGGCTTGGG
GAGCAAAGGCAAGCCAAAGGACGCCACCGACCGCTGCTGCTTCGTGCATAGCTGCTGTTACGCGAAACTG
TCCGACTGCAGTCCCAAAACGAACAGATACGAATACCACCGGGAGAACGGGGCTATCGTCTGTGGAAGCA
GCACCTCGTGCAAGAAACAGATTTGTGAGTGTGACAGGGCCGCGGCAATCTGCTTCCGAGAGAATCTGAA
GACATACAACAAGAAATATAAGGTGTACCCGAGGTTTAAATGCAAGGGGGTTTCAGAGAAATGC

>Vipera berus AJ580249.1
ATGAGGATTCTCTGGATAGTGGCCGTGTGCCTGATAGGCGTCGAGGGGAGCGTGATCGAATTTGGGAAGA
TGATCCAGGAGGAGACGGAGAAAAACCCTATTACCTCCTACTCCTTGTACGGATGCCACTGCGGCTTGGG
GAGCAAAGGCAAGCCAAAGGACGCCACCGACCGCTGCTGCTTCGTGCATAGCTGCTGTTACGCGAAACTG
TCCGACTGCAGTCCCAAAACGAACAGATACGAATACCACCGGGAGAACGGGGCTATCGTCTGTGGAAGCA
GCACCTCGTGCAAGAAACAGATTTGTGAGTGTGACAGGGCCGCGGCAATCTGCTTCCGAGAGAATCTGAA
GACATACAACAAGAAATATAAGGTGTACCTGAGGTTTAAATGCAAGGGGGTTTCAGAGAAACGC

>Vipera berus AJ580250.1
ATGAGGATTCTCTGGATAGTGGCCGTGTGCCTGATAGGCGTCGAGGGGAGCGTGATCGAATTTGGGAAGA
TGATCCAGGAGGAGACGGAGAAAAACCCTATTACCTCCTACTCCTTGTACGGATGCCACTGCGGCTTGGG
GAGCAAAGGCAAGCCAAAGGACGCCACCGACCGCTGCTGCTTCGTGCATAGCTGCTGTTACGCGAAACTG
TCCGACTGCAGTCCCAAAACGAACAGATACGAATACCACCGGGAGAACGGGGCTATCGTCTGTGGAAGCA
GCACCTCGTGCAAGAAACAGATTTGTGAGTGTGACAGGGCCGCGGCAATCTGCTTCCGAGAGAATCTGAA
GACATACGACAAGAAATATAAGGTGTACCTGAGGTTTAAATGCAAGGGGGTTTCAGAGAAATGC

>Vipera berus AJ580253.1
ATGAGGATTCTCTGGATAGTGGCCGTGTGCCTGATAGGCGTCGAGGGGAGCGTGATCGAATTTGGGAAGA
TGATCCAGGAGGAGACGGAGAAAAACCCTATTACCTCCTACTCCTTGTACGGATGCTACTGCGGCTTGGG
GAGCAAAGGCAAGCCAAAGGACGCCACCGACCGCTGCTGCTTCGTGCATAGCTGCTGTTACGCGAAACTG
TCCGACTGCAGTCCCAAAACGAACAGATACAAATACCACCGGGAGAACGGGGCTATCGTCTGTGGAAGCA
GCACCTCGTGCAAGAAACAGATTTATGAGTGTGACAGGGCCGCGGCAATCTGCTTCCGAGAGAATCTGAA
GACATACAACAAGAAATATAAGGTGTACCTGAGGTTTAAATGCAAGGGGGTTTCAGAGAAATGC

>Vipera berus AJ580246.1
ATGAGGATTCTCTGGATAGTGGCCGTGTGCCTGATAGGCGTCGAGGGGAGCGTGATCGAATTTGGGAAGA
TGATCCAGGAGGAGACGGAGAAAAACCCTATTACCTCCTACTCCTTGTACGGATGCCACTGCGGCTTGGG
GAGCAAAGGCAGGCCAAAGGACGCCACCGACCGCTGCTGCTTCGTGCATAGCTGCTGTTACGCGAAACTG
TCCGACTGCAGTCCCAAAACGAACAGATACGAATACCACCGGGAGAACGGGGCTATCGTCTGTGGAAGCA
GCACCTCGTGCAAGAAACAGATTTGTGAGTGTGACAGGGCCGCGGCAATCTGCTTCCGAGAGAATCTGAA
GACATACAACAAGAAATATAAGGTGTACCTGAGGTTTAAATGCAAGGGGGTTTCAGAGAAATGC

>Vipera ursinii GQ304904.1
ATGAGGGCTCTCTGGATAGTGGCCGTGTGCCTGATAGGCGTCGAGGGGAGCATGATCGAATTTGGGAAGA
TGATCCAGGAGGAGACGGAGAAAAACCCTATTACCTCCTACTCCTTGTACGGATGCCACTGCGGCTTGGG
GAGCAAAGGCAAGCCAAAGGACGCCACCGACCGCTGCTGCTTCGTGCATAGCTGCTGTTACGCGAAACTG
TCCGACTGCAGTCCCAAAACGAACAGATACGAATACCACCGGGAGAACGGGACTATCGTCTGTGGAAGCA
GCACCTTCTGCAAGAAACAGATTTGTGAGTGTGACAGGGCCGCGGCAATCTGCTTCCGAGAGAATCTGAA
GACATACAACAAGAAATATAAGGTGTACCTGAGGTTTAAATGCAAGGGGGTTCCAGAGAAATGC

>Echis ocellatus FM177946.1
ATGAGGGCTCTCTGGATAGTGGCCGTGTGGCTGATAGGCGTCGAGGGAAGCGTGGTCGAATTGGGGAAGA
TGATTATTCAAGAGACGGGGAAATCTCCTTTTCCCTCCTACACCTCTTACGGATGCTTCTGCGGGGGTGG
GGAAAAAGGCACGCCAAAGGACGCCACCGACCGCTGCTGCTTCGTGCATAGCTGCTGTTATGACAAACTG
CCCGACTGCAGCCCCAAAACGGACAGATACAAATACCAACGGGAGAACGGGGAAATCATCTGTGAAAACA
GCACCTCGTGCAAGAAACGAATTTGTGAGTGTGACAAGGCTGTGGCAGTCTGCTTGCGAGAGAATCTGCA
GACATACAACAAGAAATATACGTATTACCCGAACTTTTTGTGCAAGGGAGAGCCAGAGAAATGC
