# Supplementary material for: The Rise and Fall of an Evolutionary Innovation: Contrasting Strategies of Venom Evolution in Ancient and Young Animals
Source: PLoS Genet. 2015 Oct 22;11(10):e1005596. doi: 10.1371/journal.pgen.1005596 (PMC4619613; doi:10.1371/journal.pgen.1005596)
Supplement: S1 File — The alignments are provided as zipped Fasta files. (ZIP) [file pgen.1005596.s006.zip › Alignments/Advanced Snakes/Psammophis SVMP.fas]

>psa_mos1
ATGATCCAAGCTCTCTTGGTAGCTGTATGCTTAGCGGTGTTTCCATATCAA---------------------------------------------------------------------------------------------------GCGAGCTCTATAATCCTGGAATCCAGAAATGAGAATGATTATGAAGTAGTGTATCCACAAGAAGTAGGTGAATTGCTCAAAGGAGGAGTTCCAGATGCTCAGCCAGAGACCAAGTATGAAGATACAGTGCCATATGAATTTCAACTGAATAGAGAGCCAGGGGACCTTCATCTAAAAAGAAAG---------------------------------------------------------------TTCTGTTTGAAAAATTTCTGCCTTACTTTCAGT------------------AAAAAGAAACCT------------------
>psa_mos2
ATGATCCAAGCTCTCTTGGTAGCTGTATGCTTAGCGGTGTTTCCATATCAA---------------------------------------------------------------------------------------------------GCGAGCTCTATAATCCTGGAATCCAGAAATGAGAATGATTATGAAGTAGTGTATCCACAAGAAGTAGGTGAATTGCTCAAAGGAGGAGTTCCAGATGCTCAGCCAGAGACCAAGTATGAAGATACAGTGCCATATGAATTTCAACTGAATAGAGAGCCAGGGGACCTTCATCTAAAAAGAAAG---------------------------------------------------------------TTCTGTTTGAAAAATTTCTGCCTTACTTTCAGT------------------AAAAAGAAACCT------------------
>psa_mos3
ATGATCCAAGCTCTCTTGGTAGCTGTATGCTTAGCGGTGTTTCCATATCAA---------------------------------------------------------------------------------------------------GCGAGCTCTATAATCCTGGAATCCAGAAATGAGAATGATTATGAAGTAGTGTATCCACAAGAAGTAGGTGAATTGCTCAAAGGAGGAGTTCCAGATGCTCAGCCAGAGACCAAGTATGAAGATACAGTGCCATATGAATTTCAACTGAATAGAGAGCCAGGGGACCTTCATCTAAAAAGAAAG---------------------------------------------------------------TTCTGTTTGAAAAATTTCTGCCTTACTTTCAGT------------------AAAAAGAAACCT------------------
>psa_mos4
ATGATCCAAGCTCTCTTGGTAGCTGTATGCTTAGCGGTTTTTCCATATCAA---------------------------------------------------------------------------------------------------GCGAGCTCTATAATCCTGGAATCCAGAAATGAGAATGATTATGAAGTAGTGTATCCACAAGAAGTAGGTGAATTGTTCAAAGGAGGAGTTCCAGATGCTCAGCCAGAGACCAAGTATGAAGATACAGTGCCATATGAATTTCAACTGAATAGAGAGCCAGGGGACCTTCATCTAAAAAGAAAG---------------------------------------------------------------TTCTGTTTGAAAAATTTCTGCCTTACTTTCAGT------------------AAAAAGAAACCT------------------
>psa_mos5
ATGATCCAAGCTCTCTTGGTAGCTGTATGCTTAGCGGTGTTTCCATATCAA---------------------------------------------------------------------------------------------------GCGAGCTCTATAATCCTGGAATCCAGAAATGAGAATGATTATGAAGTAGTGTATCCACAAGAAGTAGGTGAATTGCTCAAAGGAGGAGTTCCAGATGCTCAGCCAGAGACCAAGTATGAAGATACAGCGCCATATGAATTTCAACTGAATAGAGAGCCAGGGGACCTTCATCTAAAAAGAAAG---------------------------------------------------------------TTCTGTTTGAAAAATTTCTGCCTTACTTTCAGT------------------AAAAAGAAACCT------------------
>psa_mos6
ATGATCCAAGCTCTCTTGGTAGCTGTATGCTTAGCGGTTTTTCCATATCAA---------------------------------------------------------------------------------------------------GCGAGCTCTATAATCCTGGAATCCAGAAATGAGAATGATTATGAAGTAGTGTATCCACAAGAAGTAGGTGAATTGTTCAAAGGAGGAGTTCCAGATGCTCAGCCAGAGACCAAGTATGAAGATACAGTGCCATATGAATTTCAACTGAATAGAGAGCCAGGGGACCTTTATCTAAAAAGAAAG---------------------------------------------------------------TTCTGTTTGAAAAATTTCTGCCTTACTTTCAGT------------------AAAAAGAAACCT------------------
>psa_mos7
ATGATCCAAACTCTCTTGGTAGCTGTGTGCTTAGCGGTTTTTCCATATCAA---------------------------------------------------------------------------------------------------GCGAGCTCTATAATCCTGGAATCCAGAAATGAGAATGATTATGAAGTAGTGTATCCACAAGAAGTAGGTGAATTGTTCAAAGGAGGAGTTCCAGATGCTCAGCCAGAGACCAAGTATGAAGATACAGTGCCATATGAATTTCAACTGAATAGAGAGCCAGGGGACCTTCATCTAAAAAGAAAG---------------------------------------------------------------TTCTGTTTGAAAAATTTCTGCCTTACTTTCAGT------------------AAAAAGAAACCT------------------
>psa_mos8
ATGATCCAAGCTCTCTTGGTAGCTGTATGCTTAGCGGTTTTTCCATATCAA---------------------------------------------------------------------------------------------------GCGAGCTCTATAATCCTGGAATCCAGAAATGAGAATGATTATGGAGTAGTGTATCCACAAGAAGTAGGTGAATTGTTCAAAGGAGGAGTTCCAGATGCTCAGCCAGAGACCAAGTATGAAGATACAGTGCCATATGAATTTCAACTGAATAGAGAGCCAGGGGACCTTCATCTAAAAAGAAAG---------------------------------------------------------------TTCTGTTTGAAAAATTTCTGCCTTACTTTCAGT------------------AAAAAGAAACCT------------------
>psa_mos9
ATGATCCAAGCTCTCTTGGTAGCTGTATGCTTAGCAGTTTTTCCATATCAA---------------------------------------------------------------------------------------------------GGGAGCTCTATAATCCTGGAATCCGGGAATGAGAATGATTATGAAGTAGAATATCCACAAGAGGTGGCTGAATTGGCCAATGGAGGAGTTGAGGATGTTCAGCCAGAGACCAACTATGAAGATGAAGTC---TATGAA---------------GAGCCAGTGGTCCTTCACCTAGACGGAAAGAGGGTA---------------------------------------------------------TATAATTTACATGGCAGTGTGCCCGCCCCTCCATGGCAACCTCATGCACGTAGACCCCGTCCTAAAAACCGT---------
>psa_mos10
ATGATCCAAGCTCTCTTGGTAGCTGTATGCTTAGCAGTTTTTCCATATCAA---------------------------------------------------------------------------------------------------GGGAGCTCTATAATCCTGGAATCCGGGAATGAGAATGATTATGAAGTAGGATATCCACAAGAGGTGGCTGAATTGGCCAATGGAGGAGTTGAGGATGTTCAGCCAGAGACCAACTATGAAGATGAAGTC---TATGAA---------------GAGCCAGTGGTCCTTCACCTAGACGGAAAGAGGGTA---------------------------------------------------------TATAATTTACATGGCAGTGTGCCCGCCCCTCCATGGCAACCTCATGCACGTAGACCCCGTCCTAAAAACCGT---------
>psa_mos11
ATGATCCAAGCTCTCTTGGTAGCTGTATGCTTAGCAGTTTTTCCATATCAA---------------------------------------------------------------------------------------------------GGGAGCTCTATAATCCTGGAATCCGGGAATGAGAATGATTATGAAGTAGAATATCCACAAGAGGTGGCTGAATTGGCCAATGGAGGAGTTGAGGATGTTCAGCCAGAGACCAACTATGAAGATGAAGTC---TATGAA---------------GAGCCAGTGGTCCTTCACCTAGGCGGAAAGAGGGTA---------------------------------------------------------TATAATTTACATGGCAGTGTGCCCGCCCCTCCATGGCAACCTCATGCACGTAGACCCCGTCCTAAAAACCGT---------
>psa_mos12
ATGATCCAAGCTCTCTTGGTAGCTGTATGCTTAGCGGTTTTTCCATATCAA---------------------------------------------------------------------------------------------------GGGAGCTCTATAATCCTGGAATCTGAGAATGAGAATGATTATGAAGTAGAATATCCACAAGAGGTGGCTGAATTGGCCAATGGAGGAGTTGAGGATGCTCAGCCAGAGACCAACTATGAAGATGAAGTC---TATGAA---------------GAGCCAGTGGTCCTTCACCTAGATGGAAAGAGGGTA---------------------------------------------------------TATAATTTACACGGCAGTGTGCCCGCCCCTCCATGGCAACCTCATGCACGTAGACCCCGTCCTAAAAACCGT---------
>psa_mos13
ATGATCCAAGCTCTCTTGGTAGCTGTATGCTTAGCGGTTTTTCCATATCAA---------------------------------------------------------------------------------------------------GGGAGCTCTATAATCCTGGAATCTGAGAATGAGAATGATTATGAAGTAGAATATCCACAAGAGGTGGCTGAATTGGCCAATGGAGGAGTTGAGGATGCTCAGCCAGAGACCAACTATGAAGATGAAGTC---TATGAA---------------GAGCCAGTGGTCCTTCACCTAGATGGAAAGAGGGTA---------------------------------------------------------TATAATTTACATGGCAGTGTGCCCGCCCCTCCATGGCAACCTCATGCACGTAGACCCCGTCCTAAAAACCGT---------
>psa_mos14
ATGATCCAAGCTCTCTTGGTAGCTGTATGCTTAGCGGTTTTTCCATATCAA---------------------------------------------------------------------------------------------------GGGAGCTCTATAATCCTGGAATCTGAGAATGAGAATGATTATGAAGTAGAATATCCACAAGAGGTGGCTGAATTGGCCAATGGAGGAGTTGAGGATGCTCAGCAAGAGACCAACTATGAAGATGAAGTC---TATGAA---------------GAGCCAGTGGTCCTTCACCTAGACGGAAAGAGGGTA---------------------------------------------------------TATAATTTACATGGCAGTGTGCCCGCCCCTCCATGGCAACCTCATGCACGTAGACCCCGTCCTAAAAACCGT---------
>psa_mos15
ATGATCCGAGCTCTCTTGGTAGCTGTATGCTTAGCGGTTTTTCCATATCAA---------------------------------------------------------------------------------------------------GGGAGCTCTATAATCCTGGAATCTGGGAATGAGAATGATTATGAAGTAGAGTATCCACAAGAGGTGGCTGAATTGGCCAATGGAGGAGTTGAGGATGCTCAGCAAGAGACCACCTATGAAGATGCAGTC---TATGAA---------------GAGCCAGTGGTCCTTCACCTAGACGGAAAGAGGGTA---------------------------------------------------------TATAATTTACATGGCAGTGTGCCCGCCCCTCCATGGCAACCTCATGCACGTAGACCACGTCCTAAAAACCGT---------
>psa_mos16
ATGATCCGAGCTCTCTTGGTAGCTGTATGCTTAGCGGTTTTTCCATATCCA---------------------------------------------------------------------------------------------------GGGAGCTCTATAATCCTGGAATCCGGGAATGAGAATGATTATGAAGTAGAATATCCACAAGAGATGGCTGAATTGGCCAATGGAGGAGTTGAGGATGTTCAGCCAGAGACCAACCATGAAGATGAAGTC---TATGAA---------------GAGCCAGTGGTCCTTCACCTAGACGGAAAGAGGGTA---------------------------------------------------------TATAATTTACATGGCAGTGTGCCCGCCCCTCCATGGCAACCTCATGCACGTAGACCACGTCCTAAAAACCGT---------
>psa_mos17
ATGATCCGAGCTCTCTTGGTAGCTGTATGCTTAGCGGTTTTTCCATATCCA---------------------------------------------------------------------------------------------------GGGAGCTCTATAATCCTGGAATCCGGGAATGAGAATGATTATGAAGTAGAATATCCACAAGAGATGGCTGAATTGGCCAATGGAGGAGTTGAGGATGTTCAGCCAGAGACCAACTATGAAGATGAAGTC---TATGAA---------------GAGCCAGTGGTCCTTCACCTAGACGGAAAGAGGGTA---------------------------------------------------------TATAATTTACTTGGCAGTGTGCCCGCCCCTCCATGGCAACCTCATGCACGTAGACCACGTCCTAAAGACCGT---------
>psa_mos18
ATGATCCAAGCTCTCTTGGTAGCTGTATGCTTAGCGGTTTTTCCATATCAA---------------------------------------------------------------------------------------------------GGGAGCTCTATAATCCTGGAATCCGGGAATGAGAATGATTATGGAGTAGAATACCCACAAGAGGTGGCTGAATTGGCCAATGGAGGAGTTGAGGATGTTCAGCCAGAGACCAACTATGAAGATGAAGTC---TATGAA---------------GAGCCAGTGGTCCTTCACCTAGACGGAAAGAGGGTA---------------------------------------------------------TATAATTTACATGGCAGTGCC------------------------------CGCCCCTCCATGGCAACCTCATGCACG---
>psa_mos19
ATGATCCGAGCTCTCTTGGTAGCTGTATGCTTAGCGGTTTTTCCATATCCA---------------------------------------------------------------------------------------------------GGGAGCTCTAGAATCCTGGAATCCGGGAATGAGAATGATTATGAAGTAGAGTATCCACAAGAGGTGGCTGAATTGGCCAATGGAGGAGTTGAGGATGCTCAGCCAGAGACCAACTATGAAGATACAATC---TATGAA---------------GAGCCAGTGGTCCTTCACCTAGATGGAAATAAAGTATGTCATCGAGGTTCATGTATCGTTTTCCCTAAAAAGCCTTCTGCAGAAAACCAGGCATATAATTTACACAGCGGCGTGCCCGTCCCTCCAGATAACCCT---------AGACCCCGTCCTGGATGCCAT---------
>psa_mos20
ATGATCCGAGCTCTCTTGGTAGCTGTATGCTTAGCGGTTTTTCCATATCCA---------------------------------------------------------------------------------------------------GGGAGCTCTAGAATCCTGGAATCCGGGAATGAGAATGATTATGAAGTAGAGTATCCACAAGAGGTGGCTGAATTGGCCAATGGAGGAGTTGAGGATGCTCAGCCAGAGACCAACTATGAAGATACAATC---TATGAA---------------GAGCCAGTGGTCCTTCACCTAGATGGAAATAAAATATGTCATCGAGGTTCATGTATCGTTTTCCCTAAAAAGCCTTCTGCAGAAAACCAGGCATATAATTTACACAGCGGCGTGCCCGTCCCTCCAGATAACCCT---------AGACCCCGTCCTGGATGCCAT---------
>psa_mos21
ATGATCCGAGCTCTCTTGGTAGCTGTATGCTTAGCGGTTTTTCCATATCCA---------------------------------------------------------------------------------------------------GGGAGCTCTAGAATCCTGGAATCCGGGAATGAGAATGATTATGAAGTAGAGTATCCACGAGAGGTGGCTGAATTGGCCAATGGAGGAGTTGAGGATGCTCAGCCAGAGACCAACTATGAAGATACAATC---TATGAA---------------GAGCCAGTGGTCCTTCACCTAGATGGAAATAAAATA------------------------------------------------------------TGTCATCGAGGTTCATGTATCGTTTTCCCT---------------AAAAAGCCTTCTGCAGAAAACCAGGCATATAAT
>psa_mos22
ATGATCCGAGCTCTCTTGGTAGCTGTATGCTTAGCGGTTTTTCCATATCAA---------------------------------------------------------------------------------------------------GGGAGCTCTAGAATCCTGGAATCCAGGAATGTGAATGATTATGAAGTAGAGTATCCACAAGAGGTGGCTGAATTGTCCAATGGAGGAGTTGAGGATGCTCAGCCAGAGACCAACTATGAAGATGCAATC---TATGAA---------------GAGCCAGCGGTCCTTCACCTAGATGGAAATAGGGCA---------------------------------------------------------TATAATTTACATAGCGGTGTGCCCGTCCCTCCATGGGGATTT------AAAAGACCCCGT---------------------
>psa_mos23
ATGATCCGAGCTCTCTTGGTAGCTGTATGCTTAGCGGTTTTTCCATATCAA---------------------------------------------------------------------------------------------------GGGAGCTCTAGAATCCTGGAATCTGGGAATGTGAATGATTATGAAGTAGAGTATCCACAAGAGGTGGCTGAATTGGCCAATGGAGGAGTTGAGGATGCTCAGCCAGAGACCAACTATGAAGATGCAATC---TATGAA---------------GAGCCAGTGGTCCTTCACATAGACGGAAAGAGGGTA---------------------------------------------------------TATAACTTACATGGTGGTGTGCACACCCCTCCATGGAATCTT---------CATCCACATCATATACCCCGT---------
>psa_mos24
ATGATCCGAGCTCTCTTGGTAGCTGTATGCTTAGCGGTTTTTCCATATCAA---------------------------------------------------------------------------------------------------GGGAGCTCTAGAATCCTGGAATCTGGGAATGTGAATGATTATGAAGTAGAGTATCCACAAGAGGTGGCTGAATTGGCCAATGGAGGAGTTGAGGATGCTCAGCCAGAGACCAACTATGAAGATGCAATC---TATGAA---------------GAGCCAGTGGTCCTTCACATAGACGGAAAGAGGGTA---------------------------------------------------------GATAACTTACATGGCGGTGTGCACACCCCTCCATGGAATCTTCAT---------CCACATCATATACCCCGT---------
>psa_mos25
ATGATCCAAGCTCTCTTGGTAGCTGTATGCTTAGCGGTTTTTCCATATCAAGCTCTGAGTGCCTCGGGAGAAGGGCGGCGTATAAGTGCAATAAAACATACTCATAAACGTGGTCATCATCATCATAATCGTCATCCTCATCATCTGCTAGGGAGCTCTAGAATCCTGGAATCCGGGAATGTGAATGATTATGAAGTACAATATCCACAAGAGGTGGCTGCATTGGCCAATGGAGAAGTTGAAAATGCTCAGCCACAGACCACCTATGAAGATGCAGTC---TATGAA---------------GAGCCAGTGGTCCTTCACCTAGACGGAAAGAGGGTA---------------------------------------------------------TATAATTTACATGGCAGTGTGCCCGCCCCTCCATGGCAACCTCATGCACGTAGACCCCGTCCTAAATACCGT---------
>psa_mos26
ATGATCCAAGCTCTCTTGGTAGCTGTATGCTTAGCGGTTTTTCCATATCAAGCTCTGAGTGCCTCGGGAGTAGGGCGGCGTATAAGTGCAATAAAACATACTCATAAACGTGGTCATCATCATCATAATCGTCATCCTCATCATCTGCTAGGGAGCTCTAGAATCCTGGAATCCGGGAATGTGAATGATTATGAAGTAGAATATCCACAAGAGGTGGCTGCATTGGCCAATGGAGAAGTTGAAAATGCTCAGCCACAGACCACCTATGAAGATGCAGTC---TATGAA---------------GAGCCAGTGGTCCTTCACCTAGACGGAAAGAGGGTA---------------------------------------------------------TATAATTTACAAGGCAGTGTGCCCGCCCCTCCATGGCAACCTCATGCACGTAGACCCCGTCCTAAATACCGT---------
