# Supplementary material for: The Rise and Fall of an Evolutionary Innovation: Contrasting Strategies of Venom Evolution in Ancient and Young Animals
Source: PLoS Genet. 2015 Oct 22;11(10):e1005596. doi: 10.1371/journal.pgen.1005596 (PMC4619613; doi:10.1371/journal.pgen.1005596)
Supplement: S1 File — The alignments are provided as zipped Fasta files. (ZIP) [file pgen.1005596.s006.zip › Alignments/Advanced Snakes/Serine protease.fas]

>HQ270467.1 Agkistrodon piscivorus leucostoma
ATGGTGCTGATCAGAGTGCTAGCAAACCTTCTAATACTACATCTTTCTTACGCACAAAAGTCTTCTGAAC
TGGTCATTGGAGGTGATGAATGTAACATAAATGAACATCGTTTCCTTGCACTCGTGTAC---------GC
TAACGGGTCTCTATGCGGTGGGACTTTGATCAACCAGGAATGGGTGCTCACTGCTAGACACTGTGACAGG
GGAAATATGCGCATATACCTTGGTATGCATAACCTAAAGGTACTAAATAAGGATGCGCTGAGAAGATTCC
CAAAGGAGAAGTACTTTTGCCTCAATATCAGAAACGATACCATATGGGACAAGGACATCATGTTGATCAG
GCTGAACAGACCTGTTAGGAATAGTGCACACATTGCGCCTCTCAGCTTGCCTTCCAACCCTCCCAGTGTG
GGCTCAGTTTGCCGTGTTATGGGATGGGGCACAATCACATCTCCTAATGCGACTTTGCCCGATGTCCCTC
ACTGTGCTAACATTAACATACTTGATTATGCGGTGTGTCAAGCAGCTTACAGA------GGGTTGGCAGC
GACA------ACATTGTGTTCAGGTATCCTGGAAGGAGGCAAAGATACATGTAAGGGTGACTCTGGGGGA
CCCCTCATCTGTAATGGACAATTCCAGGGCATTTTATCTGTGGGGGGCAATCCTTGTGCCCAACCGCGTA
AGCCTGGCGTCTACACCAAGGTCTTCGATTATACTGACTGGATCCAGAGCATTATTTCAGGAAATACAGA
TGCGGCCTGCCCCCCG---------

>KF410948.1 Bothrops pictus pictobin
---------------------GCAAACCTTCTGATTCTACAGGTTTCTTACGCACAAAAGTCTTCTGAAC
TGGTCATTGGAGGTGATGAATGTAACATAAATGAACATCGTTTCCTTGCATTTACGTAC---------TC
TCGCGGGTTTTTCTGTGGTGGGACTTTGATCAACCAGGAATGGGTGCTGACCGCTACACACTGCGACAGG
ATATTTATGCGCATATACCTTGGTTTGCATAACCAAAGTGTACGATATGATGATCAGCAGATAAGATACC
CAAAGGAGAAGTACTTTTTTCCCTGTAGCAAAAACTTTACCAAATGGGACAAGGACATCATGTTGATCAG
GCTGGACAGACCTGTTAAGAACAGTGAACACATCGCGCCTCTCAGCTTGCCTTCCAACCCTCCCAGTGTG
GGCTCAGTTTGCCGTGTTATGGGATGGGGCACAATCACAGCTCCTAACGACACTTATCCCGATGTCCCTC
ATTGTGCTAACATTAACCTGTTCAATTATACGGTGTGTCGTGGAGCTTACAAA------GGGTTGCCAGC
GACAAGCAGAACATTGTGTGCAGGTGTCCTGCAAGGAGGCATAGATACATGTGTGGGTGACTCTGGGGGA
CCCCTCATCTGTAATGGACAATTCCAGGGCATTGTATTTTGGGGAGGTGATCCCTGTGCCCAACCGCGTA
AGCCTGCCCTCTACACCAAGGTCTTTGATCATCTTCACTGGATCCTGAGCATTATTGCAGGAAATACAAC
TGCGACTTGCCCCCCG---------

>AJ001209.1 Agkistrodon acutus
ATGGTTCTGATCAGAGTGCTAGCAAACCTTCTGATACTACAGCTTTCTTACGCACAAAAATCTTCTAAAC
TGGTCATTGGAGGTGATGAATGTGACATAAATGAACATCGTTCCCTTGCACTCGTGTATATC------AC
TACCGGTTTTCTCTGTGGTGGGACTTTGATCAACCCAGAATGGGTGCTTAGCGCTGCACATTGCGACAGG
GGACCTATGCACATATTCCTTGGTATGCATAGCCTAAAGGCACCAAAAGAGAATGAGCAGAAAAGAATTG
CAAAGGAGAAGTTCTTTTGCCTCAGTAGCAAAAACTATACCAAATGGGGCAATGACATCATGTTGATCAA
GCTGGACAGTCCTGTTAATAACAGTGCACACATCGCGCCTATCAGCTTGCCTTCCAACCCCCCCATTGTG
GGCTCAGTTTGCCGTGTTATGGGATGGGGTTCAATTACATCTCCTAATGTGACTATTCCTGGTGTCCCTC
ATTGTGCTAACATTAACATACTCGATTATGAGGTGTGTCGAGCAACTAAACCA------GAGTTGCCGGC
GAAAAGCAGAACATTGTGTGCTGGTATCCTGGAAGGAGGCAAAGGTTCATGTGACGGTGACTCTGGAGGA
CCCCTCATCTGTAATGGAGAAATCCAGGGCATTGTATCTTGGGGGGGTGATATTTGTGCCCAACCGCATG
AGCCTGGCCACTACACCAAGGTCTACGATTATACTGACTGGATCAACAGCATTATTGCAGGAAATACATT
TGCGACTTGCCCCCCA---------

>AF159057.1 Deinagkistrodon acutus
ATGGTGCTGATCAGAGTGCTAGCAAATCTTCTGATACTACAGCTTTCTTACGCTCAAAAGTCTTCTGAAC
TGGTCATTGGAGGTGTTGAATGTGACATAAATGAACATCGTTTCCTTGTAGCCTTGTATGAGTTAACATC
TATGACTTTTCTCTGCGGTGGGACTTTGATCAACCAGGAATGGGTGGTCACTGCTGCACACTGCGACAGG
TTACAGCTCTACCTATACATTGGTATGCATGACAAATATGTAAAATTTGATGATGAGCAAGGAAGAGAGC
CAATTGAGAAGTACTTTTATAACTGTAGCAACAACCTTACCACACGGGACAAGGACATCATGTTGATCAG
GCTGGACAGACCTGTTGACAATAGTACACACATCGCGCCTCTCAGCTTGCCTTCCAGGCCACCCAGTGTG
GGCTCAGTTTGCCGTGTTATGGGATGGGGCGCAATCTCACCTTCTCGTGACGTTTTGCCTGATGTCCCTC
ATTGTGTTAACATTAACCTAGTAAATAATGCGGAGTGTCGAAGAGCTTACCCA------AGGTTGCCGGC
GACAAGCAGAACATTGTGTGCAGGTGTCATGCAAGGAGGCATAGATTCATGTAACCGTGACTCTGGGGGA
CCTCTCATATGTGATGGACAATTCCAGGGCGTTGTAAATTGGGGAGGCAATCCTTGTGCCCAACCGAATA
TGCCTGCCCTCTACACCAAGGTCTACGATTATAATGATTGGATCCGGAGCATTACTGCAGGAAATACAAC
TGCGGCCTGCCCCCCA---------

>AF159059.1 Deinagkistrodon acutus
ATGGTGCTGATCAGAGTGCTAGCAAACCTTCTGATACTACAGCTTTCTTACGCACAAAAGTCTTCTGAAC
TGGTCATTGGAGGTGATGAATGTAACATAAATGAACATCCTTTCCTTGTACTCGTGTAC---------TA
TGATGATTATCAATGCGGTGGGACTTTGCTCAATGAGGAATGGGTGCTCACTGCTGCACACTGCAATGGG
AAAGATATGGAGATATACCTTGGTGTGCATAGCAAAAAGGTACCAAATAAGGATGTGCAGAGAAGAGTCC
CAAAGGAGAAGTTCTTTTGTGACAGTAGCAAAACCTACACCAAATGGAACAAGGACATCATGTTGATCAG
GCTGGACAGACCTGTCAGGAAGAGTGCACACATCGCGCCTCTCAGCTTGCCTTCTAGCCCTCCCAGTGTG
GGCTCAGTTTGCCGTATTATGGGATGGGGATCAATCACACCTGTTGAAGTGACTTTTCCCGATGTCCCTT
ATTGTGCTAACATTAACCTACTCGATGATGTGGAGTGTAAACCAGGTTATCCA------GAGTTGCTGCC
AGAATACAAAACATTGTGTGCAGGTATCCTGGAAGGAGGCATAGATACATGTGGGTTTGACTCTGGGGCA
CCCCTCATCTCTAATGGACAATTCCAGGGTATTGTATCTTGGGGAGGCGATCCTTGTGCCCAACCTCGTG
AGCCTGGGGTCTACACCAATGTCTTCGATCATCTTGACTGGATCAAGGGCATTATTGCAGGAAATACAGA
TGTAACCTGCCCCCCG---------

>AF159060.1 Deinagkistrodon acutus
ATGGTGCTGATCAGAGTGCTAGCAAACCTTCTGATACTACAGCTTTCTTATGCACAAAAGTCTTCTGAAC
TGGTCATTGGAGGTGTTGAATGTGACATAAATGAACATCGTTTCCTTGCAGCCTTCTTTAAGTATCAGCC
TTGGACTTTTCAGTGCGCTGGGACTTTGATCCACGAACAATGGGTGCTCGGTGCTGCACACTGCTACAAG
AGAGGCCTGAACATATACCTTGGTATGCATAACCAAAGCATACAATTTGACGATGAGCAAAGAAGATACG
CAATTGAGGAGCACTATTATCGCTGTGATGAAAAACTTACCAAATGGGAGAAGGACGTCATGTTGCTCAA
GCTGAACAAACCTGTTAGGAACAGTACACACATCGCGCCTCTCAGCTTGCCTTCCAGCCCTCCCAGTATC
GGCTCATTTTGCCGTGTTATGGGATGGGGCATAATGTCATCTACTAAAGACATTTTGCCCGATGTCCCTC
ATTGTGCTAACATTAAACTGGTCAATTATACGGAATGTGTAGCACCTTACCCA------AATATACCGGT
GACAACAAGACTATGGTGTGCAGGTGTCCTGGAAGGAGGCATAGATACATGTCACCAAGACTCTGGGGGA
CCTCTCATATGTGATGGACAATTCCAGGGCATTGTAGCTTTTGGACGCTATCCTTGTGCCCAACCGCGTG
TGCCTGCCCTCTACACCAAGGTCTCCAATTATACTGACTGGATCCAGAACATTATTGCAGGAAAAACAAC
TACGGCTTGCCCCCCG---------

>AJ006471.1 Agkistrodon acutus
ATGGTTCTGATCAGAGTGCTAGCAAACCTTCTGATACTACAGCTTTCTTACGCACAAAAATCTTCTAAAC
TGGTCATTGGAGGTGATGAATGTGACATAAATGAACATCGTTCCCTTGCACTCGTGTATATC------AC
TACCGGTTTTCCCTGTGGTGGGACTTTGATCAACCCAGAATGGGTGCTTAGCGCTGCACATTGCGACAGG
GGACCTATGCACATATTCCTTGGTATGCATAGCCTAAAGGCACCAAAAGAGAATGAGCAGAAAAGAATTG
CAAAGGAGAAGTTCTTTTGCCTCAGTAGCAAAAACTATACCAAATGGGGCAATGACATCATGTTGATCAA
GCTGGACAGTCCTGTTAATAACAGTGCACACATCGCGCCTATCAGCTTGCCTTCCAACCCCCCCATTGTG
GGCTCAGTTTGCCGTGTTATGGGATGGGGTTCAATTACATCTCCTAATGTGACTATTCCTGGTGTCCCTC
ATTGTGCTAACATTAACATACTCGATTATGAGGTGTGTCGAGCAACTAAACCA------GAGTTGCCGGC
GAAAAGCAGAACATTGTGTGCTGGTATCCTGGAAGGAGGCAAAGGTTCATGTGACGGTGACTCTGGAGGA
CCCCTCATCTGTAATGGAGAAATCCAGGGCATTGTATCTTGGGGGGGTGATATTTGTGCCCAACCGCATG
AGCCTGGCCACTACACCAAGGTCTACGATTATACTGACTGGATCAACAGCATTATTGCAGGAAATACATC
TGCGACTTGCCCCCCA---------

>AF333768.1 Deinagkistrodon acutus
ATGGTGCTTATCAGAGTGCTAGCAAACCTTCTGATACTACAGCTTTCTTACGCACAAAAATCTTCTAAAC
TGGTCATTGGAGGTGATGAATGTGACATAAATGAACATCGTTCCCTTGCACTCGTGTATATC------AC
TACCGGTTTTCTCTGTGGTGGGACTTTGATCAACCCAGAATGGGTGCTTAGCGCTGCACATTGCGACAGG
GGACCTATGCACATATTCCTTGGTATGCATAGCCTAAAGGCACCAAAAGAGGATGAGCAGAAAAGAATTG
CAAAGGAGAAGTTCTTTTGCCTCAGTAGCAAAAACTATACCAAATGGGGCAATGACATCATGTTGATCAA
GCTGGACAGTCCTGTTAATAACAGTGCACACATCGCGCCTATCAGCTTGCCTTCCAACCCCCCCAGTGTG
GGCTCAGTTTGCCGTGTTATGGGATGGGGTTCAATTACATCTCCTAATGTGACTATTCCTGGTGTCCCTC
ATTGTGCTAACATTAACATACTCGATTATGAGGTGTGTCGAGCAACTAAACCA------GAGTTGCCGGC
GAAAAGCAGAACATTGTGTGCTGGTATCCTGGAAGGAGGCAAAGGTTCATGTGACGGTGACTCTGGAGGA
CCCCTCATCTGTAATGGAGAAATCCAGGGCATTGTATCTTGGGGGGGTGATATTTGTGCCCAACCGCATG
AGCCTGGCCACTACACCAAGGTCTACGATTATACTGACTGGATCAACAGCATTATTGCAGGAAATACATC
TGCGACTTGCCCCCCA---------

>AY861382.1 Deinagkistrodon acutus
ATGGTGCTGATCAGAGTGCTAGCAAACCTTCTGATACTACAGCTTTCTTACGCACAAAAGTCTTCTGAAC
TGGTCATTGGAGGTGTTGAATGTGACATAAATGAACATCGTTTCCTTGCAGCCTTCTTTAAGTATCAGCC
TTGGACTTTTCAGTGCGCTGGGACTTTGATCCACGAACAATGGGTGCTCGGTGCTGCACACTGCTACAAG
AGAGGCCTGAACATATACCTTGGTATGCATAACCAAAGCATACAATTTGACGATGAGCAAAGAAGATACG
CAATTGAGGAGCACTATTATCGCTGTGACGAAAAACTTACCAAATGGGAGAAGGACGTCGTGTTGCTCAA
GCTGAACAAACCTGTTAGGAACAGTACACACATCGCGCCTCTCAGCTTGCCTTCCAGCCCTCCCAGTATC
GGCTCACTTTGCCGTGTAATGGGATGGGGCATAATGTCATCTACTAAAGACATTTTGCCCGATGTCCCTC
ATTGTGCTAACATTAAACTGGTCAATTATACGGAATGTGTAGCACCTTACCCA------AATATACCGGT
GACAACAAGATTATGGTGTGCAGGTATCCTGGAAGGAGGCATAGATACATGTCACCAAGACTCTGGGGGA
CCTCTCATATGTGATGGACAATTCCAGGGCATTGTAGCTTTTGGACGCTATCCTTGTGCCCAACCGCGTG
TGCCTGCCCTCTACACCAAGGTCTCCAATTATACTGACTGGATCCAGAACATTATTGCAGGAAAAACAAC
TACGGCTTGCCCCCCG---------

>AY861383.1 Deinagkistrodon acutus
ATGGTGCTGATCAGAGTGCTAGCAAACCTTCTGATACTACAGCTTTCTTACGCACAAAAGTCTTCTGAAC
TGGTCATTGGAGGTGTTGAATGTGACATAAATGAACATCGTTTCCTTGCAGCCTTCTTTAAGTATCAGCC
TTGGACTTTTCAGTGCGCTGGGACTTTGATCCACGAACAATGGGTGCTCGGTGCTGCACACTGCTACAAG
AGAGGCCTGAACATATACCTTGGTATGCATAACCAAAGCATACAATTTGACGATGAGCAAAGAAGATACG
CAATTGAGGAGCACTATTATCGCTGTGACGAAAAACTTACCAAATGGGAGAAGGACGTCGTGTTGCTCAA
GCTGAACAAACCTGTTAGGAACAGTACACACATCGCGCCTCTCAGCTTGCCTTCCAGCCCTCCCAGTATC
GGCTCACTTTGCCGTGTAATGGGATGGGGCATAATGTCATCTACTAAAGACATTTTGCCCGATGTCCCTC
ATTGTGCTAACATTAACCTGTTAAATTATACGGAATGTGTAGCACCTTACCCA------AATATACCGGT
GACAACAAGATTATGGTGTGCAGGTATCCTGGAAGGAGGCATAGATACATGTCACCAAGACTCTGGGGGA
CCTCTCATATGTGATGGACAATTCCAGGGCATTGTATCTTATGGGGCGCATCCTTGTGGCCAAGGTCCTA
AGCCTGGTATCTACACCAATGTCTTCGATTATACTGACTGGATCCAGAGAAATATTGCAGGAAATACAGA
TGCGACTTGCCCCCCG---------

>AY861138.1 Deinagkistrodon acutus
ATGGTGCTGATCAGAGTGCTAGCAAACCTTCTGATACTACAGCTTTCTTACGCACAAAAGTCTTCTGAAC
TGGTCATTGGAGGTGATGAATGTGACATAAATGAACATCGTTTCCTTGCAGCCTTGTATACGTCTGAGCC
TTGGACTTTTCACTGCGCTGGGACTTTGATCCACAAACAATGGGTGCTCGGTGCTGCACACTGCTACAAG
AGAGGCCTGAACATATACCTTGGTATGCATAACCAAGGCATACAATTTGACGATGAGCAAAGAAGATACG
CAATTGAGGAGCACTATTATCGCTGTGACGAAAAACTTACCAAATGGGAGAACGACGTCGTGTTGCTCAA
GCTGAACAAACCTGTTAGGAGAAGTACACACATCGCACCTCTCAGCTTGCCTTCCAGCCCTCCCAGTATC
GGCTCAGTTTGCCGTGTTATGGGATGGGGCATAATGTCATCTACTAAAGACATTTTGCCCGATGTCCCTC
ATTGTGCTAACATTAAACTGGTCAATTATACGGAATGTGTAGCACCTTACCCA------AATATACCGGT
GACAACAAGATTATGGTGTGCAGGTATCCTGGAAGGAGGCATAGATACATGTCACCAAGACTCTGGGGGA
CCTCTCATATGTGATGGACAATTCCAGGGCATTGTAGCTTTTGGACGCTATCCTTGTGCCCAACCGCGTG
TGCCTGCCCTCTACACCAAGGTCTCCAATTATACTGACTGGATCCAGAACATTATTGCAGGAAAAACAAC
TACGGCTTGCCCCCCG---------

>EU681180.1 Deinagkistrodon acutus
ATGGTGCTGATCAGAGTGCTAGCAAACCTTCTGATACTTCAGCTTTCTTACGCACAAAAATCTTCTGAAC
TGGTCATTGGAGGTAATGAATGTAACATAAATGAACATCGTTTCCTTGTAGCCTTGTATGACAATTTGAC
TGGGACTTTGGACTGCGGTGGGACTTTGATCAATCAGGAATGGGTGCTCAGCGCTGCACACTGCGACAGG
ACAAGTGTGGTCATATACCTTGGTATGCATAACAAAAGTGTAAACAATGACGATCAGCAGAGAAGATCCC
CAAAGGAGAAGTACTTTTTTAACTGTAGCAATAGCTTTACCCAACTGGAAAAGGACATCATGTTGATCAG
GCTGGACAGTCCTGTTAACAACAGTACACACATCGCGCCTCTCAGCTTGCCTTCCAGCCCTCCCAGTATG
GACTCAGTTTGCCGTGTTATGGGATGGGGCGCAATCACATCTCCTAAAGAGACTTTTCCCGAGGTCCCTC
GTTGTGCTAACATTAACCTGTTCGATTATACGGTGTGTCGTGGAGCTTTCTCA------AGGTTGCCAGA
GACAAGAAGAATATTGTGTGCAGGTGTCATGGAAGGAGGCATAGATACATGTAATCATGACTCTGGGGGA
CCTCTCATCTGTGATGGACAATTCCAGGGCATTGTATCTTGGGGACCCTATCCTTGTGCCCAACCACGTA
AGCCTGCCCTTTACACCAATGTCTTCAATTATAATGGTTGGATCCGGAGCATTATTGCCGGAAATATCGA
TGCGGCTTGCCCCCCG---------

>HQ270465.1 Daboia russellii siamensis
ATGGTGCTGATCAAAGTGCTAGCAAACCTTCTGGTACTACAGCTTTCTTACGCACAAAAGTCTTCTGAAC
TGGTCGTTGGAGGTGATGAATGTAACATAAATGAACATCGTTCCCTTGTATTCTTGTAT---------AA
CAATAGCTTTGGCTGCAGTGGGACTTTGATCAACCAGCAATGGGTGCTCAGCGCTGTACACTGCGACATG
GAAAATGTGCGGATATACCTTGGTGTGCATAACCTCACTCTACGAAATAATGCGGAG---ATAAGACTCC
CAGAGGAGAGGTTCTTTTGTCTCAGTAACAAAAACTATACCAAATGGGACAAGGACATCATGTTGATCAA
GCTGGACAGACCTGTTAAAACCAGTACATACATCGCGCCTCTCAGCTTGCCTTCCAGTCCTCCCCGTGTG
GGCTCAGTTTGCCGTATTATGGGATGGGGTGCAATCACATCTCCTAATGAGACTTTTCCCGGTGTAACTC
ATTGTGCTAACATCAACATACTCCCTTATTCAGTGTGTCGAGCAGCTTACAAA------GGGTTACCGGC
ACAAAGCAGAACACTGTGTGGAGGTATCCTGGAAGGAGGCATAGGTTCATGTATGGGTGACTCTGGGGGA
CCGCTCATCTGTAATGGAGAAATGCACGGCATTGTAGCTTGGGGGGACGATACTTGTGCCCAACCTCATA
AGCCTGTCCACTACACCAAGGTCTACGATTATACTGACTGGATCCAGAGCATTATTGCAGGAAATACAGC
TGCGACTTGCCCACCG---------

>DQ464238.1 Sistrurus catenatus edwardsi
ATGGTGCTGATCAGAGTGCTAGCAAACCTTCTGATACTACAGCTTTCTTATGCACAAAAGTCTTCTGAAC
TGGTCGTTGGAGGTGATGAATGTAACATAAATGAACATCGTTTCCTTGTAGCCTTGTATCACTCTAGGTC
TAAGACTTTTCTCTGCGGTGGGACTTTGCTCAATGAGGAATGGGTGCTCACTGCTGCACACTGTGACAGG
AGAAATATGCAGATAAAGCTTGGTATGCATAGCAAAACTGTACCAAATGAGGATGAGCAGACAAGAGTCC
CAAAGGAGAAGTTCTTTTGTCTTAGTAGCAAAAACTATACCCTTTGGGACAAGGACATCATGTTGATCAG
GCTGGACAGACCTGTTAGCAACAGTGAACACATCGCGCCTCTCAGCTTGCCTTCCAGCCCTCCTAGTGTG
GGCTCAGTTTGCCGTATTATGGGATGGGGCAGAATCTCACCTAATAAAGAGACTTATCCCAATGTCCCTC
ATTGTGCTAACATTAACATACTCAATTATGAGGTGTGTGTAGCAGCTTACCCAGAATATATGTTGCCAGC
AACAAGCAGAACATTGTGTGCAGGTATCCTGGAAGGAGGCAAAGATTCCTGTAAGGGTGACTCTGGGGGA
CCCCTCATCTGTAATGGACAATTCCAGGGCATTTTATCTTGGGGAGATGATCCTTGTGGTTACGTACTTC
AGCCTGCCCTCTACACCGGGGTCTTCGATCATCTTGACTGGATCCAGAGCATTATCGCAGGAAATACAGA
TGCAACCTGTCCCCCA---------

>DQ464239.1 Sistrurus catenatus edwardsi
ATGGTGCTGATCAGAGTGCTAGCAAACCTTCTGATACTACAGCTTTCTTATGCACAAAAGTCTTCTGAAC
TGATCATTGGAGGTGATGAATGTAACATAAATGAACATCGTTTCCTTGCACTTGTGTAC---------TC
TGATGGGAATCAATGCGGTGGGACTTTGATCAATGAGGAATGGGTGCTCACTGCTGCACACTGCGAAGGG
AACAAAATGAAGATACATCTTGGTATGCATAGCAAAAAGGTACCAAATAAGGATAAACAGACAAGAGTCC
CAAAGGAGAAGTTCTTTTGTGTCAGTAGCAAAAACTACACCTTTTGGGACAAGGACATCATGTTGATCAG
GCTGGACAGACCTGTTGGCAACAGTGAACACATTGCGCCTCTCAGCTTGCCTTCCAGCCCTCCCAGTGTG
GGCTCAGTTTGCCGTATTATGGGATGGGGCACAATCTCACCTACTAAAGTGATTTTGCCTGATGTCCCTC
ACTGTGTTAACATTAACCTACTCAATTATTCGGTGTGTCGAGCAGCTTACCCAGAATATGGGTTGCCAGC
GACAAGCAGAACATTGTGTGCAGGTATTCTGGAAGGAGGCAAAGATACATGTGTGGGAGACTCTGGGGGA
CCCCTCATTTGTAATGGACAATTCCAGGGAATTGCATCTTGGGGGAGCCCTAACTGTGGTTACGTGCGTG
AGCCTGGCCTCTACACCAAGGTCTTCGATCATCTTGACTGGATCCAGAGCATTATTGCAGGAAATACAGA
TGCGACCTGCCCCCCA---------

>DQ464242.1 Sistrurus catenatus edwardsi
ATGGTGCTGATCAGAGTGCTAGCAAACCTTCTGATACTACAGCTTTCTTACGGACAAAAGTCTTCTGAAC
TGGTCATTGGAGGTGATGAATGTAACATAAATGAACATCGTTCCCTTGCACTCGTGTATATC------AC
TAACGGTTTTCTCTGCGGTGGGACTTTGATCAACCAGGAATGGGTGCTCACTGCTGCACACTGCGACAGG
GGAAATATGCTCATATTCTTCGGTGTGCATAGACTAAAGGGACTAAATAAGGATGCGCAGACAAGAGTCG
CAAAGGAGAAGTTCATTTGTCCCAATAGGAAAAAAAATGATGAAAAGGACAAGGACATCATGTTGATCAG
GCTGGACAGTCCTGTTAACAGCAGTACACACATCGCGCCTATCAGCTTGCCTTCCAACCCTCCCAGTGTG
GGCTCAGTTTGCCATATTATGGGATGGGGCGCAATCACATCTCCTAATGTGACTTTACCCGGTGTCCCTC
ATTGTGCTAACATTAACATACTCGATCATGAGGTGTGTCAAGCAGCTTATCCA------TCATTGACCGC
GACAAGCAGAACATTGTGTGCAGGTATCCTGGAAGGAGGCAAAAGTTCATGTGACGGTGACTCTGGGGGA
CCCCTCATCTGTAATGGAGAAATCCAGGGCATTGTATCTTGGGGGGGCGATATTTGTGCCCAACCCCGTG
AGCCTGGCGTCTACACCAAGGTCTTCGATTATACTGATTGGATCCAGAACATTATTGCAGGAAATACAGA
TGCGACCTGCCCCCCA---------

>DQ464243.1 Sistrurus catenatus edwardsi
------------------------------------------------------------TCTTCTGAAC
TGGTCATTGGAGGTGATGAATGTAACATAAATGAACATCGTTTCCTTGTAGCCTTGTATCACTCTAGGTC
TAAGACTTTTCTCTGCGGTGGGACTTTGCTCAACGAGGAATGGGTTCTCACTGCTGCACACTGCAACAGG
GTATTTTTGTACATCAGGCTTGGTATGCATAACAAAAATGTAAATTTTGACGATGACCAGAGAAGATACC
CAAAGAAGAAGTACTTTTTTCGCTGTCACAATAACTTTACCAAACGGGACAAGGACATCATGTTGATCAG
GCTGAACAAACCTGTTAGTTACAGTGAACACATTGCGCCTCTCAGCTTGCCTTCCAGCCCTCCCAGTGTG
GGCTCAGTTTGCCGTGCAATGGGATGGGGCCAAACCACATCTCCTCAAGAGACTTTGCCCGATGTCCCTC
ATTGTGCTAACATTAACCTACTCGATTATGAAGTGTGTCGAGCAGCTCACCCACAATTTGGGTTGCCAGC
GACAAGCAGAATATTGTGTGCAGGTGTCCTGGAAGGAGGCATAGATACATGTCATCGTGACTCTGGGGGA
CCCCTCATCTGTAATGGGCAATTCCAGGGCATTGTATCTTGGGGAGATGGTTCTTGTGCCCAACCGGATA
AGCCTGCCCTCTACAGCAAGGTCTTTGATCATCTTGACTGGATCCAGAACATTATTGCAGGAAATACAAC
TGTGAATTGCCCCCCG---------

>DQ464244.1 Sistrurus catenatus edwardsi
ATGGCGCTGATCAGACTGCTAGTAAACCTTCTGATACTACAGCTTTCTTACGCACAAAAGTCTTCTGAAC
TGGTCATTGGAGGTGATGAATGTAACGTAAATGAACATCGTTTCCTTGCACTCTTGTAT---------TC
TGACAAGTTTCAATGCGGTGGGACTTTGATCAATGAAGAATGGGTGCTCACTGCTGCACACTGCAACAGA
AGACACATGTACATATTCCTTGGTGTGCATAACATAAGCGTAAAATATGATGATGAGCAGAGAAGATTCC
CAAAGAAGAAGTACTTTTGCCTGAGTAGCAGAAACTATACCAAAGGGGACAAGGACATCATGTTGATCAG
GCTGAACAAACCTGTTAGGAAAAGTGAACACATCGCGCCTCTCAGCTTGCCTTCCAGTCCTCCCAGTGTG
GGCTCAGTTTGCCGTGTTATGGGATGGGGCACAATCACATCTCCTAATGTGATGTTGCCCGATGTCCCTT
ACTGTGCTAACATTAACATACTTGATTATGAGGTGTGTCAAGCAGCTTACGGA------GGATCGCCAGC
AACAAGCAGAACATTGTGTGCAGGTATCCTGGAAGGAGGCAAAGATTCATGTGACGGTGACTCTGGGGGA
CCCCTCATCTGTAATGGACAATTCCAGGGCATTGTATCTTGGGGAGCCGATACTTGTGCCCAACCGCGTG
CGCCTGGCTTCTACACCAATGTCTTTGATTATACTGACTGGATCCAAAGCATTATTTCAGGAAATACAGA
TGCGACCTGCCCTCCG---------

>DQ464245.1 Sistrurus catenatus edwardsi
ATGGTGCTGATCAGAGTGCTAGCAACCCTTCTGATACTACAGCTTTCTTACGCACAAAAGTCTTCTGAAC
TGGTCGTTGGAGGTCGTCCATGTAACATAAATGAACATCGTTCCCTTGTTGTCTTATTTAAC------TC
TAGCGGTTTTCTCTGCGCTGGGACTTTGATCAACCAGGAATGGGTGCTCACTGCTGCACACTGCGACATT
AAAAATTTCCAGATACAGCTTGGTGTGCATAGCAAAAAGGTACGAAATGAGGATGAGCAGACAAGAGACC
CAAGGGAGAAGTTCTTTTGTCTCGGTAGCAAAACCAATAACGAATGGGAGAAGGACATCATGTTGATCAG
GCTGAACAATCCTGTTAGCAACAGTGCACACATTGCGCCTCTCAGCTTGCCTTCTAGCCCTCCCAGTGTG
GGCTCACTTTGCCGTATTATGGGATGGGGCACAATCTCATCTACTAAAGAAATTTATCCCAATGTCCCTC
GTTGTGCTAACATTAACATACTCGATTATGCAGTGTGCCGAGCAGCATACCCA------TGGTGGCCGGT
GACAACCAGAATATTGTGTGCAGGTATTCTGGAAGGAGGCAAAGATTCATGTCAAGGTGACTCTGGGGGA
CCCCTCATCTGTAATGGAGAAATCCAGGGTATTGTATCTTGGGGGGCGCATCCTTGTGGCCGACGTCTTA
ATCCTGGCTTCTACACCAAGGTCTTTGATTACATTGACTGGATCCAAAGCATTACTGCAGGAAATACAAC
TGTGACTTGCCCCCAG---------

>DQ464247.1 Sistrurus catenatus edwardsi
ATGGTGCTGATCAGAGTGCTAGCAAACCTTCTGATACTACAGCTTTCTTATGCACAAAAGTCTTCTGAAC
TGATCATTGGAGGTGAAGAATGTAACATAAATGAACATCGTTTCCTTGTAGCCTTGTATCACTCTAGGTC
TAAGACTTTTCTCTGCGGTGGGACTTTGCTCAACGAGGAATGGGTGCTCACTGCTGCACACTGCAACAGG
GTATTTATGTACATCAGGCTTGGTATGCATAACAAAAATGTAATATTTGACGATGACCATATAAGATACG
CAAAGGAGAAGTACTTTTTTCGCTGTCGCAATAACTTTACCAAATGGGACAAGGACATCATGTTGATCAG
GCTGAACAAACCTGTTAGTTACAGTGAATACATCGCGCCTCTCAGCTTGCCTTCCAGCCCTCCCAGTGTG
GGCTCAGTTTGCCGTGTTATGGGATGGGGCCAAACCACATCTCCTCAAGAGACTTTGCCCGATGTCCCTC
ATTGTGCTAACATTAACCTACTTGATTATGAAGTGTGTCGAGCAGCTTACTCA------TCGTTGCCGGC
GACAAGCAGAGTATTGTGTGCAGGTGTCCTGGAAGGAGGCATAGATACATGTAATCGTGACTCTGGGGGA
CCCCTCATCTGTGATGGGCAATTCCAGGGCATTGTATCTTGGGGAGATGGTTCTTGTGCCCAACCGGATA
AGCCTGCCCTCTACAGCAAGGTCTTTGATCATCTTGACTGGATCCAGAACATTATTGCAGGAAATACAAC
TGTGAATTGCCCCCCG---------

>DQ464246.1 Sistrurus catenatus edwardsi
ATGGTTCTAATCAGAGTGCTGGCAAACCTTCTGATACTGCAGCTTTCTTACGCACAAAAGTCTTCTGAAC
TGATCATTGGAGGTGAAGAATGTATCATAAATGAACATCGTTTCCTTGTAGCCTTGTACTCCTTTAAATC
TAAGAGGTTTCACTGCAGTGGGACTTTGATCAACCAGGAATGGGTGCTGACTGCTGCACACTGCAACAGG
AAAAATATCCGGATAAAGCTTGGTACGCATAGCACAAAGGTAACAAATGAGGATGTGCAGACAAGAGTCC
CAAAGAAGAAGTTCTTTTGTCTCAGTAGCAAAACCTACACCAGATGGGACAAGGACATCATGTTGATCAG
GCTGAAAAGACCTGTTAACAACAGTGAACACATCGTGCCTGTGAACTTGCCTTCCAACCCTCCCAGTCTG
GGCTCAGTTTGCCATATTATGGGATGGGGCGCAACCACATCTCCTAATGTGACTTTACCCGGTGTCCCTC
ATTGTGCTAACATTAACATACTCGATCATGAGGTGTGTCAAGCAGCTTATCCA------TCATTGACCGC
GACAAGCAGAACATTGTGTGCAGGTATCCTGGAAGGAGGCAAAAGTTCATGTGACGGTGACTCTGGGGGA
CCCCTCATCTGTAATGGAGAATTCCAGGGCATTGTATTTTGGGGACCCGATACTTGTGCCCAACCGGATA
AGCCTAGCCTCTACACCAAGGTCTTTGATCATCTTGACTGGATCCAGAGCATTATTGCAGGAAATAAAAC
TGTGAATTGCCCCCCG---------

>HQ414117.1 Crotalus adamanteus
ATGGTGCTGATCAGAGTGCTAGCAAACCTTCTGATACTACAGCTTTCTTACGCACAAAAGTCTTCTGAAC
TGGTCATTGGAGGTGATGAATGTAACATAAATGAACATCGTTTCCTTGCAATCGTGCAC---------AC
TGACATCTCTCTATGCACTGGGACTTTGATCAACCAGGAATGGGTGCTCACTGCTGCACACTGTGACGGG
GGAAATATGGACATATACCTTGGTGTGCATAACGAAAGTGTACGATATGACGATGAGGAGGGAAGAGTCC
CAGCGGAGAAGTTCTTTTGCCTCAGTAGCAGAAACTTTACCAAATGGGACAAGGACATCATGTTGATCAG
GCTGAACATACCTGTTAGGAACAGTGCACACATCGCGCCTCTCAGCTTGCCTTCCAGCCCTCCCAGTGTG
GGCTCAGTTTGCCGTGTTATGGGATGGGGCACAATCACATCTCCTAATGAGACTTATCCCGATGTTCCTC
ATTGTGCTAACATTAACCTATTCGATTATGAGGTGTGTCTAGCAGCTTACCCAGAATTTGGGTTGCCGGC
GACAAGTAGAACATTGTGTGCAGGTATCCTGGAAGGAGGCAAAGATACATGTGGGACTGACTCTGGGGGA
CCCCTCATCTGTAATGGACAATTCCAGGGCATTGTATCTTGGGGAGACAATCCTTGTGCCCAACCGCATA
AGCCTGCCCTCTACACCAAAGTCTTCGATCATCTTGAATGGATCCAGAGCATTATTGCAGGAAATACAAA
TGTGACCTGCCCCCCA---------

>HQ414118.1 Crotalus adamanteus
ATGGTGCTGATCAGAGTGCTAGCAAACCTTCTGATACTACAGCTTTCTTACGCACAAAAGTCTTCTGAGC
TGGTCATTGGAGGTGATGAATGTAACATAAATGAACATCGTTTCCTTGTAGCCTTGTATGATTATTGGTC
TCAGAGTTTTCTCTGCGGTGGGACTTTGATCAACGAGGAATGGGTGCTCACCGCTAAACACTGCGACAGG
ACACATATCTTAATATACGTTGGTGTGCATGACCGAAGTGTGCAATTTGACAAGGAGCAGAGAAGATTCC
CAAAGGAGAAGTACTTTTTTGACTGTAGCAATAACTTTACCAAATGGGACAAGGACATCATGTTGATCAG
GCTGAACAAACCTGTTAGTTACAGTGAACACATCGCGCCTCTCAGCTTGCCTTCCAGCCCTCCCATTGTG
GGCTCAGTTTGCCGTGCAATGGGATGGGGCCAAACCACATCTCCTCAAGAGACTTTGCCTGATGTCCCTC
ATTGTGCTAACATTAACCTACTCGATTATGAAGTGTGTCGAACAGCTCACCCACAATTTCGGTTGCCAGC
GACAAGCAGAACATTGTGTGCAGGTGTCCTGGAAGGAGGCATAGATACATGTAATCGTGACTCTGGGGGA
CCCCTCATCTGTAATGGGCAATTCCAGGGCATTGTATTTTGGGGACCCGATCCTTGTGCCCAACCGGATA
AGCCTGGCCTCTACACCAAGGTCTTCGATCATCTTGACTGGATCCAGAGCATTATTGCAGGAGAGAAAAC
TGTGAATTGCCCCCCG---------

>HQ414121.1 Crotalus adamanteus
ATGGTGCTGATCAGAGTGCTAGCAAACCTTCTGATACTACAGCTTTCTTACGCACAAAAGTCTTCTGAAC
TCGTCATTGGAGGTGATGAATGTAACATAGATGAACATCGTTTCCTTGTAGCCTTGTATCACTCTAGGTC
TAAGACTTTTCTCTGCGGTGGGACTTTGCTCAACGAGGAATGGGTGCTCACTGCTGCACACTGCAACAGG
GTATTTATGTACATCAGGCTTGGTATGCATAACAAAAATGTAAAATTTGATGATGAGCAGATAAGATACG
CAAAGGAGAAGTACTTTTTTCGCTGTCACAATAACTTTACCAGATGGGACAAGGACATCATGTTGATCAG
GCTGAACAAACCTGTTAGTTACAGTGAACACATCGCGCCTCTCAGCTTGCCTTTCAGCCCTCCCAGTGTG
GGCTCAGTTTGCCGTGCAATGGGATGGGGCCAAACCACATCTCCTCAAGAGACTTTGCCTGATGTCCCTC
ATTGTGCTAACATTAACCTACTCGATTATGAAGTGTGTCGAACAGCTCACCCACAATTTCGGTTGCCAGC
GACAAGCAGAACATTGTGTGCAGGTGTCCTGGAAGGAGGCATAGATACATGTAATCGTGACTCTGGGGGA
CCCCTCATCTGTAATGGGCAATTCCAGGGCATTGTATTTTGGGGACCCGATCCTTGTGCCCAACCGGATA
AGCCTGGCCTCTACACCAAGGTCTTCGATCATCTTGACTGGATCCAGAGCATTATTGCAGGAGAGAAAAC
TGTGAATTCGCCCCCG---------

>HQ414122.1 Crotalus adamanteus
ATGGTGCTGATCAGAGTGCTAGCAAACCTTCTGATACTACAGCTTTCTTACGCACAAAAGTCTTCTGAAC
TGGTCATTGGAGGTGATGAATGTAACATAAATGAACATCGTTTCCTTGTAGCCTTGTATGAC------CC
TGACAGGTTTCTCTGTAGTGGGATTTTGCTCAACGAGGAATGGGTGCTCACTGCTGCACACTGCGACAGG
AGAAATATCCGGATAAAGCTTGGTATGCATAGCAAAACTGTACCAAATGAGGATGAGCAGACCAGAGTCC
CAAAGGAGAAGTTCTTTTGTCTTAGTAGCAAAAACTATACCCTTTGGGACAAGGACATCATGTTGATCAG
GCTGGACAGCCCTGTTAGCAACAGTGAACATATCGCGCCTCTCAGCTTGCCTTCCAGCCCTCCTAGTGTG
GGCTCAGTTTGCCGTATTATGGGATGGGGCAGAATCTCACCTAGTAAAGAGACTTATCCCGATGTCCCTC
ATTGTGCTAACATTAACCTACTCGATTATGAGGTGTGTCTAGCAGCTTACCCAGAATTTGGGTTGCCAGC
GACAAGCAAAACATTGTGTGCAGGTATCCTGGAAGGAGGCAAAGATACATGTGTGGGTGACGCTGGGGGA
CCCCTCATCTGTAATGGACAATTCCAGGGCATTTTATCTTGGGGAGATGATCCTTGTGCCCAACCGCGTT
TGCCTGCCGTCTATACCAAGGTCTTCGATCATCTTGACTGGATCCAGAGCATTATTGCAGGAAATACAGA
TGCAACTTGCCCCTTTGTAAACTTT

>GU012098.1 Echis coloratus
ATGGTGCTGATCAGAGTGCTAGCAAACCTTCTGGTACTACAGCTTTCTTACGCGCAAAAGTCTTCTGAAC
TGGTCATTGGAGGTGCTGAATGTGACATAAACGAACATCGTTCCCTTGTACTCGTGTATAAT------GC
TAGCGGGTTTCTCTGTGGTGGAACTTTGATCAACCGGGAATGGGTGCTCAGTGCTGCACACTGTTACATG
AAAAATATGCGGATATATCTTGGTTTGCATAACTTCAGTCTACCAAATAATGATCAGCAGAGACGAGGAG
CAAGGGAGACGTACTTTTGTCTCCCTAGCAGAAACTATACCAAATGGGACAAGGACATCATGTTGATCAA
GCTGAACAGACCTGTTAACTACAGTACACACATCGCACCTCTCCGCTTACCTTCCAACCCTCCCCATCTG
GGCTCAGTTTGCCATATTATGGGATGGGGCGCAATCACATCTCCTAATGAGACTCATCCCGATGTCCCTC
ATTGTGCTAACATCAACATACTCCGTTATTCGATATGTCGAGCAGCTTACGGA------GGGTTACCAGC
ACAAAGCAGAACACTCTGTGCAGGTATCCTAGGAAGACGCATAGGTTCATGTAAGGGTGACTCTGGGGGA
CCCCTCATCTGTAATGGACAAATCCAGGGCATTGTATCTTGGGGGGCAAAGGTTTGTGCCAGACCTCGTG
CTCCTGGCCTCTACACCAAGGTCTTCGAT---ACTGATTGGATCCAGAGCATTATTGCAGGAAATACAAC
TGCG------CCCCCA---------

>GU012106.1 Echis coloratus
ATGGTGCTGATCAGAGTGCTAGCAAACCTTCTGGTACTTCAGCTTTCTTATGCACAAAGGTCTTCTGAAC
TGGTCACTGGAGGTGCTGAATGTGACATAAATGAACATCCTTTCCTCGTAGCCTTGCATACTGCTAGATC
TAAGAGGTTTCATTGTACTGGGACTTTGATCGACAACCAATGGGTGCTCACTGCTGCACGCTGCGACAGG
AAAAATATCCGGATAAAGGTTGGTGTGCATAACAAAAATAAACGAAATAAGGATGAGATGATGAGAGTCC
CAGCGGAGAAGTTCTTTTGTGCCAGTAGCAAAACCTACACCAGATGGGACAAGGACATCATGTTGATCAG
GTTGAAAAGACCTGTTAATGGCAGTACACACATCGCGCCTCTCAGCTTGCCTTCCAACCCTGCCAGTGTG
GACTCAGAGTGCCGTATTATGGGATGGGGCACAATCACAACTACTAAAGTGACTTATCCCGATGTCCCTC
ATTGTGCTAACATTAAGATATTCGATTATTCGGTGTGTCGAGAAGCTTACCGA------AAGTTACCAGA
GAAAAGCAGAACATTGTGTGCAGGTATCCTGGAAGGAGGCATAGATTCATGTAAGGCTGACACTGGGGGA
CCGCTCATCTGTAATGGACAATTCCAGGGCATTGCATCTTGGGGGGGAAAACCTTGTGCCCAACCTCTTA
AGCCTGCCCTCTACACCAACGTCTTTGATTATAATGACTGGATCAAGAGCATTATTGCAGGAAATACAGA
TGCGACTTGCCCCCCA---------

>GU012107.1 Echis coloratus
ATGGTGCTGATCAGAGTGCTAGCAAACCTTCTGGTACTTCAGCTTTCTTATGCACAAAGGTCTTCTGAAC
TGGTCACTGGAGGTGCTGAATGTGACATAAATGAACATCCTTTCCTCGTAGCCTTGCATACTGCTAGATC
TAAGAGGTTTCACTGTACTGGGACTTTGATCGACAACCAATGGGTGCTCACTGCTGCACGCTGCGACAGG
AAAAATATCCGGATAAAGGTTGGTGTGCATAACAAAAATAAACGAAATAAGGATGAGATGATGAGAGTCC
CAGCGGAGAAGTTCTTTTGTGCCAGTAGCAAAACCTACACCAGATGGGACAAGGACATCATGTTGATCAG
GTTGAAAAGACCTGTTAATGGCAGTACACACATCGCGCCTCTCAGCTTGCCTTCCAACCCTGCCAGTGTG
GACTCAGAGTGCCGTATTATGGGATGGGGCACAATCACAACTACTAAAGTGACTTATCCCGATGTCCCTC
ATTGTGCTAACATTAAGATATTCGATTATTCGGTGTGTCGAGAAGCTTACCGA------AAGTTACCAGA
GAAAAGCAGAACATTGTGTGCAGGTATCCTGGAAGGAGGCATAGATTCATGTAAGGCTGACACTGGGGGA
CCGCTCATCTGTAATGGACAATTCCAGGGCATTGCATCTTGGGGGGGAAAACCTTGTGCCCAACCTCTTA
AGCCTGCCCTCTACACCAACGTCTTTGATTATAATGACTGGATCAAGAGCATTATTGCAGGAAATACAGA
TGCGACTTGCCCCCCA---------

>GU012108.1 Echis coloratus
ATGGTGCTGATCAGAGTGCTAGCAAACCTTCTGGTACTTCAGCTTTCTTATGCACAAAGGTCTTCTGAAC
TGGTCACTGGAGGTGCTGAATGTGACATAAATGAACATCCTTTCCTCGTAGCCTTGCATACTGCTAGATC
TAAGAGGTTTCATTGTACTGGGACTTTGATCGACAACCAATGGGTGCTCACTGCTGCACGCTGCGACAGG
AAAAATATCCGGATAAAGGTTGGTGTGCATAACAAAAATAAACGAAATAAGGATGAGATGATGAGAGTCC
CAGCGGAGAAGTTCTTTTGTGCCAGTAGCAAAACCTACACCAGATGGGACAAAGACATCATGTTGATCAG
GTTGAAAAGACCTGTTAATGGCAGTACACACATCGCGCCTCTCAGCTTGCCTTCCAACCCTGCCAGTGTG
GACTCAGAGTGCCGTATTATGGGATGGGGCACAATCACAACTACTAAAGTGACTTATCCCGATGTCCCTC
ATTGTGCTAACATTAAGATATTCGATTATTCGGTGTGTCGAGAAGCTTACCGA------AAGTTACCAGA
GAAAAGCAGAACATTGTGTGCAGGTATCCTGGAAGGAGGCATAGATTCATGTAAGGCTGACACTGGGGGA
CCGCTCATCTGTAATGGACAATTCCAGGGCATTGCATCTTGGGGGGGAAAACCTTGTGCCCAACCTCTTA
AGCCTGCCCTCTACACCAACGTCTTTGATTATAATGACTGGATCAAGAGCATTATTGCAGGAAATACAGA
TGCGACTTGCCCCCCA---------

>GU012112.1 Echis coloratus
ATGGTGCTGATCAGAGTGCTAGCAAACCTTCTGGTACTTCAGCTTTCTTACGCACAAAAGTCTTCTGAAC
TGATCATTGGAGGTGCTGAATGTAACATAAATGACCATCGTTTCCTTGTAGCCTTGTATAACTATCGGAC
CAGGGCATTTTTGTGCGGTGGAACTTTGATCAACCAGGAATGGGTGCTCAGCGCTGCACACTGCAATAGG
AAAAGTCTCCAGATAAAGATTGGTATGCATAGCAAAACTGCACCAAATGACGATCTGCAGACAAGAGTCC
CAAAGGAGACGTACTTTTGTCTCCCTAACAAAAACTATACCATGTGGGACAAAGACATCATGTTGATCAA
GCTGAACAGACCTGTTAATAACAGTACACATATCGCGCCTATCAGCTTGCCTTCCAACCGTCCGAGTCTG
GGCTCAGTTTGCCGTATTATGGGATGGGGCTCAATCATACCTACTAACGAGACTTATCCCGATGTCCCTC
ATTGTACGAACATTAATTTACTCCATTATTCAGTGTGTCGAGCAGCTTACCCA------TGGTTGCCAGT
GAACAGCAGAACATTTTGTGCAGGTGTCCTGCAAGGAGGCAAAGATACATGTAAGGGTGACTCTGGGGGA
CCCCTCATCTGTAATGGACAATTTCAGGGCATTTTATCTTGGGGGTGGACTCCTTGTGCCCAACTACTTG
AGCCTGCCCTCTACACCAAGGTCTTTGATTATAGTGACTGGATCCAGAGCATTATTGCAGGAAATACAAC
TGCGAGTTGCCCCCCA---------

>GU592440.1 Echis coloratus
ATGGTGCTGATCAGAGTGCTAGCAAACCTTCTGGTACTTCAGCTTTCTTACGCACAAAAGTCTTCTGAAC
TGGTCATTGGAGGTGATGAATGTAACATAAATGAACATCGTTCCCTTGTATTCCTGTATAAC------GC
TAGCGGATCTGCATGCGGTGGGACTTTGCTCAACCGGGAATGGGTGCTCAGTGCTGCACACTGTGACATG
GAAAATATGGAGATATATCTTGGTCTCCATAACCTCAGTCTACCAAATAAGGATCAGCAGAAACGAGAAC
CAAGGGAGACACACTTTTGCCTCCCTAGCAGAAACTATACCCTGTGGGACAAGGACATCATGTTGATCAA
GCTGAACAGACCTGTTAAAAGCAGTCCACACATCGCACCTATCAGCTTGCCTTCCAACCCTCCCCGTCTG
CGCTCAGTTTGCCATATTATGGGATGGGGAGCAATCACATCTCCTAACGAGACTTATCCAGATGTCCCTC
ATTGTGCTAACATCAACATACTCCGTTATTCGGTGTGTCGAGCAGCTTTTGGA------AGGTTACCGGC
ACAAAGCAGAACACTCTGTGCAGGCATCCTAAGAGGAGGCATAGATACATGTCTGGGTGACTCTGGGGGA
CCCCTCATCTGTAATGGACAAATCCAAGGCATTGTATCTTGGGGGGCGGAGGTTTGTGCTAAACCTCATG
CTCCTGGCCTCTACACCAAGGTCTCTGATTATACTGACTGGATCCAGAGCATTATTGCAGGAAATACAAC
TGCGACTTGCCCCCCA---------

>GU012100.1 Echis coloratus
ATGGTGCTGATCAGAGTGCTAGCAAACCTTCTGGTACTTCAGCTTTCTTACGCACAAATGTCTTCTGAAC
TGGTCGTTGGAGGTGGTGAATGTAACAGAAATAGACATCGTTCCCTTGCACTCTTGTATAAC------TC
TAGTGGGACTCTCTGTGGTGGGACTTTGATCCACGAGGAATGGGTGCTCAGCGCTGCACACTGTGACATG
GAAAATATGAAGATATATCTTGGTCTCCATAACCTCAGTCTACCAAATAAGGATCAGCAGAAACGAGAAC
CAAGGGAGACACACTTTTGCCTCCCTAGCAGAAACTATACCCTGTGGGACAAGGACATCATGTTGATCAA
GCTGAACAGACCTGTTAACAACAGTCCACACATCGCACCTATCAGCTTGCCTTCCAACCCTCCCCGTCTG
CGCTCAGTTTGCCATATTATGGGATGGGGAGCAATCACATCTCCTAACGAGACTTATCCAGATGTCCCTC
ATTGTGCTAACATCAACATACTCCGTTATTCGGTGTGTCGAGCAGCTTTTGGA------AGGTTACCGGC
ACAAAGCAGAACACTCTGTGCAGGCATCCTAAGAGGAGGCATAGATACATGTCTGGGTGACTCTGGGGGA
CCCCTCATCTGTAATGGACAAATCCAAGGCATTGTATCTTGGGGGGCGGAGGTTTGTGCTAAACCTCATG
CTCCTGGCCTCTACACCAAGGTCTCTGATTATACTGACTGGATCCAGAGCATTATTGCAGGAAATACAAC
TGCAACTTGTCCCCCA---------

>AF490536.1 Bothrops insularis
ATGGTGCTGATCAGAGTGATAGCAAACCTTCTGATATTACAGGTTTCTTACGCACAAAAGTCTTCTGAAC
TGGTCGTTGGAGGTGATGAATGTGACATAAATGAACATCCTTTCCTTGCATTCCTGTAC---------TC
TCACGGGTATTTCTGTGGTTTGACTTTGATCAACCAGGAATGGGTGCTGACCGCTGCACACTGTGACAGG
AGATTTATGCGCATATACCTTGGTATACATGCCCGAAGTGTAGCAAATGATGATGAGGTGATAAGATACC
CAAAGGAGAAGTTCATTTGTCCCAATAAGAATATGAGTGACGAAAAGGACAAGGACATTATGTTGATCAG
GCTGAACAGACCTGTCAAAAACAGCACACACATCGCACCTATCAGCTTGCCTTCCAACCCTCCCAGTGTG
GGCTCAGTTTGCCGTGTTATGGGATGGGGCTCAATCACAATTCCTAACGACACTTATCCCGATGTCCCTC
ATTGTGCTAACATTAACCTGGTCAATGATACGGTGTGTCGTGGAGCTTACAAG------AGGTTTCCGGC
GAAAAGCAGAACATTGTGTGCAGGTGTCCTGCAAGGAGGCAAAGATACATGTGTGGGTGACTCTGGGGGA
CCCCTCATCTGTAATGGAACATTCCAGGGCATTGTATCTTGGGGAGGTAAAGTCTGTGCCCGACCGCGTA
AGCCTGCCCTCTACACCAAGGTCTTTGATTATCTTCCCTGGATCCAGAGCATTATTGCAGGAAATAAAAC
TGCGACTTGCCCCCCG---------

>AF056033.1 Agkistrodon halys pallas
ATGGTGCTGATCAAAGTGCTAGCAAACCACCTGATTCTACAGCTTTCTTACGCACAAAAGTCTTCTGAAC
TGGTCATTGGAGGTGATGAATGTAACATAAATGAACATCGTTTCCTTGTAGCCTTGTATCACTCTAGGTC
TAGGACTTTTCTCTGCGGTGGGACTTTGATCAACCAGGAATGGGTGCTCACTGCTGCACACTGCGACAGG
TTTTTAATGTACATCAGGCTTGGTATGCATAACAAAAATGTAAAATTTGACGATGAGCAGAGAAGATTCC
CAAAGGAGAAGTACTTTTTCGCCTGTAGCAATAACTTTACCAAATGGGACAAGGACATCATGTTGATCAG
GTTGAACAGACCTGTTAACAACAGTGAACACATCGCGCCTCTCAGCTTGCCTTCCAACCCTCCCAGTGTG
GGCTCAGTTTGCCGTGTTATGGGATGGGGCACAATCACATCTCCTAATGAGACTTTGCCCGATGTCCCTC
ATTGTGCTAACATTAACCTACTCCATTATTCGGTGTGTCAAGCAGCTTATCCA------AAGTTGCCAGT
GACAAGAAGACTATTGTGTGCAGGTATCCTGGAAGGAGGCATTGATTCGTGTCACCGTGACTCTGGGGGA
CCCCTCATCTGTAATGGACAATTCCAGGGCATTGTATCTTGGGGACGCTATCCTTGTGCCCAACCGCGTG
TGCCTGGTATCTACATCAAGGTCTTTGATTATACTGACTGGATCCAGAGCATTATAGCAGGAAATACAGC
TGTGAATTGCCCCCCG---------

>AF015727.1 Agkistrodon halys pallas
ATGGTGCTGATCAGAGTGATAGCAAACCTCCTGATTCTACAGCTTTCTTACGCACAAAAGTCTTCTGAAC
TGGTCATTGGAGGAGACGAATGTAACATAAATGAACATCGTTTCCTTGTAGCCTTGTATCACTCTAGGTC
TAGGACTTTTCTCTGCGGTGGGACTTTGATCAACCAGGAATGGGTGCTCACTGCTGCACACTGCGACAGG
TTTTTAATGTACATCAGGCTTGGTATGCATAACAAAAATGTAAAATTTGACGATGAGCAGAGAAGATTCC
CAAAGGAGAAGTACTTTTTCGCCTGTAGCAATAACTTTACCAAATGGGACAAGGACATCATGTTGATCAG
GTTGAACAGACCTGTTAACAACAGTGAACACATCGCGCCTCTCAGCTTGCCTTCCAACCCTCCCAGTGTG
GGCTCAGTTTGCCGTGTTATGGGATGGGGCACAATCACATCTCCTAATGAGACTTTGCCCGTAGTCCCTC
ATTGTGCTAACATTAACCTACTCCATTATTCGGTGTGTCAAGCAGCTTATCCA------AAGTTGCCAGT
GACAAGAAGACTATTGTGTGCAGGTATCCTGGAAGGAGGCATTGATTCGTGTCACCGTGACTCTGGGGGA
CCCCTCATCTGTAATGGACAATTCCAGGGCATTGTATCTTGGGGACGCTATCCTTGTGCCCAACCGCGTG
TGCCTGGTATCTACATCAAGGTCTTTGATTATACTGACTGGATCCAGAGCATTATAGCAGGAAATACAGC
TGTGACTTGCCCCCCA---------

>AJ006472.1 Agkistrodon halys pallas
ATGGTGCTTATCAAAGTGCTAGCAAACCTCCTGATACTACAGCTTTCTTACGCACAAAAATCTTCTGAAC
TGATCATTGGAGGTGATGAATGTAACATAAATGAACATCGTTTCCTTGTAGCCTTATACACC------TC
TAGGACTTTGTTCTGCGGTGGGACTTTGATCAACCAGGAATGGGTGCTCACCGCTGCACACTGCAACATG
GAAGATATCCAGATAAAGCTTGGTATGCATAGCAAAAAGGTACCAAATGAGGATGAGCAGAAAAGAGTCC
CAAAGGAGAAGTTCTTTTGTCTCAGTAGCAAAAACTATACCCTTTGGGACAAGGACATCATGTTGATCAG
GCTGGACAGCCCTGTTAAGAACAGTGCACACATCGCACCTCTCAGCTTGCCTTCAAGCCCTCCCAGTGTG
GGGTCAGTTTGCCGTACTATGGGATGGGGCAGAATCTCATCTACTAAAGAGACTTATCCCGATGTCCCTC
ATTGTGTTAACATTAACCTACTCGAATATGAGATGTGTCGAGCACCTTACCCAGAATTTGAGTTGCCAGC
GACAAGCAGAACATTGTGTGCAGGTATCCTGGAAGGAGGCAAAGATACATGTGTGGGTGACTCTGGGGGA
CCCCTCATCTGTAATGGACAATTCCAGGGCATTGCATCTTGGGGAGACGATCCTTGTGCCCAACCGCATA
AGCCAGCCGCGTACACCAAGGTCTTCGATCATCTTGACTGGATCGAGAACATTATTGCAGGAAATACAGA
TGCGTCCTGCCCCCCG---------

>AJ001210.1 Agkistrodon halys pallas
ATGGTGCTGATCAGAGTGCTAGCAAACCTTCTGATACTACAGCTTTCTTACGCACAAAAGTCTTCTAAAC
TGGTCATTGGAGGTGATGAATGTAACATAAATGAACATCGTTTCCTTGTAGCCTTATACACC------TC
TAGGACTTTGTTCTGCGGTGGGACTTTGATCAACCAGGAATGGGTGCTCACCGCTGCACACTGCAACATG
GAAGATATCCAGATAAAGCTTGGTATGCATAGCAAAAAGGTACCAAATGAGGATGAGCAGAAAAGAGTCC
CAAAGGAGAAGTTCTTTTGTCTCAGTAGCAAAAACTATACCCTTTGGGACAAGGACATCATGTTGATCAG
GCTGGACAGCCCTGTTAAGAACAGTGCACACATCGCACCTCTCAGCTTGCCTTCAAGCCCTCCCAGTGTG
GGGTCAGATTGCCGTACTATGGGATGGGGCAGAATCTCATCTACTAAAGAGACTTATCCCGATGTCCCTC
ATTGTGTTAACATTAACCTACTCGAATATGAGATGTGTCGAGCACCTTACCCAGAATTTGAGTTGCCAGC
GACAAGCAGAACATTGTGTGCAGGTATCCTGGAAGGAGGCAAAGATACATGTGTGGGTGACTCTGGGGGA
CCCCTCATCTGTAATGGACAATCCCAGGGCATTGCATCTTGGGGAGACGATCCTTGTGCCCAACCGCATA
GACCAGCCGCGTACACCAAGGTCTTCGATCATCTTGACTGGATCGAGAACATTATTGCAGGAAATACAGA
TGCGTCCTGCCCCCCG---------

>AY225505.1 Agkistrodon halys pallas
ATGGTGCTGATCAGAGTGCTAGCTAACCTTCTGATACTACAGCTTTCTTACGCACAAAAGTCTTCTGAAC
TGGTCATTGGAGGTGATGAATGTAACATAAATGAACATCGTTTCCTTGCACTCGTGTTTAAC------TC
CAGCGGTTTTCTCTGCAGTGGGACTTTGATCAACCAGGAATGGGTGCTCACCGCTGCACACTGCGACATG
GAAAATATGCGCATATACCTTGGTGTGCATAATGAAAGTGTACAATATGACGATGAGCAGACAAGAGTCC
CAGAGGAGAAGTTCTTTTGTCTCAGGAGCAACAACGATACCAAATGGGACAAGGACATCATGTTGATCAG
GCTGGACAGTCCTGTTAACAACAGTGCACACATCGCGCCTCTCAACTTGCCTTTCAACCCTCCGATGCTG
GGCTCAGTTTGCCGTATTATGGGATGGGGCGCAATCACATCTCCTAATGAGATTTATCCCGATGTCCCTC
ATTGTGCTAACATTAATCTACTCCATTATTCGATGTGTCAAGCAGTTTACCCA------GGGATGCCGGC
GCAAAGCAGAATATTGTGTGCAGGTATCCAAACAGGAGGGATAGATACATGTTCGGGTGACTCTGGGGGA
CCCCTCATCTGTAATGGACAATTCCAGGGCATTTTACATGCTGGGGGCAATCCTTGTGCCCTACCTCGTG
CGCCTGGCCTCTACACCAGGGTCTTCGATTATACTGACTGGATCGAGAACATTATTGCAGGAAATACAGA
TGCGAGCTGCCCCCCG---------

>JQ965747.1 Agkistrodon halys pallas
---------------------------------------------------------------------A
TGATCATTGGAGGTGATGAATGTAACATAAATGAACATCGTTTCCTTGTAGCCTTATACACCTCTAGATC
TAGGACTTTGTTCTGCGGTGGGACTTTGATCAACCAGGAATGGGTGCTCACTGCTGCACACTGTGACAGG
AAAAATTTCCGGATAAAGCTTGGTATGCATAGCAAAAAGGTACCAAATGAGGATGAGCAGACAAGAGTCC
CAAAGGAGAAGTTCTTTTGTCTCAGTAGCAAAAACTATACCCTTTGGGACAAGGACATCATGTTGATCAG
GCTGGACAGCCCTGTTAAGAACAGTAAACACATTGCGCCTTTCAGCTTGCCCTCCAGCCCTCCCAGTGTG
GGCTCAGTTTGCCGCATTATGGGATGGGGCAGAATCTCACCTACTGAAGGGACTTATCCCGATGTCCCTC
ATTGTGTTAACATTAACCTACTCGAATATGAGATGTGTCGAGCACCTTACCCAGAATTTGAGTTGCCAGC
GACAAGCAGAACACTGTGTGCAGGTATCCTGGAAGGAGGCAAAGATACATGTAAGGGTGACTCTGGGGGA
CCCCTCATCTGTAATGGACAATTCCAGGGCATTGCATCTTGGGGAGACGATCCTTGTGCCCAACCGCATA
AGCCAGCCGCGTACACCAAGGTCTTCGATCATCTTGACTGGATCGAGAACATTATTGCAGGAAATACAGA
TGCGTCCTGCCCCCCG---------

>KC537786.1 Agkistrodon halys pallas
---------------------------------------------------------------------A
TGATCTTGGGAGATGATGAATGTAACATAAATGAACATCGTTTCCTTGTAGCCTTATACACC------TC
TAGGACTTTGTTCTGCGGTGGGACTTTGATCAACCAGGAATGGGTGCTCACCGCTGCACACTGCAACATG
GAAGATATCCAGATAAAGCTTGGTATGCATAGCAAAAAGGTACCAAATGAGGATGAGCAGAAAAGAGTCC
CAAAGGAGAAGTTCTTTTGTCTCAGTAGCAAAAACTATACCCTTTGGGACAAGGACATCATGTTGATCAG
GCTGGACAGCCCTGTTAAGAACAGTGCACACATCGCACCTCTCAGCTTGCCTTCAAGCCCTCCCAGTGTG
GGGTCAGTTTGCCGTACTATAGGATGGGGCAGAATCTCATCTACTAAAGAGACTTATCCCGATGTCCCTC
ATTGTGTTAACATTAACCTACTCGAATATGAGATGTGTCGAGCACCTTACCCAGAATTTGAGTTGCCAGC
GACAAGCAGAACATTGTGTGCAGGTATCCTGGAAGGAGGCAAAGATACATGTGTGGGTGACTCTGGGGGA
CCCCTCATCTGTAATGGACAATTCCAGGGCATTGCATCTTGGGGAGACGATCCTTGTGCCCAACCGCATA
AGCCAGCCGCGTACACCAAGGTCTTCGATCATCTTGACTGGATCGAGAACATTATTGCAGGAAATACAGA
TGCGTCCTGCCCCCCG---------

>KC537787.1 Agkistrodon halys pallas
---------------------------------------------------------------------A
TGATCTTGGGAGATGATGAATGTAACATAAATGAACATCGTTTCCTTGTAGCCTTATACACC------TC
TAGGACTTTGTTCTGCGGTGGGACTTTGATCAACCAGGAATGGGTGCTCACCGCTGCACACTGCAACATG
GAAGATATCCAGATAAAGCTTGGTATGCATAGCAAAAAGGTACCAAATGAGGATGAGCAGAAAAGAGTCC
CAAAGGAGAAGTTCTTTTGTCTCAGTAGCAAAAACTATACCCTTTGGGACAAGGACATCATGTTGATCAG
GCTGGACAGCCCTGTTAAGAACAGTGCACACATCGCACCTCTCAGCTTGCCTTCAAGCCCTCCCAGTGTG
GGGTCAGTTTGCCGTACTATGGGATGGGGCAGAATCTCATCTACTAAAGAGACTTATCCCGATGTCCCTC
ATTGTGTTAACATTAACCTACTCGAATATGAGATGTGTCGAGCACCTTACCCAGAATTTGAGTTGCCAGC
GACAAGCAGAACATTGTGTGCAGGTATCCTGGAAGGAGGCAAAGATACATGTGTGGGTGACTCTGGGGGA
CCCCTCATCTGTAATGGACAATTCCAGGGCATTGCATCTTGGGGAGACGATCCTTGTGCCCAACCGCATA
AGCCAGCCGCGTACACCAAGGTCTTCGATCATCTTGACTGGATCGAGAACATTATTGCAGGAAATACAGA
TGCGTCCTGCCCCCCG---------

>D67082.1 Trimeresurus gramineus
ATGGTGCTGATCAGAGTGCTAGCAAACCTTCTGATACTACAGCTTTCTTACGCACAAAAGTCTTCTGAAC
TGATCATTGGAGGTGATGAATGTAACATAAATGAACATCGTTTCCTTGTAGCCTTGTACACCTTTAGATC
TAGGAGGTTTCACTGCGGTGGGACTTTGATCAACCAGGAATGGGTGCTCAGCGCTGCACGTTGTGACAGG
AAAAATATCCGGATAAAGCTTGGTATGCATAGCACAAATGTAACAAATGAGGATGTGCAGACAAGAGTTC
CAAAGGAGAAGTTCTTTTGTCTCAGTAGCAAAACCTACACCAAATGGAACAAGGACATCATGTTGATCAG
GCTGAAAAGACCTGTTAACAACAGTACACACATCGCGCCTGTCAGCTTGCCTTCCAACCCTCCCAGTCTG
GGCTCAGTTTGCCGTGTTATGGGATGGGGCACAATCTCAGCTACTAAAGAGACTCATCCCGATGTCCCTC
ATTGTGCTAACATTAACATACTCGATTATTCGGTATGTCGAGCAGCTTACGCA------AGATTGCCAGC
AACAAGCAGAACATTGTGTGCAGGTATCCTAGAAGGAGGCAAAGATACATGTCACGGTGACTCTGGGGGA
CCCCTCATCTGTAATGGACAAGTCCAGGGCATTGTATCTTGGGGTGGGCATCCTTGTGGCCAACCGCGTA
AGCCTGGCCTCTACACCAAGGTCTTTGATCATCTTGACTGGATCAAGAGCATTATTGCAGGAAATAAAGA
TGCGACCTGCCCTCCG---------

>D67083.1 Trimeresurus gramineus
ATGGTGCTGATCAGAGTGCTAGCAAACCTTCTGATACTACAGCTTTCTTACGCACAAAAGTCTTCTGAAC
TGGTCGTTGGAGGTGATGAATGTAACATAAATGAACATCGTTTCCTTGTAGCCTTGTATGAGTATACTTC
TATGACTTTTATCTGTGGTGGGACTTTGATCAATCAGGAATGGGTGCTCACTGCTGCACACTGTGACAGG
GACACTATCTACATATACATTGGTATGCATGACAAATATGTAAAATTTGATGATGAGCAAGGAAGACACC
CAAAGGAGAAGTACATTTTTAACTGTAGCAACAACTTTACCAAATGGGACAAGGACATCATGTTGATCAA
GCTGGATTATCCTGTTAACTACAGTGAACACATTGCACCTCTCAGCTTGCCTTCCAGCCCTCCCAGCATG
GGCTCAGTTTGCCGTGTTATGGGATGGGGCGCAATCACACCTACTAATGAGACTTTGCCCGATGTCCCTC
ATTGTGCAAACATTAACATACTCGATCATGCACTGTGTCGAGCAGTTTTCCCA------GGGTTGCCGGC
GACAAGCAGAACATTGTGTGCAGGTGTCCTGCAAGGAGGCACAGATACATGCAATCGTGACTCTGGGGGA
CCCCTCATCTGTAATGGACAATTCCAGGGCATTGTATTTTGGGGATGGTATCCTTGTGCCCAACCACGTG
TGCCTGCCCTCTACACCAAGGTCTTCGATCATCTTGACTGGATCCAGAGCATTATTGCAGGAAATACAGA
TGCGGCCTGCCCTCCG---------

>D67085.1 Trimeresurus gramineus
ATGGTGCTGATCAGAGTGCTAGCAAACCTTCTGATACTACAGCTTTCTTACGCACAAAAGTCTTCTGAAC
TGGTCATTGGAGGTGATGAATGTAACATAAATGAACATCGTTCCCTTGTTGTCTTGTTTAAC------TC
TAGCGGTGTTCTGTGCGGTGGGACTTTGATCAACCAGGAATATGTGCTCACTGCTGCACACTGCGACATG
CCAAATATGCAGATATTACTTGGTGTGCATAGCGCAAGTGTACTAAATGACGATGAGCAGGCAAGAGACC
CAGAGGAGAAGTACTTTTGTCTCAGTAGCAACAACGATACCGAATGGGACAAGGACATCATGTTGATCAG
GCTGAACCGTTCGGTTAACAACAGTGTACACATCGCGCCTCTCAGCTTGCCTTCCAGCCCTCCCAGGCTT
GGCTCAGTTTGCCGTGTTATGGGATGGGGCGCAATCACATCTCCTAATGAGACTTATCCCGATGTCCCTC
ATTGTGCTAACATTAACATACTCCGTTATTCGTTATGTCGAGCAGTTTACCTA------GGGATGCCGGT
GCAAAGCAGAATATTGTGTGCAGGTATTCTAAGAGGAGGCAAAGATTCATGTAAGGGTGACTCTGGGGGA
CCCCTCATCTGTAATGGACAATTGCAGGGCATTGTATCTGCGGGGAGCGATCCTTGTGCCAAACCTCGTG
TGCCTAACCTCTACATCAAGGTCTTCGATTATACTGATTGGATCCAGAGCATTATTGCAGGAAATACAAC
TGTGACTTGCCCTCAA---------

>AB031394.1 Bothrops jararaca
ATGGTGCTGATCAGAGTGATAGCAAACCTTCTGATACTACAGCTTTCCAACGCACAAAAGTCTTCTGAAC
TGGTCATTGGAGGTGATGAATGTAACATAACTGAACATCGTTTCCTTGTAGAAATCTTTAAC------TC
TAGCGGGCTTTTCTGCGGTGGGACTTTGATCGACCAGGAATGGGTGCTCAGTGCTGCACACTGCGACATG
AGAAATATGCGCATATACCTTGGTGTGCATAACGAAGGTGTACAACATGCTGATCAGCAGAGAAGATTCG
CAAGGGAGAAGTTCTTTTGCCTCAGTAGCAGAAACTATACCAAATGGGACAAGGACATTATGTTGATCAG
GCTGAACAGACCTGTCAACAACAGTGAACACATCGCGCCTCTCAGCTTGCCTTCCAACCCTCCCAGTGTG
GGCTCAGTTTGCCGTATTATGGGATGGGGCACAATCACATCTCCTAATGCGACTTTTCCTGATGTCCCTC
ATTGTGCTAACATTAACCTGTTCAATTATACGGTGTGTCGTGGAGCTCACGCA------GGGTTGCCGGC
GACAAGCAGAACATTGTGTGCAGGTGTCCTGCAAGGAGGCATAGATACATGTGGGGGTGACTCTGGGGGA
CCCCTCATCTGTAATGGAACATTCCAGGGCATTGTATCTTGGGGAGGTCATCCCTGTGCCCAACCGGGTG
AGCCTGCCCTCTACACCAAGGTCTTTGATTATCTTCCCTGGATCCAGAGCATTATTGCAGGAAATACAAC
TGCGACTTGCCCCCCG---------

>AY251282.1 Bothrops jararacussu
ATGGTGCTGATCAGAGTACTAGCAAACCTTCTGATACTACAGCTTTCTTACGCACAAAAGGCTTCTGAAC
TGATCATTGGAGGTGATGAATGTAACATAAATGAACATCGTTTCCTTGTAGCCTTGTACACCTCTAGATC
TAGGAGGTTTCACTGCAGTGGGACTTTGATCAACCAGGAATGGGTGCTCACTGCTGCAAACTGTGACAGG
AAAAATATCCGGATAAAGCTTGGTATGCATAGCAAAAATGTAACAAATGAGGATGAGCAGACAAGAGTCC
CAAAGGAGAAGTTCTTTTGTCTCAGTAGCAAAACCTACACCAAATGGGACAAGGACATCATGTTGATCAG
GCTGAAAAGACCTGTTAACGACAGTCCACACATCGCGCCTATCAGCTTGCCTTCCAGCCCTCCCAGTGTG
GGCTCAGTTTGCCGTATTATGGGATGGGGCACAATCTCTCCTACTAAAGTGTCTTATCCCGATGTCCCTC
ATTGTGCTAACATTAACCTACTTGATTATGAGGTGTGTCGAGCAGCTCACGGA------GGGTTGCCAGC
AACAAGCAGAACATTGTGTGCAGGTATCCTGGAAGGAGGCAAAGATTCATGTCAGGGTGACTCTGGGGGA
CCCCTCATCTGTAATGGACAATTTCAGGGCATTCTATCTTGGGGGGTGCATCCTTGTGGCCAACGTCTTA
AGCCTGGTGTCTACACCAAGGTCTCTGATTATACTGAGTGGATCCGGAGCATTATTGCAGGAAATACAGA
TGTGACCTGCCCCCCG---------

>AJ251153.1 Vipera lebetina
ATGGTGCTGATCAGAGTGCTAGCAAACCTTCTGGTACTACAGCTTTCTTACGCACAAAAGTCTTCTGAAC
TGGTCATTGGAGGTGATGAATGTAACATAAATGAACATCCATTCCCTGTAGCCTTGCATACTGCTAGGTC
TAAGAGATTTTACTGTGCTGGGACTTTGATCAACCAGGAATGGGTGCTCACCGCTGCACGTTGCGACAGG
AAAAATATCCGGATAATACTTGGTGTGCATAGCAAAAATGTACCAAATGAGGATCAGCAGATAAGAGTCC
CAAAGGAGAAGTTCTTTTGTCTCAGTAGCAAAACCTACACCAGATGGGACAAGGACATCATGTTGATCAG
GCTGAAAAAACCTGTTAACGACAGTACACACATCGTGCCTCTCAGCTTGCCTTCCAGCCCTCCCAGTGTG
GGTTCAGTTTGCCGTATTATGGGATGGGGCACAATCACAACTACTAAAGTGACTTATCCCGATGTTCCTC
ATTGTGCTAACATTAACATGTTTGATTATTCGGTGTGTCGAAAAGTTTACCGA------AAGTTGCCGGA
GAAAAGTAGAACATTGTGTGCAGGTATCCTGCAAGGAGGCATAGATTCATGTAAGGTTGACAATGGGGGA
CCCCTCATCTGTAATGGACAAATCCAAGGCATTGTATCTTGGGGTGGGCATCCTTGTGCCCAACCTCATA
AGCCTGCCCTCTACACCAACGTTTTCGATTATACTGACTGGATCCAGAGCATTATTGCAGGAAATATAAC
TGCGACTTGTCCCCCA---------

>GU570565.1 Macrovipera lebetina
ATGGTGCTGATCAGAGTGCTAGCAAACCTTCTGGTACTACACCTTTCTTACGCACAAAAGTCTTCTGAAC
TGGTCATTGGAGGTGATGAATGTAACATAAATGAACATCCTTTCCTTGCACTCATGTATAACTCTACGTC
TATGAAGTTTCACTGCTCTGGGACTTTGCTCAACGAGGAATGGGTGCTCACCGCTGCACACTGCGACATG
GAAAATATGCAGATATACCTTGGTGTGCATGACAAAAAAAACCCAAATAAGGATCAGCAGACAAGAGTCC
CAAAGGAAATGTTCTTTTGTCTCAGTAACAAAAGCTATACCCCGTGGGACAAGGACATCATGTTGATCAG
GCTGAACAGTCCTGTTACCTACAGTACACACATCGCACCTTTCAGCTTGCCTTCCAGTCCTCCCACTGTG
GGCTCAGTTTGCCGTATTATGGGATGGGGCGCAATCACATCTCCTAATGAGACTTATCCCGATGTCCCTC
ATTGTGCTAACATTGAGATATACGATTATTCGGTGTGTCGAAAAGCTTACGGC------GGATTGCCAGA
GAAAAGCAGAACATTGTGTGCAGGTGTCCTGCAAGGAGGCATAGATACATGTCTGGCTGACTCTGGGGGA
CCGCTCATCTGTAATGGACAATTCCAGGGCATTGTAGCTTGGGGGCGCCATCCTTGTGCCCAACCTCAAT
TGCCTGCCTTCTACACCAAGGTCTTCGATTATAGTGACTGGATCCAGAGCATTATTGCAGGAAATACAGC
TGCGACTTGCCCCTCA---------

>GU570566.1 Macrovipera lebetina
ATGGTGCTGATCAGAGTGCTAGCAAACCTTCTGCTACTACAGCTTTCTCACGCACAAAAGTCTTCTGAAC
TGGTCGTTGGAGGTGATGAATGTAACATAAATGAACATCGTTCCCTTGTATTCTTGTAT---------AA
CTCTAGCTTTGGCTGCGGTGGGACTTTGATCAACCAGGAATGGGTGCTCAGCGCTGCACACTGCGACATG
GAAAATATGCGGATATACCTTGGTTGGCATAACTTCAGTCTACCAAATATGAATCAGAAGAGAAGAGTCG
CAAAGGAGAAGTTCTTTTGTCTCAGTAGCAAAAACTATACCGAATGGGACAAGGACATCATGTTGATCAA
GATGAACAGACCTGTTACCTACAGTACACACGTCGCTCCTCTCAGCTTGCCTTCCAGTCCTCCCAGTGTG
GGCTCAGTTTGCCGTATTATGGGATGGGGCGCAATCACGTCTCCTAATGAGACTTATCCTGATGTCCCTC
ATTGTGCGAACATTAACATACTCAATTATACGGTGTGTCGAGCAGCTCACCCA------TGGTTACCGGC
ACAAAGCAGAACACTGTGTGCAGGTATCCTGCAAGGAGGCATAGATACATGTAAGGGTGACTCTGGGGGA
CCCCTCATCTGTAATGGACAAATCCAGGGTATTGTATCTTGGGGGGACAATCCTTGTGCCCAACCGCTTA
AGCCTGGCCACTACACCAACGTCTTTGATTATACTGATTGGATCCAGAGCATTATTGCAGGAAATACAAC
TGCGACTTGCCCCCCA---------

>GU570567.1 Macrovipera lebetina
ATGGTGCTGATCAGAGTGCTAGCAAACCTTCTGGTACTACAGCTTTCTTACGCACAAAAGTCTTCTGAAC
TGGTCATTGGAGGTGATGAATGTAACATAAATGAACATCGTTCCCTTGTATACTTGTATAAC------GA
TAGCAACTTTCAATGCGGTGGGACTTTGATCAACCAGGAATGGGTGCTCAGCGCTGCACACTGTGACATG
GAAAATATGGAGATATACCTTGGTGTGCATAACTTAAGTCTACCAAATAAGGATCAGAAGAGAAGAGACC
CAAAGGAGAAGTTCTTTTGTCTCAGTAGCAAAAACTATACCAAATGGGACAAGGACATCATGTTGATCAA
GCTGAACAGACCTGTTAAAACCAGTACACACATCGCGCCTCTCAGCTTGCCTTCCAGCCCTCCCAGTGTG
GGTTCAGTTTGCCGTATTATGGGATGGGGCACAGTCACATCTCCTAATGAGACTCTTCTCGATGTCCCTC
ATTGTGCTAACATTAACATACTCAATTATACGGTGTGTCGAGCAGCTAGCCCA------CGGTTACCGAC
ACAAAGCAGAACACTGTGTGCAGGTATCCTGCAAGGAGGCATAGATGCATGTAAGGGTGACTCTGGGGGA
CCCCTCATCTGTAATGGACAAATCCAGGGCATTGTATCTTGGGGGAACCATCCTTGTGCCCAACCGCTTA
AGCCTGGCCACTACACCCACGTCTTTGATTATACTGATTGGATCCAGAGCATTATTGCAGGAAATACAAC
TGCGACTTGTCCTCCA---------

>L07308.1 Calloselasma rhodostoma
ATGGTGCTGATCAGAGTGCTAGCAAACCTTGTGATACTACAGCTTTCTTACGCACAAAAGTCTTCTGAAC
TGGTCATTGGAGGTGATGAATGTAACATAAATGAACATCGTTTCCTTGTAGCCTTGTATGACAGTACGAC
TCGGAATTTTCTCTGTGGTGGGGTTTTGATCCATCCGGAATGGGTGATCACTGCTAAACACTGCAACAAG
AAAAGTATGGTCCTATACCTTGGTAAGCATAAACAAAGTGTAAAATTTGACGATGAGCAGGAAAGATTCC
CAAAGGAGAAGCACTTTATTCGCTGTAACAAACCCCGTACCAGATGGGGCGAGGACATCATGTTGATCAG
GCTGAACAAACCTGTTAACAACAGTGAACACATCGCTCCTCTCAGCTTGCCTTCCAACCCTCCCATTGTG
GGCTCAGTTTGCCGTGTTATGGGATGGGGCTCAATCAATAAATATATAGACGTTTTGCCCGATGAACCTC
GTTGTGCTAATATTAACCTGTACAATTACACGGTGTGTCGTGGAGTTTTTCCA------AGGATACCAAA
GAAAAGCAAAATATTGTGTGCAGGTGACCTGCAAGGACGCCTAGATTCATGTCACTGTGACTCTGGGGGA
CCTCTCATTTGTAGTGAAGAATTCCATGGCATTGTATATCGGGGACCCAATCCTTGTGCCCAACCAGATA
AGCCTGCCCTCTACACCAACATCTTCGATCATCTTCACTGGATCCTTAGCATTATGGCAGGAAAT-----
-GCAACTTGCTATCCA---------

>AJ243757.1 Agkistrodon blomhoffii
----------------------------------------------------------------------
--GTCATTGGAGGTGATGAATGTAACATAAATGAACATCGTTTCCTTGCACTCCTGTAC---------TC
TGAGAGGTTTCAATGCGGTGGGACTTTGATCAACGAAGAATGGGTGCTCACCGCTGCACACTGCGACATG
GGAAATATGTACATATACCTTGGTGTGCATAACGTAAGTGTACAATATGATGATGAGCAGAGAAGATACC
CAAAGAAGAAGTACTTTTGCCTCAGTAGCAGAAACTATAACCAATGGGACAATGATATCATGTTGATCAG
GTTGAACAGACCTGTTAGGAACAGTGCACACATCGCACCTCTCAGCTTGCCTTCAGGCCCTCCCAGTGTG
GGCTCAGTTTGCCGTGTTATGGGATGGGGCACAATCACATCTCCTAATGAGACTTATCCCGATGTCCCTC
ATTGTGCTAACATTAACATACTCGATTATGAGGTGTGTCGAGCAGCTTACGCA------GGGTTGCCAGC
AACAAGCAGAACATTGTGTGCAGGTATCCTGGAAGGAGGCAAAGATTCATGTCGGGGTGACTCTGGGGGA
CCCCTCATCTGTAATGGAGAAATTCAGGGCATTGTATCCTGGGGGGGCAATATTTGTGCCCAACCGCGTG
AGCCTGGCCTCTACACCAAGGTCTTCGATTATATTGACTGGATCCAGAGCATTATTGCAGGAAATACAAC
TGTGAATTGCCCCCCG---------

>AB749761.1 Agkistrodon blomhoffii
ATGGTGCTGATCAGAGTGCTAGCAAACCTTCTGATACTACAGCTTTCTTACGCTCAAAAGTCTTCTGAAC
TGGTCATTGGAGGTGATGAATGTAACATAAATGAACATCGTTTCCTTGCAGCATTGTATGACGTTCAGTC
TGGGGATTTTCTCTGCGGTGGGACTTTGATCAACCAGCAATGGGTGCTCACCGCTGCACACTGTGAAACG
GATAATATGTACATATACTTTGGTATTCATAACAAAAGTGTAGTATTTCACGATGAACAGAGAAGATCCC
CAAGGAAGAAGTACTTTTTTCGCTGT---CAAAACTTTACCAAATGGGACGAGGACGTCATGTTGATCAA
GCTGGACAGTCCTGTTTGGAACAGTGAACACATCGCCCCTCTCAGCTTGCCTTCCAGCCCTCCCAGTGTG
GGCTCAGTTTGCCGTATTATGGGATGGGGCACAATCACATCTCCTAATGAGACTTTGCCTGATGTCCCTC
GTTGTGCTAACATTAACCTGTTAAATTATAAGGCGTGTCGTAGACTTTACTCA------GGGTTGACGGC
AACAAGCAGAATATTGTGCGCAGGTGTCCGGGAAGGAGGCATAGATACATGTAAACGTGACTCTGGGGGA
CCCCTCATCTGTAATGGACAATTCCAGGGCATTGTATCTTGGGGACGCAAACCTTGTGCCCAACCGCGTA
AGCCTGCCCTCTACAGCAAGGTCTTCGATCATCTTGACTGGATCCAGAACATTATTGCAGGAAACACAGA
TGAGACCTGCCCCCAG---------

>AB749762.1 Agkistrodon blomhoffii
ATGGTGCTGATCAGAGTGCTAGCAAACCTTCTGATACTACAGCTTTCTTACGCACAAAAGTCTTCTGAAC
TGGTCATTGGAGGTGATGAATGTAACATAAATGAACATCGTTTCCTTGCACTCGTGTATAAC------TC
TAGCGGTTTTCTCTGCGGTGGGACTTTGATCAACCAGGAATGGGTGCTCACCGCTGCACACTGCGACATG
GAAAATATGCACATATACCTTGGTGTGCATAATGGAAGTGTACAATATGACGATGAGCAGACAAGAGTCC
CAGAGGAGAAGTTCTTTTGTCTCAGTAGCAACAACAATACCGATTTGGACAAGGACATCATGTTGATCAG
GCTGGACAGACCTGTTAGGAACAGTGCATACATCGCACCTCTCAACTTGCCTTCCAACCCTCCGATGCTG
GGCTCAGTTTGTCGTATTATGGGATGGGGCGCAATCACATCTCCTAATGAGATTTATCCCGATGTCCCTC
ATTGTGCTAACATTAACGTACTCCATTATTCGATGTGTCGAGCAGTTTACCCA------GGGATGCCGGC
GCAAAGCAGAATATTGTGTGCAGGTATCCAAAGAGGAGGGATAGATACATGTTCGGGTGACTCTGGAGGA
CCCCTCATCTGTAATGGACAATTCCAGGGCATTTTACATAGTGGGGGCAATCCTTGTGCCCTACCTCGTG
CGCCTGGCCTCTACACCAGGGTCTTCGATTATACTGACTGGATCGAGAACATTATTGCAGGAAATACAGA
TGCGAGCTGCCCCCCA---------

>AB984572.1 Protobothrops elegans
ATGGTGCTGATCAGAGTGCTAGCAAACCTTCTGATACTACAGCTTTCTTACGCACAAAAGTCTTCTGAAC
TGGTCATTGGAGGTGATGAATGTAACATAAATGAACATCCTTTCCTTGTACTCGTGTAC---------TA
TGATGAGTATCAATGCGGTGGGACTTTGATCAATGAGGAATGGGTGCTTACTGCTGCACACTGCGATGGG
GAAAATATGGAGATACACCTTGGTATGCATAGCAAAAAGGTACCAAATAAGGATAGGCGGAGAAGAGTCC
CAAAGGAGAAGTTCTTTTGTGACAGTAGCAAAAACTACACCAAATGGAACAAGGACATCATGTTGATCAG
GCTGAACAGACCTGTCAGGAAGAGTGCACACATCGCGCCTCTCAGCTTGCCTTCCAGCCCTCCCAGTGTG
GGCTCAGTTTGCCGTGTTATGGGATGGGGCACAATCACATCTCCTCAAGAGACTTATCCCGATGTCCCTC
ATTGTGCTAACATTAACCTACTCGATTATGAGGTATGTCGAGCAGCTTACCCA------GAGTTGCCGGC
GACAAGCAGAACATTGTGTGCAGGTATTCTGGAAGGAGGCAAAGATTCATGTGGGGGTGACTCTGGGGGA
CCCCTCATCTGTAATGGACAATTCCAGGGCATTGTATCTTGGGGAGGCGATCCTTGTGCCCAACCTCATG
AGCCTGGCTCCTACACCAATGTCTTCGATCATCTTGACTGGATCAAGGGCATTATTGCAGGAAATACAGA
TGCAACCTGCCCCCTG---------

>D67079.1 Trimeresurus flavoviridis
ATGGTGCTGATCAGAGTGCTAGCAAACCTTCTGATACTACAGCTTTTTTACGCACAAAAGTCTTCTGAAC
TGATCATTGGAGGTGATGAATGTAACATAAATGAACATCGTTTCCTTGTAGCCTTGTACACGTTTAGATC
TAGGAGGCTTCACTGCGGTGGGATTTTGATCAACCAGGAATGGGTGCTCAGCGCTGCACGTTGCAACAGG
AAAAATATCCGGATACAGCTTGGTATGCATAGCACAAATGTAATAAATGAGGATGTGCAGACAAGAGTTC
CAAAGGAGAAGTTCTTTTGTCTCAGTAGCAAAACCCACACCAGATGGAACAAGGACATCATGTTGATCAG
GCTGAACAGTCCTGTTAACAACAGTACACACATCGCGCCTGTCAGCTTGCCTTCCAACCCTCCCAGTCTG
GGCTCAGTTTGCCGTGTTATGGGATGGGGCACAATCTCAGCTACTAAAGAGACTCATCCCGATGTCCCTC
ATTGTGCTAATATTAACATACTCGATTATTCGGTGTGTCGAGCAGCTTACGCA------AGGTTGCCAGC
AACAAGCAGAACATTGTGTGCAGGTATCCTAGAAGGAGGCAAAGATTCATGTAAGGCTGACTCTGGGGGA
CCCCTCATCTGTAATGGAGAAATCCAGGGCATTGTATCTCGGGGTGGGCATTCTTGTGGCCAACCGCGTA
AGCCTGGCCTCTACACCAAGGTCTTCGATCATCTTGACTGGATCAAGAGCATTATTGCAGGAAATAAAGA
TGCGATCTGCCCTCCG---------

>D67080.1 Trimeresurus flavoviridis
ATGGTGCTGATCAGAGTGCTAGCAAACCTTCTGATATTACAGCTTTCTTACGCACAAAAATCTTCTGAAC
TGGTCATTGGAGGTGATGAATGTAACATAAATGAACATCGTTCCCTTGTTGTCTTGTTTAAC------TC
TAGCGGTGCTCTCTGCGGTGGGACTTTGATCAACCAGGAATGGGTGCTCACCGCTGCACACTGCGACATG
CCAAATATGCAGATATACCTTGGTGTGCATAGCGCAAGTGTACCAAATGACGATGAGCAGGCAAGAGACC
CAGAGGAGAAGTACTTTTGTCTCAGTAGCAACAACGATACTGAATGGGACAAGGACATCATGTTGATCAG
GCTGAACAGATCTGTTAGGAACAGTAAACACATCGCGCCTCTCAGCTTGCCTTCCAGCCCTCCCAGTGTG
GGCTCAGTTTGCCGTATTATGGGATGGGGCGCAATCACATCTCCTAATGAGACTTATCCCGATGTCCCTT
ATTGTGCTAACATTAAATTACTCCGTTATTCATTGTGTCGA---GTTTACCAA------AGGATGCCAGC
GCAAAGCAGAATATTGTGTGCAGGTATCCTGCAAGGAGGCAAAGGTATATGTAAGGGTGACTCTGGGGGA
CCCCTCATCTGTAATGGACAATTCCAGGGCATTGTACATGGTGGGGGCAAAACTTGTGCCCAACCGTATG
AGCCTGGCCTCTACATCAAGGTCTTCGATTATACTGACTGGATCCAGAACATTATTGCAGGAAATACAAC
TGCGACTTGCCCCCCG---------

>AB848162.1 Trimeresurus flavoviridis
ATGGTTCTGATCAGAGTGCTAGCAAACCTTCTGATACTACAGCTTTCTTACGCACAAAAGTCTTCTGAAT
TGGTCATTGGAGGTGATGAATGTAACATAAATGAACATCCTTTCCTTGTAGCCTTGTATGATGCTTGGTC
TGGAAGATTTCTCTGTGGTGGGACTTTGATCAACCCGGAATGGGTGCTCACTGCTGCACACTGCGACAGT
AAAAATTTCAAGATGAAGCTTGGTGCACATAGCAAAAAGGTACTAAATGAGGATGAACAGATAAGAAACC
CAAAGGAGAAGTTCATTTGTCCCAATAAGAAAAACGATGAAGTACTGGACAAAGATATCATGTTGATCAA
GCTGGACAGTCCTGTTAGCTACAGTGAACACATCGCGCCTCTCAGCTTGCCTTCCAGCCCTCCCAGTGTG
GGCTCAGTTTGCCGTATTATGGGATGGGGATCAATCACACCTGTTGAAGAGACTTTTCCCGATGTCCCCC
ATTGTGCTAACATTAACCTACTCGATGATGTGGAGTGTAAACCAGGTTATCCA------GAGTTGCTGCC
AGAATACAGAACATTGTGTGCAGGTGTCCTGCAAGGAGGCATAGATACATGTGGGTTTGACTCTGGGACA
CCCCTCATCTGTAATGGACAATTCCAGGGTATTGTATCTTATGGGGGGCATCCTTGTGGCCAAAGTCGTA
AGCCTGGTATCTACACCAAGGTCTTTGATTATAATGCCTGGATTCAGAGCATTATTGCAGGAAATACAGC
TGCAACTTGCCTCCCG---------

>AF292110.1 Trimeresurus jerdonii
ATGGTGCTGGTCAGAGTGCTAGCAAACCTTCTGATGCTACAGCTTTCTTACGCACAAAAGTCTTCTGAAC
TGATCATTGGAGGTGATGAATGTAACATAAATGAACATCGTTTCCTTGTAGCCTTGTACACGTTTAGATC
TAGGAGGTTTCACTGCAGTGGGACTTTGATCAACGAGGAATGGGTGCTCAGCGCTGCACGTTGCGACAGG
AAAAATATCCGGATACAGCTTGGTATGCATAGCACAAATGTAATAAATGAGGATGTGCAGACAAGAGTTC
CAAAGGAGAAGTTCTCTTGTCTCAGTAGCAAAACCTACACCAAATGGAACAAGGACATCATGTTGATCAG
GCTGAAAAAACCTGTTAACAACAGTACACACATCGCGCCTGTCAGCTTGCCTTCCAACCCTCCCACTCTG
GGCTCAGTTTGCCGTGTTATGGGCTGGGGCACAATCTCAGCTACTAAAGAGACTCATCCCGATGTCCCTT
TATGTGCTAATATTAACATACTCGATTATTCGGTGTGTCGAGCAGCTTACGCA------AGGTTGCCAGC
AACAAGCAGAACATTGTGTGCAGGTATCCTGGAAGGAGGCATAGATACGTGTAAGGGTGATCCTGGGGGA
CCCCTCATCTGTAATGGACAATTCCAGGGCATTGTATCTTGGGGAAGCGATCCTTGTGCCAAACCGCATG
AGCCTGGCTCCTACACCAAGGTCTTTGATCATCTTAACTGGATCCAGAGCATTATTGCAGGAAATACAAC
TGCGACTTGCCCCCCG---------

>EU400543.1 Trimeresurus jerdonii
ATGGTGCTGGTCAGAGTGCTAGCAAACCTTCTGATGCTACAGCTTTCTTACGCACAAAAGTCTTCTGAAC
TGATCATTGGAGGTGATGAATGTAACATAAATGAACATCGTTTCCTTGTAGCCTTGTACACGTTTAGATC
TAGGAGGTTTCACTGCAGTGGGACTTTGATCAACGAGGAATGGGTGCTCAGCGCTGCACGTTGCGACAGG
AAAAATATCCGGATACAGCTTGGTATGCATAGCACAAATGTAATAAATGAGGATGTGCAGACAAGAGTTC
CAAAGGAGAAGTTCTTTTGTCTCAGTAGCAAAACCTACACCAAATGGAACAAGGACATCATGTTGATCAG
GCTGAAAAAACCTGTTAACAACAGTACACACATCGCGCCTGTCAGCTTGCCTTCCAACCCTCCCAGTCTG
GGCTCAGTTTGCCGTGTTATGGGATGGGGCACAATCTCAGCTACTAAAGAGACTCATCCCGATGTCCCTT
ATTGTGCTAATATTAACATACTCGATTATTCGGTGTGTCGAGCAGCTTACGCA------AGGTTGCCAGC
AACAAGCAGAACATTGTGTGCAGGTATCCTAGAAGGAGGCAAAGATTCATGTCTGACTGACTCTGGGGGA
CCCCTCATCTGTAATGGACAATTCCAGGGCATTGTATCTTGGGGTGGGCATCCTTGTGGCCAACCGCGTA
AGCCTGGCCTCTACACCAAGGTCTTCGATCATCTTGACTGGATCAAGAGCATTATTGCAGGAAATAAAGA
TGCGACCTGCCCTCCG---------

>X83221.1 Protobothrops mucrosquamatus
ATGGTGCTGATCAGAGTGCTAGCAAACCTTCTGATACTACAGCTTTCTTACGCACAAAAGTCTTCTGAAC
TGGTCATTGGAGGTGATGAATGTAACATAAATGAACATCCTTTCCTTGTACTCGTGTAC---------TA
TGATGATTATCAATGCGGTGGGACTTTGCTCAATGAGGAATGGGTGCTCACTGCTGCACACTGCAATGGG
AAAGATATGGAGATATACCTTGGCGTGCATAGCAAAAAGGTACCAAATAAGGATGTGCAGAGAAGAGTCC
CAAAGGAGAAGTTCTTTTGTGACAGTAGCAAAACCTACACCAAATGGAACAAGGACATCATGTTGATCAG
GCTGGACAGACCTGTCAGGAAGAGTGCACACATCGCGCCTCTCAGCTTGCCTTCCAGCCCTCCCAGTGTG
GGCTCAGTTTGCCGTGTTATGGGATGGGGCACAATCACATCTCCTCAAGAGACTTATCCCGATGTCCCTC
ATTGTGCTAACATTAACCTACTCGATTATGAGGTATGTCGAGCAGCTTACGCA------GGGTTGCCAGC
AACAAGCAGAACATTGTGCGCAGGTATCCTGGAAGGAGGCAAAGATTCATGTGTGGGTGACTCTGGGGGA
CCCCTCATCTGTAATGGACAATTCCAGGGTATTGTATCTTGGGGAGGCGATCCTTGTGCCCAACCTCGTG
AGCCTGGCGTCTGCACCAATGTCTTCGATCATCTTGACTGGATCAAGGGCATTATTGCAGGAAATACAGA
TGTAACCTGCCCCCTG---------

>X83222.1 Protobothrops mucrosquamatus
ATGGTGCTGATCAGAGTGCTAGCAAACCTTCTGATACTACAGCTTTCTTACGCACAAAAGTCTTCTGAAC
TGGTCATTGGAGGTGATGAATGTAACATAAATGAACATCCTTTCCTTGTACTCGTGTAC---------TA
TGATGATTATCAATGCGGTGGGACTTTGCTCAATGAGGAATGGGTGCTCACTGCTGCACACTGCAATGGG
AAAGATATGGAGATATACCTTGGTGTGCATAGCAAAAAGGTACCAAATAAGGATGTGCAGAGAAGAGTCC
CAAAGGAGAAGTTCTTTTGTGACAGTAGCAAAACCTACACCAAATGGAACAAGGACATCATGTTGATCAG
GCTGGACAGACCTGTCAGGAAGAGTGCACACATCGCGCCTCTCAGCTTGCCTTCCAGCCCTCCCAGTGTG
GGCTCAGTTTGCCGTGTTATGGGATGGGGCACAATCACATCTCCTCAAGTGACTTTGCCCGATGTCCCTC
GTTGTGCTAACATTAACCTACTCGATTATGAGGTATGTCGAGCAGCTTACCCA------GAGTTGCCAGC
GACAAGCAGAACATTGTGCGCAGGTATCCTGGAAGGAGGCAAAGATTCATGTGGGGGTGACTCTGGGGGA
CCCCTCATCTGTAATGGACAATTCCAGGGCATTGTATCTTGGGGAGGCGATCCTTGTGCCCAACCTCATG
AGCCTGGCCTCTACACCAATGTCTTCGATCATCTTGACTGGATCAAGGGCATTATTGCAGGAAACACAGA
TGTAACCTGCCCCCTG---------

>X83223.1 Protobothrops mucrosquamatus
ATGGTGCTGATCAGAGTGCTAGCAAACCTTCTGATACTACAGCTTTCTTACGCACAAAAGTCTTCTGAAC
TGGTCATTGGAGGTGATGAATGTAACATAAATGAACATCCTTTCCTTGTACTCGTGTAC---------TA
TGATGATTATCAATGCGGTGGGACTTTGCTCAATGAGGAATGGGTGCTCACTGCTGCACACTGCAATGGG
AAAGATATGGAGATATACCTTGGTGTGCATAGCAAAAAGGTACCAAATAAGGATGTGCAGAGAAGAGTCC
CAAAGGAGAAGTTCTTTTGTGACAGTAGCAAAACCTACACCAAATGGAACAAGGACATCATGTTGATCAG
GCTGGACAGACCTGTCAGGAAGAGTGCACACATCGCGCCTCTCAGCTTGCCTTCCAGCCCTCCCAGTGTG
GGCTCAGTTTGCCGTGTTATGGGATGGGGCACAATCACATCTCCTCAAGAGACTTATCCCGATGTCCCTC
ATTGTGCTAACATTAACCTACTCGATTATGAGGTATGTCGAGCAGCTTACGCA------GGGTTGCCAGC
AACAAGCAGAACATTGTGCGCAGGTATCCTGGAAGGAGGCAAAGATTCATGTGTGGGTGACTCTGGGGGA
CCCCTCATCTGTAATGGACAATTCCAGGGTATTGTATCTTGGGGAGGCGATCCTTGTGCCCAACCTCGTG
AGCCTGGCGTCTACACCAATGTCTTCGATCATCTTGACTGGATCAAGGGCATTATTGCAGGAAATACAGA
TGTAACCTGCCCCCTG---------

>X83224.1 Protobothrops mucrosquamatus
ATGGTGCTGATCAGAGTGCTAGCAAACCTTCTGATACTACAGCTTTCTTACGCACAAAAGTCTTCTGAAC
TGGTCATTGGAGGTGATGAATGTAACATAAATGAACATCCTTTCCTTGTACTCGTGTAC---------TA
TGATGATTATCAATGCGGTGGGACTTTGATCAATGAGGAATGGGTGCTCACTGCTGCACACTGCAATGGG
GAAAATATGGAGATATACCTTGGTATGCATAGCAAAAAGGTACCAAATAAGGATAGGCGGAGAAGAGTCC
CAAAGGAGAAGTTCTTTTGTGACAGTAGCAAAACCTACACCAAATGGAACAAGGACATCATGTTGATCAG
GCTGGACAGACCTGTCAGGAAGAGTGCACACATCGCGCCTCTCAGCTTGCCTTCCAGCCCTCCCAGTGTG
GGCTCAGTTTGCCGTGTTATGGGATGGGGCACAATCACATCTCCTCAAGTGACTTTGCCCGATGTCCCTC
GTTGTGCTAACATTAACCTACTCGATTATGAGGTATGTCGAGCAGCTTACCCA------GAGTTGCCAGC
GACAAGCAGAACATTGTGCGCAGGTATCCTGGAAGGAGGCAAAGATTCATGTGGGGGTGACTCTGGGGGA
CCCCTCATCTGTAATGGACAATTCCAGGGCATTGTATCTTGGGGAGGCGATCCTTGTGCCCAACCTCATG
AGCCTGGCCTCTACACCAATGTCTTCGATCATCTTGACTGGATCAAGGGCTTTATTGCAGGAAATACAGA
TGTAACCTGCCCCCCG---------

>X83225.1 Protobothrops mucrosquamatus
ATGGTGCTGATCAGAGTGCTAGCAAACCTTCTGATACTACAGCTTTCTTACGCACAAAAGTCTTCTGAAC
TGATCATTGGAGGTGATGAATGTAACATAAATGAACATCCTTTCCTTGTACTCGTGTAC---------TA
TGATGATTATCAATGCGGTGGGACTTTGATCAATGAGGAATGGGTGCTCACTGCTGCACACTGCAATGGG
GAAAATATGGAGATATACCTTGGTATGCATAGCAAAAAGGTACCAAATAAGGATAGGCGGAGAAGAGTCC
CAAAGGAGAAGTTCTTTTGTGACAGTAGCAAAAACTACACCAAATGGAACAAGGACATCATGTTGATCAG
GCTGAACAGACCTGTCAGGAAGAGTGCACACATCGCGCCTCTCAGCTTGCCTTCCAGCCCTCCCAGTGTG
GGCTCAGTTTGCCGTATTATGGGATGGGGCACAATCTCACCTACTAAAGTGACTTTGCCCGATGTCCCTC
GTTGTGCTAACATTAACCTACTCGATTATGAGGTATGTCGAGCAGCTTACGCA------GGGTTGCCAGC
AACAAGCAGAACATTGTGCGCAGGTATCCTGGAAGGAGGCAAAGATTCATGTGGGGGTGACTCTGGGGGA
CCCCTCATCTGTAATGGACAATTCCAGGGCATTGTATCTTGGGGAGGCGATCCTTGTGCCCAACCTCATG
AGCCTGGCCTCTACACCAATGTCTTCGATCATCTTGACTGGATCAAGGGCATTATTGCAGGAAATACAGA
TGCGACCTGCCCCCCG---------

>U31417.1 Protobothrops mucrosquamatus
ATGGTGCTGATCAGAGTGCTAGCAAACCTTCTGATACTACAGCTTTCTTACGCACAAAAGTCTTCTGAAC
TGGTCATTGGAGGTGATGAATGTAACATAAATGAACATCCTTTCCTTGTACTCGTGTAC---------TA
TGATGATTATCAATGCGGTGGGACTTTGCTCAATGAGGAATGGGTGCTCACTGCTGCACACTGCAATGGG
AAAGATATGGAGATATACCTTGGTGTGCATAGCAAAAAGGTACCAAATAAGGATGTGCAGAGAAGAGTCC
CAAAGGAGAAGTTCTTTTGTGACAGTAGCAAAACCTACACCAAATGGAACAAGGACATCATGTTGATCAG
GCTGGACAGACCTGTCAGGAAGAGTGCACACATCGCGCCTCTCAGCTTGCCTTCCAGCCCTCCCAGTGTG
GGCTCAGTTTGCCGTGTTATGGGATGGGGCACAATCACATCTCCTCAAGTGACTTTGCCCGATATCCCTC
GTTGTGCTAACATTAACCTACTCGATTATGAGGTATGTCGAGCAGCTTACCCA------GAGTTGCCAGC
GACAAGCAGAACATTGTGCGCAGGTATCCTGGAAGGAGGCAAAGATTCATGTGGGGGTGACTCTGGGGGA
CCCCTCATCTGTAATGGACAATTCCAGGGCATTGTATCTTGGGGAGGCGATCCTTGTGCCCAACCTCATG
AGCCTGGCCTCTACACCAATGTCTTCGATCATCTTGACTGGATCAAGGGCATTATTGCAGGAAATACAGA
TGTAACCTGCCCCCTG---------

>AF098262.1 Protobothrops mucrosquamatus
ATGGTGCTGATCAGAGTGCTAGCAAACCTTCTGATACTACAGCTTTCTTACGCACAAAAGTCTTCTGAAC
TGGTCATTGGAGGTGATGAATGTAACATAAATGAACATCCTTTCCTTGTACTCGTGTAC---------TA
TGATGATTATCAATGCGGTGGGACTTTGATCAATGAGGAATGGGTGCTCACTGCTGCACACTGCAATGGG
GAAAATATGGAGATATACCTTGGTATGCATAGCAAAAAGGTACCAAATAAGGATAGGCGGAGAAGAGTCC
CAAAGGAGAAGTTCTTTTGTGACAGTAGCAAAAACTACACCAAATGGAACAAGGACATCATGTTGATCAG
GCTGAACAGACCTGTCAGGAAGAGTGCACACATCGCGCCTCTCAGCTTGCCTTCCAGCCCTCCCAGTGTG
GGCTCAGTTTGCCGTATTATGGGATGGGGCACAATCTCACCTACTAAAGTGACTTTGCCCGATGTCCCTC
GTTGTGCTAACATTAACCTACTCGATTATGAGGTATGTCGAGCAGTTTACCCA------GAGTTGCCAGC
GACAAGCAGAACATTGTGCGCAGGTATCCTGGAAGGAGGCAAAGATTCATGTGGGGGTGACTCTGGGGGA
CCCCTCATCTGTAATGGACAATTCCAGGGCATTGTATCTTGGGGAGGCGATCCTTGTGCCCAACCTCATG
AGCCTGGCCTCTACACCAATGTCTTCGATCATCTTGATTGGATCAAGGGCATTATTGCAGGAAATACAGA
TGTAACCTGCCCCCTG---------

>AF098263.1 Protobothrops mucrosquamatus
ATGGTGCTGATCAGAGTGCTAGCAAACCTTCTGATACTACAGCTTTCTTACGCCCAAAGGACTTCTGAAC
TGGTCATTGGAGGTGATGAATGTAACATAAATGAACATCGTTTCCTTGTAGCCTTGCATGATGCTTTGTC
TGGAAGATTTCTCTGTGGTGGGACTTTGATCCACCCGGAATGGGTGCTCACCGCTGCACACTGCAACACA
CACTTTATCATCATATACCTTGGTGCGCATAACCAAAGTGTAGAATTTGATTATGAGGAGACGAGATACC
CAGAGAAGAAGTACTTTTTTCCCTGTAGCAAAAACTATACCAAATGGGACAAGGACATCATGTTGATCAG
GCTGTACAGTCCTGTTAGGAACAGTAAACACATCGCGCCTATCAGCTTGCCTTCCAGCCCTCCCAGTGTG
GGCTCAGTTTGCCGTATTATGGGATGGGGCGCAATCACATCTCCTAATGAGACTTTTCCCGATGTCCCTC
ATTGTGCTAACATTAACCTGTTCAATTATACGGTGTGTCGAGCAGCTTACCCA------GAGTTGCCAGC
GACAAGCAGAACATTGTGCGCAGGTATCCTGGAAGGAGGCATAGATACATGTCACGGTGACTCTGGAGGA
CCCCTCATCTGTAATGGACAATTCCAAGGCATTGTACAAGCTGGGGGCAAAACCTGTGCCCGACCGCGTA
AGCCTGCCGTCTACACCAATGTCTTCGATCATCTTGACTGGATCAAGAGCATTATTGCAGGAAATACAGC
TGTGACATGCCCCCCG---------

>AY434726.1 Gloydius shedaoensis
---------------------------------------------------------------------A
TGGTGATAGGGGGTGATGAATGTAACATAAATGAACATCGTTTCCTTGTAGCCTTATACACCTCTAGATT
TAGGACTTTGTTCTGCGGTGGGACTTTGATCAACCAGGAATGGGTGCTCACTGCTGCACACTGTGACAGG
AAAAATTTCCGGATAAAGCTTGGTATTCATAGCAAAAAGGTACCAAATGAGGATGAGCAGACAAGAGTCC
CAAAGGAGAAGTTCTTTTGTCTCAGTAGCAAAAACTATACCCTTTGGGACAAGGACATCATGTTGATCAG
GCTGGACAGCCCTGTTAAGAACAGTACACACATTGCGCCTTTCAGCTTGCCCTCCAGCCCTCCCAGTGTG
GGCTCAGTTTGCCGTATTATGGGATGGGGCAGAATCTCACCTACTGAAGAGACTTATCCCGATGTCCCTC
ATTGTGTTAACATTAACCTACTCGAATATGAGATGTGTCGAGTACCTTACCCAGAATTTGGGTTGCCAGC
GACAAGCAGAACATTGTGTGCAGGTATCCTGGAAGGAGGCAAAGATACATGTCGGGGTGACTCTGGGGGA
CCCCTCATCTGTAATGGACAATTCCAGGGCATTGCATCTTGGGGAGACGATCCTTGTGCCCAACCGCATA
AGCCTGCCGCGTACACCAAGGTCTTCGATCATCTTGACTGGATCAAGAGCATTATTGCAGGAAATACAGA
TGCGTCCTGCCCCCCG---------

>AF017736.1 Gloydius brevicaudus
ATGGTGCTGATCAGAGTGCTAGCAAACCTTCTGATACTACAGCTTTCTTACGCACAAAAGTCTTCTGAAC
TGATCATTGGAGGTGATGAATGTAACATAAATGAACATCGTTCCCTTGTACTCATGTAC---------TA
TGATGGGCATCAGTGCGATGGGACTTTGATCAATGAGGAATGGGTGCTCACTGCTGCACACTGCGATGGG
GAAAATATGGAGATACAGCTTGGTGTGCATAGCAAAAAGGTACCAAATGAGGATGTGCAGACAAGAGTCC
CAAAGGAGAAGTTCTTTTGTGACAGTAACAAAACCTACGCCAGATGGAACAAGGACATCATGTTGATCAG
GCTGGACAGACCTGTTAGCAACAGTGCACACATCGCGCCTCTCAGCTTGCCTTCCAGCCCTCCCAGTGTG
GGCTCAGTTTGCCGTATTATGGGATGGGGCACATTCTCAACTACTCAAGAGACTTATCCCGATGTCCCTC
ATTGTGCTAACATTAACATACACGATTTTGAGGTGTGTCAAGCAGCTTACCCA------GGGTTGCCAGC
AACAAACAGAATATTGTGTGCAGGTATCCTGGAAGGGGGCAAAGATACATGTAAGGGTGACTCTGGGGGA
CCCCTCATCTGTAATGGAGAAATCCAGGGCATTGTGTCTTGGGGTGGGCATCTTTGTGGCAATGTGCTTG
AGCCTGGCATCTACACCAAGGTCTTCGATCATCTTGAATGGATCAGGAGCATTATTGCAGGAAATACAGA
TGCGACCTGCCCCTTG---------

>AF176679.1 Gloydius brevicaudus
ATGGTGCTGATCAGAGTGTTAGTAAACTTTCTGATACTGCAGCTTTCTTACGCACAAAAGTCCTCTGAAT
TGGTCATTGGAGGTGATGAATGTAACATAAATGAACATCGTTTCCTTGCACTCCTGTAC---------TC
TGAGAGGTTTCAATGCGGTGGGACTTTGATCAACGAAGAATGGGTGCTCACCGCTGCACACTGCGACATG
AGAAATATGTACATATACCTTGGTGTGCATAACGTAAGTGTACAATATGATGATGAGCAGAGAAGATACC
CAAAGAAGAAGTACTTTCGCCTCAGTAGCAGAAACTATAACCAATGGGACAAGGATATCATGTTGATCAG
ATTGAACAGACCTCTTAGGAACAGTGCACACATCGCGCCTCTCAGCTTGCCTTCCAACCCTCCCAGTGTG
GGTTCAGTTTGCCGTATTATGGGATGGGGCACAATCACATCTCCTCAAGTGACTTTTCCCGATGTCCTTC
ACTGTGCTAACATTAACATTTTTGATTATGAGGTGTGTCGAGCAGCTTACCCA------GAGTTGCCAGC
AACAAGGAGAACATTGTGTGCAGGTATCCTGGAAGGAGGCAAAGATTCATGTAACGGTGACTCTGGGGGA
CCCCTCATCTGTAATGGACAATTCCAGGGCATTGCATATTGGGGGGCCGATACTTGTGCCCAACCGCGTG
AGCCTGGCCTCTACACCAAGGTCTTTGATTATATTGATTGGATCCAAAGCATTATAGCAGGAAATACAGC
TGTGACTTGCCCCCCA---------

>AF545575.1 Trimeresurus stejnegeri
ATGGTGCTGATCAGAGTGCTAGCAAACCTTCTGATACTACAGCTTTCTTACGCACAAAAGTCTTCTGAAC
TGATCATTGGAGGTGATGAATGTAACATAAATGAACATCGTTTCCTTGTAGCCTTGTACACCTTTAGATC
TAGGAGGTTTCACTGCAGTGGGACTTTGATCAACCAGGAATGGGTGCTCAGCGCTGCACGTTGTGACAGG
AAAAATATCCGGATAAAGCTTGGTATGCATAGCACAAATGTAACAAATGAGGATGTGCAGACAAGAGTTC
CAAAGGAGAAGTTCTTTTGTCTCAGTAGCAAAACCTACACCAAATGGAACAAGGACATCATGTTGATCAG
GCTGAAAAGACCTGTTAACAACAGTACACACATCGCGCCTGTCAGCTTGCCTTCCAACCCTCCCAGTCTG
GGCTCAGTTTGCCGTGTTATGGGATGGGGCACAATCTCAGCTACTAAAGAGACTCATCCCGATGTCCCTC
ATTGTGCTAACATTAACATACTCGATTATTCGGTGTGTCGAGCAGCTTACGCA------AGGTTGCCAGC
AACAAGCAGAACATTGTGTGCAGGTATCCTAGAAGGAGGCAAAGATACATGTCACGGTGACTCTGGGGGA
CCTCTCATCTGTAATGGACAAGTCCAGGGCATTGTATCTTGGGGTGGGCATCCTTGTGGCCTACCGCGTA
AGCCTGGCCTCTACACCAAGGTCTTCGATCATCTTGACTGGATCAAGAGCATTATTGCAGGAAATAAAGA
TGCGACCTGCCCTCCG---------

>AF545576.1 Trimeresurus stejnegeri
ATGATGCTGATCAGAGTTCTAGCAAACCTTCTGATACTACAGCTTTCTTACGCTCAAAAGTCTTCTGAAC
TGGTCATTGGAGGTGATGAATGTAATATAAATGAACATCGTTTCCTTGTAGCATTGTATGACTTTTGGTC
TGGGGATTTTCTCTGCGGTGGGACTTTGATCAACCAGGAATATGTGCTCACCGCTGCACACTGCAAAACG
AGAAATATGTACATATACCTTGGTATGCATAACAAAAGTGTACAATTTGACGATGAACAGAGAAGATACC
CAAAGAAGAAGTACTTTTTTCGCTGTCGCAATAACTTTACCAGATGGGACAAGGACATCATGTTGATCAG
GCTGAACAGACCTGTTAGGAACAGTGCACACATCGCACCTCTCAGTTTGCCTTCCAGCCCTCCCACTGTG
GGCTCAGTTTGCCGTGTTATGGGATGGGGCACAATCACATCTCCAAATGAGACTTTGCCTGATGTCCCTC
GTTGTGCTAACATTAACCTGTTTAATTATACGGTGTGTCATGGAGTTTTCCCA------TGGTTGCCGGC
GAGAAGCAGAATATTGTGTGCAGGTGTCCTGCAAGGAGGCATAGATACATGTAAACGTGACTCTGGGGGA
CCCCTCATCTGTAATGGACAATTCCAGGGCATTGTATCTTGGGGACCCAAACCTTGTGCCCAACCGCGTA
AGCCTGCCCTCTACACCAAGGTCTTCGATCATCTTGACTGGATCCAGAGCATTATTGCAGGAAATACAAC
TGTGACATGCCCCCCA---------

>AF545577.1 Trimeresurus stejnegeri
ATGGAGCTGATCAGAGTGCTAGCAAATCTTCTGATACTACAGCTTTCTTACGCACAAAAGTCTTCTGAAC
TGATCATTGGAGGTGATGAATGTAATATAGATGAACATCGTTTCCTTGTAGCATTGTATAAG------TC
TGGTAGGTTTCGCTGTGGTGGGACTTTGATCAACCAGGAATGGGTGCTCACTGCTGCACACTGCGACAGG
AGAAATATGGAGATAAAGCTTGGTATGCATAGCAAAAATGTACCAAATGAGGATGAGCAGAGAAGAGTTC
CAAAGGAGAAGTTCTTTTGTGACAGTAACAAAAACTACACCCAATGGAACAAGGACATCATGTTAATCAG
GCTGAACAGTCCTGTTAACAACAGTACACACATCGCACCTCTCAGCTTGCCTTCCAGCCCTCCCATTGTG
GGCTCAGTTTGCCGTATTATGGGATGGGGCACAATCACATCTCCTAATGAGACTTATCCCGATGTCCCTC
ATTGTGCTAACATTAACCTGTTCAATTATACGGTTTGTCATGGAGCTCACGCA------GGGTTGCCGGC
GACAAGCAGAACATTGTGTGCAGGTGTCCTGGAAGGAGGCAAAGATACATGTAAGGGTGACTCTGGGGGA
CCCCTCATCTGTAATGGACAATTCCAGGGCATTGTATCTTGGGGTGGGCATCCTTGTGCCCAACCACGTG
AGCCTGGCGTCTACACCAAGGTCTTTGATCATCTTGACTGGATCCAGAACATTATTGCAGGAAGTACAAC
TGCGACATGCCCCCTG---------

>AF545579.1 Trimeresurus stejnegeri
ATGGTGCTGATCAGAGTGCTAGCAAACCTTCTGATACTACAGCTTTCTTACGCACAAAAATCTTCTGAAC
TGGTCGTTGGAGGTCGTCCATGTAACATAAATGAACATCGTTCCCTTGTTGTCTTGTTTAAC------TC
CAGCGGTTTTCTCTGTGGTGGGACTTTGATCAACCAGGATTGGGTGGTCACCGCTGCACACTGCGACAGT
AATAATTTCCAGATGATATTTGGTGTGCATAGCAAAAATGTACCAAATGAGGATGAGCAGAGAAGAGTTC
CAAAGGAGAAGTTCTTTTGTGACAGTAACAAAAACTACACCCAATGGAACAAGGACATCATGTTAATCAG
GCTGAACAGTCCTGTTAACAACAGTACACACATCGCACCTCTCAGCTTGCCTTCCAGCCCTCCCATTGTG
GGCTCAGTTTGCCGTATTATGGGATGGGGCACAATCACATTTCCTAATGAGACTTATCCCGATGTCCCTC
ATTGTGCTAACATTAACCTGTTCAATTATACGGTTTGTCATGGAGCTCACGCA------GGGTTGCCGGC
GACAAGCAGAACATTGTGTGCAGGTGTCCTGGAAGGAGGCAAAGATACATGTAAGGGTGACTCTGGGGGA
CCCCTCATCTGTAATGGACAATTCCAGGGCATTGTATCTTGGGGTGGGCATCCTTGTGCCCAACCACGTG
AGCCTGGCGTCTACACCAAGGTCTTTGATCATCTTGACTGGATCCAGAACATTATTGCAGGAAATACAAC
TGCGACATGCCCCCTG---------

>AF395763.1 Trimeresurus stejnegeri
ATGGTTCTAATCAGAGTGCTAGCAAACCTTCTGATACTACAGCTTTCTTACGCACAAAAGTCTTCTGAAC
TGATCATTGGAGGTGATGAATGTAACATAAATGAACATCGTTTCCTTGTAGCCTTGTACACCTTTAGATC
TAGGAGGTTTCACTGCGGTGGGACTTTGATCAACCAGGAATGGGTGCTCAGCGCTGCACGTTGTGACAGG
AAAAATATCCGGATAAAGCTTGGTATGCATAGCACAAATGTAACAAATGAGGATGAGCAGAGAAGAGTTC
CAAAGGAGAAGTTCTTTTGTCTCAGTAGCAAAACCTACACCCAATGGAACAAGGACATCATGTTAATCAG
GCTGAACAGTCCTGTTAACAACAGTACACACATCGCACCTCTCAGCTTGCCTTCCAACCCTCCCTTTGTG
GGCTCAGTTTGCCGTATTATGGGATGGGGCACAATCACATCTCCTAATGAGACTTATCCCGATGTCCCTC
ATTGTGCTAACATTAACCTGTTCAATTATACGGTTTGCCATGGAGCTCATGCA------GGGTTGCCGGC
GACAAGCAGAACATTGTGTGCAGGTGTCCTGGAAGGAGGCAAAGATACATGTAAGGGTGACTCTGGGGGA
CCCCTCATCTGTAATGGACAATTCCAGGGCATTGTATCTTGGGGAGGCGATCCTTGTGCCCAACCACGTG
AGCCTGGCGTCTACACCAAGGTCTTTGATCATCTTGACTGGATCCAGAACATTATTGCAGGAAATACAAC
TGCGACATGCCCCCTG---------

>AF395765.1 Trimeresurus stejnegeri
ATGGTGCTGATCAGAGTTCTAGCAAACCTTCTGATACTACAGCTTTCTTACGCTCAAAAGTCTTCTGAAC
TGGTCATTGGAGGTGATGAATGCAACATAAATGAACATCGTTTCCTTGTAGCATTGTATGATGTTTCGTC
TGGGGATTTTCGCGGCAGTGGGACTTTAATCAACCCGGAATGGGTGCTCACCGCTGCACACTGCGAAACG
GAAGAAATGAAGTTACAGTTTGGTCTGCACAGCAAAAGGGTACCAAATAAGGATAAGCAGACAAGAGTCT
CAAAGGAAAAGTTCTTTTGTGAAAGTAACAAAAACTACACCAAATGGAACAAGGACATCATGTTGATCAA
GCTGAACAGACCTGTTAAAAACAGTGCACACATCGAGCCTCTCAGCTTGCCTTCCAGCCCTCCCAGTGTG
GGCTCAGTTTGCCGTATTATGGGATGGGGCACACTCTCAGATACTGAAATGATTTTGCCCGATGTCCCCC
ATTGTGCTAACATTAACCTACTCAATTATTCAGACTGTCAAGCAGCTTACCCA------GAGTTGCCGGC
GAAAAGCAGAACATTGTGTGCAGGTATTCTGGAAGGAGGCAAAGATACATGTTCGGGTGACTCTGGGGGA
CCCCTCATCTGTAATGGAACATTCCAGGGCATTGCATCTTGGGGGAGTACTCTTTGTGGTTACGTGCGTG
AGCCTGGCTCCTACACCAAGGTCTTCGATCATCTTGACTGGATCCAGAGCATTATTGCAGGAAATACAAA
TGTGACCTGCCCCCTG---------

>AF395768.1 Trimeresurus stejnegeri
ATGGTGCTGATCAGAGTGCTAGCAAACCTTCTGATACTACAGCTTTCTTACGCACAAAAGTCTTCTGAAC
TGGTCGTTGGAGGCGATGAATGTAACATAAATGAACATCGTTTCCTTGTAGCCTTGTATGAGTATACTTC
TATGACTTTTATCTGTGGTGGGACTTTGATCAATCAGGAATGGGTGCTCACTGCTGCACACTGTGACAGG
GACACTATCTACATATACATTGGTATGCATGACAAATATGTAAAATTTGATGATGAGCAAGGAAGACACC
CAAAGGAGAAGTACATTTTTAACTGTAGCAACAACTTTACCAAATGGGACAAGGACATCACGTTGATCAA
GCTGGATTATCCTGTTAACTACAGTGAACACATTGCACCTCTCAGCTTGCCTTCCAGCCCTCCCAGCATG
GGCTCAGTTTGCCGTGTTATGGGATGGGGCGCAATCACACCTACTAATGAGACTTTGCCCGATGTCCCTC
ATTGTGCTAACATTAACATACTCGATCATGCACTGTGTCGAGCAGTTTTCCCA------GGGTTGCCGGC
GACAAGCAGAACATTGTGTGCAGGTGTCCTGCAAGGAGGCACAGATACATGCAATCGTGACTCTGGGGGA
CCCCTCATCTGTAATGGACAATTCCAGGGCATTGTATTTTGGGGATGGTATCCTTGTGCCCAACCACGTG
TGCCTGCCCTCTACACCAAGGTCTTCGATCATCTTGACTGGATCCAGAGCATTATTGCAGGAAATACAGA
TGCGGCCTGCCCTCTG---------

>AF395771.1 Trimeresurus stejnegeri
ATGGTGCTGATCAGAGTACTAGCAAACCTTCTGATACTACAGCTTTCTTACGCACAAAAGTCTTCTGAAC
TGGTCGTTGGAGGTGATGAATGTAACATAAATGAACATCGTTTCCTTGTACTCGTGTAC---------AC
TGATGGGATTCAATGCGGTGGGACTTTGATCAACAAGGAATGGATGCTCACCGCTGCACACTGCGACGGG
AAAAAAATGAAGTTACAGTTTGGTCTGCATAGCAAAAATGTACCAAATAAGGATAAACAGACAAGAGTCC
CAAAGAAGAAGTACATTTTTAACTGTAGCAACAACTTTACCAAATGGGACAAGGACATCATGTTGATCAA
GCTGGATTATCCTGTTAACTACAGTGAACACATTGCACCTCTCAGCTTGCCTTCCAGCCCTCCCGGCATG
GGCTCAGTTTGCCGTGTTATGGGATGGGGCGCAATCACACCTACTAATGAGACTTTGCCCGATGTCCCTC
ATTGTGCTAACATTAACATACTCGATCATGCACTGTGTCGAGCAGTTTTCCCA------GGGTTGCCGGC
GACAAGCAGAACATTGTGTGCAGGTGTCCTGCAAGGAGGCACAGATACATGCAATCGTGACTCTGGGGGA
CCCCTCATCTGTAATGGACAATTCCAGGGCATTGTATTTTGGGGATGGTATCCTTGTGCCCAACCACGTG
TGCCTGCCCTCTACACCAAGGTCTTCGATCATCTTGACTGGATCCAGAGCATTATTGCAGGAAATACAGA
TGCGGCCTGCCCTCCG---------

>AF395773.1 Trimeresurus stejnegeri
ATGGTGCTGATCAGAGTGCTAGCAAACCTTCTGATACTACAGCTTTCTTACGCTCAAAAGTCTTCTGAAC
TGGTCATTGGAGGTGATGAATGCAACATAAATGAACATCGTTTCCTTGTAGCATTGTATGATGTTTCGTC
TGGGGATTTTCGCGGCAGTGGGGCTTTAATCAACCCGGAATGGGTGCTCACCGCTGCACACTGCGAAACG
GAAGAAATGAAGTTACAGTTTGGTCTGCACAGCAAAAGGGTACCAAATAAGGATAAGCAGACAAGAGTCT
CAAAGGAAAAGTTCTTTTGTGAAAGTAACAAAAACTACACCAAATGGAACAAGGACATCATGTTGATCAA
GCTGAACAGACCTGTTAAAAACAGTACACACATCGCGCCTCTCAGCTTGCCTTCCAACCCTCCCAGTGTG
GGCTCAGTTTGCCGTATTATGGGATGGGGCACACTCTCAGATACTGAAATGATTTTGCCCGATGTCCCCC
ATTGTGCTAACATTAACCTACTCAATTATTCAGACTGTCAAGCAGCTTACCCA------GAGTTGCCGGC
GAAAAGCAGAACATTGTGTGCAGGTATTCTGGAAGGAGGCAAAGATACATGTTCGGGTGACTCTGGGGGA
CCCCTCATCTGTAATGGAACATTCCAGGGCATTGCATCTTGGGGGAGTACTCTTTGTGGTTACGTGCGTG
AGCCTGGCTCCTACACCAAGGTCTTCGATCATCTTGACTGGATCCAGAGCATTATTGCAGGAAATACAAA
TGTGACCTGCCCCCTG---------

>AF395774.1 Trimeresurus stejnegeri
ATGGTTCTAATCAGAGTGCTAGCAAATCTTCTGATACTACAGCTTTCTTATGCACAAAGGTCTTCTGAAC
TGGTCATTGGAGGTGATGAATGTAACATAAATGAACATCGTTTCCTTGCACTCGTGTAC---------AC
TGACAGGTTTCAATGCGGTGGGACTTTGATCAACCCGGAATGGGTGCTCACTGCTGCACACTGTGACAGG
AGATATATGCACATATACCTTGGTGTGCATAACGAAAGTGTACAGTATGATGATGAACAGAGAAGATTCC
CAAAGAAGAAGTACTTTTGCCTCAGTAGCAAAAACTATACCAGATGGGACAAGGACATCATGTTGATCAG
GCTGAACAGACCTGTTAGGAACAGTGCACACATTGCGCATCTCAGCTTGCCTTCTAAACCTCCCAGTGTG
GGCTCAGTTTGCCGTGTTATGGGATGGGGCACAATCACATCTCCTAATGAGACTTTGCCCGATGTCCCTC
GTTGTGCTAACATTAACCTGTTTAATTATACGGTGTGTCGTGGAGTTTTCCCA------TGGTTGCCGGC
GAGAAGCAGAATATTGTGTGCAGGTGTCCTGCAAGGAGGCATAGATACATGTAAACGTGACTCTGGGGGA
CCTCTCATCTGTAATGGACAATTCCAGGGCATTGTATCTTGGGGACCCAAACCTTGTGCCCAACCGCGTG
AGCCTGCCCTCTACACCAAGGTCTTCGATCATCTTGACTGGATCCAGAGCATTATTGCAGGAAATACAAC
TGTGACATGCCCCCCA---------

>AF395775.1 Trimeresurus stejnegeri
ATGGTGCTGATCAGAGTTCTAGCAAACCTTCTGATAATACAGCTTTCTTACGCACAAAAATCTTCTGAAC
TGGTCATTGGAGGTGATGAATGTAACATAAATGAACATCGTTCCCTTGTTGTCTTGTTTAAC------TC
TAGCGGTGCTCTCTGCGGTGGGACTTTGATCAACCAGGAATATGTGCTCGCTGCTGCACACTGCGACATG
CCAAATATGCAGATATTACTTGGTGTGCATAGCGCAAGTGTACTAAATGACGATGAGCAGGCAAGAGACC
CAGAGGAGAAGTACTTTTGTCTCAGTAGCAACAACGATACCAAATGGGACAAGGACATCATGTTGATCAG
GCTGAACCGTCCGGTTAACAACAGTGTACACATTGCGCCTCTCAGCTTGCCTTCCAGCCCTCCCAGTGTG
GGCTCAGTTTGCCGTATTATGGGATGGGGTAAAACCATACCTACTCAAGAGACTCATCCCGATGTCCCTC
ATTGTGCTAACATTAAATTATTCCATTATTCGTTGTGTCGAGCAGTTTACGTA------GGGATGCCAGC
GCAAAGCAGAATATTGTGTGCAGGTATCCTGCAAGGAGGCATAGGTTCATGTCAGGGTGACTCTGGGGGA
CCCCTCATCTGTAATGGACAATTCCAGGGCATTGTATCTGCGACGAGCAAACCTTGTGCCCACAGTCTTA
TGCCTGCCCTCTACATCAAGGTCTTCGATTATACTGATTGGATCAAGAGCATTATTGCAGGAAATACAAC
TGTGACTTGCCCCCCG---------

>AF395776.1 Trimeresurus stejnegeri
ATGGTGCTGATCAGAGTGCTAGCAAACCTTCTGATACTACAGCTTTCTTACGCACAAAGGTCTTCTGAAC
TGGTCATTGGAGGTGATGAATGTAACATAAATGAACATCGTTTCCTTGTAGCCTTGTATAAG------TC
TGGTAGGTTTCGCTGTGGTGGGACTTTGATCAACCAGGAATGGGTGCTCACTGCTGCACACTGCGACAGG
AGAAATATGGAGATAAAGCTTGGTATGCATAGCAAAAATGTACCAAATGAGGATGAGCAGAGAAGAGTTC
CAAAGGAGAAGTTCTTTTGTGACAGTAACAAAAACTACACCCAATGGAACAAGGACATCATGTTAATCAG
GCTGAACAGTCCTGTTAACAACAGTACACACATCGCACCTCTCAGCTTGCCTTCCAACCCTCCCATTGTG
GGCTCAGTTTGCCGTATTATGGGATGGGGCACAATCACATCTCCTAATGAGACTTATCCCGATGTCCCTC
ATTGTGCTAACATTAACCTGTTCAATTATACGGTTTGTCATGGAGCTCATGCA------GGGTTGCCGGC
GACAAGCAGAACATTGTGTGCAGGTGTCCTGGAAGGAGGCAAAGATACATGTAAGGGTGACTCTGGGGGA
CCCCTCATCTGTAATGGACAATTCCAGGGCTTTGTATCTTGGGGAGGCGATCCTTGTGCCCAACCACGTG
AGCCTGGCGTCTACACCAAGGTCTTTGATCATCTTGACTGGATCCAGAACATTATTGCAGGAAATACAAC
TGCGACATGCCCCCTG---------

>AF395777.1 Trimeresurus stejnegeri
ATGGTGCTGATCAGAGTGCTAGCAAACCTTCTGATACTACAGCTTTCTTACGCACAAAAGTCTTCTGAAC
TGATCATTGGAGGTGATGAATGTAACATAAATGAACATCGTTTCCTTGTAGCCTTGTACACCTTTAGATC
TAGGAGGTTTCACTGCGGTGGGACTTTGATCAACCAGGAATGGGTGCTCAGCGCTGCACGTTGTGACAGG
AAAAATATCCGGATAAAGCTTGGTATGCATAGCACAAATGTAACAAATGAGGATGTGCAGACAAGAGTTC
CAAAGGAGAAGTTCTTTTGTCTCAGTAGCAAAACCTACACCAAATGGAACAAGGACATCATGTTGATCAG
GCTGAAAAGACCTGTTAACAACAGTACACACATCGCGCCTGTCAGCTTGCCTTCCAACCCTCCCAGTCTG
GGCTTAGTTTGCCGTGTTATGGGATGGGGCACAATCTCAGCTACTAAAGAGACTCATCCCGATGTCCCTC
ATTGTGCTAACATTAACATACTCGATTATTCGGTATGTCGAGCAGCTTACGCA------AGATTGCCAGC
AACAAGCAGAACATTGTGTGCAGGTATCCTAGAAGGAGGCAAAGATACATGTCACGGTGACTCTGGGGGA
CCTCTCATCTGTAATGGACAAGTCCAGGGCATTGTATCTTGGGGTGGGCATCCTTGTGGCCAACCGCGTA
AGCCTGGCCTCTACACCAAGGTCTTCGATCATCTTGACTGGATCAAGAGCATTATTGCAGGAAATAAAGA
TGCGACCTGCCCTCCG---------

>AF395778.1 Trimeresurus stejnegeri
ATGGTGCTGATCAGAGTGCTAGCAAACCTTCTGATACTACAGCTTTCTTACGCTCAAAAGTCTTCTGAAC
TGGTCATTGGAGGTGATGAATGCAACATAAATGAACATCGTTTCCTTGTAGCATTGTATGATGTTTCGTC
TGGGGATTTTCGCGGCAGTGGGACTTTAATCAACCCGGAATGGGTGCTCACCGCTGCACACTGCGAAACG
GAAGAAATGAAGTTACAGTTTGGTCTGCACAGCAAAAGGGTACCAAATAAGGATAAGCAGACAAGAGTCT
CAAAGGAAAAGTTCTTTTGTGAAAGTAACGAAAACTACACCAAATGGAACAAGGACATCATGTTGATCAA
GCTGAACAGACCTGTTAAAAACAGTGCACACATCGAGCCTCTCAGCTTGCCTTCCAGCCCTCCCAGTGTG
GGCTCAGTTTGCCGTATTATGGGATGGGGCACACTCTCAGATACTGAAATGATTTTGCCCGATGTCCCCC
ATTGTGCTAACATTAACCTACTCAATTATTCAGACTGTCAAGCAGCTTACCCA------GAGTTGCCGGC
GAAAAGCAGAACATTGTGTGCAGGTATTCTGGAAGGAGGCAAAGATACATGTTCGGGTGACTCTGGGGGA
CCCCTCATCTGTAATGGAACATTCCAGGGCATTGCATCTTGGGGGGGTACTCTTTGTGGTTACGTGCGTG
AGCCTGGCTCCTACACCAAGGTCTTCGATCATCTTGACTGGATCCAGAGCATTATTGCAGGAAATACAAA
TGTGACCTGCCCCCTG---------

>AF395779.1 Trimeresurus stejnegeri
ATGGTGCTGATCAGAGTGCTAGCAAACCTTCTGATACTACAGCTTTCTTACGCACAAAGGTCTTCTGAAC
TGGTCATTGGAGGTGATGAATGTAACATAAATGAACATCGTTTCCTTGCACTCGTGTAC---------AC
TGACAGGTTTCAATGCGGTGGGACTTTGATCAACCCGGAATGGGTGCTCACTGCTGCACACTGTGACAGG
AGATATATGCACATATACCTTGGTGTGCATAACGAAAGTGTACAGTATGATGATGAACAGAGAAGATTCC
CAAAGAAGAAGTACTTTTGCCTCAGTAGCAAAAACTATACCAGATGGGACAAGGACATCATGTTGATCAG
GCTGAACAGACCTGTTAGGAACAGTGCACACATTGCGCATCTCAGCTTGCCTTCTAAACCTCCCAGTGTG
GGCTCAGTTTGCCGTGTTATGGGATGGGGCACAATTACATCTCCTAATGAGACTTTGCCCGATGTCCCTC
GTTGTGCTAACATTAACCTGTTTAATTATACGGTGTGTCGTGGAGTTTTCCCA------TGGTTGCCGGC
GAGAAGCAGAATATTGTGTGCAGGTGTCCTGCAAGGAGGCATAGATACATGTAAACGTGACTCTGGGGGA
CCCCTCATCTGTAATGGACAATTCCAGGGCATTGTATCTTGGGGAGGCGATCCTTGTGCCCAACCACGCG
AGCCTGGCGTCTACACCAAGGTCTTCGATCATCTTGACTGGATCCAGAACATTATTGCAGGAAATACAAC
TGCGACATGCCCCCTG---------

>AF395781.1 Trimeresurus stejnegeri
ATGGTGCTGATCAGAGTGCTAGCAAACCTTCTGATACTACAGCTTTCTTACGCACAAAGGTCTTCTGAAC
TGGTCATTGGAGGTGATGAATGTAACATAAATGAACATCGTTTCCTTGTAGCCTTGTATAAG------TC
TGGTAGGTTTCGCTGTGGTGGGACTTTGATCAACCAGGAATGGGTGCTCACTGCTGCACACTGCGACAGG
AGAAATATGGAGATAAAGCTTGGTATGCATAGCAAAAATGTACCAAATGAGGATGAGCAGAGAAGGGTTC
CAAAGGAGAAGTTCTTTTGTGACAGTAACAAAAACCACACCCAATGGAACAAGGACATCATGTTAATCAG
GCTGAACAGTCCTGTTAACAACAGTACACACATCGCACCTCTCAGCTTGCCTTCCAACCCTCCCATTGTG
GGCTCAGTTTGCCGTATTATGGGATGGGGCACAATCACATCTCCTAATGAGACTTATCCCGATGTCCCTC
ATTGTGCTAACATTAACCTGTTCAATTATACGGTTTGTCATGGAGCTCATGCA------GGGTTGCCGGC
GACGAGCAGAACATTGTGTGCAGGTGTCCTGGAAGAAGGCAAAGATACATGTAAGGGTGACTCCGGGGGA
CCCCTCATCTGTAATGGACAATTCCAGGGCATTGTATCTTGGGGAGGCGATCCTTGTGCCCAACCACGTG
AGCCTGGCGTCTACACCAAGGTCTTTGATCATCTTGACTGGATCCAGAACATTATTGCAGGAAATACAAC
TGCGACATGCCCCCTG---------

>AY954040.1 Crotalus durissus terrificus
----------------------------------------------------------------------
--GTCATTGGAGGTGATGAATGTAACATAAATGAACGTAATTTCCTTGTAGCCTTGTATGAATATTGGTC
TCAGAGTTTTCTCTGCGGTGGGACTTTGATCAACGGGGAATGGGTGCTCACTGCTGCACACTGCGACAGG
AAACATATCTTAATATACGTTGGTGTGCATGACCGAAGTGTGCAATTTGACAAGGAGCAGAGAAGATTCC
CAAAAGAGAAGTACTTTTTTAACTGTAGAAATAACTTTACCAAATGGGACAAGGACATCATGTTGATCAG
GCTGAACAAACCTGTTAGTTACAGTGAACACATCGCACCTCTCAGCTTGCCTTCCAGCCCTCCCATTGTG
GGATCAGTTTGCCGTGTTATGGGATGGGGTACAATCAAATCTCCTCAAGAGACTTTGCCTGATGTCCCTC
ATTGTGCTAACATTAACCTACTTGATTATGGAGTGTGTCGAACAGCTCACCCACAATTTCGGTTGCCAGC
GACAAGCAGAATATTGTGTGCAGGTGTCCTGGAAGGAGGCATAGATACATGTCATCGTGACTCTGGGGGA
CCCCTCATCTGTAATGGAGAATTCCAGGGCATTGTATCTTGGGGAGACGGTTCTTGTGCCCAACCGGATA
AGCCTGCCCTCTACAGCAAGGTCTTCGATCATCTTGACTGGATCCAGAACATTATTGCAGGAAGTGAAAC
TGTGAATTGCCCCTCG---------

>EU360951.1 Crotalus durissus terrificus
ATGGTGCTGATCAGAGTGCTAGCAAACCTTCTGATACTACAGCTTTCTTACGCACAAAAGTCTTCTGAGC
TGGTCATTGGAGGAGATGAATGTAACATAAATGAACATAATTTCCTTGTAGCCTTGTATGAATATTGGTC
TCAGAGTTTTCTCTGCGGTGGGACTTTGATCAACGGGGAATGGGTGCTCACTGCTGCACACTGCGACAGG
AAACATATCTTAATATACGTTGGTGTGCATGACCGAAGTGTGCAATTTGACAAGGAGCAGAGAAGATTCC
CAAAAGAGAAGTACTTTTTTAACTGTAGAAATAACTTTACCAAATGGGACAAGGACATCATGTTGATCAG
GCTGAACAAACCTGTTAGTTACAGTGAACACATCGCACCTCTCAGCTTGCCTTCCAGCCCTCCCATTGTG
GGATCAGTTTGCCGTGTTATGGGATGGGGTACAATCAAATCTCCTCAAGAGACTTTGCCTGATGTCCCTC
ATTGTGCTAACATTAACCTACTTGATTATGAAGTGTGTCGAACAGCTCACCCACAATTTCGGTTGCCAGC
GACAAGCAGAATATTGTGTGCAGGTGTCCTGGAAGGAGGCATAGATACATGTCATCGTGACTCTGGGGGA
CCCCTCATCTGTAATGGAGAATTCCAGGGCATTGTATCTTGGGGAGACGGTCCTTGTGCCCAACCGGATA
AGCCTGCCCTCTACAGCAAGGTCTTCGATCATCTTGACTGGATCCAGAACATTATTGCAGGAAGTGAAAC
TGTGAATTGCCCCTCG---------

>EU360952.1 Crotalus durissus terrificus
ATGGTGCTGATCAGAGTGCTAGCAAACCTTCTGATACTACAGCTTTCTTACGCACAAAAGTCTTCTGAGC
TGGTCATTGGAGGAGATGAATGTAACATAAATGAACATAATTTCCTTGTAGCCTTGTATGAATATTGGTC
TCAGAGTTTTCTCTGCGGTGGGACTTTGATCAACGGAGAATGGGTGCTCACTGCTGCACACTGCGACAGG
ACACATTTCTTAATATACGTTGGTGTGCATGACCGAAGTGTGCAATTTGACAAGGAGCAGAGAAGATTCC
CAAAGGAGAAGTACTTTTTTAACTGTGGCAATAACTTTACCAAATGGGACAAGGACATCATGTTGATCAG
GCTGAACAAACCTGTTAGGAACAATGAACATATCGCGCCTCTCAGCTTGCCTTCCAGCCCTCCCAGTGTG
GGCTCAGTTTGCCGTGTTATGGGATGGGGCCAAACCACATCTCCTCAAAACACTTTGCCCGATGTCCCTC
ATTGTGCTAACATTAACCTACTCGATTATGAGGTGTGTCGAACAGCTCTCCCACAACTGAGGTTGCCAGC
GACAAGCAGAATATTGTGTGCAGGTGTCCTGGAAGGAGGCATAGATACATGTAATCGTGACTCTGGGGGA
CCCCTCATCTGTAATGGAGAATTCCAGGGCATTGTATTTTGGGGACCTGATCCTTGTGCCCAACCGGATA
AGCCTGCCCTCTACAGCAAGGTCTTCGATCATCTTGACTGGATCCAGAGCATTATTGCAGGAAATACAAT
TGTGAATTGCCCCCCG---------

>EU360954.1 Crotalus durissus terrificus
ATGGTGCTGATCAGAGTGCTAGCAAACCTTCTGATACTACAGCTTTCTTACGCACAAAAGTCTTCTGAAC
TGGTCATTGGAGGTGATGAATGTAACATAAATGAACATCGTCTCCTTGCAATCGTGTAC---------AC
TAACAGCTCTCAATGCGCTGGGACTTTGATCAACCAGGAATGGGTGCTCACTGCTGCACACTGTGACGGG
GAAAATATGGACATATACCTTGGTGTGCATAACGAAAGTGTACAATATGACGATGAGGAGGGAAGAGTCG
CAGCGGAGAAGTTCTTTTGCCTCAGTAGCAGAAACTATACCAAATGGGACAAGGACATCATGTTGATCAG
GCTGAACATACCTGTTAGGAACAGTACACACATCGCGCCTCTCAGCTTGCCTTCCAGCCCTCCCAGTGTG
GGCTCAGTTTGCCGTGTTATGGGATGGGGCACAATCACATCTCCTAATGAGACTTATCCCGATGTTCCTC
ATTGTGCTAACATTAACCTATTCGATTATGAGGTGTGTCTAGCAGCTTACCCAGAATTTGGGTTGCCGGC
GACAAGTAGAACATTGTGTGCAGGTATCCAGCAAGGAGGCAAAGATACATGTGGGTCTGACTCTGGGGGA
TCCCTCATCTGTAATGGACAATTCCAGGGCATTGTATCTTGGGGAGACAATCCTTGTGCCCAACCGCATA
AGCCTGCCCTCTACACCAAAGTCCTCGATGATACTGAGTGGATCCAGAGCATTATTGCAGGAAATACAGC
TGTGACTTGCCCCCCA---------

>U32937.1 Agkistrodon ussuriensis
ATGGTGCTGATCAGCGTGCTAGCAAACCTTCTGATACTACAGCTTTCTTACGCACAAAAATCTTCTGAAC
TGGTCATTGGAGGTGATGAATGTAACATAAATGAACATCGTTTCCTTGTAGCCTTGTATAACTCTAGGTC
TAGGACTTTGTTCTGCGGTGGGACTTTGATCAACCAGGAATGGGTGCTCACTGCTGCACACTGTGAAAGG
AAAAATTTCCGGATAAAGCTTGGTATTCATAGCAAAAAGGTACCAAATGAGGATGAGCAGACAAGAGTCC
CAAAGGAGAAGTTCTTTTGTCTTAGTAGCAAAAACTATACCCTTTGGGACAAGGACATCATGTTGATCAG
GCTGGACAGTCCTGTTAGCAACAGTGAACACATCGCACCTCTCAGCTTGCCTTCCAGCCCTCCCAGTGTG
GGGTCAGTTTGCCGTATTATGGGATGGGGCAGAATCTCACCTACTAAAGAGACTTATCCCGATGTCCCTC
ATTGTGCTAACATTAACCTACTCGAATATGAGATGTGTCGAGCACCTTACCCAGAATTTGGGTTGCCAGC
GACAAGCAGAACATTGTGTGCAGGTATCCTGGAAGGAGGGAAAGATACATGTCGGGGTGACTCTGGGGGA
CCCCTCATCTGTAATGGACAATTCCAGGGCATTGCATCTTGGGGAGACGATCCTTGTGCCCAACCGCATA
AGCCTGCCGCGTACACCAAGGTCTTCGATCATCTTGACTGGATCCAGAGCATTATTGCAGGAAATACAGA
TGCGTCCTGCCCCCCG---------

>AF018568.1 Gloydius ussuriensis
ATGGTGCTGATCAGAGTGCTAGCAAACCTTCTGATACTACAGCTTTCTTACGCACAAAAGTCTTCTGAAC
TGGTCATTGGAGGTGATGAATGTAACATAAATGAACATCGTTTCCTTGCACTCGTGTTTAAC------TC
CAGCGGTTTTCTCTGCAGTGGGACTTTGATCAACCAGGAATGGGTGCTCACCGCTGCACACTGCGACATG
GAAAATATGCGCATATACCTTGGTGTGCATAATGAAAGTGTACAATATGACGATGAGCAGACAAGAGTCC
CAGAGGAGAAGTTCTTTTGTCTCAGGAGCAACAACGATACCAAATGGGACAAGGACATCATGTTGATCAG
GCTGGACAGTCCTGTTAACAACAGTGCACACATCGCGCCTCTCAACTTGCCTTTCAACCCTCCGATGCTG
GGCTCAGTTTGCCGTATTATGGGATGGGGCGCAATCACATCTCCTAATGAGATTTATTCCAGTGTCCCTC
ATTGTGCTAACATTAACGTACTCCATTATTCGATGTGTCGAGCAGTTTACCCA------GGGATGCCGGC
GCAAACGAGAATATTGTGTGCAGGTATCCAAACAGGAGGGATAGATACATGTTCGGGTGACTCTGGAGGA
CCCCTCATCTGTAATGGACAATTCCAGGGCATTGTATCTTGGGGACGCTATCCTTGTGCCAAACCTCGTG
CGCCTGGCCTCTACACCAGGGTCTTCGATTATACTGACTGGATCGAGAACATTATTGCAGGAAATACAGA
TGCGAGCTGCCCCCCA---------

>AF444251.1 Gloydius ussuriensis
---------------------------------------------------------------------A
TGGTCATTGGAGGTGTTGAGTGTAACATAAATGAACATGGTTTCCTTGCACTCCTGTAC---------TC
TAGGAGGTTTCAATGCGGTGGGACTTTGATCAACGAAGAATGGGTGCTCACCGCTGCACACTGCGACATG
AGAAATATGTACATATACCTTGGTGTGCATAACGTAAGTGTACAATATGATGATGAGCAGAGAAGATACC
CAAAGAAGAAGTACTTTTGCCTCAGTAGCAGAAACTATAACCAATGGGACAAGGATATCATGTTGATCAG
GTTGAACAGACCTGTTAGGAACAGTGCACACATCGCGCCTCTCAGCTTGCCTTCCAACCCTCCCAGTGTG
GGCTCAGTTTGCCGTGTTATGGGATGGGGCACAATCACATCTCCTCAAGAGACTTTGCCCGATGTCCCTC
ACTGTGCTAACATTAACATACTTGATTATGAGGTGTGTCGAGCAGCTTACCCA------GAGTTGCCAGT
GACAAGGAGAACATTGTGTGCAGGTATCCTGGAAGGAGGCAAAGATTCATGTAACGGTGACTCTGGGGGA
CCCCTCATCTGTAATGGACAATTCCAGGGCATTGCATATTGGGGGGCCGATACTTGTGCCCAACCGCGTG
AGCCTGGCCTCTACACCAAGGTCTTTGATTATACTGACTGGATCCAGAGCATTATTTCAGGAAATACAGA
TGCGACCTGCCCCCAG---------

>AF336126.1 Gloydius ussuriensis
ATGGTGCTGATCAGAGTGCTAGCAAACCTTCTGATACTACAGCTTTCTTACGCACAAAAGTCTTCTGAAC
TGATCATTGGAGGTGATGAATGTAACATAAATGAACATCGGTTCCTTGTAGCCTTATACACCTCTAGATC
TAGGAGGTTTTATTGCGGTGGGACTTTGATCAACCAGGAATGGGTGCTCACCGCTGCACACTGCGACAGG
AAAAATATCCGGATAAAGCTTGGTATGCATAGCGAAAAGGTACCAAATGAGGATGCACAAACGAGAGTCC
CAAAGGAGAAGTTCTTTTGTCTCAGTAGCAAAACCTACACCAAATGGGACAAGGACATCATGTTGATGAG
GCTGAAAAGACCTGTTAACAACAGTACACACATCGCGCCTGTCAGCTTGCCTTCCAACCCTCCCAGTGTG
GGCTCAGTTTGCCGTGTTATGGGATGGGGTACAATCACATCTCCTCAAGAGACTTATCCCGATGTCCCCC
ATTGTGCTAACATTAACATACTTGATTATGAGGTGTGTCAAGCAGCTCACGGA------GGGTTGCCAGC
AACAAGCAGAACATTGTGTGCAGGTATTCTGAAAGGAGGCAAAGATTCATGTAAGGGTGACTCTGGGGGA
CCCCTCATCTGTAATGGACAATTCCAGGGCATTGCATCTTGGGGGGCGCATCCTTGTGGTCAAAGTCTTA
AGCCTGGTGTCTACACCAAGGTCTTCGATTATACTGAGTGGATCCAGAGCACTATTGCAGGAAATACAGA
TGCGACCTGCCCCCCG---------

>AF370124.1 Gloydius ussuriensis
ATGGTGCTGATCAGAGTGCTAGCAAACCTTCTGATACTACAGCTGTCTTACGCACAAAAGTCTTCTGAAC
TGATCATTGGAGGTGATGAATGTAACATAAATGAACATCGGTTCCTTGTAGCCTTATACACCTCTAGATC
TAGGAGGTTTTATTGCGGTGGGACTTTGATCAACCAGGAATGGGTGCTCACCGCTGCACACTGCGACAGG
AAAAATATCCGGATAAAGCTTGGCATGCATAGCGAAAAGGTACCAAATGAGGATGCACAAACAAGAGTCC
CAAAGGAGAAGTTCTTTTGTCTCAGTAGCAAAACCTACACCAAATGGGACAAGGACATCATGTTGATGAG
GCTGAAAAGACCTGTTAACAACAGTACACACATCGCGCCTGTCAGCTTGCCTTCCAACCCTCCCAGTGTG
GGCTCAGTTTGCCGTGTTATGGGATGGGGTACAATCACATCTCCTCAAGAGACTTATCCCGATGTCCCCC
ATTGTGCTAACATTAACATACTTGATTATGAGGTGTGTCAAGCAGCTCACGGA------GGGTTGCCAGC
AACAAGCAGAACATTGTGTGCAGGTATTCTGAAAGGAGGCAAAGATTCATGTAAGGGTGACTCTGGGGGA
CCCCTCATCTGTAATGGACAATTCCAGGGCATTGCATCTTGGGGGGCGCATCCTTGTGGTCAAAGTCTTA
AGCCTGGTGTCTACACCAAGGTCTTCGATTATACTGAGTGGATCCAGAGCACTATTGCAGGAAATACAGA
TGCGACCTGCCCCCCG---------

>AF227153.1 Crotalus atrox
ATGGTGCTGATCAGAGTGCTAGCAAACCTTCTGATACTACAGCTTTCTTACGCACAAAAGTCTTCTGAAC
CGATCATCGGAGGTGATGAATGTAACAGAAATGAACATCGTTTCCTTGCACTTGTGTCC---------TC
TGATGGGAATCAATGCGGTGGGACTTTGATCAATGAGGAATGGGTGCTCACTGCTGCACACTGCGAAGGG
AACAAAATGAAGATACACCTTGGTGTGCATAGCAAAAAGGTACCAAATAAGGATAAGCAGACAAGAGTCG
CAAAGGAGAAGTTCTTTTGTGTCAGTAGCAAAAACTACACCTTTTGGGACAAGGACATCATGTTGATCAG
GCTGGACAGACCTGTTAGCAACAGTGAACACATTGCGCCTCTCAGCTTGCCTTCCAGCCCTCCCAGTGTG
GGCTCAGTTTGCCGTATTATGGGATGGGGCACAATCTCACCTACTAAAGTGATTTTGCCTGATGTCCCTC
ACTGTGTTAACATTAACCTACTCAATTATTCGGTGTGTCGAGCAGCTTACCCAGAATATGGGTTGCCAGC
GACAAGCAGAACATTGTGTGCAGGTATTCTGGAAGGAGGCAAAGATACATGTGTGGGAGACTCTGGGGGA
CCCCTCATTTGTAATGGACAATTCCAGGGAATTGCATCTTGGGGGAGCCCTAACTGTGGTTACGTGCGTG
AGCCAGCCCTGTACACCAAGGTCTTCGATCATCTTGACTGGATCCAGAGCATTATTGCAGGAAATACAGA
TGCAACTTGCCCCTTTGTAAACTTT

>EF690365.1 Cryptelytrops albolabris
ATGGTGCTGATCACAGTGCTAGCAAATCTTCTGATACTACAGCTTTCTTACGCTCAAAAGTCTTCTGAAC
TGGTCATTGGAGGTGATGAATGCAACATAAATGAACATCGTTTCCTTGTAGCATTGTATGACGTTTGGTC
TGGGGATTTTCTCTGCGGTGGGACTTTGATCAACAAGGAATATGTGCTCACCGCTGCACACTGCGAAACG
AGAAATATGTACATATACCTTGGTATGCATAACAAAAATGTACAATTTGATGATGAACAGAGAAGATACC
CAAAGAAGAAGTACTTTTTTCGCTGTAGCAATAACTTTACCAGATGGGACAAGGACATCATGTTGATCAG
GCTGAACAGACCTGTTAGGAACAGTGAACACATCGCACCTCTCAGCTTGCCTTCCAGCCCTCCCAGTGTG
GGCTCAGTTTGCCGTGTTATGGGATGGGGCACAATCACATCTCCTAATGAGACTTTGCCCGATGTCCCTC
GTTGTGCTAACATTAACCTGCTCAATTATACGGTGTGTCGTGGAGTTTTCCCA------AGGCTTCCGGC
AAGAAGCAGAACATTATGTGCAGGTGTCCTGCAAGGAGGCATAGATACATGTAAACGTGACTCTGGGGGA
CCCCTCATCTGTAATGGACAATTACAGGGCGTTGTATTTTGGGGACCCAAACCTTGTGCCCAACCGCGTA
AGCCTGCCCTCTACACCAAGGTCTTCAATCATCTTGACTGGATCCAGAGCATTATTGCAGGAAATACAAC
TGTGACATGCCCCCCA---------

>EF690366.1 Cryptelytrops albolabris
ATGATGCTGATCAGAGTGCTAGCAAATCTTCTGATACTACAGCTTTCTTACGCTCAAAAGTCTTCTGAAC
TGGTCATTGGAGGTGATGAATGCAACATAAATGAACATCGTTTCCTTGTAGCATTGTATGACGTTTGGTC
TGGGGATTTTCTCTGCGGTGGGACTTTGATCAACAAGGAATATGTGCTCACCGCTGCACACTGCGAAACG
AGAAATATGTACATATACCTTGGTATGCATAACAAAATGTACCAATTTGATGATGAACAGAGAAGATACC
CAAAGAAGAAGTACTTTTTTCGCTGTAGCAATAACTTTACCAGATGGGACAAGGACATCATGTTGATCAG
GCTGAACAGACCTGTTAGGAACAGTGAACACATCGCACCTCTCAGCTTGCCTTCCAGCCCTCCCAGTGTG
GGCTCAGTTTGCCGTGTTATGGGATGGGGCACAATCACATCTCCTAATGAGACTTTGCCCGATGTCCCTC
GTTGTGCTAACATTAACCTGCTCAATTATACGGTGTGTCGTGGAGTTTTCCCA------AGGCTTCCGGC
AAGAAGCAGAACATTATGTGCAGGTGTCCTGCAAGGAGGCATAGATACATGTAAACGTGACTCTGGGGGA
CCCCTCATCTGTAATGGAAAATTACAGGGCGTTGTATTTTGGGGACCCAAACCTTGTGCCCAACCGCGTA
AGCCTGCCCTCTACACCAAGGTCTTCGATCATCTTGACTGGATCCAGAGCATTATTGCAGGAAATACAAC
TGTGACATGCCCCCCA---------
