# Supplementary material for: The Rise and Fall of an Evolutionary Innovation: Contrasting Strategies of Venom Evolution in Ancient and Young Animals
Source: PLoS Genet. 2015 Oct 22;11(10):e1005596. doi: 10.1371/journal.pgen.1005596 (PMC4619613; doi:10.1371/journal.pgen.1005596)
Supplement: S1 File — The alignments are provided as zipped Fasta files. (ZIP) [file pgen.1005596.s006.zip › Alignments/Advanced Snakes/SVMPs.fas]

>Agkistrodon acutus AJ223283.1
ATGATCCAAGTTCTCTTGGTAACCATATGCTTAGCAGCTTTTCCTTATCAAGGGAGCTCTATAATCCTGG
AATCTGGGAAGGTGAATGATTATGAAGTAGTGTATCCACAAAGACTCGCGCCATTGCCCGAAGGAGCAGT
TCAGCAAAAGTATGAAGACACCATGCAATATGAATTTAAAGTGAATGGAGAGCCAGTGGTCCTTCACCTG
GAAAAAAATAAAGGACTTTTTTCAAAAGATTACAGCGAGATTCATTATTCCCCTGATGGCAGAAGGATTA
CAACACACCCTCTGGTTGAGGATCACTGCTATTATCGTGGACACATCCGGAATGATGCTGACTCAACTGC
AAGCATCAGTGCATGCCATGGTTTGAAAGGACATTTCAAGCTTCGAGGGGAGACGTACCTTATTGAACCC
ATGAAGATTTCCAACAGTGAAGCCCATGCAGTCTACAAATATGAAAATGTAGAAAAAGAGGATGAGGCCC
ACAAAATGTGTGGGGTAACCCAG---AATTGGGAATCATATGAGCCCATCAAAAAGGCCTCTCAGTTAAT
TGTTTCTACTGAACAACAA---------------AGATACATGGAGATTGTTATTGTGGTGGACCATTCA
ATGGTCAAAAAATACAATGGCGATTCAGATAAGATAAAAGCATGGGTATATGAAATGATCAACACTATAA
CGGAGAGTTACAGATATTTGTATATCGATATAATATTGTCTGGCTTGGAAATTTGGTCCGAGAAAGATTT
GATTAATGTGGAGACATCAGCGGAAAATACTTTGAAATCATTTGGAGAATGGAGAGCGAAAGATTTGATT
CATCGCATAAGTCATGATAATGCTCAGTTACTCACGGCCACTGACCTCGATGGACCAACTATAGGATTGG
CTTACGTGGCCAGCATGTGTGACCCAAAGCGTTCTGTAGGAATTGTTCAGGATCATAGCTCAGTAAATCG
TTTGGTTGCAATTACCCTGGCCCATGAGATGGCTCATAATCTGGGCGTTCGTCATGACGAAGGTTCCTGT
TCTTGTGGTGGTTACACATGCATCATGTCTCCTGTGATAAACCCTGATGCTATGAAATATTTCAGCGATT
GTAGTTATATCCAATGTTGGGACTATATTATGAAGGAGAACCCACCTTGCATTCTCAATAAACCCTTGAG
AACAGATACTGTTTCAACTCCAGTTTCTGGAAATGAACTTTTGGAGGCGGGAAAAGATTATGACCGAGAC
TCTTCTGCA---------AATCCGTGCTACGATGCTGCAACCTGTAAACTGAACCAAGGAGCACAGTGTA
CAGCAGGACCGTGTTGTGACCAGGGCAGATTTAAGGAAGAAGGAACAATATGCCGGAGAGCAAGAGGTGA
T---GACCTGGATGATTACTGCAATGGCATATCTGCTGACTGTCCCAGAAATCCCTACCATGCC------
----------------------------------------------------------------------
----------------------------------------------------------------------
----------------------------------------------------------------------
----------------------------------------------------------------------
----------------------------------------------------------------------
----------------------

>Agkistrodon acutus AJ223284.1
ATGATCCAAGTTCTCTTGGTAACCATATGCTTAGCAGCTTTTCCTTATCAAGGGAGCTCTATAATGCTGG
AATCTGGGAAGGTGAATGATTATGAAGTAGTGTATCCACAAAGACTCGCGCCATTGCCCGAAGGAGCAGT
TCAGCAAAAGTATGAAGACACCATGCAATATGAATTTAAAGTTAATGGAGAGACAATAGTCCTTCACCTG
GAAAAAAATAAAGGACTTTTTTCAAAAGATTACAGCGAGACTCATTATTCTCCTGATGGCAGAAAAATTA
CAACATACCCTTCGGTTGAGGATCACTGCTATTATCATGGACGCATCGAGAATTATGAGGACTCAACTGC
AAGCATCAGTGCATGCAATGGTTTGAAGGGACATTTCAAGATTCAAGGGGAGACGTACTTTATTGAATCC
TTGAAGCTTTCCGACAGTGAAGCCCATGCAGTCTTCAAATATGAAAATGTAGAAAAGGAAGACGAGACCC
ACAAAATTTGTGGGGTAACCCAG---AATTGGAAATCATATGACCCCATCAAAAAGCCCTCTTGGTTAAA
TCTTACTCCTAAACAACAAACGTGG---CCCCAAACAAGTGTGAATCTTCAGTTAATTGTGGACCATTCA
ATGTACGCGAAATACAATAGCAATTCAGAAAAGATAACAAAAACGCTACAAGAAAGGGTCAACATTATGA
AGGAGATTTTCAAGCCTCTGAATCTTGATATAACACTGTCTGGCATAGAAATGTGGGACAAGAAAGATTT
GATTACCGTGAAGACAGCAGCAACTGATACTTTGAAATTATTTGCAAAATGGAGACAAACAGATTTGCTG
AAGCGCATAGATAATGATAATGCTCAGTTACAAACGGCCGTTGACTTTGATGGAGAAACTGTAGGATTGG
CTTTCAAGAGCACCATGTGCGATAAAAGGTATTCTGCCGGAATTATTCAGGATCATAGCGCAATACCTCT
TCTGATGGCAGTTACAATGGCCCATGAGCTGGGTCATAATCTGGGCATGGATCACGATGATTCTAAGTGT
AACTGTAAT------GTATGCATTATGGCTCCCCGGCTAAACACTAACCCTTCCAAAACGTTCAGCGATT
GTAGTAACAATGATTATCAGAAGTTTCTTACTGATAAGAAGCCGAAATGCATTCACAAAAAATCCTTGAA
AACAGATACTGTTTCAACTTCAGTTTCTGGAAATGAACCTTTGGATGATAAT------------------
----------------------------------------------------------------------
----------------------------------------------------------------------
----------------------------------------------GTGGATGGCTTCCATGCC------
----------------------------------------------------------------------
----------------------------------------------------------------------
----------------------------------------------------------------------
----------------------------------------------------------------------
----------------------------------------------------------------------
----------------------

>Agkistrodon contortrix U18233.1
ATGATCCAGGTTCTCTTGGTGACTCTATGCTTAGCAGCTTTTCCTTATCAAGGGAGCTCTATAATCCTGG
AATCTGGGAACGTTAATGATTATGAAGTAGTGTATCCACGAAAAGTCACTCCAGTGCCCAGAGGAGCAGT
TCAGCCAAAGTATGAAGATGCCATGCAATATGAATTTAAAGTGAATGGAGAGCCAGTGGTCCTTCACCTG
GAAAAAAATAAAGGACTTTTTTCAGAAGATTACAGCGAGACTCATTATTCCCCTGATGGCAGAGAAATTA
CAACATACCCCCTGGTTGAGGATCACTGCTATTATCATGGACGCATCGAGAATGATGCTGACTCAACTGC
AAGCATCAGTGCATGCAACGGTTTGAAAGGACATTTCAAGCTTCAAGGGGAGATGTACCTTATTGAACCC
CTGGAGCTTTCCGACAGTGAAGCCCATGCAGTCTACAAATATGAAAATGTAGAAAAAGAGGATGAGGCCC
CCAAAATGTGTGGGGTAACCCAG---AATTGGGAATCATATGAGCCCATCAAAAAGGCCTTTCAGTTAAA
TCTTACTCCTGAACAACAAGGATTC---CCCCAAAGATACGTTGAGCTTGTCATAGTTGCGGATCACAGA
ATGAACACGAAATACAATGGTGATTCAGATAAGATAAGACAATGGGTACATCAAATTGTCAACACTATAA
ATGAGATTTACAGACCTTTGAATATTCGATTCGCACTGGTTGGCCTAGAAATTTGGTCCAACCAAGATTT
GATTACCGTGACATCAGTATCACATGATACTTTGGCCTCATTTGGAAACTGGAGAGAGACAGACTTGCTA
AGGCGCCAAAGACATGATAATGCCCAGTTACTCACGGCCATTGACTTTGATGGAGACACTGTAGGATTGG
CTTATGTGGGCGGTATGTGCCAACTGAAGCACTCTACAGGAGTTATCCAGGATCATAGTGCAATAAATCT
TTTGGTTGCACTTACAATGGCCCATGAGCTGGGTCATAATCTGGGCATGAATCATGATGGAAATCAGTGT
CATTGCGGTGCTAACTCGTGCGTCATGCCTTCTGTGCTAAGTGATCAACCTTCCAAACTATTCAGCGATT
GTAGTAAGAAAGACTATCAGACGTTTCTTCCGGTTAATAACCCACAATGCATTCTCAATAAACCCTTGAG
AACAGATACTGCTTCAACTCCAGTTTCTGGAAATGAACTTTTGGAGGCG---------------------
----------------------------------------------------------------------
----------------------------------------------------------------------
----------------------------------------------------------------------
----------------------------------------------------------------------
----------------------------------------------------------------------
----------------------------------------------------------------------
----------------------------------------------------------------------
----------------------------------------------------------------------
----------------------

>Agkistrodon contortrix U18234.1
ATGATCCAGGTTCTCTTGGTGACTCTATGCTTAGCAGCTTTTCCTTATCAAGGGAGCTCTATAATCCTGG
AATCTGGGAATGTTAATGATTATGAAGTAGTGTATCCACGAAAAGTCACTCCAGTGCCCAAAGGAGCAGT
TCAGCCAAAGTATGAAGACGCCATGCAATATGAATTGAAAGTGAATGGAGAACCAGTGGTCCTTCACCTG
GAAAGAAATAAAGGACTTTTTTCAAAAGATTACAGCGAGACTCATTATTCCCCTGATGGCAGAAAAATTA
CAACATATCCCCCGGTTGAGGATCACTGCTATTATCATGGACGCATCCAGAATGATGCTGACTCAATTGC
AAGCATCAGTGCATGCAACGGTTTGAAAGGACATTTCAAGCTTCAAGGGGAGATGTACCTTATTGAACCC
TTGGAGCTTTCCGACAGTGAAGCCCATGCAGTCTTCAAATATGAAAACGTAGAAAAAGAGGACGAGGCCC
CCAAAATCTGTGGGGTAACCCAG---AATTGGGAATCATATGAGCCCATCAAAAAGGCCTCTCAGTTAAA
TCTTAATTATCAATATCAA---------------AGATACGTTGAGCTTGTCACTGTTGTGGACCATGGA
ATGTACACGAAATACAATGGTGATTCAGATAAGATAAGACAATGGGTACATCAAATGGTCAACACCATGA
AGGAGAGTTACCGTTACATGTATATCGATATATCATTGGCTGGTGTAGAAATTTGGTCCAACAAAGATTT
GATTGACGTGCAGCCAGCAGCGCGTCATACTTTGGACTCATTTGGAGAATGGAGAGAGAGAGATTTGCTG
CATCGCATAAGTCATGATAATGCTCAGTTACTCACGTCCACTGACTTCGATGGACCAACTATAGGATTGG
CTTATGTGGGCACCATGTGCGACCCGAAGCTTTCTACAGGAGTTGTCGAGGATCATAGCAAAATAAATTT
TTTGGTTGCAGTTACAATGGCCCATGAGATGGGTCATAATCTGGGCATGCGTCATGACACAGGTTCCTGT
TCTTGCGGTGGTTACTCATGCATTATGTCTCCCGTGATAAGCGATGACTCTCCCAAATATTTCAGCAATT
GTAGTTATATCCAATGTTGGGACTTTATTATGAAAGAGAACCCACAATGCATTCTCAATAAACCCTTGAG
AACAGATACTGTTTCAACTCCAGTTTCTGGAGATGAACTTTTGGAGGCG---------------------
----------------------------------------------------------------------
----------------------------------------------------------------------
----------------------------------------------------------------------
----------------------------------------------------------------------
----------------------------------------------------------------------
----------------------------------------------------------------------
----------------------------------------------------------------------
----------------------------------------------------------------------
----------------------

>Agkistrodon contortrix AF212305.1
ATGATCCAGGTTCTCTTGGTGACTCTATGCTTAGCAGCTTTTCCTTATCAAGGGAGCTCTATAATCCTGG
AATCTGGGAATGTTAATGATTATGAAGTACTGTATCCACAAAAAGTCACTGCATTGCCCAAAGGAGCAGT
TCAGCCAAAGTATGAAGACACCATGCAATATGAATTTAAAGTGAATGGAGAGCCAGTGGTCCTTCACCTG
GAAAAAAATAAAGGACTTTTTTCAAAAGATTACAGCGAGACTCATTATTCCTCTGATGGCAGAAAAATTA
CAACAAACCCTCCGGTTGAGGATCACTGCTATTATCATGGACGCATCCAGAATGATGCTGACTCAACTGC
AAGCATCAGTGCATGCAACGGTTTGAAAGGACATTTCAAGCTTCAAGGGGAGACGTACCTTATTGAACCC
TTGAAGCTTTCCGACAGTGAAGCCCATGCAGTCTACAAATATGAAAACGTAGAAAAAGAAGATGAGGCCC
CCAAAATGTGTGGGGTAACCCAGACTAATTGGGAATCAGATGAGCCCATCAAAAAGGCCTCTCAGTTAAA
TCTTACTCCTGAACAACAAGGATTC---CCCCAAAGATACATTGAGCTTGTTGTAGTTGCAGATCACAGA
ATGTTCACGAAATACAACGGCAATTTAAATACTATTAGAATATGGGTACATGAACTTGTCAACACTATGA
ATGTGTTTTACAGACCTTTGAATATTCGTGTCTCACTGACTGACCTAGAAGTTTGGTCAGACCAAGATTT
GATCAACGTGCAGCCAGCAGCGGCTGATACTTTGGAAGCATTTGGAGACTGGAGAGAGACAGTCTTGCTG
AATCGCATAAGTCATGATAATGCTCAGTTACTCACGGCCATTGAGCTTGATGGAGAAACTATAGGATTGG
CTAACAGGGGCACCATGTGCGACCCGAAGCTTTCTACAGGAATTGTTCAGGATCATAGTGCAATAAATCT
TTGGGTTGCAGTTACAATGGCCCATGAGATGGGTCATAATCTGGGTATTAGTCACGATGGAAATCAGTGT
CATTGCGATGCTAACTCATGCATTATGAGTGAAGAACTAAGAGAACAACTTTCCTTTGAGTTCAGCGATT
GTAGTCAGAATCAATATCAGACATATCTTACTGATCATAACCCACAATGCATGCTCAATGAACCCTTGAG
AACAGATATTGTTTCAACTCCAGTTTCTGGAAATGAACTTTTGGAGACGGGAGAAGAAAGTGACTTTGAC
GCTCCTGCA---------AATCCGTGCTGCGATGCTGCAACATGTAAACTGACAACAGGGTCACAGTGTG
CAGATGGACTGTGTTGTGACCAGTGCAAATTTATGAAAGAAGGAACAGTATGCCGGAGAGCAAGGGGTGA
T---GACCTGGATGATTACTGCAATGGCATATCTGCTGGCTGTCCCAGAAATCCCTTCCATGCC------
----------------------------------------------------------------------
----------------------------------------------------------------------
----------------------------------------------------------------------
----------------------------------------------------------------------
----------------------------------------------------------------------
----------------------

>Agkistrodon contortrix AB078904.1
ATGATCCAAGTTCTCTTGGTAACTCTATGCTTAGCAGCTTTTCCTTATCAAGGGAGCTCTATAATCCTGG
AATCTGGGAATGTTAATGATTATGAAGTACTGTATCCACAAAAAGTCATTGCATTGCCCAAAGGAGCAGT
TCAGCCAAAGTATGAAGACACCATGCAATATGAATTTAAAGTGAATGGAGAGCCAGTGGTCCTTCACCTG
GAAAAAAATAAAGGACTTTTTTCAAAAGATTACAGTGAGACTCATTATTCGTCTGATGGCAGAAAAATTA
CAACAAACCCTCCGGTTGAGGATCACTGCTATTATCATGGACGCATCCAGAATGATGCTGACTCAACTGC
AAGCATCAGTGCATGCAACGGTTTGAAAGGACATTTCAAGCTTCAAGGGGAGACGTACCTTATTGAACCC
TTGAAGCTTCCCGACAGTGAAGCCCATGCAGTCTACAAATATGAAAACGTAGAAAAAGAGGATGAGGCCC
CCAAAATGTGTGGGGTAACCCAGACTAATTGGAAATCAGATAAGCCCATCAAAAAGGCCTCTCAGTTAAA
TCTTACTCCTGAACAACAAGGATTC---CCCCAAAGATACATTGAGCTTGTTGTAGTTGCAGATCACAGA
ATGTTCACGAAATACAACAGCAATTTAAATACTATAAGAATATGGGTACATGAACTTGTCAACACTATGA
ATGTGTTTTACAGACCTTTGAATATTCGTGTCTCACTGACTGACCTAGAAGTTTGGTCCAACCGAGATTT
GATCAACGTGCAGCCAGCAGCGGCTGATACTTTGGAAGCATTTGGAGACTGGAGAGAGACAGTCTTGCTG
AATCGCATAAGTCATGATAATGCTCAGTTACTCACGGCCATTGAGCTTGATGGAGAAACTATAGGATTGG
CTAACAGGGGCACCATGTGTGACCCGAAGCTTTCTACAGGAATTGTTCAGGATCATAGTGCAATAAATCT
TTGGGTTGCAGTTACAATGGCCCATGAGATGGGTCATAATCTGGGCATTAGTCACGATGGAAATCAGTGT
CATTGCGATGCTAACTCATGCATTATGAGTGAAGAACTAAGAGAACAACTTTCCTTTGAGTTCAGCGATT
GTAGTCAGAATCAATATCAGACATATCTTACTGATCATAACCCACAATGCATGCTCAATGAACCCTTGAG
AACAGATATTGTTTCAACTCCAGTTTCTGGAAATGAACTTTTGGAGACGGGAGAAGAAAGTGACTTTGAC
GCTCCTGCA---------AATCCGTGCTGCGATGCTGCAACATGTAAACTGACAACAGGGTCACAGTGTG
CAGATGGACTGTGTTGTGACCAGTGCAAATTTATGAAAGAAGGAACAGTATGCCGGAGAGCAAGGGGTGA
T---GACCTGGATGATTACTGCAATGGCATATCTGCTGGCTGTCCCAGAAATCCCTTCCATGCC------
----------------------------------------------------------------------
----------------------------------------------------------------------
----------------------------------------------------------------------
----------------------------------------------------------------------
----------------------------------------------------------------------
----------------------

>Agkistrodon contortrix U86634.1
ATGATCCAAGTTCTCTTGGTAACTCTATGCTTAGCAGTTTTTCCTTATCAAGGGAGCTCTATAATTCTGG
AATCTGGGAACGTGAATGATTATGAAGTAGTGTATCCACGAAAAGTCACTGTATTGCCCAAAGGAGCAGT
TCAGCCAAAGTATGAAGACGCCATGCAATATGAATTTAAGGTGAATGGAGAGCCAGTGGTCCTTCACCTG
GAAAAAAATAAGCAACTTTTTTCAAAAGATTACAGCGAGACTCATTATTCCCCTGATGGGAGAGAAATTA
CAACATACCCCCTGGTTGAGGATCACTGCTATTATCATGGACGCATCGAGAATGATGCTGACTCAACTGC
AAGCATCAGTGCATGCAATGGTTTGAAAGGACATTTCAAGCTTCAGGGGGAGATGTACCTTATTGACCCC
TTGAAGCTTCCCGACAGTGAAGCCCATGCAGTCTTCAAATATGAAAATGTAGAAAAAGAGGATGAGGCCC
CCAAAATGTGTGGGGTAACCCAG---AATTGGGAATCATATGAGCCCATCAAAAAGGCCTCTCAGTTAAA
TCTTACTCCTGAACAACAAGCATACTTGGATGCCAAATACGTTGAGTTTGTTGTAGTTCTGGACCATGGA
ATGTACACAAAATACAAAGACAATTTAGATAAGATAAAAACAAGAATATTTGAAATTGTCAACACTATGA
ATGAGATGTTCATCCCTTTGAATATTCGTGTAGCATTGATTTGCCTAGAAATTTGGTCCGACAAAGATAA
GTTTAACATGACGTCAGCAGCAAATGTTACTTCGATCTCATTTAGAAACTGGAGAGCGACAGATTTGCTG
AAGCGCAAAAGTCATGATAATGCTCAGTTACTCACGGTGATTGACTTTGATGGACCAACTATAGGAAAGG
CTTACATGGCCAGCATGTGTGACCCAAAGCGTTCTGTTGGAATTATTCAGGATCATAGCACAATAAATCT
TATGATGGCAGTTACAATGGCCCATGAGATGGGTCATAATCTGGGCATGGATCATGATGAAAAGTACTGT
ACTTGCGGTGCTAAGTCATGCGTTATGGCTAAAGCACTAAGCCGTCAACCTTCCAAATTGTTCAGCAATT
GTAGTCAGGAGGATTATCGGAAGTATCTTATAAAACGTAGACCAAAATGCATTCTCAATGAACCCAATGG
AACAGATATTGTTTCACCTCCAGTTTGTGGAAATGAACTTTTGGAGGTGGGAGAAGAATGTGACTGTGGC
TCTCCTACAAATTGTCAAAATCCGTGCTGCGATGCTGCAACGTGTAAACTGACACCAGGGTCACAGTGTG
CAGATGGTGTGTGTTGTGACCAGTGCAGATTTACGAGAGCAGGGACAGAATGTCGGCAGGCAAAGGATGA
CTGTGACATGGCTGATCTCTGCACTGGCCAATCTGCTGAGTGTCCCACGGATCGCTTCCAAAGGAATGGA
CACCCATGCCTAAACGACAATGGTTACTGCTACAATCGGACGTGCCCCACCCTGAAGAACCAATGTATTT
ATTTCTTTGGGCCAAATGCAGCCGTGGCTAAAGATTCATGTTTCAAAGGTAACCAGAAAAGCAATAATCA
TACCTACTGCAGAAAGGAA---------AATGGTAAAAAGATTCCATGTGCACCACAAGATATAAAATGT
GGCAGGTTATACTGCTTTCGTAATTTACCCGGAAAGAAGAATATTTGCAGTGTCATATATACACCCACCG
ATGAAGATATTGGGATGGTTCTTCCTGGAACAAAATGTGAAGATGGAAAGGTCTGCAGCAACGGGCATTG
TGTTGATGTGAATATAGCCTAC

>Agkistrodon piscivorus FJ429179.1
ATGATCCAGGTTCTCTTGGTGACTATATGCTTAGCAGCTTTTCCTTATCAAGGGAGCTCTATAATCCTGG
AATCTGGGAACGTTAATGATTATGAAATAGTGTATCCACGAAAAGTCACTCCAGTGCCCAGAGGAGCAGT
TCAGCCAAAGTATGAAGATGCCATGCAATATGAATTGAAAGTGAATGGAGAGCCAGTGGTCCTTCACCTG
GAAAAAAATAAAGGACTTTTTTCAGAAGATTACAGCGAGACTCATTATTCCCCTGATGGCAGAGAAATTA
CAACATACCCCCTGGTTGAGGATCACTGCTATTATCATGGACGCATCGAGAATGATGCTGACTCAACTGC
AAGCATCAGTACATGCAACGGTTTGAAAGGACATTTCAAGCTTCAAGGGGAGATGTACCTTATTGAACCG
TTGGAGCTTTCCGACAGTGAAGCCCATGCAGTCTACAAATATGAAAATGTAGAAAAAGAGGATGAGGCCC
CCAAAATGTGTGGGGTAACCCAG---AATTGGGAATCATATGAGCCCACCAAAAAGGCCTTTCAGTTAAA
TCTTACTCCTGAACAACAAGGATTC---CCCCAAAGATACGTTGAGCTTGTCATAATTGCAGATCACAGA
ATGTACATGAAATACAAACGTGATTCAAATAAGATAACACAATGGGTACATCAAATGGTCAACACTATAA
ATGAGATTTACAGACCTTTGAATATTCAATTCGCACTGGTTGGCCTAGAAATTTGGTCCAACCAAGATTT
GATTACCGTGACGTCAGTATCAGATGATACTTTGATATCATTTGCAAACTGGAGAGAGACAGTCTTGCTA
AGGCGCAAAAGTCATGATAATGCCCAATTACTCACGGCCATTGTCTTCGATGAAGGAATTATAGGAAGAG
CTCCCCTAGCCGGCATGTGCGACCCGAATCGTTCTGTAGGAACTGTCCAGGATCATAGCAAAATAAATTT
TCGGGTTGCAATTATAATGGCCCATGAGATAGGTCATAATCTGGGCATGGGTCATGACGATAATTCCTGT
ACTTGCGGTGGATACTCATGCATTATGTTGCCCAGGTTAAGTAAACAACCTTCCAAACTATTCAGCGATT
GTAGTAAGAAAGACTATCTGACGTTTCTTAAGGTTAAAAACCCACAATGCATTCTCAATAAACCCTTGAG
AACAGATACTGTTTCAACTCCAGTTTCTGGAAATGAACTTTTGGAGGCG---------------------
----------------------------------------------------------------------
----------------------------------------------------------------------
----------------------------------------------------------------------
----------------------------------------------------------------------
----------------------------------------------------------------------
----------------------------------------------------------------------
----------------------------------------------------------------------
----------------------------------------------------------------------
----------------------

>Agkistrodon piscivorus FJ429180.1
ATGATCCAAGTTCTCTTGGTGACTCTATGCTTAGCAGCTTTTCCTTATCAAGGGAACTCTATAATCCTGG
AATCTGGGAATGTTAATGAT--------------------------------------------------
----------------------------TATGAATTTAAAGTGAATGGAGAGCCAGTGGTCCTTCACCTG
GAAAAAAATAAAGGACTTTTTTCAAAAGATTACAGCGAGACTCATTATTCCTCTGATGGCAGAAAAATTA
CAACAAACCCTCCGGTTGAGGATCATTGCTATTATCATGGACGCATCCAGAATGATGCTGACTCAACTGC
AAGCATCAGTGCATGCAACGGTTTGAAAGGACATTTCAAGCTTCAAGGGGAGACGTACCTTATTGAACCC
TTGAAGCTTTCCGACAGTGAAGCCCATGCAGTCTACAAATATGAAAACGTAGAAAAAGAAGATGAGGCCC
CCAAAATGTGTGGGGTAACCCAGACTAATTGGAAATCAGATAGGCCCATCAAAAAGGCCTCTCAGTTAAA
TCTTACTCCTGAACAACAAAGATTC---CCCCAAAGATACATTGAGCTTGTTGTAGTTGCAGATCACAGA
ATGTTCACGAAATACAACGGCAATTTAAATACTATTAGAATATGGGTACATGAACTTGTCAACACTATGA
ATGTGTTTTACAGACCTTTGAATATTCATGTCTCACTGACTGACCTAGAAGTTTGGTCAGACCAAGATTT
GATCAACGTGCAGCCAGCAGCAGCTGATACTTTGGAAGCATTTGGAGACTGGAGAGAGACAGTCTTGCTG
AATCGCATAAGTCATGATAATGCTCAGTTACTCACGGCCATTGAGCTTGATGGAGAAACTATAGGATTGG
CTAACAGGGGCACCATGTGCGACCCGAAGCTTTCTACAGGAATTGTTCAGGATCATAGTGCAATAAATCT
TTGGGTTGCAGTTACAATGGCCCATGAGATGGGTCATAATCTGGGCATTAGTCACGATGGAAATCAGTGT
CATTGCGATGCTAACTCATGCATTATGAGTGAAGAACTAAGACAACAACTTTCCTTTGAGTTCAGCGATT
GTAGTCAGAATCAATATCAGACGTTTCTTACTGATCATAACCCACAATGCATGCTCAATGAACCCTTGAG
AACAGATATTGTTTCAACTCCAGTTTCTGGAAATGAACTTTGGGAGACGGGAGAAGAAAGTGACTTTGAC
GCTCCTGCA---------AATCCGTGCTGCGATGCTGAAACCTGTAAACTGAGACCAGGGGCACAGTGTG
CAGAAGGACTGTGTTGTGACCAGTGCAAATTTATGAAAGAAGGAACAGTATGCCACAGAGCAAAGGGTGA
T---GGCCTGGATGATTACTGCAATGGCATATCTGCTGGCTGTCCCAGAAATCCCTTCCATGCC------
----------------------------------------------------------------------
----------------------------------------------------------------------
----------------------------------------------------------------------
----------------------------------------------------------------------
----------------------------------------------------------------------
----------------------

>Agkistrodon piscivorus AB078906.1
ATGATCCAAGTTCTCTTGGTGACTTTATGCTTAGCAGCTTTTCCTTATCAAGGGAACTCTATAATCCTGG
AATCTGGGAATGTTAATGATTATGAAGTACTGTATCCACAAAAAGTCACTGCATTGCCCAAAGGAGCAGT
TCAGCCAAAGTATGAAGACACCATGCAATATGAATTTAAAGTGAATGGAGAGCCAGTGGTCCTTCACCTG
GAAAAAAATAAAGGACTTTTTTCAAAAGATTACAGCGAGACTCATTATTCCTCTGATGGCAGAAAAATTA
CAACAAACCCTCCGGTTGAGGATCATTGCTATTATCATGGACGCATCCAGAATGATGCTGACTCAACTGC
AAGCATCAGTGCATGCAACGGTTTGAAAGGACATTTCAAGCTTCAAGGGGAGACGTACCTTATTGAACCC
TTGAAGCTTTCCGACAGTGAAGCCCATGCAGTCTACAAATATGAAAACGTAGAAAAAGAAGATGAGGCCC
CCAAAATGTGTGGGGTAACCCAGACTAATTGGAAATCAGATAAGCCCATCAAAAAGGCCTCTCAGTTAAA
TCTTACTCCTGAACAACAAAGATTC---CCCCAAAGATACATTGAGCTTGTTGTAGTTGCAGATCACAGA
ATGTTCACGAAATACAACGGCAATTTAAATACTATTAGAATATGGGTACATGAACTTGTCAACACTATGA
ATGTGTTTTACAGACCTTTGAATATTCATGTCTCACTGACTGACCTAGAAGTTTGGTCAGACCAAGATTT
GATCAACGTGCAGCCAGCAGCAGCTGATACTTTGGAAGCATTTGGAGACTGGAGAGAGACAGTCTTGCTG
AATCGCATAAGTCATGATAATGCTCAGTTACTCACGGCCATTGAGCTTGATGGAGAAACTATAGGATTGG
CTAACAGGGGCACCATGTGCGACCCGAAGCTTTCTACAGGAATTGTTCAGGATCATAGTGCAATAAATCT
TTGGGTTGCAGTTACAATGGCCCATGAGATGGGTCATAATCTGGGCATTAGTCACGATGGAAATCAGTGT
CATTGCGATGCTAACTCATGCATTATGAGTGAAGAACTAAGACAACAACTTTCCTTTGAGTTCAGCGATT
GTAGTCAGAATCAATATCAGACGTTTCTTACTGATCATAACCCACAATGCATGCTCAATGAACCCTTGAG
AACAGATATTGTTTCAACTCCAGTTTCTGGAAATGAACTTTGGGAGACGGGAGAAGAAAGTGACTTTGAC
GCTCCTGCA---------AATCCGTGCTGCGATGCTGCAACCTGTAAACTGACACCAGGTTCACAGTGTG
CAGAAGGACTGTGTTGTGACCAGTGCAAATTTATGAAAGAAGGAACAGTATGCCACAGAGCAAAGGGTGA
T---GACCTGGATGATTACTGCAATGGCATATCTGCTGGCTGTCCCAGAAATCCCTTCCATGCC------
----------------------------------------------------------------------
----------------------------------------------------------------------
----------------------------------------------------------------------
----------------------------------------------------------------------
----------------------------------------------------------------------
----------------------

>Bitis arietans AY885661.1
----------------------------------------------------------------------
----------------------------------------------------------------------
----------------------------------------------------------------------
----------------------------------------------------------------------
--------------GTTGAGGATCACTGCTATTATCACGGACGCATCCAGAACGATGCTGACTCAACTGC
AAGCATCAGTGCATGCAATGGTTTGAAAGGACATTTCAAGCTTCGAGGGGAGATGTACTTAATTGAACCC
TTGAAGCTTTCCGACAGTGAAGCCCATGCAGTCTACAAATATGAAAACATAGAAAAAGAGGATGAGGCCC
CCAAAATGTGTGGGGTAACCCAGACTACTTGGGAATCGGATTTGCCCATCAAAAAGGCCTCTCAGTTAGT
TGCTACTTCTGAACAACAAAAAGTCTTCAAC---AAATTCATTGAGATTTACATGATTGCAGACAATGTA
ACGTTCAATAAATACTCCCGCAGTTTAACTGCTGTAAGAACAAGAATGTATGAAATACTCAACGATTTAA
ATCTGATTTTCATACAGTTCAGAATTTATATAGCACTGATTGGCCTAGAAATTTGGTCCACGAACAATCA
GATTAACGTGCAGTCAGCACCAAGTGTTACTTTGCGCTTATTTGAAGATTGGAGACAGAATGTTTTGCTG
AAACGCAAAAGACATGATAATGCTCAGTTACTCACGGTGGTTGACCTCGATGGAAGCACTGTAGGAATTG
CTCCCTTGGGTGGCATGTGCGACCCAAAACGTTCTGTAGGACTTGTTCAGGATTATTGTAAATCACATAT
TTTGGTTGCAGCTACAATGGCCCATGAGCTGGGTCATAGTCTGGGCATTAAACATGATAACGTTAACTGT
ACTTGCAATGGTAGGCCATGCATTATGTCTGCGAATGCAGGGCCTCAGCGTGTCTTTTCCTTCAGCGATT
GTAGTTGGAATCAATACCAGAAGTTTCTTGTTGATCATAAACCGAAATGCATTGACAATGAACCCTTGAG
AACAGATATTGTTTCACCTGCAGTTTGTGGAAATCACTTTTTGGAGAAAGAAGAAGAATGCGACTGTGGC
CCTTCTAAAATTTGTCGAAATCCGTGCTGCAATGCTGTTACATGTAAGCTGACACCAGGATCACAGCGTA
GTCATGGAGAGTGTTGTGACCAGTGCAGAATTAAGACGGCAGGAACAGTATGCCGAAGAGAAAGGAGTGA
GTGTGACCTGCCTGAACACTGCACTGGCCAATCTGCTGAGTGTCCCTCGGATGTCTTCAAAAGAAATGGA
CAACCATGCCAAAACAACAACGGTTATTGCTACAATGGAGATTGCCCCATCTTGACAAACCAATGTATTT
CTCTCTTTGGGTCACGTGTAACTGTGGCTCCGGATGTATGTTTTACACTTAACAAGAAAGGCACAAATAA
ATTCCACTGCAGAAAGGAA---------AACGGTAGATACATTAAATGTGCACCACAGGATATGAAGTGT
GGCAGGTTATTCTGCGTAGAGCCCTCCATTGGAAATACAGTTGGCTGCAAATTTTACTCTTCACAAGATG
ATCCAGATTATGGAATGGTTGATCTTGGGACAAAATGTGAAGATGGAAAGGTCTGCAGTAACAGGGAGTG
TGTTGATGTGAATACAGCCTAC

>Bitis gabonica AY442287.1
----------------------------------------------------------------------
----------------------------------------------------------------------
----------------------------------------------------------------------
----------------------------------------------------------------------
----------------------------------------------------------------------
----------------------------------------------------------------------
------------------------------------AAATATGAAAATGTAGAAAAAGGGGATGAAGCCC
CCAAGAAGTGTGGGGTAACCCATACTAATTTGGAATCAGATGAGCCCATCGAAAAGGCCTCTCAGTTATT
TGGTACTTCTGAACAACAACGTTTTGACCCA---AGACACATTGAACTTGTCATAGTTGCAGACCACGGA
ATGGTCATGAAACACAATGGTGATTTAACTGCTGTAAGAACATGGTTACATCAAATTGGCAACAATTTAA
ATGTGATGTTCGCAGATCTGAATATTCGTATAACAATGGCTGGCCTAGAAATGTGGTCCGAAAAAGATTT
GATTGACATTCAGTCAGCAGCAAGTGAGACTTTGAGGTTATTTGGAGAATGGAGAGAGAGATATTTGTTG
AATCGCAGAATGCATGATAATGCTCAGTTACTCACAACCGTTAACCTCGATGGTGACACTGTAGGATTGG
CTTACGTAGGGGGCATGTGCGACCCGAAGAATTCTGTAGGAATTGTTCAGGATCATAGCCGAATAGCTCG
TGAGGTTGCAGCTACAATGGCCCACGAGCTCGGTCATAACCTGGGCATGGCTCATGATGGAAATCAGTGT
AATTGTGGTGCTAACGGATGTGTTATGTCTGAGGAGATAATAGAACGAACTTCCTATCAGTTCAGTGATT
GTAGTAAGGAGGAATATCGGACGTTTCTTGATAATCATAACCCACAACGCATTCTCAATGAACCCTTGAG
AACAGATACTGTTTCAACTCCAGTTTATGGAAATGTTTTGCAGAATTCTCCA------------------
------------------CATCCGTGCTGTGATCCTGTAACATGTAAACCAAAAGCATGGGAACATTGTA
TATCTGGACCGTGTTGTCGTGACTGCAAATTTCTGAGGCCAGGAACAGTATGCCGGGTAGCAAGGGGTGA
T---TGGAACGATGATTTCTGCACTGGAAGATCTTCTGAATGTGAAAGCAATCCCTGGAATTTCTGGAAT
CAC-------------------------------------------------------------------
----------------------------------------------------------------------
----------------------------------------------------------------------
----------------------------------------------------------------------
----------------------------------------------------------------------
----------------------

>Bothrops asper DQ247725.1
ATGATTGAAGTTCTCTTGGTAACTATATGCTTAGCAGTTTCTCCTTATCAAGGGAGCTCTATAATCCTGG
AATCTGGGAACGTGAATGATTATGAGGTAGTCTATCCACGAAAAGTCACCGAATTGCCCAAAGGAGCAGT
TCAGCCAAAGTATGAAGATGCCATGCAATATGAATTTAAAGTGAATGGAGAGCCAGTGGTCCTTCACCTG
GAAAAAAATAAAGGACTTTTTTCAGAAGATTACAGCGAGACTCATTATTCCCCTGATGGCAGAAAAATTA
TAACATACCCCTCGTTTGAGGATCACTGCTATTATCATGGACGCATCGAGAATGATGCTGACTCAACTGC
AAGCATCAGTGCATGCAACGGTTTGAAAGGACATTTCAAGATTCAAGGGGAGACGTACCTTATTGAACCC
TTGAAGCTTTCTGACAGTGAAGCTCATGCAGTCTACAAATATGAAAACGTAGAAAAAGAGGATGAGGCCC
CCAAAATGTGTGGAGTAACTGAGACTAATTGGGAATCATATGAGCCAATCAAAAAGGCCTCTCAGTCAAA
TCTTACTCCTGAACAACAAAGATTCTCCCCA---AGATACATTGAGCTTGCTGTAGTTGCAGATCACGGA
ATATTCACGAAATACAACAGCAATTTAAATACTATAAGAACACGGGTACATGAAATGCTCAACACTGTAA
ATGGGTTTTACAGATCTGTGAATGTTACTGCATCACTGGCTAGCCTAGAAGTTTGGTCCAAGAAAGATTT
GATCAAAGTGGAGAAAGATTCAAGTAAAACTTTGACGTCATTTGGAGAATGGAGAGAGAGAGATTTGCTG
CCTCGCATAAGTCATGATCATGCTCAGTTACTCACGACCATTGTCTTCGATAATTACGTTATAGGAATAA
CTGAGTTCGGCAAAATGTGCGACCCGAAGCTTTCTGTAGGAGTTGTGAGGGATCATAGTGAAATAAATCT
TCAGGTTGCAGTTGCAATGGCCCATGAGCTGGGTCATAATCTGGGCATGTATCATGATGGAAATCAGTGT
CATTGTGATGCTGCCTCATGCATTATGGCTGACACACTAAGAGAAGTACTTTCCTATGAGTTCAGCGATT
GTAGTCAGAACCAATATGAGACGTATCTTACTAAGCATAACCCACAATGCATTCTCAATGAACCCTTGCT
AATA------------------GTTTCTGGAAATGAACTTTTGGAGGCGGGAGAAGAATGTGACTGTGAC
GCTCCTGAA---------AATCCGTGCTGCGATGCTGCAACCTGTAAACTGAGACCAGGGGCGCAGTGTG
CAGAAGGACTGTGTTGCGACCAGTGCAGATTTAAGGGAGCAGGAAAAATATGCCGGAGAGCAAGGGGTGA
T---AACCCGGATGATCGCTGCACTGGCCAATCTGCTGACTGTCCCAGAAATCGCTTCCATGCC------
----------------------------------------------------------------------
----------------------------------------------------------------------
----------------------------------------------------------------------
----------------------------------------------------------------------
----------------------------------------------------------------------
----------------------

>Bothrops asper DQ247726.1
ATGATTGAAGTTCTCTTGGTAACTATATGCTTAGCAGTTTTTCCTTATCAAGGGAGCTCTATAATCCTGG
AATCTGGGAACGTGAATGATTATGAGGTAGTCTATCCACGAAAAGTCACTGAATTGCCCAAAGGAGCAGT
TCAGCCAAAGTATGAAGATGCCATGCAATATGAATTTAAAGTGAATGGAGAGCCAGTGGTCCTTCACCTG
GAAAAAAATAAAGGACTTTTTTCAGAAGATTACAGCGAGACTCATTATTCCCCTGATGGCAGAAAAATTA
TAACATACCCCTCGTTTGAGGATCACTGCTATTATCATGGACGCATCGAGAATGATGCTGACTCAACTGC
AAGCATCAGTGCATGCAACGGTTTGAAAGGACATTTCAAGCTTCAAGGGGAGACGTACCTTATTGAACCC
TTGAAGCTTTCTGACAGTGAAGCTCATGCAGTCTACAAATATGAAAACGTAGAAAAAGAGGATGAGGCCC
CCAAAATGTGTGGAGTAACTGAGACTAATTGGGAATCATATGAGCCCATCAAAAAGGCCTCTCAGTCAAA
TCTTACTCCTGAACAACAAAGATTCTCCCCA---AGATACATTGAGCTTGCTGTAGTTGCAGATCACGGA
ATATTCACGAAATACAACAGCAATTTAAATACTATAAGAACACGGGTACATGAAATGCTCAACACTGTAA
ATGGGTTTTACAGATCTGTGGATGTTCATGCACCACTGGCTAACCTAGAAGTTTGGTCCAAGCAAGATTT
GATCAAAGTGCAGAAAGATTCAAGTAAAACTTTGAAGTCATTTGGAGAATGGAGAGAGAGAGATTTGCTG
CCTCGCATAAGTCATGATCATGCTCAGTTACTCACGGCCGTTGTCTTTGATGGAAATACTATAGGAAGAG
CTTACACAGGCGGCATGTGTGACCCGAGGCATTCTGTAGGAGTTGTGAGGGATCATTCTAAAAATAATCT
TTGGGTTGCAGTTACAATGGCCCATGAGCTGGGTCATAATCTGGGCATTCATCATGACACAGGTTCCTGT
TCATGCGGTGCTAAGTCATGCATTATGGCTTCCGTACTAAGCAAAGTACTTTCCTATGAGTTCAGCGATT
GTAGTCAGAATCAATATGAGACGTATCTTACTAATCATAACCCACAATGCATTCTCAATAAACCCTTGCT
AACA------------------GTTTCTGGAAATGAACTTTTGGAGGCGGGAGAA---------------
----------------------------------------------------------------------
----------------------------------------------------------------------
----------------------------------------------------------------------
----------------------------------------------------------------------
----------------------------------------------------------------------
----------------------------------------------------------------------
----------------------------------------------------------------------
----------------------------------------------------------------------
----------------------

>Bothrops erythromelas AF450503.1
ATGATCCAGGTTCTCTTGGTAATTATATGCTTAGAAGCTTTTCCTTATCAAGGGAGCTCTATAATCCTGG
AATCTGGGAACGTGAATGATTATGAAGTAGTGTATCCACGAAAAGTCACTGCATTGTCCAAAGGAGCAGT
TCACCCAAAGTATGAAGACGCCATGCAATATGAATTTAAAGTGAATGGAGAGCCAGTGGTCCTTCACCTG
GAAAAAAATAAAGGACTTTTTTCAGAAGATTACAGCGAGATTCATTATTCCCCTGATGGCAGAGAAATTA
CAACATACCCCCTGGTTGAGGATCACTGCTATTATCATGGACGCATCCAGAATGATGCTGACTCAAGTGC
AAGCATCAGTGCATGCAACGGTTTGAAAGGACATTTCAAGCTTCAAGGGGAGATGTACCTTATTGAACCC
TTCAAGCTTCCCGACAGTGAAGCCCATGCAGTCTTCAAATATGAAAACGTAGAAAAAGAGGATGAGGCCC
CCAAAATGTGTGGAGTAACTGAGACTAATTGGGAATCAGATGAGCCCATCAAAAAGGCCTCTCTGTTAAA
TCTTACTCCTGAACAACAAGCATACTTGGATGCCAAATACGTTGAGTTTGTCGTAGTTCTGGACCATGGA
ATGTACAAAAAATACAAAGACGATTTAGATAAGATAAAAAGAAGAATATATGAAATTGTCAACACTATGA
ATGAGATGTTCATCCCGTTGAATATTTGTGTAGCATTGACTGGCCTAGAAATTTGGTCCAAGGGAGATAA
GATTAACGTGACGTCAGAATCATGGTTTACTTTGATTTTATTTACAAACTGGAGAGGGGCAGATTTGCTG
AAGCGCAAAAGTCATGATAATGCTCAGTTACTCACGAACACTGACTTTGATGGATCAACTATAGGAAGAG
CTCATATAGGCAGCATGTGTCACCCGTATCTTTCTGTAGGAATTATTCAGGATTATAGCCCAGTGAATCT
TTTGGTTGCATCTACAATGGCCCATGAGATGGGTCATAATCTGGGCATGCATCATGACAATGATACCTGT
ACTTGCGGTGCTCCCTCATGCGTTATGGCTGCCGCAATAAGCAAAGATCCTTCCAAACTGTTCAGCAATT
GTAGTCAGGAGTATCAACGGAAGTATCTTATAAAAAATAGACCACAATGCCTTCTCAATAAGCCCTTGAG
AACAGATATTATTTCACCTCCAGTTTGTGGAAATGAACTTTTGGAGGTGGGAGAAGAATGTGACTGTGGC
ACTCCTGAAAATTGTCGAGATCCATGCTGCAATGCTACTACGTGTAAACTGACACCAGGGTCACAGTGTG
TAGAAGGACTGTGTTGTGACCAGTGCAGATTTAGGAAAACAGGAACAGAATGCCGAGCAGCAAAGCATGA
CTGTGACTTGCCTGAAAGCTGCACTGGCCAATCTGCTGACTGTCCCATGGATGACTTCCAAAGGAATGGA
CATCCATGCCAAAACAACAATGGTTACTGCTACAATGGGAAATGCCCCACCATGGAGAACCAATGTATTG
ATCTCGTTGGGCCAAAAGCAACTGTGGCTGAAGATTCATGTTTCAAAGATAACCAGAAAGGCAATGATTA
TGGCTACTGCAGAAAGGAA---------AATGGTAAAAAGATTCCATGTGAACCACAAGATGTAAAATGT
GGCAGGTTATACTGCAACGATAATTCACCTGGACAAAATAATCCTTGCAAGTGCATCTATTTTCCCAGGA
ATGAAGATAGGGGAATGGTTCTTCCTGGA---AAATGTGCAGATGGAAAGGTCTGCAGCAACAGGCATTG
TGTTGATGTGGCTACAGCCTAC

>Bothrops insularis AF490533.1
ATGATTGAAGTTCTCTTGGTAACTATATGCTTAGCAGCTTTTCCTTATCAAGGGAGCTCTATAATCCTGG
AATCTGGGAACGTGAATGATTATGAAGTAGTGTATCCAAGAAAAGTCACTGCATTGCCCAAAGGAGCAGT
TCAGCCAAAGTATGAAGATGCCATGCAATATGAGTTGAAAGTGAATGGAGAGCCAGTGGTCCTTCACCTG
GAAAAAAATAAAGGACTTTTTTCAAAAGATTACAGTGAGACTCATTATTCCCCTGATGGCAGAGAAATTA
CAACATACCCTCCGGTTGAGGATCACTGCTATTATCATGGACGCATTGAGAATGATGCTGACTCAACTGC
AAGCATCAGTGCATGCAACGGTTTGAAAGGACATTTCAAGCTTCAAGGGGAGACGTACCTTATTGAACCC
TTGAAGCTTTCCGACAGTGAAGCCCATGCAGTCTTCAAATTTGAAAATGTAGAAAAAGAGGACGAGGCCC
CCAAAATGTGTGGGGTAACCCAG---AATTGGGAATCATATGAGCCCATCAAAAAGGCCTCTCAGTCAAA
TCTTACTCCTGAACACCAA---------------AGATACATTGAGCTATTCATTGTTGTGGACCATGGA
ATGTTCATGAAATACAATGGCAATTCAGATAAGATAAGACGACGGATACATCAAATGGTCAACATTATGA
AGGAGGCTTACAGATATTTGTATATCGATATAGCACTGACTGGTGTAGAAATTTGGTCCAACAAAGATAT
GATTAATGTGCAGCCAGCAGCGCCTCAAACTTTGGACTCATTTGGAGAATGGAGAAAGACAGATTTGCTG
AACCGCAAAAGTCATGATAATGCTCAGTTACTTACGAACACTGACTTTGATGGACCAACTATAGGATTGG
CTTATGTGGGCACCATGTGCGACCCGAAGCTTTCTACCGGAGTTATCCAGGATCATAGCCCAATAAATCT
TTTGGTTGCAGTTACAATGGCCCATGAGCTGGGTCATAATCTGGGCATAAGTCATGACACAGATTCCTGT
TCTTGCGGTGGTTACTCATGTATTATGGCTCCTGAGATAAGCCATGAACCTTCCAAATATTTCAGCGATT
GTAGTTATATCCAATGTTGGGACTTTATTATGAAGGAGAACCCACAATGCATTCTCAATAAACGCTTGAG
AACAGATACTGTTTCAACTCCAGTTTCTGGAAATGAACTTTTGGAGGCGGGAGAA---------------
----------------------------------------------------------------------
----------------------------------------------------------------------
----------------------------------------------------------------------
----------------------------------------------------------------------
----------------------------------------------------------------------
----------------------------------------------------------------------
----------------------------------------------------------------------
----------------------------------------------------------------------
----------------------

>Bothrops insularis AY736107.1
ATGATCCAGGTTCTCTTGGTAACTATATGCTTAGCAGCTTTTCCTTATCAAGGGAGCTCTATAATCCTGG
AATCTGGGAACGTGAATGATTATGAAGTAGTCTATGCACGAAAAGTCACTGAATTGCCCAAAGGAGCAGT
TCAGCAAAAGTATGAAGATGCCATGCAATATGAATTTAAAGTGAATGGAGAGCCAGTGGTCCTTCACCTG
GAAAAAAATAAAGGACTTTTTTCAGAAGATTACAGCGAGACTCATTATTCCCCTGATGGCAGACAAATTA
TAACATACCCCCCATTTGAGGATCACTGCTATTATCATGGACGCATCGAGAATGATGCTGACTCAACTGC
AAGCATCAGTGCATGCAACGGTTTGAAAGGACATTTCAAGCTTCAAGGGGAGACGTACCTTATTGAACCC
TTGAAGCTTCCCGACAGTGAAGCCCATGCAGTCTACAAATATGAAAACGTAGAAAAAGAGGATGAGGCCC
CCAAAATGTGTGGAGTAACTGAGACTAATTGGGAATCATATGAGCCCATCGAAAAGGCCTCTCAGTCAAA
TCTTACTCCTGAACAACAAAAATTCTCCCCA---AGATACATTGAGCTTGCTGTAGTTGCAGATCACGGA
ATGTTCACGAAATACAACAGCAATTTAAATACTATAAGAACACGGGTACATGAAATGGTCAACACTCTAA
ATGGGTTTTTCAGATCTGTGAATGTTGATGCATCACTGGCTAACCTAGAAGTTTGGTCCAAGAAAGATTT
GATCAAAGTGGAGAAAGATTCAAGTAAAACTTTGACGTCATTTGGAGAATGGAGAGAGAGAGATTTGCTG
CCTCGCATAAGTCATGATCATGCTCAGTTACTCACGACCATTGTCTTCGATCAACAAACTATAGGATTAG
CTTACACAGCTGGCATGTGCGACCCGAGGCAATCTGTAGCAGTTGTTATGGATCATAGTAAAAAAAATCT
TCGGGTTGCAGTTACAATGGCCCATGAGCTGGGTCATAATCTGGGCATGGATCATGAC---GATACCTGT
ACTTGCGGTGCTAAGTCATGTATTATGGCTTCCACAATAAGCAAAGGACTTTCCTTTGAGTTCAGCAAAT
GTAGTCAGAATCAATATCAGACGTATCTTACTGATCATAACCCACAATGCATTCTCAATAAACCCTTGAC
AACA------------------GTTTCTGGAAATGAACTTTTGGAGGCGGGAGAAGAATGTGACTGTGGC
GCTCCTGAA---------AATCCGTGCTGCGATGCTGCAACCTGTAAACTGAGACCAAGGGCGCAGTGTG
CAGAAGGACTGTGTTGTGACCAGTGCAGATTTAAGGGAGCAGGAAAAATATGCCGGAGAGCAAGGGGTGA
T---AACCCGGATGATCGCTGCACTGGCCAATCTGCTGACTGTCCCAGAAATCGCTTCCATGCC------
----------------------------------------------------------------------
----------------------------------------------------------------------
----------------------------------------------------------------------
----------------------------------------------------------------------
----------------------------------------------------------------------
----------------------

>Bothrops jararaca X68251.1
----------------------------------------------------------------------
--------------------------------------------------------CCCAAAGGAGCAGT
TCAGCCAAAGTATGAAGACGCCATGCAATATGAATTTAAAGTGAATGGAGAGCCAGTGGTCCTTCACCTG
GAAAAAAATAAAGGACTTTTTTCAAAAGATTACAGCGAGATTCATTATTCCCCTGATGGCAGAGAAATTA
CAACATACCCCCCGGTTGAGGATCACTGTTATTATCATGGACGCATCGAGAATGATGCTGACTCAACTGC
AAGCATCAGTGCATGCAACGGTTTGAAAGGATATTTCAAGCTTCAAAGGGAGACGTACTTTATTGAACCC
TTGAAGCTTCCCGACAGTGAAGCCCATGCAGTCTTCAAATATGAAAATGTAGAAAAGGAGGATGAGGCCC
CCAAAATGTGTGGGGTAACCCAG---AATTGGAAATCATATGAACCCATCAAAAAGGCCTCTCAGTTAGC
TTTTACTGCTGAACAACAAAGATATGACCCCTACAAATACATTGAGTTTTTCGTAGTTGTGGACCAAGGA
ACCGTCACAAAAAACAATGGCGATTTAGATAAGATAAAAGCAAGAATGTATGAACTTGCCAACATTGTGA
ATGAGATTTTCAGATACCTGTATATGCATGTAGCACTGGTTGGCCTAGAAATTTGGTCCAATGGAGATAA
GATTACCGTGAAGCCGGACGTGGATTATACTTTGAATTCATTTGCAGAATGGAGAAAAACAGATTTGCTG
ACTCGCAAAAAACATGATAATGCTCAGTTACTCACAGCAATTGACTTCAATGGACCAACTATAGGATATG
CTTACATAGGCAGCATGTGCCACCCGAAGCGTTCTGTAGGAATTGTTCAGGATTATAGCCCAATAAATCT
TGTGGTTGCTGTTATAATGGCCCATGAGATGGGTCATAATTTGGGCATTCATCATGACACAGGTTCCTGT
TCTTGTGGTGATTACCCATGCATTATGGGTCCCACGATAAGCAATGAACCTTCGAAATTTTTCAGCAATT
GTAGTTATATCCAATGTTGGGACTTTATTATGAATCACAACCCAGAATGCATTATCAATGAACCCTTGGG
AACAGATATTATTTCACCTCCAGTTTGTGGAAATGAACTTTTGGAGGTGGGAGAAGAATGTGACTGTGGA
ACTCCTGAAAATTGTCAAAATGAGTGCTGCGATGCTGCAACGTGTAAACTGAAATCAGGGTCACAGTGTG
GACATGGAGACTGTTGTGAGCAATGCAAATTTAGCAAATCAGGAACAGAATGCCGGGCATCAATGAGTGA
ATGTGACCCGGCTGAACACTGCACTGGCCAATCTTCTGAGTGTCCTGCAGATGTCTTCCATAAGAATGGA
CAACCATGCCTAGATAACTACGGTTACTGCTACAATGGGAATTGCCCCATCATGTATCACCAATGTTATG
CTCTCTTTGGTGCAGATGTTTATGAGGCTGAAGATTCATGCTTCAAAGATAACCAGAAAGGCAATTATTA
TGGCTACTGCAGAAAGGAA---------AATGGTAAAAAGATTCCATGTGCACCAGAAGATGTAAAATGT
GGCAGGTTATACTGCAAAGATAATTCACCTGGACAAAATAATCCTTGCAAGATGTTCTATTCCAACGATG
ATGAACATAAGGGAATGGTTCTTCCTGGAACAAAATGTGCAGATGGAAAGGTGTGCAGCAACGGGCATTG
TGTTGATGTGGCTACAGCCTAC

>Bothrops jararaca AF056025.2
ATGATTGAAGTTCTCTTGGTGACTATATGCTTAGCAGCTTTTCCTTATCAAGGGAGCTCTATAATCCTGG
AATCTGGGAACGTGAATGATTATGAAGTAGTGTATCCACGAAAAGTCACTGCATTGCCCAAAGGAGCAGT
TCAGCCAAAGTATGAAGACGCCATGCAATATGAATTTAAAGTTAATGGAGAGCCAGTGGTCCTTCACCTG
GAAAAAAATAAAGGACTTTTTTCAAAAGATTACAGCGAGACTCATTATTCCCCTGATGGCAGAGAAATTA
CAACATACCCTGCGGTTGAGGATCACTGCTATTATCATGGACGCATCGAGAATGATGCTGACTCAACTGC
AAGCATCAGTGCATGCAACGGTTTGAAAGGACATTTCAAGCTTCAAAGGGAGACATACTTTATTGAACCC
TTGAAGCTTTCCAACAGTGAAGCCCATGCAGTCTTCAAATATGAAAATGTAGAAAAGGAGGATGAGGCCC
CCAAAATGTGTGGGGTAACCCAG---AATTGGAAATCATATGAACCCATCAAAAAGGCCTCTCAGTTAGT
TGTTACTGCTGAACAACAAAAATATAACCCCTTCAGATACGTTGAGCTTTTCATAGTTGTGGACCAAGGA
ATGGTCACAAAAAACAATGGCGATTTAGATAAGATAAAAGCAAGAATGTATGAACTTGCCAACATTGTGA
ATGAGATTTTAAGATACCTGTATATGCATGCAGCACTGGTTGGCCTAGAAATTTGGTCCAATGGAGATAA
GATTACCGTGAAGCCGGACGTGGATTATACTTTGAATTCATTTGCAGAATGGAGAAAAACAGATTTGCTG
ACTCGCAAAAAACATGATAATGCTCAGTTACTCACAGCAATTGACTTCAATGGACCAACTATAGGATATG
CTTACATAGGCAGCATGTGCCACCCGAAGCGTTCTGTAGCAATTGTTGAGGATTATAGCCCAATAAATCT
TGTGGTTGCTGTTATAATGGCCCATGAGATGGGTCATAATCTGGGCATTCATCATGACACAGATTTCTGT
TCTTGTGGTGATTACCCATGCATTATGGGTCCCACGATAAGCAATGAACCTTCGAAATTTTTCAGCAATT
GTAGTTATATCCAATGTTGGGACTTTATTATGAAGGAGAACCCACAATGCATTCTCAATGAACCCTTGGG
AACAGATATTGTTTCACCTCCAGTTTGTGGAAATGAACTTTTGGAGGTGGGAGAAGAATGTGACTGTGGC
ACTCCTGAAAATTGTCAAAATGAGTGCTGCGATGCTGCAACGTGTAAACTGAAATCAGGGTCACAGTGTG
GACATGGAGACTGTTGTGAGCAATGCAAATTTAGCAAATCAGGAACAGAATGCCGGGCATCAATGAGTGA
ATGTGACCCGGCTGAACACTGCACTGGCCAATCCTCTGAGTGTCCTGCAGATGTCTTCCATAAGAATGGA
CAACCATGCCTAGATAACTACGGTTACTGCTACAATGGGAATTGCCCCATCATGTATCACCAATGTTATG
CTCTCTTTGGTGCAGATGTTTATGAGGCTGAAGATTCATGCTTCAAAGATAACCAGAAAGGCAATTATTA
TGGCTACTGCAGAAAGGAA---------AATGGTAAAAAGATTCCATGTGCACCAGAAGATGTAAAATGT
GGCAGGTTATACTGCAAAGATAATTCACCTGGACAAAATAATCCTTGCAAGATGTTCTATTCCAACGATG
ATGAACATAAGGGAATGGTTCTTCCTGGAACAAAATGTGCAGATGGAAAGGTGTGCAGCAACGGGCATTG
TGTTGATGTGGCTACAGCCTAC

>Bothrops jararaca AF345931.1
ATGATTGAAGTTCTCTTGGTAACTATATGCTTAGCAGCTTTTCCTTATCAAGGGAGCTCTATAATCCTGG
AATCTGGGAACGTTAATGATTATGAAGTAATCTATCCAAGAAAAGTCACTGCATTGCCCAAAGGAGCAGT
TCAGCCAAAGTATGAAGATGCCATGCAATATGAGTTGAAAGTGAATGGAGAGCCAGTGGTCCTTCACCTG
GAAAAAAATAAAGGACTTTTTTCAAAAGATTACAGTGAGACTCATTATTCCCCTGATGGCAGAAAAATTA
CAACAAACCCTCCGGTTGAGGATCACTGCTATTATCATGGACGCATTGAGAATGATGCTGACTCAACTGC
AAGCATCAGTGCATGCAACGGTTTGAAAGGACATTTCAAGCTTCAAGGGGAGACGTACCTTATTGAACCC
TTGAAGCTTTCCGACAGTGAAGCCCATGCAGTCTTCAAATTTGAAAATGTAGAAAAAGAGGACGAGGCCC
CCAAAATGTGTGGGGTAACCCAG---AATTGGGAATCATATGAGCCCATCAAAAAGGCCTCTCAGTCAAA
TCTTACTCCTGAACACCAA---------------AGATACATTGAGCTATTCCTTGTTGTGGACCATGGA
ATGTTCATGAAATACAATGGCAATTCAGATAAGATAAGACGACGGATACATCAAATGGTCAACATTATGA
AGGAGGCTTACAGATATTTGTATATCGATATAGCACTGACTGGTGTAGAAATTTGGTCCAACAAAGATAT
GATTAATGTGCAGCCAGCAGCGCCTCAAACTTTGGACTCATTTGGAGAATGGAGAAAGACAGATTTGCTG
AACCGCAAAAGTCATGATAATGCTCAGTTACTTACGTCCACTGACTTCAAGGACCAAACTATAGGACTGG
CTTATTGGGGCAGCATGTGCGACCCGAAGCGTTCTACAGCAGTTATCGAGGATCATAGCGAAACAGATCT
TTTGGTTGCAGTTACAATGGCCCATGAGCTGGGTCATAATCTGGGCATACGTCATGACACAGGTTCCTGT
TCTTGTGGTGGTTACTCATGCATTATGGCTCCTGTGATAAGCCATGATATTGCCAAATATTTCAGCGATT
GTAGTTATATCCAATGTTGGGACTTTATTATGAAGGACAACCCACAATGCATTCTCAATAAACAATTGAG
AACAGATACTGTTTCAACTCCAGTTTCTGGAAAGAACTTT---GGAGCGGGAGAAGAATGTGACTGTGGC
ACTCCTGGA---------AATCCGTGCTGCGATGCTGTAACCTGTAAACTGAGACCAGGGGCGCAGTGTG
CAGAAGGACTGTGTTGTGACCAGTGCAGATTTATGAAAGAAGGAACAGTATGCCGCAGAGCAAGGGGTGA
T---GACATGGATGATTACTGCAATGGCATATCTGCTGGCTGTCCCAGAAATCCCTTCCATGCC------
----------------------------------------------------------------------
----------------------------------------------------------------------
----------------------------------------------------------------------
----------------------------------------------------------------------
----------------------------------------------------------------------
----------------------

>Bothrops jararaca DQ375440.1
----------------------------------------------------------------------
----------------------------------------------------------------------
----------------------------------------------------------------------
----------------------------------------------------------------------
----------------------------------------------------------------------
----------------------------------------------------------------------
----------------------------------------------------------------------
----------------------------------------------------------------------
----------------------------------------------------------------------
----------------------------------------------------------------------
----------------------------------------------------------------------
----------------------------------------------------------------------
----------------------------------------------------------------------
----------------------------------------------------------------------
-TTTGTTGCAAATAGAATGGCCCATGAGCTGGGTCATAATCTGGGCATTGATAATGACAGAGATTCCTGT
TCTTGTGGTGCTAACTCATGCATTATGTCTGCAACAGTAAGCAACGAACCTTCCAGTCGGTTCAGCGATT
GTAGTCTTAATCAATATTCGAGTGATCTTATTAATTAT---TATGGTTGCCTTTTGAATGAACCCTTGAG
GACAGATATTGTTTCACCTCCCTTTTGTGGCAATTACTATCCGGAGGTGGGAGAAGATTGTGACTGTGGC
CCTCCTGCAAATTGTCAGAATCCATGCTGTGATGCTGCAACGTGTAAACTGACAACAGGGTCACAGTGTG
CAGAAGGACTGTGTTGTGACCAGTGCAAATTTATAAAAGCAAGACAAATATGCCGGAAAGGAAGGGGTGA
T---AATCCAGATGATCGCTGCACTGGCCAATCTGGTGACTGTCCCAGAAATTCC---------------
----------------------------------------------------------------------
----------------------------------------------------------------------
----------------------------------------------------------------------
----------------------------------------------------------------------
----------------------------------------------------------------------
----------------------

>Bothrops jararaca DQ375442.1
----------------------------------------------------------------------
----------------------------------------------------------------------
----------------------------------------------------------------------
----------------------------------------------------------------------
----------------------------------------------------------------------
----------------------------------------------------------------------
----------------------------------------------------------------------
----------------------------------------------------------------------
----------------------------------------------------------------------
----------------------------------------------------------------------
----------------------------------------------------------------------
-------------------------------------------------------GAAAGGGATCTT---
----------------------------------------------------------------------
----------------------------------------------------------------------
-TTGGTTGCAGTTACAATGGACCATGAGCTGGGTCATAATCTGGGCATACGTCATGACACAGGTTCCTGT
TCTTGTGGTGGTTACTCATGCGTTATGTCTCCTGTGATAAGCCATGATATTTCCAAATATTTCAGCGATT
GTAGTTATATCCAATGTTGGGACTTTATTATGAAGGAGAACCCACAATGCATTCTCAATAAACACTTGAG
AACAGATACTGTTTCAACTCCAGTTTCTGGAAATGAACTTTTGGAGGCGGGAGAAGAATGTGACTGTGGC
ACTCCTGGA---------AATCCGTGCTGCGATGCTGCAACCTGTAAACTGAGACCAGGGGCGCAGTGTG
CAGAAGGACTGTGTTGTGACCAGTGCAGATTTAAGGGAGCAGGAAAAATATGCCGGAGAGCAAGGGGTGA
T---AACCCGGATGATCGCTGCACTGGCCAATCTGCTGACTGTCCCAGAAATCGCTTCCATGCC------
----------------------------------------------------------------------
----------------------------------------------------------------------
----------------------------------------------------------------------
----------------------------------------------------------------------
----------------------------------------------------------------------
----------------------

>Bothrops jararacussu AY255005.1
----------------------------------------------------------------------
-----------------------------------------------ACTGAATTGCCCAAAGGAGCAGT
TCAGCCAAAGTATGAAGATGCCATGCAATATGAATTTAAAGGGAATGGAGAGCCAGTGGTCCTTCACCTG
GAAAAAAATAAAGGACTTTTTTCAGAAGATTACAGCGAGACTCATTATTCCCCTGATGGCAGACAAATTA
TAACATACCCTCCATTTGAGGATCACTGCTATTATCATGGACGCATTGAGAATGATGCTGACTCAACTGC
AAGCATCAGTGCATGCAACGGTTTGAAAGGACATTTCAAGCTTCAAGGGGAGACGTACCTTATTGAACCC
TTGAAACTTTCCGACAGTGAAGCTCATGCAGTCTACAAATATGAAAACGTAGAAAAAGAGGATGAGGCCC
CCAAAATGTGTGGAGTAACTGAGACTAATTGGGAATCATATGAGCCCATCAAAAAGGCCTCTCCGTCAAA
TCTTACTCCTGAACAACAAAAATTCTCCCCA---AGATACATTGAGGTTGCTGTAGTTGCAGATCACCGA
ATGTTCAAGAAATACAACAGCAATTTAAATACTATAAGAAAATGGGTACATGAAATGGTCAACAGTATGA
ATGGGGTTTACAGATCTATGGATGTGCATCTATCACTGGCTAACCTAGAAGTTTGGTCCAAGAAAGATTT
GATCAACGTGCAGAAAGATTCAAGAGAAACTTTGAAGTCATTTGGAGAATGGAGAGAGAGAGATTTGCTG
CCTCGCATAAGTCATGATAATGCTCAGTTACTCACGGCCGTTGTCTTCGATCAACAAACTATAGGAAGAG
CTTACATAGCCGGCATGTGCGACCCGAGGCATTCTGTAGGAGTTGTTATGGATCATAGTAAAGAAAATCT
TCAGGTTGCAGTTACAATGGCCCATGAGCTGGGTCATAATCTGGGCATGGAACATGATGAAAATCAGTGT
CATTGCGATGCTCCCTCATGCGTTATGGCTTCCGTACTAAGCGTAGTACTTTCCTATGAGTTCAGCGATT
GTAGTCAGAATCAATATCAGACGTATCTTACTAAGCATAACCCACAATGCATTCTCAACGAACCCTTGCT
AACA------------------GTTTCTGGAAATGAACTTTTGGAGGCGGGAGAA---------------
----------------------------------------------------------------------
----------------------------------------------------------------------
----------------------------------------------------------------------
----------------------------------------------------------------------
----------------------------------------------------------------------
----------------------------------------------------------------------
----------------------------------------------------------------------
----------------------------------------------------------------------
----------------------

>Bothrops neuwiedi AF226274.1
----------------------------------------------------------------------
----------------------------------------------------------------------
----------------------------------------------------------------------
----------------------------------------------------------------------
----------------------------------------------------------------------
----------------------------------------------------------------------
----------------------------------------------------------------------
----------------------------------------------------------------------
-------------CAGCAGAGATTCTTTCCACAAAGATACATAGAGCTTGTCATAGTTGCAGATCGGAGA
ATGTACACTAAATACAACAGCGATAGTAATAAAATAAGAACACGGGTACATGAACTTGTCAACACTGTAA
ATGGGTTTTTCAGATCTATGAATGTTGATGCCTCACTGGCTAACCTAGAAGTTTGGTCCAAAAAGGACCT
TATCAAAGTGGAAAAAGACAGTAGTAAAACTTTGACTTCATTTGGAGAATGGAGAGAGAGAGATTTGCTG
AGGCGCAAAAGTCATGATAATGCTCAGTTACTCACGGCCATTGACTTCAATGGAAATACTATAGGAAGAG
CTTACCTCGGAAGCATGTGCAACCCAAAAAGATCTGTAGGAATTGTACAGGATCATAGTCCAATAAATCT
CTTGGTGGGAGTTACAATGGCCCATGAGCTGGGTCATAATCTGGGCATGGAACATGATGGAAAAGATTGT
CTTTGCGGAGCTAGTTTATGCATTATGAGTCCCGGGTTAACAGATGGACCATCCTATGAGTTCAGCGATT
GCAGTAAAGATTATTATCAGACATTTCTTACAAATCATAATCCCCAG-----------------------
----------------------------------------------------------------------
----------------------------------------------------------------------
----------------------------------------------------------------------
----------------------------------------------------------------------
----------------------------------------------------------------------
----------------------------------------------------------------------
----------------------------------------------------------------------
----------------------------------------------------------------------
----------------------------------------------------------------------
----------------------

>Calloselasma rhodostoma L08780.1
ATGATCCAAGTTCTCTTGGTGACTATATGCTTAGCAGCTTTTCCTTATCAAGGGAGCTCTATAATCCTGG
AATCTGGGAATGTGAATGATTATGAAGTCGTGTATCCACGAAAAGTCATTGCATTGTCCGAAGGAGCAGC
TCAGCAAAAGTATGAAGATACCATGCAATATGAATTTAAAGTGAATGGAGAGCCAGTGGTCCTTCACCTG
GAAAAAAATAAAGGACTTTTTGCAAAAGATTACAGCGAGACTCATTATTCCCCTGATGGCACAAGAATTA
CAACATACCCCTCGGTTGAGGATCACTGCTATTATCAGGGACGCATCCACAATGATGCTGATTCAACTGC
AAGCATCAGTGCATGCAACGGTTTGAAAGGACATTTCAAACTTCAAGGGGAGACGTACTTTATTGAACCC
ATGAAGCTTCCCGACAGTGAAGCCCATGCAGTCTTCAAATATGAAAACATAGAAAAAGAGGATGAATCCC
CCAAAATGTGTGGGGTAACCGAAACTAATTGGGAATCAGATGAGCCCATCAAAAAGGTCTCTCAGTTAAA
TCTTAATCATGAAATTAAA---------------AGACATGTTGACATTGTCGTAGTTGTGGATTCAAGA
TTCTGCACAAAACACAGTAATGATTTAGAAGTGATAAGAAAATTTGTACATGAAGTTGTCAACGCTATAA
TTGAGAGTTACAAATATATGCATTTTGGAATATCACTGGTTAACCTAGAAACTTGGTGCAATGGAGATTT
GATTAACGTGCAGGAAGACTCATATGAAACTTTGAAAGCATTTGGAAAATGGAGAGAGAGTGATTTGATA
AAACACGTAAATCATAGTAATGCTCAATTTCTCATGGACATGAAATTTATAAAAAACATTATAGGAAAGG
CTTATTTGGACAGCATATGCGACCCGGAGCGTTCTGTAGGAATTGTTCAGAATTATCATGGAATAACTCT
TAATGTTGCAGCTATAATGGCCCATGAGATGGGTCATAATCTGGGCGTTCGTCATGACGGAGAATACTGT
ACTTGCTATAGCTCTGAATGTATTATGTCTAGCCATATAAGTGATCCACCTTCCAAATATTTCAGCAATT
GTAGTTATTATCAATTTTGGAAGTATATTGAGAATCAAAACCCACAATGCATTCTCAATAAACCCTTGAG
AACT------GTTTCAATTCCAGTCTCTGGAAACGAACATTTGGAGGCAGGAAAAGAATGTGACTGTAGC
TCTCCTGAA---------AATCCATGCTGTGATGCTGCAACCTGTAAACTGAGACCAGGGGCACAGTGTG
GAGAAGGGCTGTGTTGTGAGCAGTGCAAATTTTCAAGAGCAGGAAAAATATGCCGGATACCAAGGGGTGA
T---ATGCCGGATGATCGCTGCACTGGCCAATCTGCTGACTGTCCCAGATATCACTCCCATGCC------
----------------------------------------------------------------------
----------------------------------------------------------------------
----------------------------------------------------------------------
----------------------------------------------------------------------
----------------------------------------------------------------------
----------------------

>Crotalus atrox M89784.1
ATGATCCAAGTTCTCTTGGTGACTATATGCTTAGCAGCTTTTCCTTATCAAGGGAGCTCTATAATCCTGG
AATCTGGGAACGTCAATGATTATGAAGTAATTTATCCACGAAAAGTCACTGCATTGCCCAAAGGAGCAGT
TCAGCCAAAGTATGAAGACACCATGCAATATGAATTGAAAGTGAATGGAGAGCCAGTGGTCCTTCATCTG
GAAAAAAATAAAGGACTTTTTTCAAAAGATTACAGTGAGACTCATTATTCCTTTGATGGCAGAAAAATTA
CAACAAACCCTTCAGTTGAGGATCACTGCTATTATCATGGACGCATCGAGAATGATGCTGACTCAACTGC
AAGCATCAGTGCATGCAACGGTTTGAAAGGACATTTCAAGCTTCAAGGGGAGATGTACCTTATTGAACCC
TTGAAGCTTTCCGACAGTGAAGCCCATGCAGTCTTCAAATTGAAAAATGTAGAAAAAGAGGATGAGGCCC
CCAAAATGTGTGGGGTAACCCAG---AATTGGGAATCATATGAGCCCATCAAAAAGGCCTCTGATTTAAA
TCTTAATCCTGAACATCAA---------------AGATATGTTGAGCTTTTCATTGTTGTGGACCATGGA
ATGTACACAAAATATAATGGCGATTCAGATAAGATAAGACAACGGGTACATCAAATGGTCAACATTATGA
AGGAGAGTTACACTTATATGTACATCGATATATTACTGGCTGGTATAGAAATTTGGTCCAACGGAGATTT
GATTAACGTGCAGCCAGCATCGCCTAATACTTTGAACTCATTTGGAGAATGGAGAGAGACAGATTTGCTG
AAGCGCAAAAGTCATGATAATGCTCAGTTACTCACGTCCATTGCCTTCGATGAACAAATTATAGGACGGG
CTTATATAGGTGGCATATGCGACCCAAAGCGTTCTACAGGAGTTGTCCAGGATCATAGCGAAATAAATCT
TAGGGTTGCAGTTACAATGACCCATGAGCTGGGTCATAATCTGGGCATTCATCATGACACAGATTCCTGT
TCTTGCGGTGGTTACTCATGCATTATGTCTCCTGTGATAAGCGATGAACCTTCCAAATATTTCAGCGATT
GTAGTTACATCCAATGTTGGGAATTTATTATGAATCAGAAGCCACAATGCATTCTCAAGAAACCCTTGAG
AACAGATACTGTTTCAACTCCAGTTTCTGGAAATGAACTTTTGGAGGCGGGAATAGAATGTGACTGTGGC
TCTCTTGAA---------AATCCGTGCTGTTATGCTACAACCTGTAAAATGAGACCAGGGTCACAGTGTG
CAGAAGGACTGTGTTGTGACCAGTGCAGATTTATGAAAAAAGGAACAGTATGCCGGGTATCAATGGTTGA
T---AGGAATGATGATACCTGCACTGGCCAATCTGCTGACTGTCCCAGAAATGGCCTCTATGGC------
----------------------------------------------------------------------
----------------------------------------------------------------------
----------------------------------------------------------------------
----------------------------------------------------------------------
----------------------------------------------------------------------
----------------------

>Crotalus atrox U01234.1
GAA-------------------------------------------------------------------
----------------------------------------------------------------------
----------------------------------------------------------------------
----------------------------------------------------------------------
----------------------------------------------------------------------
----------------------------------------------------------------------
----------------------------------------------------------------------
-----------AGACTCACCAAA-----------------------------------------------
----------------------------------AGATATGTTGAGCTTGTCATAGTTGCGGATCACCGA
ATGTTCACGAAATACAACGGCAATTTAAAAAAGATAAGAAAATGGATATATCAAATTGTCAACACTATAA
ATGAGATTTACATACCTTTGAATATTCGTGTCGCACTGGTTCGCCTAGAAATTTGGTCCAACGGAGATTT
GATTGATGTGACATCAGCAGCAAATGTTACTTTGAAGTCATTTGGAAACTGGAGAGTGACAAATTTGCTG
AGGCGCAAAAGTCATGATAATGCTCAGTTACTCACGGCCATTGATCTTGATGAAGAAACTTTAGGATTGG
CTCCTTTGGGCACCATGTGTGACCCGAAGCTTTCTATAGGAATTGTTCAGGATCATAGTCCAATAAATCT
TTTGGTTGCAGTTACAATGGCCCATGAGCTGGGTCATAATCTGGGCATGGTTCATGATGAAAATCGGTGT
CATTGCAGTACTCCCGCATGCGTTATGTGTGCTGTGCTAAGGCAACGACCTTCCTATGAGTTCAGCGATT
GTAGTCTGAATCACTATCGAACGTTTATTATCAATTATAACCCACAATGCATTCTCAATGAACCCTTGCA
AACAGATATAATTTCACCTCCAGTTTGTGGAAATGAACTTTTGGAGGTGGGAGAAGAATGCGACTGTGGC
TCTCCTAGAACTTGTCGAGATCCATGCTGTGATGCTGCAACCTGTAAACTACACTCATGGGTAGAGTGTG
AATCTGGAGAGTGTTGTCAGCAATGCAAATTTACGAGTGCAGGAAATGTATGCCGGCCAGCAAGGAGTGA
GTGTGACATTGCTGAAAGCTGCACTGGCCAATCTGCTGACTGTCCCACAGATGACTTCCATAGGAATGGA
AAACCATGCCTACACAACTTCGGTTACTGCTACAATGGGAATTGCCCCATCATGTATCACCAATGTTATG
CTCTCTGGGGGTCAAATGTAACTGTGGCTCCAGATGCATGTTTTGATATTAACCAGAGCGGCAATAATTC
TTTCTACTGCAGAAAGGAA---------AATGGTGTAAATATTCCATGTGCACAAGAGGATGTAAAGTGT
GGCAGGTTATTCTGCAATGTTAATGATTTTCTATGC------------------------CGACACAAAT
ATTCAGATGATGGAATGGTTGATCATGGAACAAAATGCGCAGATGGAAAGGTCTGCAAAAACAGGCAGTG
TGTTGATGTGACTACAGCCTAC

>Crotalus atrox U01235.1
ATGATTGAAGTTCTCTTGGTAACTATATGCTTAGCAGTTTTTCCTTATCAAGGGAGCTCTATAATCCTGG
AATCTGGGAATGTGAATGATTATGAAGTAGTCTATCCACGAAAAGTCACTGCATTGCCCAAAGGAGCAGT
TCAGCCAAAGTATGAAGACGCCATGCAATATGAATTGAAAGTGAATGGAGAGCCAGTGGTCCTTCACTTG
GAAAAAAATAAAGAACTTTTTTCAAAAGATTACAGTGAGACTCATTATTCCCCTGATGGCAGAAAAATTA
CAACAAACCCTTCGGTTGAGGATCACTGCTATTATCGTGGACGCATCGAGAATGATGCTGACTCAACTGC
AAGCATCAGTGCATGCAACGGTTTGAAAGGACATTTCAAGCTTCAAGGGGAGATGTACCTTATTGAACCC
TTGGAGCTTTCCGACAGTGAAGCTCATGCAGTCTTCAAATATGAAAATGTAGAAAAAGAGGATGAGGCCC
CCAAAATGTGTGGGGTAACCCAG---AATTGGGAATCATATGAGCCCATCAAAAAGGCCTCTGATTTAAA
TCTTAATCCTGACCAACAAAATTTA---CCCCAAAGATACATAGAGCTTGTCGTAGTTGCAGATCACAGA
GTGTTCATGAAATACAACAGCGATTTAAATATTATAAGAAAACGGGTACATGAACTTGTCAACACTATAA
ATGGGTTTTACAGATCTTTGAATATTGATGTCTCACTGACTGACCTAGAAATTTGGTCCGACCAAGATTT
CATCACTGTGCAGTCATCAGCAAAAAATACTTTGAACTCATTTGGAGAATGGAGAGAGGCAGATTTGCTG
AGGCGCAAAAGTCATGATCATGCTCAGTTACTCACGGCCATTAACTTCGAAGGAAAAATTATAGGAAGAG
CTTACACAAGCAGCATGTGCAACCCAAGGAAATCTGTAGGAATTGTTAAGGATCATAGTCCAATAAATCT
CTTGGTGGGAGTTACAATGGCCCATGAGCTGGGTCATAATCTGGGCATGAACCATGATGGAGATAAGTGT
CTTCGTGGTGCTTCCTTATGCATTATGCGTCCCGGGTTAACACCAGGACGTTCCTATGAGTTCAGCGATG
ATAGTATGGGTTATTATCAGAGTTTTCTTAATCAGTATAAGCCACAATGCATTCTCAATAAACCCTTGAG
AATAGATCCTGTTTCAACTCCAGTTTCTGGAAATGAACTTTTGGAGGCGGGAGAAGAA------------
----------------------------------------------------------------------
----------------------------------------------------------------------
----------------------------------------------------------------------
----------------------------------------------------------------------
----------------------------------------------------------------------
----------------------------------------------------------------------
----------------------------------------------------------------------
----------------------------------------------------------------------
----------------------

>Crotalus atrox U01236.1
ATGATTGAAGTTGTCTTGGTAACTATATGCTTAGCAGTTTTTCCTTATCAAGGGAGCTCTATAATCCTGG
AATCTGGGAATGTGAATGATTATGAAGTAGTCTATCCACGAAAAGTCACTGCATTGCCCAAAGGAGCAGT
TCAGCCAAAGTATGAAGACGCCATGCAATATGAATTGAAAGTGAATGGAGAGCCAGTGGTCCTTCACTTG
GAAAAAAATAAAGAACTTTTTTCAAAAGATTACAGTGAGACTCATTATTCCCCTGATGGCAGAAAAATTA
CAACAAACCCTTCGGTTGAGGATCACTGCTATTATCGTGGACGCATCGAGAATGATGCTGACTCAACTGC
AAGCATCAGTGCATGCAACGGTTTGAAAGGACATTTCAAGCTTCAAGGGGAGTTGTACCTTATTGAACCC
TTGGAGCTTTCCGACAGTGAAGCCCATGCAGTCTTCAAATTGGAAAATGTAGAAAAAGAGGACGAGGCCC
CCAAAATGTGTGGGGTAACCCAG---AATTGGGAATCATATGAGCCCATCAAAAAGGCCTCTGATTTAAA
TCTTAATCCTGACCAACAAAATTTA---CCCCAAAGATACATAGAGCTTGTCGTAGTTGCAGATCACAGA
GTGTTCATGAAATACAACAGCGATTTAAATACTATAAGAACACGGGTACATGAAATTGTCAACTTTATAA
ATGGGTTTTACAGATCTTTGAATATTCATGTCTCACTGACTGACCTAGAAATTTGGTCCAACGAAGATCA
GATCAACATACAGTCAGCATCATCTGATACTTTAAACGCATTTGCAGAATGGAGAGAGACAGACTTGCTG
AATCGCAAAAGTCATGATAATGCTCAGTTACTCACGGCCATTGAGCTTGATGAAGAAACTTTAGGATTGG
CTCCTTTGGGCACCATGTGCGACCCGAAACTTTCTATAGGAATTGTTCAGGATCATAGTCCAATAAATCT
CTTGATGGGAGTTACAATGGCCCATGAGCTGGGTCATAATCTGGGCATGGAACATGATGGAAAAGATTGT
CTTCGCGGTGCTTCCTTATGCATTATGCGTCCCGGGTTAACAAAAGGACGTTCCTATGAGTTCAGCGCTG
ATAGTATGCATTATTATGAGAGGTTTCTTAAACAGTATAAGCCACAATGCATTCTCAATAAACCCTTGAG
AATAGATCCTGTTTCAACTCCAGTTTCTGGAAATGAACTTTTGGAGGCGGGAGAAGAA------------
----------------------------------------------------------------------
----------------------------------------------------------------------
----------------------------------------------------------------------
----------------------------------------------------------------------
----------------------------------------------------------------------
----------------------------------------------------------------------
----------------------------------------------------------------------
----------------------------------------------------------------------
----------------------

>Crotalus atrox S77086.1
----------------------------------------------------------------------
----------------------------------------------------------------------
----------------------------------------------------------------------
----------------------------------------------------------------------
----------------------------------------------------------------------
----------------------------------------------------------------------
----------------------------------------------------------------------
----------------------------------------------------------------------
-------GAGGATCAGCAGAACCTA---TCCCAAAGATACATAGAGCTTGTCGTAGTTGCAGATCACAGA
GTGTTCATGAAATACAACAGCGATTTAAATATTATAAGAAAACGGGTACATGAACTTGTCAACACTATAA
ATGGGTTTTACAGATCTTTGAATATTGATGTCTCACTGACTGACCTAGAAATTTGGTCCGATCAGGACTT
CATCACTGTGGACTCATCAGCAAAAAATACTTTGAACTCATTTGGAGAATGGAGAGAGGCAGATTTGCTG
AGGCGCAAAAGTCATGATCATGCTCAGTTACTCACGGCCATTAACTTCGAAGGAAAAATTATAGGAAGAG
CTTACACAAGCAGCATGTGCAACCCAAGGAAATCTGTAGGAATT---AAGGATCATAGTCCAATAAATCT
CTTGGTGGGAGTTACAATGGCCCATGAGCTGGGTCATAATCTGGGCATGAACCATGATGGAGAAAAGTGT
CTTCGTGGTGCTTCCTTATGCATTATGCGTCCCGGGTTAACACCAGGACGTTCCTATGAGTTCAGCGATG
ATAGTATGGGTTATTATCAGAGTTTTCTTAAGCAGTACAATCCCCAG-----------------------
----------------------------------------------------------------------
----------------------------------------------------------------------
----------------------------------------------------------------------
----------------------------------------------------------------------
----------------------------------------------------------------------
----------------------------------------------------------------------
----------------------------------------------------------------------
----------------------------------------------------------------------
----------------------------------------------------------------------
----------------------

>Crotalus atrox AB042840.1
ATGATCCAGGTTCTCTTGGTAACTATATCATTAGCAGTTTTTCCTTATCAAGGGAGCTCTGTAATCCTGG
AATCTGGGAACGTGAATGATTATGAAGTAGTGTATCCACGAAAAGTTACTGCATTGCCCAAAGGAGCAGT
TCAGCCAAAGTATGAAGACGCCATGCAATATGAATTTAAGGTGAATGGAGAGCCAGTGGTCCTTCACCTG
GAAAAAAATAAAGGACTTTTTTCAGAAGATTACAGTGAGACTCATTATTCCCCTGATGGCAGAGAAATTA
CAACATACCCCCCGGTTGAGGATCACTGCTATTATCATGGACGCATCGAGAATGATGCTGACTCAACTGC
AAGCATCAGTGCATGCAACGGTTTGAAAGGACATTTCAAGCTTCAAGGGGAGATGTACCTTATTGAACCA
TTGAAGCTTCCCGACAGTGAAGCTCATGCAGTCTTCAAATATGAAAATGTAGAAAAAGAGGATGAGGCCC
CCAAAATGTGTGGGGTAACCCAG---AATTGGGAATCATATGAGCCCATCAAAAAGGCCTCTCAGTCAAA
TCTTACTCCTGAACAACAAAGATACTTGAACGCCAAATACGTGAAGCTTTTCCTAGTTGCGGACTACATA
ATGTACTTGAAATATGGCCGCAATTTAACTGCTGTAAGAACAAGAATGTATGATATTGTCAACGTTATAA
CTCCGATTTACCATCGTATGAATATTCATGTAGCACTGGTTGGCCTAGAAATTTGGTCCAACACAGATAA
AATTATCGTGCAGTCATCAGCAGATGTTACTTTGGACTTATTTGCAAAGTGGAGAGCGACAGATTTGCTG
AGCCGCAAAAGTCATGATAATGCTCAGTTACTCACGGGCATTAACTTCAATGGACCAACTGCAGGACTTG
GTTACTTGGGCGGCATATGCAATACGATGTATTCTGCAGGAATTGTTCAGGATCATAGCAAAATACATCA
TTTGGTTGCAATTGCAATGGCCCATGAGATGGGTCATAATCTGGGCATGGATCATGACAAAGATACCTGT
ACTTGTGGGACTAGGCCATGTGTTATGGCTGGGGCACTAAGCTGTGAAGCTTCCTTTCTGTTCAGCGATT
GTAGTCAGAAAGATCATCGGGAGTTTCTTATTAAAAACATGCCTCAATGCATTCTTAAGAAACCCTTGAA
AACAGATGTTGTTTCACCTGCAGTTTGTGGAAATTACTTTGTGGAGGTGGGAGAAGAATGTGACTGTGGC
TCTCCTAGAACTTGTCGAGATCCATGCTGTGATGCTACTACGTGTAAACTGAGACAAGGAGCACAGTGTG
CAGAAGGACTGTGTTGTGACCAATGCAGATTTAAGGGAGCAGGAACAGAATGCCGGGCAGCAAAGGATGA
GTGTGACATGGCTGATGTCTGCACTGGCCGATCTGCGGAGTGT---ACAGATCGCTTCCAAAGGAATGGA
CAACCATGCAAAAACAACAACGGTTACTGCTACAATGGGAAATGCCCCATCATGGCAGACCAATGTATTG
CTCTCTTTGGGCCAGGTGCAACTGTGTCTCAAGATGCATGTTTTCAGTTTAATCGTGAGGGCAATCATTA
TGGCTACTGCAGAAAGGAA---------CAAAATACAAAAATTGCATGTGAACCACAAGATGTAAAATGT
GGCAGGTTATACTGCTTCCCTAATTCACCTGAAAACAAGAATCCTTGCAATATCTACTATTCACCCAATG
ATGAAGATAAGGGAATGGTTCTTCCTGGAACTAAATGTGCAGATAGAAAGGCCTGCAGCAACGGGCAATG
TGTTGATGTGACTACACCCTAC

>Crotalus atrox AB257084.1
ATGATCCAGGTTCTCTTGGTGACTATATGCTTAGCAGCTTTTCCTTATCAAGGGAGCTCTATAATCCTGG
AATCTGGGAACGTGAATGATTATGAAATAGTCTATCCACGAAAAGTCACTGCATTGCCCAAAGGAGCAGT
TCAGCCAAAGTATGAAGATGCCATGCAATATGAATTGAAAGTGAATGGAGAGCCAGTGGTCCTGCACCTG
GAAAAAAATAAACAACTTTTTTCAAAAGATTACAGCGAGACTCATTATTCCCCTGATGGCAGAGAAATTA
CAACATACCCCCTGGTTGAGGATCACTGCTATTATCATGGACGCATCGAGAATGATGCTGACTCAACTGC
AAGCATCAGTGCATGCAATGGTTTGAAAGGACATTTCAAACTTCAAGGGGAGATGTACCTTATTGAACCC
TTGAAGCTTTCCGACAGTGAAGCCCATGCAGTCTACAAATATGAAAATGTAGAAAAAGAGGATGAGGCCC
CCAAAATGTGTGGGGTAACCCAG---AATTGGAAATCATATGAGCCCATCAAAAAGGCCTCTCAGTTAGT
TGTTACTGCTGAACATCAAAAATATAACCCCTTCAGATTCGTTGAGCTTGTCCTAGTTGTGGACAAAGCA
ATGGTCACAAAAAACAATGGCGATTTAGATAAGATAAAAACAAGAATGTATGAACTTGCCAACACTGTGA
ATGATATATACAGATATATGTATATTCATGTAGCACTGGTTGGCCTAGAAATTTGGTCCAATGAAGATAA
GATTACCGTGAAGCCAGAAGCGGATTATACTTTGAACGCATTTGGAGAATGGAGAAAAACAGATTTGCTG
ACTCGCAAGAAACATGATAATGCTCAGTTACTCACGGCGATTGACTTAGAT---AGAGTTATAGGATTGG
CTTATGTGGGCAGTATGTGCCACCCGAAGCGTTCTACAGGAATTATTCAGGATTATAGCCCAATAAATCT
TGTGGTTGCTGTTATAATGGCCCATGAGATGGGTCATAATCTGGGCATTAATCATGACAGAGGTTACTGT
TCTTGCGGTGATTACGCGTGCATTATGCGCCCCGAGATAAGCCCTGAACCTTCCACATTTTTCAGCAATT
GTAGTTATTTCGACTGTTGGGACTTTATTACGAATCACAACCCAGAATGCATTGTCAATGAACCCTTGGG
AACAGATATTATTTCACCTCCAGTTTGTGGAAATGAACTTTTGGAGGTGGGAGAAGAATGTGACTGTGGC
ACTCCTGAAAATTGTCAAAATGAGTGCTGCGATGCTGCAACATGTAAACTGAAATCAGGGTCACAGTGTG
GACATGGAGACTGTTGTGAGCAATGCAAATTTAGCAAATCAGGAACAGAATGCCGGGCATCAATGAGTGA
ATGTGACCCAGCTGAACACTGCACTGGCCAATCTTCTGAGTGTCCTGCAGATGTCTTCCATAAGAATGGA
CAACCATGCCTAGATAACTACGGT------TACAATGGGAATTGCCCCATCATGTATCACCAATGTTATG
ATCTCTTTGGTGCAGATGTTTATGAGGCTGAAGATTCATGTTTTGAGAGGAACCAGAAAGGCAATTATTA
TGGCTACTGCAGAAAGGAA---------AATGGTAACAAGATTCCATGTGCACCAGAAGATGTAAAATGT
GGCAGGTTATACTGCAAAGATAATTCACCTGGACAAAATAATTCTTGCAAGATGTTCTATTCCAATGAAG
ATGAACATAAGGGAATGGTTCTTCCTGGAACAAAATGTGCAGATGGAAAGGTCTGCAGCAATGGGCATTG
TGTTGATGTGGCTACAGCCTAC

>Crotalus durissus collilineatus FJ654661.1
ATGATCCAAGTTCTCTTGGTGACTATATGCTTAGCAGCTTTTCCTTATCAAGGGAGCTCTATAATCCTAG
AATCTGGGAACGTCAATGATTATGAAGTAATCTATCCACGAAAAGTCACTGCATTGCCCAAAGGAGCAGT
TCAGCCAAAGTATGAAGACACCATGCAATATGAATTGAAAGTGAATGGACAGCCAGTGGTCCTTCATCTG
GAAAAAAATAAAGGACTTTTTTCAAAAGATTACAGCGAGACTCATTATTCCCCTGATGGCAGAAAAATTA
CAACAAACCCTTCGGTTGAGGATCACTGCTATTATCATGGACGCATCGAGAATGATGCTGACTCAACTGC
AAGCATCAGTGCATGCAACGGTTTGAAAGGACATTTCAAGCTTCAAGGGGAGATGTACATTATTGAACCC
TTGGAGCTTTCCGACAGTGAAGACCATGCAGTCTTCAAATTAGAAAATGTAGAAAAAGAGGATGAGGCCC
CCAAAATGTGTGGGGTAACCCAA---AATTGGGAATCAAATGAGCCCATCAAAAAGGCCTCTCATTTAAA
TCTTAATCCTGAACATCAA---------------AGATATGTTGAGATTGTCATTGTTGTGGACCATGGA
ATGTTCACGAAATATAATGGCGATTCAGATAAGATAAGACAACGGGTACATCAAATGGTCAACATTATGA
AGGAGAGTTACAGGTATATGTACATCGATATATCACTGGCTGGTATAGAAATTTGGTCCAACAAAGATTT
GATTAACGTGCAGCCAGCAGCGCCTAATACTTTGAAATCATTTGGAGAATGGAGAGAGACAGATTTGCCG
AAGCGCAAAAGTCATGATAATGCTCAGTTACTCACGTCCATTGACTTCAATGGACAAACTATAGGAATTG
CTAATATAGGGGCAATATGCGACCCAAAACCTTCTACAAGAGTTGTACAGGATCATAGCAAAATAAATCT
TAGGGTTGCACTTACAATGACCCATGAGCTGAGTCATAATCTGGGCATTCATCATGACACAGGTTCCTGT
TCTTGCAGTGGTTACTCATGCATTATGTCTCCTGTGATAAGCGATGAACCTTCCAAATATTTCAGCGATT
GTAGTTATATCCAATGTTGGAACTTTATTATGAATCAGAAACCACAATGCATTCTCAAGAAACCCTTGAG
AACAGATACTGTTTCAACTCCAGTTTCTGGAAATGAACTTTTGGAGGCGAGAATAGAATGTGACTGTGGC
TCTATTGAA---------AATCCGTGCTGTTATGCTACAACCTGTAAATTGAGACCAGGGTCACAGTGTG
CAGAAGGAATGTGTTGTGACCAGTGCAGATTTATGAAAAAAGGAACAGTATGCCGGGTATCATTGGTTAA
T---AAGAATGATGATACCTGCACTGGACAATCTGCTGACTGTCCCAGAAATGTCCTCTATGGC------
----------------------------------------------------------------------
----------------------------------------------------------------------
----------------------------------------------------------------------
----------------------------------------------------------------------
----------------------------------------------------------------------
----------------------

>Crotalus durissus durissus DQ164402.1
ATGATTGAAGTTCTCTTGGTGACTATATGCTTAGCAGCTTTTCCTTATCAAGGGAGTTCTATCATCCTAG
AATCTGGGAACGTCAATGATTATGAAGTAATCTATCCACGAAAAGTCACTGCATTGCCCAAAGGAGCAGT
TCAGCCAAAGTATGAAGACACCATGCAATATGAATTGAAAGTGAATGGAGAGCCAGTGGTCCTTCATCTG
GAAAAAAATAAAGGACTTTTTTCAAAAGATTACAGCGAGACTCATTATTCCCCTGATGGCAGAAAAATTA
CAACAAACCCTTCGGTTGAGGATCACTGCTATTATCATGGACGCATCGAGAATGATGCTGACTCAACTGC
AAGCATCAGTGCATGCAACGGTTTGAAAGGACATTTCAAGCTTCAAGGGGAGATGTACCTTATTGAACCC
TTGGAGCTTTCCGACAGTGAAGACCATGCAGTCTTCAAATTGGAAAATGTAGAAAAAGAGGATGAGGCCC
CCAAAATGTGTGGGGTAACCCAG---AATTGGGAATCATATGAGCCTATCAAAAAGGCTTCTCATTTAAA
TCTTAATCCTGAACATCAA---------------AGATATGTTGAGCTTTTCATTGTTGTGGACCATGGA
ATGTTCACGAAATATAATGGCGATTCAGATAAGATAAGACAACGGGTACATCAAATGGTCAACATTATGA
AGGAGAGTTACAGGTATATGTACATCGATATATTACTGGCTGGTATAGAAATTTGGTCCAACGGAGATTT
GATTAATGTGCAGCCAGCAGCGCCTGATACTTTGAACTCGTTTGGAGAATGGAGAGAGACAGATTTGCCG
AAGCGCAAAAGTCATGATAATGCTCAGTTACTCACGTCCATTGACTTCAATGGACCAACTATAGGAATTG
CTAATGTAGGGGGAATATGCGACCCACAGCCTTCTACAGGAGTTGTACAGGATCATAGCGAAATAAATCT
TAGGGTTGCAGTTACAATGACCCATGAGCTGGGTCATAATCTGGGCATTCGTCATGACACAGGTTCCTGT
TCTTGCGGTGGTTACTCATGCATTATGTCTCCTGTGATAAGCGATGAACCTTCCAAATATTTCAGCGATT
GTAGTTATATCCAATGTTGGAACTTTATTATGAATCAGAAACCACAATGCATTCTCAAGAAACCCTTGAG
AACAGATACTGTTTCAACTCCAGTTTCTGGAAATGAACTTTTGGAGGCGAGAATAGAATGTGACTGTGGC
TCTATTGAA---------AATCCGTGCTGTTATGCTACAACCTGTAAATTGAGACCAGGGTCACAGTGTG
CAGAAGGAATGTGTTGTGACCAGTGCAGATTTATGAAAAAAGGAACAGTATGCCGGGTATCATTGGTTAA
T---AAGAATGATGATACCTGCACTGGACAATCTGCTGACTGTCCCAGAAATGTCCTCTATGGC------
----------------------------------------------------------------------
----------------------------------------------------------------------
----------------------------------------------------------------------
----------------------------------------------------------------------
----------------------------------------------------------------------
----------------------

>Crotalus durissus durissus DQ164403.1
ATGATCCAAGTTCTCTTGGTGACTATATGCTTAGCAGCTTTGCCTTATCAAGGCAGCTCTATAATCCTGG
AATCTGGGAATGTGAATGATTATGAAATAGTCTACCCACGAAAAGTCACTGCATTGCCCAAAGGAGCAGT
TCAGCCAAAATATGAAGATGCCATGCAATATGAATTGAAAGTGAATGGAGAGCCAGTGGTCCTGTACCTG
GAAAAAAATAAACAACTTTTTTCAAAAGATTACAGCGAGACTCATTATTCCCCTGATGGCAGAGAAATTA
CAACATACCCCCTGGTTGAGGATCACTGCTATTATCATGGACGCATCGAGAATGATGCTGACTCAACTGC
AAGCATCAGTGCATGCAATGGTTTGAAAGGACATTTCAAACTTCAAGGGGAGATGTACCTTATTGAACCC
TTGAAGCTTTCCAACAGTGAAGCCCATGCAGTCTACAAATATGAAAATGTAGAAAAAGAGGATGAGGCCC
CCAAAATGTGTGGGGTAACCCAG---AATTGGAAATCATATGAGCCCATCAAAAAGGCCTCTCAGTTAGT
TGTTACTGCTGAACATCAAAAATATAACCCCTTCAGATTCGTTGAGCTTGTCCTAGTTGTGGACAAAGCA
ATGGTCACAAAAAACAATGACGATTTAGATAAGATAAAAACCAGAATGTATGAACTTGCCAACACTGTGA
ATGAAATATACAGATATATGTATATTCATGTAGCACTGGTTGGCCTAGAAATTTGGTCCAATGAAGATAA
GATTACCGTGAAGCCAGAAGCGGGTTATACTTTGAACGCATTTGGAGAATGGAGAAAAACAGATTTGCTG
ACTCGCAAGAAACATGATAATGCTCAGTTACTCACGGCGATTGACTTAGAT---AGAGTTATAGGATTGG
CTTATGTAGGCAGTATGTGCCACCCGAAGCGTTCTACAGGAATTATTCAGGATTATAGCCCAATAAATCT
TGTGGTTGCTGTTATAATGGCCCATGAGATGGGTCATAATCTCGGCATTCATCATGACAGCGGTTACTGT
TCTTGCGGTGATTACGCGTGCATTATGCGCCCTGAGATAAGCCCTGAACCTTCCACATTTTTCAGCAATT
GTAGTTATTTCGACTGTTGGGACTTTATTATGAATCAAAACCCAGAATGCATTGTCAATGAACCCTTGGG
AACAGATATTATTTCACCTCCAGTTTGTGGAAATGAACTTTTGGAGGTGGGAGAAGAATGTGACTGTGGC
ACTCCTGAAAATTGTCAAAATGAGTGCTGCGATGCTGCAACATGTAAACTGAAATCAGGGTCACAGTGTG
GACATGGAGACTGTTGTGAGCAATGCAAATTTAGCAAATCAGGAACAGAATGCCGGGCATCAATGAGTGA
ATGTGACCCAGCTGAACACTGCACTGGCCAATCTTCTGAGTGTCCTGCAGATGTCTTCCATAAGAATGGA
CAACCATGCCTAGATAACTACGGTTACTGCTACAATGGGAATTGCCCCATCATGTATCACCAATGTTATG
ATCTCTTTGGTGCAGATGTTTATGAGGCTGAAGATTCATGTTTTGAGAGGAACCAGAAAGGCAATTATTA
TGGCTACTGCAGAAAGGAA---------AATGGTAACAAGATTCCATGTGCACCAGAAGATGTAAAATGT
GGCAGGTTATACTGCAAAGATAATTCACCTGGACAAAATAATCCTTGCAAGATGTTCTATTCCAATGAAG
ATGAACATAAGGGAATGGTTCTTCCTGGAACAAAATGTGCAGACGGAAAGGTCTGCAGCAATGGGCATTG
TGTTGATGTGGCTACAGCCTAT

>Crotalus durissus durissus DQ418751.1
ATGATTGAAGTTCTCTTGGTAACTATATGCCTAGCAGTTTTTCCTTATCAAGGGAGCTCTATAATCCTGG
AATCTGGGAATGTGAATGATTATGAAGTAGTCTATCCACGAAAAGTCACTGCATTGCCCAAAGGAGCAGT
TCAGCCAAAGTATGAAGACGCCATGCAATATGAATTGAAAGTGAATGGAGAGCCAGTGGTCCTTCACTTG
GAAAAAAATAAAGAACTTTTTTCAAAAGATTACAGTGAGACTCATTATTCCCCTGATGGCAGAAAAATTA
CAACAAACCCTTCGGTTGAGGATCACTGCTATTATCGTGGACGCATCGAGAATGATGCTGACTCAACTGC
AAGCATCAGTGCATGCAACGGTTTGAAAGGACATTTCAAGCTTCAAGGGGAGATGTACCTTATTGAACCC
TTGGAGCTTCCCGACAGTGAAGCCCATGCAGTCTTCAAATTGGAAAATGTAGAAAAAGAGGACGAGGGCC
CCAAAATGTGTGGGGTAACCCAG---AATTGGGAATCATATGAGCCCATCAAAAAGGCCTCTGATTTAAA
TCTTAATCCTGACCAACAAAATTTA---CCCCAAAGATACATAGAGCTTGTCATAGTTGCAGATCACAGA
GTGTTCATGAAATACAACAGCGATTTAAATATTATAAGAACACGGGTACATGAAATTGTCAACTTTATAA
ATGGGTTTTACAGATCTTTGAATATTGATGTCTCACTGACTGACCTAGAAATTTGGTCCGACCAAGATTT
CATCACTGTGCAGTCATCAGCAGAAAATACTTTACACTCATTTGGAGAATGGAGAAAGAGTGTCTTGCTG
AATCGCAAAAGACATGATAATGCTCAGTTACTCACGGCCATTGTACTTGATAAAAGAACTTTAGGATTGG
CTTATTTGAGCAGCATGTGCCACCCGAAGCATTCTGTAGGAATTGTTCAGGATCATAGTCCAATAAATCT
CTTGATGGGAGTTACAATGGCCCATGAGCTGGGTCATAATCTGGGCATGAAACATGATGGAGATGAGTGT
CTTCGTGGTGCTTCCTTATGCATTATGCGTCCCGGGTTAACACCAGGACGTTCCTATGAGTTCAGCGATG
ATAGTATGGGTTATTATCAGAGTTTTCTTAATCAGTATAAGCCACAATGCATTCTCAATAAACCCTTGAG
AATAGATCCTGTTTCAACTCCAGTTTCTGGAAATGAACTTTTGGAGGCGGGAGAAGAA------------
----------------------------------------------------------------------
----------------------------------------------------------------------
----------------------------------------------------------------------
----------------------------------------------------------------------
----------------------------------------------------------------------
----------------------------------------------------------------------
----------------------------------------------------------------------
----------------------------------------------------------------------
----------------------

>Crotalus durissus terrificus DQ224420.1
----------------------------------------------------------------------
----------------------------------------------------------------------
----------------------------------------------------------------------
----------------------------------------------------------------------
----------------------------------------------------------------------
----------------------------------------------------------------------
----------------------------------------------------------------------
----------------------------------------------------------------------
----------GAACAACAAAGATACTTGAACGCCAAATACGTGAAGCTTTTCCTAGTTGCGGACTACATA
ATGTACTTGAAATATGGCCGCAATTTAACTGCTGTAAGAACAAGAATGTATGATATTGACAATGTTATAA
CTCCGATTTACCATCGTATGAATATTCATGTAGCACTGGTTGGCCTAGAAATTTGGTCCAACACAGATAA
AATTATCGTGCAGTCATCAGCAGATGTTACTTTGGACTTATTTGCAAAGTGGAGAGCGACAGATTTGCTG
AGCCGCAAAAGTCATGATAATGCTCAGTTACTCACGGGCATTAACTTCAATGGACCAACTGCAGGACTTG
GTTACTTGGGCGGCATATGCAATACGATGTATTCTGCAGGAATTGTTCAGGATCATAGCAAAATACATGA
TTTGGTTGCAATTGCAATAGCCCATGAAATGGGTCATAATCTGGGCATGGATCATGACAAAGATACCTGT
ACTTGCGGGACTAGGCCATGTATTATGGCTGGGGCACTAAGCTGTGAAGCTTCCTTTCTGTTCAGCGATT
GTAGTCAGAAAGATCATCAGGAGTTTCTTATTAAAAACATGCCTCAATGCATTCTCAAGAAACCCTTGAA
AACAGATGTTGTTTCACCTGCAGTTTGTGGAAATTACTTTGTGGAGGTGGGAGAAGAATGTGACTGTGGG
CCTCCTAGAACTTGTCGAGATCCATGCTGTGATGCTGCAACCTGTAAACTGAGACAAGGAGCACAGTGTG
CAGAAGGACTGTGTTGTGACCAATGCAGATTTAAGGGAGCAGGAACAGAATGCCGGGCAGCAAAGGATGA
GTGTGACATGGCTGATGTCTGCACTGGCCGATCTACTGAATGT---ACAGATCGCTTCCAAAGGAATGGA
CAACCATGCAAAAACAACAACGGTTACTGCTACAATGGGAAATGCCCCATCATGGCAGACCAATGTATTG
CTCTCTTTGGGCCAGGTGCAACTGTGTCTCAAGATGCATGTTTTCAGTTTAATCGTGAGGGCAATCATTA
TGGCTACTGCAGAAAGGAA---------CAAAATACAAAAATTGCATGTGAACCACAAGATGTAAAATGT
GGCAGGTTATACTGCTTCCCTAATTCACCTGAAAACAAGAATCCTTGCAATATCTACTATTCACCCAATG
ATGAAGATAAGGGAATGGTTCTTCCTGGAACTAAATGTGCAGATGGAAAGGCCTGCAGCAACGGGCAATG
TGTTGATGTGAATACACCCTAC

>Crotalus molossus molossus AF378288.1
ATGATTGATGTTCTCTTGGTAACTATATGCTTAGCAGTTTTTCCTTATCAAGGGAGCTCTATAATCCTGG
AATCTGGGAATGTGAATGATTATGAAGTAGTCTATCCACGAAAAGTCACTGCATTGCCCAAAGGAGCAGT
TCAGCCAAAGTATGAAGACGCCATGCAATATGAATTGAAAGTGAATGGAGAGCCAGTGGTCCTTCACTTG
GAAAAAAATAAAGAACTTTTTTCAAAAGATTACAGTGAGACTCATTATTCCCCTGATGGCAGAAAAATTA
CAACAAACCCTTCGGTTGAGGATCACTGCTATTATCGTGGACGCATCGAGAATGATGCTGACTCAACTGC
AAGCATCAATGCATGCAACGGTTTGAAAGGACATTTCAAGCTTCAAGGGGAGATGTACCTTATTGAACCC
TTGGAGCTTTCCGACAGTGAAGCCCATGCAGTCTTCAAATTGGAAAATGTAAAATTTGAGGACGAGGGCC
CCAAAATGTGTGGGGTAACCCAG---AATTGGGAATTATATGAGCCCATCAGAAAGGCCTCTTATTTATT
TCTTAATCCTGACCAACAAAATTTA---CCCCAAAGTTACATAGAGCTTGTTGTAGTTGCAGATCACAGA
TTGTTCATGAGATACAAGAGCGATTTATTTACTATAAGATCACGGGTACATGATATTTTCAACTTTATAA
ATTGGTTTTACAGATCTTTGAATATTCGTGCCGCACTGACTGACCTAGGAATTTGGTCCGACCAAGATTA
CATCACTGTGCAGTCATCAGCAAAATATACTTTACACTCATTTGGAGAATGGAGAAAGAGTGTCTTGCTG
AAACACAAAAGACATGATAATGCTCAGTTACTCACGGCCATTGTACTTGATGAAGACACTTTAGGATTGG
CTTATTTGAGCAGCATGTGCAACCCGAGGACATCTGTAGAAATTATTCAGGATCATAGTCAAATAAATCT
CTTGATGGGAGTTACAATGGCCCATGAGCTGGGTCATAATCTGGGCATGGAACATGATGGAAAAGATTGT
CTTCGCGGTGCTACCTTATGCATTATGCGTCCCGGGTTAACACGAGGACGTTCCTATGAGTTCAGCGCTG
ATAGTATGCATTATTATGAGAGTTTTCTTAAACAGTATAAGCCACAATGCATTCTCAATAAACCCTTGAG
AATAGATCCTGTTTCAACTCCAGTTTCTGGAAATGAACTTTTGGAGGCGGGAGAAGAA------------
----------------------------------------------------------------------
----------------------------------------------------------------------
----------------------------------------------------------------------
----------------------------------------------------------------------
----------------------------------------------------------------------
----------------------------------------------------------------------
----------------------------------------------------------------------
----------------------------------------------------------------------
----------------------

>Crotalus molossus molossus AF378289.1
ATGATTGAAGTTCTCTTGGTAACTATATGCTTAGCAGTTTTTCCTTATCAAGGGAGCTCTATAATCCTGG
AATCTGGGAATGTGAATGATTATGAAGTAGTCTATCCACGAAAAGTCACTGCATTGCCCAAAGGAGCAGT
TCAGCCAAAGTATGAAGACGCCATGCAATATGAATTGAAAGTGAATGGAGAGCCAGTGGTCCTTCACTTG
GAAAAAAATAAAGAACTTTTTTCAAAAGATTACAGTGAGACTCATTATTCCCCTGATGGCAGAAAAATTA
CAACAAACCCTTCGGTTGAGGATCACTGCTATTATCGTGGACGCATCGAGAATGATGCTGACTCAACTGC
AAGCATCAGTGCATGCAACGGTTTGAAAGGACATTTCAAGCTTCAAGGGGAGATGTACCTTATTGAACCC
TTGGTGCTTTCCGACAGTGAAGCCCATGCAGTCTTCAAATTGGAAAATGTAGAAAAAGAGGACGGGGGCC
CCAAAATGTGTGGGGTAACCCAG---AATTGGGAATCATATGAGCCCATCAAAAAGGCCTCTGATTTAAA
TTTTAATTCTGACCAACAAAGATTC---GCCAAAAGATATGTTGAGCTTGTTATAGTTGCGGATCACAGA
ATGTTCATGAAATACAAGAGCGATTTATTTTCTATATGTTCACGGGTACATGATATTGTCAACTTTATAA
ATTGGTTTTACAGATCTTTGAATATTCGTGTCTCACTGACTGACCTAGGAATTTGGTCCGACCAAGATTA
CATCACTGTGCAGTCATCAGCAGAAAATACTTTACACTCATTTGGAGAATGGGGAAAGAGTGTCTTGCTA
AAACAAAAAAGACATGATAATGCTCAGTTACTCACGGCCATTGTACTTGATGAAGACACTTTAGGATTGG
CTTATTTGAGCAGCATGTGCAACCCATGGACATCTGTAGAAATTATTCAGGATCATAGTCCAATAAATCT
CTTGATGGGAGTTACAATGGCCCATGAGCTGGGTCATAATCTGGGCATGAAACATGATGAAAAAGATTGT
CTTCGCGGTGCTACCTTATGCATTATGCGTCCCGGGTTAACACCAGGACGTTCCTATGAGTTCAGCGATG
ATAGTATGGGTTATTATCAGAGTTTTCTTGATCAGTATAAGCCACAATGCATTCTCAATAAACCCTTGAG
AATAGATCCTGTTTCAACTCCAGTTTCTGGAAATGAACTTTTGGAGGCGGGAGAAGAA------------
----------------------------------------------------------------------
----------------------------------------------------------------------
----------------------------------------------------------------------
----------------------------------------------------------------------
----------------------------------------------------------------------
----------------------------------------------------------------------
----------------------------------------------------------------------
----------------------------------------------------------------------
----------------------

>Crotalus molossus molossus AF378290.1
ATGATTGAAATTGTCTTGGTAACTATATGCTTAGCAGTTTTTCCTTGTCAAGGGAGCTCTATAATCCTGG
AATCTGGGAATGTGAATGATTATGAAGTAGTCTATCCACGAAAAGTCACTGCATTGCCCAAAGGAGCAGT
TCAGCCAAAGTATGAAGACGCCATGCAATATGAATTGAAAGTGAATGGAGAGCCAGTGGTCCTTCACTTG
GAAAAAAATAAAGAACTTTTTTCAAAAGATTACAGTGAGACTCATTATTCCCCTGATGGCAGAAAAATTA
CAACAAACCCTTTGGTTGAGGATCACTGCTATTATCGTGGACGCATCGAGAATGATGCTGACTCAACTGC
AAGCATCAGTACATGCAACGGTTTGAAAGGACATTTCAAGCTTCAAGGGGAGATATACCTTATTGAACCC
TTGGAGCTTTCCGACAGTGAAGCCCATGCAGTCTTCAAATTGGAAAATGTAGAAAAAGAGGACGAGGGCC
CCAAAATGTGTGGGGTAACCCAG---AATTGGGAATCATATGAGCCCATCAAAAAGGCCTCTGATTTAAA
TCTTAATCCTGACCAACAAAATTTA---CCCCAAAGTTACATAGAGCTTGTCGTAGTTGCAGATCGCAGA
TTGTTCATGAAATACAAGAGCGATTTAAATACTATAAGAACACGGGTACATGAAATTGTCAACTTTATAA
ATGGGTTTTACAGATCTTTGAATATTCGTGTCTCACTGACTGACCTAGAAATTTGGTCCGACCAAGATTA
CATCACTGTGCAGTCATCAGCAGAAAATACTTTACACTCATTTGGAGAATGGAGAGAGAGTGTCTTGCTG
AATCGCAAAAGACATGATAATGCTCAGTTACTCACGGCCATTGTACTTGATGAAGACACTTTAGGATTGG
CTTATTTGAGCAGCATGTGCAACCCGAGGACATCTGTAGGAATTATTCAGGATCATAGTCCAATAAATCT
CTTGATGGGAGTTACAATGGCCCATGAGCTGGGTCATAATCTGGGCATGGAACATGATGGAAAAGATTGT
CTTCGTGGTGCTTCCTTATGCATTATGCGTCCCGGGTTAACACCAGGACGTCCCTATGAGTTCAGCGCTG
ATAGTATGCATTATTATGAGAGGTTTCTTAAACAGTATAACCCACAATGCATTCTCAATAAACCCTTGAG
AATAGATCCTGTTTCAACCCCAGTTTCTGGAAATGAACTTTTGGAGGCGGGAGAAGAA------------
----------------------------------------------------------------------
----------------------------------------------------------------------
----------------------------------------------------------------------
----------------------------------------------------------------------
----------------------------------------------------------------------
----------------------------------------------------------------------
----------------------------------------------------------------------
----------------------------------------------------------------------
----------------------

>Crotalus molossus molossus AF378291.1
ATGATTGAAATTGTCTTGGTAACTATATGCTTAGCAGTTTTTCCTTGTCAAGGGAGCTCTATAATCCTGG
AATCTGGGAATGTGAATGATTATGAAGTAGTCTATCCACGAAAAGTCACTGCATTGCCCAAAGGAGCAGT
TCAGCCAAAGTATGAAGACGCCATGCAATATGAATTGAAAGTGAATGGAGAGCCAGTGGTCCTTCACTTG
GAAAAAAATAAAGAACTTTTTTCAAAAGATTACAGTGAGACTCATTATTCCCCTGATGGCAGAAAAATTA
CAACAAACCCTTTGGTTGAGGATCACTGCTATTATCGTGGACGCATCGAGAATGATGCTGACTCAACTGC
AAGCATCAGTACATGCAACGGTTTGAAAGGACATTTCAAGCTTCAAGGGGAGATATACCTTATTGAACCC
TTGAAGCTTTCCGACAGTGAAGCCCATGCAGTCTTCAAATTGGAAAATGTAGAAAAAGAGGACGAGGGCC
CCAAAATGTGTGGGGTAACCCAG---AATTGGGAATCATATGAGCCCATCAAAAAGGCCTCTGATTTAAA
TCTTAATCCTGACCAACAAAATTTA---CCCCAAAGTTACATAGAGCTTGTCGTAGTTGCAGATCGCAGA
TTGTTCATGAAATACAAGGGCGATTTAAATACTATAAGATCACGGGTACATGAAATTGTCAACTTTATAA
ATGGGTTTTACAGATCTTTGAATATTCGTGTCTCACTGACTGACCTAGGAATTTGGTCCGACCAAGATTA
CATCACTGTGCAGTCATCAGCAGAAAATACTTTACACTCATTTGGGGAATGGAGGGGGAGTGTCTTGCTG
AATCGCAAAAGACATGATAATTCTCAGTTACTCACGGCCATTGTACTTGATGAAGACACTTTAGGATTGG
CTTATTTGAGCAGCATGTGCAACCCGAGGACATCTGTAGGAATTATTCAGGATCATAGTCCAATAAATCC
CTTGATGGGAGTTACAATGGCCCATGAGCTGGGTCATAATCTGGGCATGGAACATGATGGAAAAGATTGT
CTTCCCGGTGCTTCCTTATGCATTATGCGTCCCGGGTTAACACCAGGACGTCCCTATGAGTTCAGCGCTG
ATAGTATGCATTATTATGAGAGGTTTCTTAAACAGTATAACCCACAATGCATTCTCAATAAACCCTTGAG
AATAGATCCTGTTTCAACCCCAGTTTCTGGAAATGAACTTTTGGAGGCGGGAGAAGAA------------
----------------------------------------------------------------------
----------------------------------------------------------------------
----------------------------------------------------------------------
----------------------------------------------------------------------
----------------------------------------------------------------------
----------------------------------------------------------------------
----------------------------------------------------------------------
----------------------------------------------------------------------
----------------------

>Daboia russelii DQ137798.1
ATGATGCAAGTTCTCTTAGTAACTATATGCTTAGCAGTTTTTCCATATCATGGGAGCTCTATAATCCTGG
AATCTGGGAACGTTAATGATTATGAAGTAGTGTATCCACAAAAAGTCACTGCAATGCCCAAAGAAGCAGT
TAAGCAAAAGTATGAAGACGCCATGCAATATAAATTTGAAGTGAATGGAGAGCCAGTGCTCCTTCACCTG
GAAAAAAATAAAGATCTTTTTTCAGAAGATTACAGCGAGACTCATTATTCCCCTGATGGCAGAGAAATTA
CAACAAAACCTCTGGTTCAGGATCACTGCTATTACCACGGACATATCCAGAATGATGCTCACTCATCTGC
AAGCATCAGTGCATGCAATGGTTTGAAAGGACATTTCAAGCTTCGAGGCGAGATGTACTTAATTGAACCC
TTGAAGCTTTCCGACAGTGAAGCCCATGCAGTCTACAAATATGAAAATGTAGAAAAAGAGGATGAAGCCC
TCAAAATGTGTGGGGTAACCCAGACTAATTGGGAATCAGATGAGCCCATCAAAAAGGCCTCTCTGTTAGT
TGCTACTTCTGAACGAAACAGATACTTTAACCCCAGTTATGTTGAGCTTATCATTACTGTGGACCACAGC
ATGGTCACGAAATACAAGAACGATTTAACTGCTATAAGAACATGGGTATTTGAATTGGTGAACACTATTA
ATGAGATTTTCAAATATCTGTACATTCGTGTACCCCTGGTTGGCCTAGAAATTTGGAAGAACAGAGATTT
GATTAACGTAACGTCAGCAGCAAATGTTACTTTGGACTTATTTGGAGAATGGAGAAAAAGTTATTTGCTG
CCTCGCAAAATACATGATAATTCTCAGTTACTCACAGCCATTGACCTCAATGGACTAACTATAGGAATGG
CTTACGTAAGCACCATGTGCCAGTCGAAGTATTCTGTAGGAGTTGTTCAGGATCATAGCAAGATAAATCT
TCGGGTTGCAGTTACAATGGCCCACGAGATTGGTCATAACCTGGGCCTTACACATGATGGGGTTTACTGT
ACTTGCGGTGGTTACTCATGCATTATGTCTGCCGTGCTAGGCGATCAACCTTCCAAATATTTCAGCAATT
GTAGTTATAACCAGTATAGGAGGTTTCTTACTGAACATAACCCAGAATGCATTATCAACCCACCCTTGAG
AACAGATATTGTTTCACCTCCCGCTTGCGGAAATGAACTTTTGGAGCGGGGAGAAGAATGCGACTGTGGC
TCTCCTGAAAATTGTCGAGATCCATGCTGTGATGCTGCATCGTGTAAATTACACTCATGGGTAGAGTGTG
AATCTGGAAAGTGTTGTAACCAGTGCAGATTTAAGAGAGCAGGAACAGAATGCCGGCCAGCAAGGGATGA
GTGTGACAAGGCTGAACAGTGCACTGGCCGGTCTGCTAACTGTCCTGTGGATGAGTTCCATGAGAATGGA
CGACCATGCCTACACAACTTTGGTTACTGCTACAATGGGAAGTGCCCCATCATGTATCACCAATGTCATG
CTCTCTTTGGGCAAAATGTAACTGGGGTTCAAGATTCATGTTTTCAATATAATCGTCTGGGCGTTTATTA
TGCCTACTGCAGAAAAGAA---------AACGGTAGAAAGATTCCATGTGCACCAAAAGATGAAAAATGT
GGCAGATTATACTGCTCATATAAATCACCTGGAAACCAGATTCCTTGCCTTCCCTACTATATACCCAGTG
ATGAAAATAAGGGAATGGTTGATCATGGAACGAAATGTGGAGATGGAAAGGTCTGCAGCAACGGGCAATG
TGTTGATCTGAATATAGCCTAC

>Daboia russelii DQ137799.1
ATGATGCAAGTTCTCTTAGTAACTATAAGCTTAGCAGTTTTTCCATATCAAGGGAGCTCTATAATCCTGG
AATCTGGGAACGTTAATGATTATGAAGTAGTGTATCCACAAAAAGTCACTGCATTGCCCAAAGGAGCAGT
TCAGCAAAAGTATGAAGACACCATGCAATATGAATTTGAAGTGAATGGAGAGCCAGTGGTCCTTCACCTG
GAAAAAAATAAAATACTTTTTTCAGAAGATTACAGCGAGACTCATTATTACCCAGATGGCAGAGAAATTA
CAACAAACCCTCCGGTTGAGGATCACTGCTATTATCATGGACGCATCCAGAATGATGCTCACTCATCTGC
AAGCATCAGTGCATGCAATGGTTTGAAAGGACATTTCAAGCTTCGAGGGGAGATGTACTTTATTGAACCC
TTGAAGCTTTCCAACAGTGAAGCCCATGCAGTCTACAAATATGAAAACATAGAAAAAGAGGATGAGATCC
CCAAAATGTGTGGGGTAACCCAGACTAATTGGGAATCAGATAAGCCCATCAAAAAGGCCTCTCAGTTAGT
TTCTACTTCTGCACAATTCAACAAA---------ATATTCATTGAGCTTGTCATAATTGTGGACCACAGC
ATGGCCAAGAAATGCAATTCA------ACTGCTACAAATACAAAAATATATGAAATTGTCAACAGTGCAA
ATGAGATTTTTAATCCTTTGAATATTCATGTAACATTGATTGGTGTAGAATTTTGGTGCGACAGAGATTT
GATTAACGTGACATCATCAGCAGATGAAACTTTGAACTCATTTGGAGAATGGAGAGCGTCAGATTTGATG
ACTCGGAAAAGCCATGATAATGCTCTGTTATTCACGGACATGAGATTCGATTTAAACACTTTGGGAATCA
CTTTCTTAGCTGGCATGTGCCAGGCATATCGTTCTGTAGAAATTGTTCAGGAACAAGGGAACAGAAATTT
TAAGACTGCAGTTATAATGGCCCATGAGCTGAGTCATAATCTGGGCATGTATCATGACGGAAAAAACTGT
ATTTGTAATGATTCCTCATGTGTTATGTCTCCTGTGCTAAGCGATCAACCTTCCAAATTGTTCAGCAATT
GTAGTATTCACGATTATCAGAGGTATCTTACTAGATATAAACCAAAATGCATTTTCAATCCACCCTTGAG
AAAAGATATTGTTTCACCTCCCGTTTGCGGAAATGAAATTTGGGAGGAGGGAGAAGAATGTGACTGTGGC
TCTCCTGCAAATTGTCAAAATCCGTGCTGTGATGCTGCAACATGTAAACTGAAGCCAGGGGCAGAGTGTG
GAAATGGACTGTGTTGTTACCAATGCAAAATTAAGACAGCAGGAACAGTATGCCGGAGAGCAAGGGATGA
GTGTGACGTCCCTGAACACTGCACTGGCCAATCTGCTGAGTGTCCCAGAGATCAGTTGCAACAGAATGGA
AAACCATGCCAAAACAACAGAGGTTATTGCTACAATGGGGATTGCCCCATCATGAGAAACCAATGTATTT
CTCTCTTTGGGTCACGTGCAAATGTGGCTAAAGATTCATGTTTTCAGGAAAACCTGAAGGGCAGTTATTA
TGGCTACTGCAGAAAGGAA---------AATGGTAGAAAGATTCCATGTGCACCACAAGATGTAAAATGT
GGCAGGTTATTCTGCTTAAATAATTCACCTAGAAACAAGAATCCTTGCAACATGCACTATAGCTGCATGG
ATCAACATAAGGGAATGGTTGACCCTGGAACAAAATGTGAAGATGGAAAGGTCTGCAACAAAAGGCAGTG
TGTTGATGTGAATACAGCCTAC

>Deinagkistrodon acutus AF141379.1
ATGATCCAAGTTCTCTTGGTAACCATATGCTTAGCAGCTTTTCCTTATCAAGGGAGCTCTATAATCCTGG
AATCTGGGGACGTGAATGATTATGAAGTAGTCTATCCACGAAAAGTCACTGCATTGCCCAAAGGAGCAGT
TCAGCAAAAGTATGAAGACGCCATGCAATATGAATTTAAAGTGAATGGAGAGCCAGTGGTCCTTCACCTG
GAAAAAAATAAACATCTTTTTTCAAAAGATTACAGCGAGACTCATTATTCCCCTGATGGCAGAGAAATTA
CAATAAACCCTCCGGTTGAGGATCACTGCTATTATCATGGACGCATCGAGAATGATGGTGACTCAACTGC
AAGCATCAGTGCATGCAATGGTTTGAAAGGAAATTTCAAGCTTCAAGGGGAGACGTACCTTATTGAACCC
ATGAAGCTTTCTGACAGTGAAGCCCATGCAGTCTTCAAATATGAAAATGTAGAAAAA---GATGAGGCCC
CCAAAATGTGTGGGGTAACCCAG---AAGTGGAAATCATATGAGCCCATCAAAAAGATCTCTCAGTTAAA
TCTTATTCCTGAACAACAAATCTATGACCCCTTCAAATACGTTGAGACTGTCGTTGTTGTGGACAAAGCA
ATGGTCACAAAATACAATGGCGATTTAGATAAGATAATAACAAAAATGTACGAAGCTGCCAACAATATGA
ATGAGATGTACAGATATATGTTTTTTCGTGTAGTAATGGTTGGCCTAATAATTTGGACCGAAGAAGATAA
GATTACCGTGAAGCCAGATGTGGATTATACTTTGAACGCATTTGCAGAATGGAGAAAAACATATTTGCTG
GCTGAGAAAAAACATGATAATGCTCAGTTAATCACGGGCATTGACTTCCGAGGAAGCATTATAGGATACG
CTTACATTGGCAGCATGTGCCACCCGAAGCGTTCTGTAGGAATTATTCAGGATTATAGCCCAATAAATCT
TGTGCTTGCCGTTATAATGGCCCATGAGATGGGTCATAATCTGGGCATACATCATGACGACGGTTACTGT
TATTGCGGTGGTTACCCATGCATTATGGGTCCCTCGATAAGCCCTGAACCTTCCAAATTTTTCAGCAATT
GTAGTTATATCCAATGTTGGGACTTTATTATGAATCACAACCCAGAATGCATTGACAATGAACCCTTGGG
AACAGATATTATTTCACCTCCACTTTGTGGAAATGAACTTTTGGAGGTGGGAGAAGAATGTGACTGTGGC
ACTCCTGAAAATTGTCAAAATGAGTGCTGCGATGCTGCAACGTGTAAACTGAAGTCAGGGTCACAGTGTG
GACATGGAAAATGTTGTGAGCAATGCAAATTTAGGACATCAGGAACAGAATGCCGGGCATCAATGAGTGA
ATGTGACCCAGCTGAACACTGCACTGGCCAATCTTCTGAGTGTCCTGCAGACGTCTTCCATAAGAATGGG
GAACCATGCCTAGATAACTACGGTTACTGCTACAATGGGAATTGCCCCATCATGTATCACCAATGTTATG
CTCTCTTTGGTGCAGAAGTTTATGAGGCTGAAGATTCATGTTTTGAGAGTAACAAGAAAGGCAATTATTA
TGGCTACTGCAGAAAGGAA---------AATGGTAAAAAGATTCCATGTGCATCAGAAGATGTAAAATGT
GGCAGGTTATACTGCAAAGATGATTCACCTGGACAAAATAATCCTTGCAAGATGTTCTATTCCAATGACG
ATGAACATAAGGGAATGGTTCTTCCTGGAACAAAATGTGCAGATGGAAAGGTCTGCAGCAACGGGCATTG
TGTTGATGTGACTACAGCCTAC

>Deinagkistrodon acutus AF162086.1
ATGATCCAAGTTCTCTTGGTAACCATATGCTTAGCAGCTTTTCCTTATCAAGGGAGCTCTATAATCCTGG
AATCTGGGAAGGTGAATGATTATGCAGTAGTGTATCCACAAAGACTCGCGCCATTGCCCGAAGGAGCAGT
TCAGCAAAAGTATGAAGACACCATGCAATATGAATTTAAAGTGAATGGAGAGCCAGTGGTCCTTCACCTG
GAAAAAAATAAAGGACTTTTTTCAAAAGATTACAGCGAGATTCATTATTCCCCTGATGGCAGAAGGATTA
CAACACACCCTCTGGTTGAGGATCACTGCTATTATCGTGGGCACATCCGGAATGATGCTGACTCAACTGC
AAGCATCAGTGCATGCCATGGTTTGAAAGGACATTTCAAGCTTCGAGGGGAGACATACCTTATTGAACCC
ATGAAGATTTCCAACAGTGAAGCCCATGCAGTCTTCAAATATGAAAATGTAGAAAAAGAGGATGAGGCCC
ACAAAATGTGTGGGGTAACCCAG---AATTGGGAATCATATGAGCCCATCAAAAAGGCCTCTCAGTTAAT
TGTTTCTACTGAACAACAA---------------AGCTACATGGAGATTGTTATTGTGGTGGACCATTCA
ATGGTCAAAAAATTCAATGGCGATTCAGATAAGATCAAAGCATGGGTATATGAACTGATCAACACTATCA
CGGAGAGTTACAGATATTTGTATATCGATATAATATTGTCTGGCTTGGAAATTTGGTCCGAGAAAGATTT
GATTAATGTGGAGACATCAGCGGAAAATACTTTGAAATCATTTGGAGAATGGAGAGCGAAAGATTTGATT
CATCGCATAAGTCATGATAATGCTCAGTTACTCACGGCCACTGACCTCGATGGACCAACTATAGGATTGG
CTTACGTGGCCAGCATGTGTGACCCAAAGCGTTCTGTAGGAATTGTTCAGGATCATAGCTCAGTAAATCG
TTTGGTTGCAATTACCCTGGCCCATGAGATGGCTCATAATCTGGGCGTTCGTCATGACGAAGGTTCCTGT
TCTTGTGGTGGTTACACATGCATCATGTCTCCTGTGATAAACCCTGATGCTATGAAATATTTCAGCGATT
GTAGTTATATCCAATGTTGGGACTATATTATGAAGGAGAACCCACCTTGCATTCTCAATAAACCCCTGAG
AACAGATACTGTTTCAACTCCAGTTTCTGGAAATGAACTTTTGGAGGCGGGAAAAGATTATGACCGAGAC
TCTTCTGCA---------AATCCGTGCTACGATGCTGCAACCTGTAAACTGAACCAAGGAGCACAGTGTA
CAGCAGGACCGTGTTGTGACCAGGGCAGATTTAAGGAAGAAGGAACAATATGCCGGAGAGCAAGAGGTGA
T---GACCTGGATGATTACTGCAATGGCATATCTGCTGACTGTCCCAGAAATCCCTACCATGCC------
----------------------------------------------------------------------
----------------------------------------------------------------------
----------------------------------------------------------------------
----------------------------------------------------------------------
----------------------------------------------------------------------
----------------------

>Deinagkistrodon acutus AF174391.1
ATGATCCAAGTTCTCTTGGTAACCATATGCTTAGCAGCTCTTCCTTATCAAGGGAGCTCTATAATGCTGG
AATCTGGGAAGGTGAATGATTATGAAGTAGTGTATCCACAAAGACTCGCGCCATTGCCCGAAGGAGCAGT
TCAGCAAAAGTATGAAGACACCATGCAATATGAATTTAAAGTTAATGGAGAGACAATAGTCCTTCACCTG
GAAAAAAATAAAGGACTTTTTTCAAAAGATTACAGCGAGACTCATTATTCTCCTGATGGCAGAAAAATTA
CAACATACCCTTCGGTTGAGGATCACTGCTATTATCATGGACGCATCGAGAATTATGAAGACTCAACTGC
AAGCATCAGTGCATGCAATGGTTTGAAGGGACATTTCAAGATTCAAGGGGAGACGTACTTTATTGAATCC
TTGAAGCTTTCCGACAGTGAAGCCCATGCAGTCCTCAAATATGAAAATGTAGGAAAGGAAGACGAGACCC
ACCAAATTTGTGGGGTGACCCTG---AATTGGAAATCATATGACCCCATCAAAAGGCCCTCTCGGTTAAA
TCTTACTCCTAAACAACAAACGTGG---CCCCAAACAAGTGTGAATCTTCAGTTAATTGTGGACCATTCA
ATGTACGCGAAATACAATAGCAATTCAGAAAAGATAACAAAAACGGTACAAGAAAGGGTCAACATTATGA
AGGAGATTTTCAAGCCTCTGAATTTTGATATAACACTGTCTGGCATAGAAATGTGGGACAAGAAAGATTT
GATTACCGTGAAGACAGCAGCAACTGATACTTTGAAATTATTTGCCAAATGGAGACAAACAGATTTGCTG
AAGCGCATAGATAATGATAATGCTCAGTTACAAACGGCCGTTGACTTTGATGGAGAAACTGTAGGATTGG
CTTTCAAGAGCACCATGTGCGATAAAAGGTATTCTGCCGGAATTATTCAGGATCATAGCGCAATACCTCT
TCTGATGGCAGTTACAATAGCCCATGAGCTGGGTCATAATCTGGGCATGGATCACGATGATTCTAAGTGT
AACTGTAAT------GTATGCATTATGGCTCCCCGGCTAAACACTAACCCTTCCAAAACGTTCAGCGATT
GTAGTAACAATGATTATCAGAAGTTTCTTACTGATAAGAAGCCGAAATGCATTCACAAAAAATCCTTGAA
AACAGATACTGTTTCAACTTCAGTTTCTGGAAATGAACCTCTGGATGATAAT------------------
----------------------------------------------------------------------
----------------------------------------------------------------------
----------------------------------------------GTGGATGGCTTCCATGCC------
----------------------------------------------------------------------
----------------------------------------------------------------------
----------------------------------------------------------------------
----------------------------------------------------------------------
----------------------------------------------------------------------
----------------------

>Deinagkistrodon acutus AF174392.1
ATGATCCAAGTTCTCTTGGTAACCATATGCTTAGCAGCTTTTCCTTATCAAGGGAGCTCTATAATCCTGG
AATCTGGGAACGTGAATGATTATGAAGTAGTGTATCCACGAAAAGTCACGGCATTGCCCAAAGGAGCAGT
TCAGCAAAAGTATGAAGACGCCATGCAATATGAATTTAAAGTGAATGGAGAGCCAGTGGTCCTTCACCTG
GAAAAAAATAAAGGACTTTTTTCAAAAGATTACAGCGAGATTCATTATTCCCCTGATGGCAGAAGAATTA
CAACACACCCTCTGGTTGAGGATCACTGCTATTATCGTGGACACATCCGGAATGATGCTGACTCAACTGC
AAGCATCAGTGCATGCAACGGTTTGAAAGGACATTTCAAGCTTCAAGGGGAGATGTACCTTATTGAACCC
ATGAAGATGTCCTACAGTGAAGCCCATGCAGTCTACAAATATGGAAATGTAGAAAAAGAGGATGAGGCCC
CCAAAATGTGTGGGGTAACCCAG---AATTGGGAATCATATGAACCCATCAAAAAGGCCTCTCAGTTAAT
TGTTTCTACTGAATTTCAG---------------AGATACATGGAGATTGTTATTGTTGTGGACCATTCA
ATGGTCAAAAAATACAATGGCGATTCAGATAAGATAAAAGCATGGGTATATGAAATGATCAACACTATAA
CGGAGAGTTACAGCTATTTGTATATCGATATAATATTGTCTGGCTTGGAAATTTGGTCCGAGAAAGATTT
GATTAATGTGGAGACATCAGCGGAAAATACTTTGAAATCATTTGGAGAATGGAGAGCGAAAGATTTGATT
CATCGCATAAGTCATGATAATGCTCAGTTACTCACGGCCACTGACTTCGATGGACCAACTATAGGATTGG
CTTACGTGGCCAGCATGTGTGACCCAAAGCGTTCTGTAGGAGTTGTTCAGGATCATAGCTCAGTAAATCG
TTTGGTTGCAATTACCCTGGCCCATGAGATGGCTCATAATCTGGGCGTTCGTCATGACGAAGGTTCCTGT
TCTTGTGGTGGTTACACATGCATTATGTCTCCTGTGATAAACTCTGAAGTTATCAAATATTTCAGCGATT
GTAGTTATATCCAATGTCGGGAGTATATATCGAAGGAGAACCCACCTTGCATTCTCAATAAACCCTTGAG
AACAGATACTGTTTCAACTCCAGTTTCTGGTAATGAACTTTTGGAGGCGGGAAAAGATTATGAC------
----------------------------------------------------------------------
----------------------------------------------------------------------
----------------------------------------------------------------------
----------------------------------------------------------------------
----------------------------------------------------------------------
----------------------------------------------------------------------
----------------------------------------------------------------------
----------------------------------------------------------------------
----------------------

>Deinagkistrodon acutus AF098309.1
---------------------------------------TTTCCTTATCAAGGGAGCTCTATAATCCTGG
AATCTGGGAACGTGAATGATTATGAAGTAGTGTATCCACGAAAAGTCACGGCATTGCCCAAAGGAGCAGT
TCAGCAAAAGTATGAAGACGCCATGCAATATGAATTTAAAGTGAATGGAGAGCCAGTGGTCCTTCACCTG
GAAAAAAATAAAGGACTTTTTTCAAAAGATTACAGCGAGATTCATTATTCCCCTGATGGCAGAAGAATTA
CAACACACCCTCTGGTTGAGGATCACTGCTATTATCGTGGGCACATCCGGAATGATGCTGACTCAACTGC
AAGCATCAGTGCATGCAATGGTTTGAAAGGACATTTCAAGCTTCGAGGGGAGACGTACCTTATTGAACCC
ATGAAGATTTCCAACAGTGAAGCCCATGCAGTCTACAAATATGAAAATGTAGAAAAAGAGGATGAGGCCC
ACAAAATGTGTGGGGTAACCCAG---AATTGGGAATCATATGAGCCCATCAAAAAGGCCTCTCAGTTAAT
TGTTTCTACTGAATTTCAG---------------AGATACATGGAGATTGTTATTGTTGTGGACCATTCA
ATGTACACTAAATACAAGGGCGATTCAGATAAGATAAAAGCATGGGTATATGAAATGATCAACACTATAA
GTGAGAGTTACAGATATTTGTATATCGATATAATAGTGTCTGCCTTGGAAATGTGGTCCGAGAAAGATTT
GATTAATGTGGAGACATCAGCGGAAAATACTTTGAAATCATTTGGGGAATGGAGAGCGAAAGATTTGATT
CATCGCATAAGTCATGATAATGCTCAGTTACTCACGGCCACTGACTTCGATGGACCAACTATAGGATTGG
CTTACGTGGCCAGCATGTGTGACCCAAAGCGTTCTGTAGGAGTTGTTCAGGATCATAGCTCAGTAAATCA
TTTGGTTGCAATTACACTGGCCCATGAGATTGCTCATAATCTGGGCGTTCATCATGACGAAGGTTCTTGT
TCTTGTGGTGGTTACACATGCATTATGTCTCCTGTGATAAACTCTGAAGTTATCAAATATTTCAGCGATT
GTAGTTATATCCAATGTCGGGAGTATATATCGAAGGAAAACCCACCTTGCATTCTCAATAAACCCTTGAG
AACAGATACTGTTTCAACTCCAGTTTCTGGAAATGAACTTTTGGAGGCGGGAAAAGATTATGAC------
----------------------------------------------------------------------
----------------------------------------------------------------------
----------------------------------------------------------------------
----------------------------------------------------------------------
----------------------------------------------------------------------
----------------------------------------------------------------------
----------------------------------------------------------------------
----------------------------------------------------------------------
----------------------

>Deinagkistrodon acutus AF098310.1
---------------------------------------TTTCCTTATCAAGGGAGCTCTATAATGCTGG
AATCTGGGAAGGTGAATGATTATGAAGTAGTGTATCCACAAAGACTCGCGCCATTGCCCGAAGGAGCAGT
TCAGCAAAAGTATGAAGACACCATGCAATATGAATTTAAAGTTAATGGAGAGACAATAGGCCTTCACATG
GAAAAAAGTAAAGGACTTTTTTCAAAAGATTACAGCGAGACTCATTATTCTCCTGATGGCAGAAAAATTA
CAACATACCCTTCGGTTGAGGATCACTGCTATTATCATGGACGCATCGAGAATTATGAAGACTCAACTGC
AAGCATCAGTGCATGCAATGGTTTGAAAGGACATTTCAAGATTCAAGGGGAGACGTACTTTATTGAATCC
TTGAAGCTTTCCGACAGTGAAGCCCATGCAGTCTTCAAATATGAAAATGTAGAAAAGGAAGACGAGACCC
ACAAAATGTGTGGGGTAACCCAG---AATTGGAAATCATATGACCCCATCAAAAAGCCCTCTTGGGTAAA
TCTTACTCCTAAACAACAAACGTGG---CCCCAAACAAGTGTGAATCTTCAGTTAGTTGTGGACCGTTCA
ATGTACGCGAAATACAATAGCGATTCAGAAAAGATAACACAAACGCTACAAGAAAGGGTCAACATTATGA
AGGAGATTTTCAAGCCTCTGAATCTTGATATAACACTGTCTGTCATAGAAATGTGGGACAAGAAAGATTT
GATTACCGTGAAGACAGCAGCAACTGATACTTTGAAATTATTTCCAAAATGGAGACAAACAGATTTGCTG
AAGCGCATAGATAATGATAATGCTCAGTTACAAACGGCCGTTGACTTTGATGGAGAAACTGTAGGATTGG
CTTTCAAGGGCACCATGTGCGATAAAAGGTATTCTGCCGGAATTATTCAGGATCATAGCGCAATTCCTCT
TCTGATGGCAGTTACAATGGCCCATGAGCTGGGTCATAACCTGGGCATGGATCACGATGATTATAAGTGT
AACTGTAAT------GTATGCATTATGCCTCCCCGGCTAAACACTAACCCTTCCAAAACGTTCAGCGATT
GTAGTAACAATGATTATCAGAAGTTTCTTACTGATAAGAAGCCGAAATGCATTCACAAAAAATCCTTGAA
AACAGATACTGTTTCAACTTCAGTTTCTGGAAATGAACCTTTGGATGATAAT------------------
----------------------------------------------------------------------
----------------------------------------------------------------------
-------------------------------------------GTGGATGGCTTCCATGCC---------
----------------------------------------------------------------------
----------------------------------------------------------------------
----------------------------------------------------------------------
----------------------------------------------------------------------
----------------------------------------------------------------------
----------------------

>Deinagkistrodon acutus AF099085.1
---------------------------------------TTTCCTTATCAAGGGAGCTCTACAATCCTGG
AATCTGGGAACGTGAATGATTATGAAGTAGTGTATCCACGAAAAGTCACGGCATTGCCCAAAGGAGCAGT
TCAGCAAAAGTATGAAGACGCCATGCAATATGAATTTAAAGTGAATGGAGAGCCAGTGGTCCTTCACCTG
GAAAAAAATAAAGGACTTTTTTCAAAAGATTACAGCGAGATTCATTATTCCCCTGATGGCAGAAGAATTA
CAACACACCCTCTGGTTGAGGATCACTGCTATTATCGTGGGCACATCCGGAATGATGCTGACTCAACTGC
AAGCATCAGTGCATGCAATGGTTTGAAAGGACATTTCAAGCTTCGAGGGGAGACGTACCTTATTGAACCC
ATGAAGATTTCCAACAGTGAAGCCCATGCAGTCTACAAATATGAAAATGTAGAAAAAGAGGATGAGGCCC
ACAAAATGTGTGGGGTAACCCAG---AATTGGGAATCATATGAGCCCATCAAAAAGGCCTCTCAGTTAAT
TGTTTCTACTGAATTTCAG---------------AGATACATGGAGATTGTTATTGTTGTGGACCATTCA
ATGTACACTAAATACAAGGGCGATTCAGATAAGATAAAAGCATGGGTATATGAAATGATCAACACTATAA
GTGAGAGTTACAGATATTTGTATATCGATATAATAGTGTCTGCCTTGGAAATGTGGTCCGAGAAAGATTT
GATTAATGTGGAGACATCAGCGGAAAATACTTTGAAATCATTTGGGGAATGGAGAGCGAAAGATTTGATT
CATCGCATAAGTCATGATAATGCTCAGTTACTCACGGCCACTGACTTCGATGGACCAACTATAGGATTGG
CTTACGTGGCCAGCATGTGTGACCCAAAGCGTTCTGTAGGAGTTGTTCAGGATCATAGCTCAGTAAATCA
TTTGGTTGCAATTACACTGGCCCATGAGATTGCTCATAATCTGGGCGTTCATCATGACAAAAGTTCTTGT
TCTTGTGGTGGTTACACATGCATTATGTCTCCTGTGATAAACTCTGAAGTTATCAAATATTTCAGCGATT
GTAGTTATATCCAATGTCGGGAGTATATATCGAAGGAAAACCCACCTTGCATTCTCAATAAACCCTTGAG
AACAGATACTGTTTCAACTCCCGTTTCTGGAAATGAACTTTTGGAGGCGGGAAAAGATTATGAC------
----------------------------------------------------------------------
----------------------------------------------------------------------
----------------------------------------------------------------------
----------------------------------------------------------------------
----------------------------------------------------------------------
----------------------------------------------------------------------
----------------------------------------------------------------------
----------------------------------------------------------------------
----------------------

>Deinagkistrodon acutus AF099086.1
---------------------------------------TTTCCTTATCAAGGGAGCTCTATAATCCTGG
AATCTGGGAACGTGAATGATTATGAAGTAGTGTATCCACGAAAAGTCACGGCATTGCCCAAAGGAGCAGT
TCAGCAAAAGTATGAAGACGCCATGCAATATGAATTTAAAGTGAATGGAGAGCCAGTGGTCCTTCACCTG
GAAAAAAATAAAGGACTTTTTTCAAAAGATTACAGCGAGATTCATTATTCCCCTGATGGCAGAAGAATTA
CAACACACCCTCTGGTTGAGGATCACTGCTATTATCGTGGGCACATCCGGAATGATGCTGACTCAACTGC
AAGCATCAGTGCATGCAATGGTTTGAAAGGACATTTCAAGCTTCGAGGGGAGACGTACCTTATTGAACCC
ATGAAGATTTCCAACAGTGAAGCCCATGCAGTCTACAAATATGAAAATGTAGAAAAAGAGGATGAGGCCC
ACAAAATGTGTGGGGTAACCCAG---AATTGGGAATCATATGAGCCCATCAAAAAGGCCTCTCAGTTAAT
TGTTTCTACTGAATTTCAG---------------AAATACATGGAGATTGTTATTGTTGTGGACCATTCA
ATGTACACTAAACACAAGGGCGATTCAGATAAGATAAAAGCATGGGTGTATGAAATGATCAACACTATAA
GTGAGAGTTACAGATATTTGTATATCGATATAATAGTGTCTGCCTTGGAAATGTGGTCCGAGAAAGATTT
GATTAATGTGGAGACATCAGCGGAAAATACTTTGAAATCATTTGGAGAATGGAGAGCGAAAGATTTGATT
CATCGCATAAGTCATGATAATGCTCAGTTACTCACGGCCACTGACTTCGATGGACCAACTATAGGATTGG
CTTACGTGGCCAGCATGTGTGACCCAAAGCGTTCTGTAGGAGTTGTTCAGGATCATAGCTCAGTAAATCA
TTTGGTTGCAATTACACTGGCCCATGAGATTGCTCATAATCTGGGCGTTCATCATGACAAAAGTTCTTGT
TCTTGTGGTGGTTACACATGCATTATGTCTCCTGTGATAAACTCTGAAGTTATCAAATATTTCAGCGATT
GTAGTTATATCCAATGTCGGGAGTATATATCGAAGGAAAACCCACCTTGCATTCTCAATAAACCCTTGAG
AACAGATACTGTTTCAACTCCCGTTTCTGGAAATGAACTTTTGGAAGCGGGAAAAGATTATGAC------
----------------------------------------------------------------------
----------------------------------------------------------------------
----------------------------------------------------------------------
----------------------------------------------------------------------
----------------------------------------------------------------------
----------------------------------------------------------------------
----------------------------------------------------------------------
----------------------------------------------------------------------
----------------------

>Deinagkistrodon acutus AF117636.1
---------------------------------------TTTCCTTATCAAGGGAGCTCTATAATCCTGG
AATCTGGGAAGGTGAATGATTATGCAGTAGTGTATCCACAAAGACTCGCGCCATTGCCCGAAGGAGCAGT
TCAGCAAAAGTATGAAGACACCATGCAATATGAATTTAAAGTGAATGGAGAGCCAGTGGTCCTTCACCTG
GAAAAAAATAAAGGACTTTTTTCAAAAGATTACAGCGAGATTCATTATTCCCCTGATGGCAGAAGGATTA
CAACACACCCTCTGGTTGAGGATCACTGCTATTATCGTGGGCACATCCGGAATGATGCTGACTCAACTGC
AAGCATCAGTGCATGCCATGGTTTGAAAGGACATTTCAAGCTTCGAGGGGAGACATACCTTATTGAACCC
ATGAAGCTTTCCAACAGTGAAGCCCATGCAGTCTTCAAATATGAAAATGTTGAAAAAGAGGATGAGGCCC
ACAAAATGTGTGGGGTAACCCAG---AATTGGGAATCATATGAGCCCATCAAAAAGGCCTCTCAGTTAAT
TGTTTCTACTGAACAACAA---------------AGATACATGGAGATTGTTATTGTGGTGGACCATTCA
ATGGTCAAAAAATACAATGGCGATTCAGATAAGATAAAAGCATGGGTATATGAAATGATCAACACTATAA
CGGAGAGTTACAGATATTTGTATATCGATATAATATTGTCTGGCTTGGAAATTTGGTCCGAGAAAGATTT
GATTAATGTGGAGACATCAGCGGAAAATACTTTGAAATCATTTGGAGAATGGAGAGCGAAAGATTTGATT
CATCGCATAAGTCATGATAATGCTCAGTTACTCACGGCCACTGACCTCGATGGACCAACTATAGGATTGG
CTTACGTGGCCAGCATGTGTGACCCAAAGCGTTCTGTAGGAATTGTTCAGGATCATAGCTCAGTAAATCG
TTTGGTTGCAATTACACTGGCCCATGAGATGGCTCATAATCTGGGCGTTCGTCATGACGAAGGTTCCTGT
TCTTGTGGTGGTTACACATGCATCATGTCTCCTGTGATAAACCCTGATGCTATGAAATATTTCAGCGATT
GTAGTTATATCCAATGTTGGGACTATATTATGAAGGAGAACCCACCTTGCATTCTCAATAAACCCTTGAG
AACAGATACTGTTTCAACTCCAGTTTCTGGAAATGAACTTTTGGAGGCGGGAAAAGATTATGACCGAGAC
TCTTCTGCA---------AATCCGTGCTACGATGCTGCAACCTGTAAACTGAACCAAGGAGCACAGTGTA
CAGCAGGACCGTGTTGTGACCAGGGCAGATTTAAGGAAGAAGGAACAATATGCCGGAGAGCAAGAGGTGA
T---GACCTGGATGATTACTGCAATGGCATATCTGCTGACTGTCCCAGAAATCCCTACCATGCC------
----------------------------------------------------------------------
----------------------------------------------------------------------
----------------------------------------------------------------------
----------------------------------------------------------------------
----------------------------------------------------------------------
----------------------

>Deinagkistrodon acutus AF117637.1
---------------------------------------TTTCCTTATCAAGGGAGCTCTATAATCCTGG
AATCTGGGAACGTGAATGATTATGAAGTAGTGTATCCACGAAAAGTCACTGCATTGCCCAAAGGAGCAGT
TCAGCAAAAGTATGAAGACACCATGCAATATGAATTTAAAGTGAATGGAGAGCCAGTGGTCCTTCACCTG
GAAAAAAATAAAGGACTTTTTTCAAAAGATTACAGCGAGACTCATTATTCTCCTGATGGCAGAAGAATTA
CAACACACCCTCTGGTTGAGGATCACTGCTATTATCGTGGACGCATCCGGAATGATGCTGACTCAACTGC
AAGCATCAGTGCATGCAATGGTTTGAAAGGACATTTCAAGCTTCGAGGGGAGACGTACCTTATTGAACCC
ATGAAGATTTCCAACAGTGAAGCCCATGCAGTCTACAAATATGAAAATGTAGAAAAAGAGGATGAGGCCC
ACAAAATGTGTGGGGTAACCCAG---AATTGGGAATCATATGAGCCCATCAAAAAGGCCTCTCAGTTAAT
TGTTACTCCTGAACATCAG---------------AGATACATGGAGATTGTTATTGTTGTGGACCATTCA
ATGTACACTAAATACAATGGCGATTCAGATAAGATAAAAACATGGATATATGAAATGAGCAACACTATAA
GGGAGAGTTACAGATATTTGTATATCGATACATCAGTGGCTGCCATAGAAATTTGGTCCGAGAAAGATTT
GATTAATGTGGAGACATCAGCGAAAAATACTTTGGAATCATTTGGAGAATGGAGAGCGAGAGATTTGATT
CATCGCATAAGTCATGATAATGCTCAGTTACTCACGGCCACTGACCTCGATGGACCAACTATAGGATTGG
CTTACGTGGCCAGCATGTGTGACCCGAAGCGTTCTGTAGGAGTTGTTCAGGATCATAGCTCAGTAAATCA
TTTGGTTGCAATTACACTGGCCCATGAGATTGCTCATAATCTGGGCGTTCGTCATGACGAAGGTTCCTGT
TCTTGTGGTGGTTACACATGCATTATGTCTCCTGTGATAAACCCTGATGCTATGAAATATTTCAGCGATT
GTAGTTATATCCAATGTTGGGACTATATTATGAAGGAGAACCCACCTTGCATTCTCAATAAACCCTTGAG
AACAGATACTGTTTCAACTCCAGTTTCTGGAAATGAACTTTTGGAGGCGGGAAAAGATTATGACCGAGAC
TCTTCTGCA---------AATCCGTGCTACGATGCTGCAACCTGTAAACTGAACCAAGGAGCACAGTGTA
CAGCAGGACCGTGTTGTGACCAGGGCAGATTTAAGGAAGAAGGAACAATATGCCGGAGAGCAAGGGGTGA
T---GACCTGGATGATTACTGCAATGGCATATCTGGTGACTGTCCCAGAAATCCCTACCATGCC------
----------------------------------------------------------------------
----------------------------------------------------------------------
----------------------------------------------------------------------
----------------------------------------------------------------------
----------------------------------------------------------------------
----------------------

>Deinagkistrodon acutus AY566610.1
ATGATCCAAGTTCTCTTGGTAACCATATGCTTAGCAGCTTTTCCTTATCAAGGGAGCTCTATAATCCTGG
AATCTGGGGACGTGAATGATTATGAAGTAGTCTATCCACGAAAAGTCACTGCATTGCCCAAAGGAGCAGT
TCAGCAAAAGTATGAAGACGCCATGCAATATGAATTTAAAGTGAATGGAGAGCCAGTGGTCCTTCACCTG
GAAAAAAATAAACATCTTTTTTCAAAAGATTACAGCGAGACTCATTATTCCCCTGATGGCAGAGAAATTA
CAATAAACCCTCCGGTTGAGGATCACTGCTATTATCATGGACGCATCGAGAATGATGGTGACTCAACTGC
AAGCATCAGTGCATGCAATGGTTTGAAAGGAAATTTCAAGCTTCAAGGGGAGACGTACCTTATTGAACCC
ATGAAGCTTTCTGACAGTGAAGCCCATGCAGTCTTCAAATATGAAAATGTAGAAAAAGAGGATGAGGCCC
CCAAAATGTGTGGGGTAACCCAG---AAGTGGAAATCATATGAGCCCATCAAAAAGATCTCTCAGTTAAA
TCTTATTCCTGAACAACAAATCTATGACCCCTTCAAATACGTTGAGACTGTCGTTGTTGTGGACAAAGCA
ATGGTCACAAAATACAATGGCGATTTAGATAAGATAAAAACAAAAATGTACGAAGCTGCCAACAATATGA
ATGAGATGTACAGATATATGTTTTTTCGTGTAGTAATGGTTGGCCTAATAATTTGGACCGAAGAAGATAA
GATTACCGTGAAGCCAGATGTGGATTATACTTTGAACGCATTTGCAGAATGGAGAAAAACATATTTGCTG
GCTGAGAAAAAACATGATAATGCTCAGTTAATCACGGGCATTGACTTCCGAGGAAGCATTATAGGATACG
CTTACATTGGCAGCATGTGCCACCCGAAGCGTTCTGTAGGAATTATTCAGGATTATAGCCCAATAAATCT
TGTGCTTGCCGTTATAATGGCCCATGAGATGGGTCATAATCTGGGCATACATCATGACGACGGTTACTGT
TATTGCGGTGGTTACCCATGCATTATGGGTCCCTCGATAAGCCCTGAACCTTCCAAATTTTTCAGCAATT
GTAGTTATATCCAATGTTGGGACTTTATTATGAATCACAACCCAGAATGCATTGACAATGAACCCTTGGG
AACAGATATTATTTCACCTCCACTTTGTGGAAATGAACTTTTGGAGGTGGGAGAAGAATGTGACTGTGGC
ACTCCTGAAAATTGTCAAAATGAGTGCTGCGATGCTGCAACGTGTAAACTGAAGTCAGGGTCACAGTGTG
GACATGGAGACTGTTGTGAGCAATGCAAATTTAGGACATCAGGAACAGAATGCCGGGCATCAATGAGTGA
ATGTGACCCAGCTGAACACTGCACTGGCCAATCTTCTGAGTGTCCTGCAGACGTCTTCCATAAGAATGGG
GAACCATGCCTAGATAACTACGGTTACTGCTACAATGGGAATTGCCCCATCATGTATCACCAATGTTATG
CTCTCTTTGGTGCAGACATTTATGAGGCTGAAGATTCATGTTTTGAGAGTAACAAGAAAGGCAATTATTA
TGGCTACTGCAGAAAGGAA---------AATGGTAAAAAGATTCCATGTGCATCAGAAGATGTAAAATGT
GGCAGGTTATACTGCAAAGATGATTCACCTGGACAAAATAATCCTTGCAAGATGTTCTATTCCAATGACG
ATGAACATAAGGGAATGGTTCTTCCTGGAACAAAATGTGCAGATGGAAAGGTCTGCAGCAACGGGCATTG
TGTTGATGTGACTACAGCCTAC

>Deinagkistrodon acutus DQ263750.1
ATGATCCAAGTTCTCTTGGTAACCATATGCTTAGCAGCTTTTCCTTATCAAGGGAGCTCTATAATCCTGG
AATCTGGGAACGTGAATGATTATGAAGTAGTGTATCCACGAAAAGTCACTGCATTGCCCGAAGGAGCAGT
TCAGCAAAAGTATGAAGACGCCATGCAATATGAATTTAAAGTGAATGGAGAGCCTGTGGTCCTTCACCTG
GAAAAAAATAAAGGACTTTTTTCAGAAGATTACAGCGAGACTCATTATTCCCCTGATGGCAGAGAAATTA
CAACATACCCTTCAGTTGAGGATCACTGCTATTATCATGGACGCATCCAGAATGATGCTGACTTAACTGC
AAGCATCAGTGCATGCAACGGTTTGAAAGGACATTTTATGCTTCAAGGGGAGATGTACCTTATTGAACCC
TTGAAGCTTTCCGACAGTGAAGCCCATGCAGTCTTCAAATATGAAAATGTAGAAAAGGAGGATGAGGCCC
CCAAAATGTGTGGGGTAACCCAG---AATTGGAAATCATATGAGCCCATCAAAAAGGCCTCTCAGTCAAA
TCTTACTCCTGAACAACAAAGATACTTGAATGCCAAATTCGTGAAGCTTTTCCTAGTTGCGGACAACATA
ATGTACTTGAAATATGGCCGCAGTTTAACTAATGTAAGAACAAGAATGTATGATATGGCCAACATTCTAA
ATCTGATTTTCCGACGTATGAATATTCATGTAGCAGTGACTGACCTAGAAATTTGGTCCGACAAAGATAA
AATTATCGTGCAGCCATCAGCAGATGATACTTTGAAGTCATTTGCAACCTGGAGGGAATCAGTTCTGCTG
AAGCACAAAAGTCATGATAATGCTCAGTTACTCACGGGCATTAACTTCAATGGACCAACTGCAGGACTTG
CTTACTTGGGCGGCATATGCGACCCGATGTATTCTACAGCAATTGTTCAAGATCATAACAAAATACATCA
TTTGGTTGCAATTGCAATGGCCCATGAGATGGGTCATAATCTGGGCATTGACCATGACAAAGATACCTGT
ACTTGCGCGGCTAAGTCATGTGTTATGGCTGGAACACTAAGCTGTGAAGCTTCCTATCTGTTCAGTGATT
GTAGTCGGAAAGAACATCGGGCTTTTCTTATTAAAAACATGCCTCAATGCATTCTCAAGAAACCCTCGAA
AACAGATGTTGTTTCACCTCCAGTTTGTGGAAATTACTTTGTGGAGATGGGAGAAGATTGTGACTGTGGC
TCTCCTGCAACTTGTCGAGATCCATGCTGTGATGCTGCAACCTGTAAACTGAAACAAGGAGCACAGTGTG
CAGAAGGACTGTGTTGTGACCAATGCAGATTTAAGGGAGCAGGAACACAATGCCGGGCAGCAATGGATGA
GTGTGACATGGCTGATCTCTGCACTGGCCAATCTGCTGATTGT---ACAGATCGCTTCCAAAAGAATGGA
CAACCATGCCAAAACAACAATGGTTACTGCTACAATGGGACATGCCCCACCATGATAAAGCAATGTACTG
TTTTCTTTGGTTCAAATGCAGCTGTGTCTCAAGATGCATGTTTTCAGTTTAATCTTCAGGGCAATAATTA
TGGCTACTGCAGAAAGGAA---------CAAAATACAAAAATTGCATGTGAACCACAAAATGTAAAATGT
GGCAGGTTATACTGC------ACTTCACCTGAAAAGCAGAATCCTTGCAATATCTACTATTCACCCAGTA
ATGAAGATAAGGGAATGGTTTTGCCTGGAACAAAATGTGCAGATGGAAAGGCCTGCAGCAACGGGCAGTG
TGTTGATGTGACTACACCCTAC

>Echis carinatus D32212.1
ATGATCCAGATTCTCTTGGTAATTATATGCTTAGCAGTTTTTCCATATCAAGGTTGCTCTATAATCCTGG
GATCTGGGAATGTTAATGATTATGAAGTAGTGTATCCACAAAAAGTCACTGCATTGCCCAAAGGAGCAGT
TCAGCAAAAGTATGAAGATGCCATGCAATATGAATTTGAAGTGAAGGGAGAGCCAGTGGTCCTTCACCTA
GAAAAAAATAAAGAACTTTTTTCAGAAGATTACAGTGAGACTCATTATTCGTCTGATGACAGAGAAATTA
CAACAAACCCTTCAGTTGAGGATCACTGCTATTATCATGGACGGATCCAGAATGATGCTGAGTCAACTGC
AAGCATCAGTGCATGCAATGGTTTGAAAGGACATTTCAAGCTTCGAGGGGAGACGTACTTTATTGAACCC
TTGAAGATTCCCGACAGTGAAGCCCATGCAGTCTACAAATATGAAAACATAGAAAATGAGGATGAAGCCC
CCAAAATGTGTGGGGTAACCCAGGATAATTGGGAATCAGATGAACCCATCAAAAAGACTTTGGGGTTAAT
TGTTCCTCCTCATGAACGAAAATTTGAGAAA---AAATTCATTGAGCTTGTCGTAGTTGTGGACCACAGT
ATGGTCACAAAATACAACAATGATTCAACTGCTATAAGAACATGGATATATGAAATGCTCAACACTGTAA
ATGAGATATACTTACCTTTCAATATTCGTGTAGCACTGGTTGGCCTAGAATTTTGGTGCAATGGAGACTT
GATTAACGTGACATCCACAGCAGATGATACTTTGCACTCATTTGGAGAATGGAGAGCATCAGATTTGCTG
AATCGAAAAAGACATGATCATGCTCAGTTACTCACGAACGTGACACTGGATCATTCCACTCTTGGAATCA
CGTTCGTATATGGCATGTGCAAATCAGATCGTTCTGTAGAACTTATTCTGGATTACAGCAACATAACTTT
TAATATGGCATATATAATAGCCCATGAGATGGGTCATAGTCTGGGCATGTTACATGACACAAAATTCTGT
ACTTGTGGGGCTAAACCATGCATTATGTTTGGCAAAGAAAGCATTCCACCGCCCAAAGAATTCAGCAGTT
GTAGTTATGACCAGTATAACAAGTATCTTCTTAAATATAACCCAAAATGCATTCTTGATCCACCTTTGAG
AAAAGATATTGCTTCACCTGCAGTTTGTGGAAATGAAATTTGGGAGGAAGGAGAAGAATGTGATTGTGGT
TCTCCTGCAGATTGTCGAAATCCATGCTGTGATGCTGCAACATGTAAACTGAAACCAGGGGCAGAATGTG
GAAATGGAGAGTGTTGTGACAAGTGCAAGATTAGGAAAGCAGGAACAGAATGCCGGCCAGCAAGGGATGA
CTGTGATGTCGCTGAACACTGCACTGGCCAATCTGCTGAGTGTCCCAGAAATGAGTTCCAAAGGAATGGA
CAACCATGCCTTAACAACTCGGGTTATTGCTACAATGGGGATTGCCCCATCATGTTAAACCAATGTATTG
CTCTCTTTAGTCCAAGTGCAACTGTGGCTCAAGATTCATGTTTTCAGAGGAACTTGCAAGGCAGTTACTA
TGGCTACTGCACAAAGGAAATTGGTTACTATGGTAAAAGGTTTCCATGTGCACCACAAGATGTAAAATGT
GGCAGATTATACTGCTTAGATAATTCATTCAAAAAAAATATGCGTTGCAAGAACGACTATTCATACGCGG
ATGAAAATAAGGGAATAGTTGAACCTGGAACAAAATGTGAAGATGGAAAGGTCTGCATCAACAGGAAGTG
TGTTGATGTGAATACAGCCTAC

>Echis ocellatus AM039691.1
---ATGCAAGTTCTCTTAATAACTATAAGCTTAGCAGTTCTTCCATATCTAGGGAGCTCTATAATCCTGG
AATCTGGGATTGTTAATGATTATGAAGTAGTGAATCCACAAAAAGTCACTGCAATGCTCAAAGGAGCAGT
TAAGCAAAAGTATGAAGACACCATGCAATATGAATTTAAAGTGAAAGGAGAGCCAGTGGTCCTTCACCTA
GAAAAAAATAAAGGACTTTTTTCAGAAGATTACAGTGAGACTCATTATTCCCCTGATGGCAGAGAAATTA
CAACAAACCCTCCAGTTGAGGATCACTGCTATTATCATGGACGCATCCAGAATGATGCAGACTCATCTGC
AAGCATCAGTGCTTGCAATGGTTTAAAAGGACATTTCAAGCTTCGAGGGGAGATGTACTTTATTGAACCC
TTGAAGATTCCTGACAGTGAAGCCCATGCAGTCTACAAATATGAAAACATAGAAGAAGAGGATGAGGCCC
CTAAAATGTGTGGGGTAAAACACACTAATCGGGAATCAGATAAGTCCATCAAAAAGGCCTCTCAGTTAAA
TCTTACTCCTGAACAACAAAGATACTTGAATACCAAACACATCAAGGTTGCCATAGTTGCGGACTACTTA
ATATTCAGGAAATATGGCCGCAATTTATTTACTATAAGAGCAAAAATATATGAAATTCTCAACATTTTAA
ATGAGATTTACAAAGCTTTCAATATTCATGTAGCACTGGTTTTCCTAGAAATTTGGTCCAATGGAGATAA
GATTAACCTGTTCCCAGCAGCAAATGTTACTTTGGACTTATTTGGAAAATGGAGAGAGAGAGATTTGATG
AATCGCAAAAACCATGATAATACTCAGTTACTCACTGGCATGAACTTTGATGGACCAACTGCAGGACTTG
GTTACGTGGGGACCATGTGCCACCCACAATTTTCTGCAGCAGTTGTTCAGGATCATAACAAAATAAATTT
TTTGGTTGCATTGGCAATGGCCCATGAGCTGGGTCATAATCTGGGCATGACTCATGATGAACAATTTTGT
ACTTGCGGGGCTAAATCATGCATTATGTCTGCGACACTAAGCTGTGAAGGTTCCTATCGGTTCAGCAATT
GTAGTCGGGAGGAAAATCGGAGGTATCTTATTAATAAAATGCCTCAATGCATTCTCATCAAACCCTCAAG
AACTGATATTGTTTCACCTCCAGTTTGTGGAAATTCCTTGGTGGAGGTGGGAGAAGATTGTGACTGTGGC
TCTCCTGGATATTGTCGAAATCCGTGCTGCAATGCCGCAACATGTAAACTGACACCAGGGTCACAATGTG
CAGATGGAGAGTGTTGCGACCAATGCAGATTTACGAGAGCAGGAACAGAATGCCGGCCAGCAAGGGATGA
GTGTGATAAGGCTGATCTCTGCACTGGCCAATCTGCTGAGTGTCCCGCAGATCAGTTCCAAAGGAATGGA
CAACCATGCCAAAACAACAGTGGTTACTGCTACAATGGGATATGCCCCGTCATGAGAAATCAATGTATTT
CTCTCTTTGGGTCACGTGCAATTGTGGCTGAAGATGCATGTTTTCAGTTTAATAGTCTGGGCATTGATTA
TGGCTACTGCAGAAAGGAA---------AACGGTAGAAAGATTCCATGTGCCCCAGAAGATGTAAAATGT
GGCAGGTTATACTGCTTCGATAATTTACCTGAACACAAGAATCCTTGCCAAATCTTCTATACACCCAGAG
ATGAAGATAAGGGAATGGTTGATCCTGGAACAAAATGTGAAAATGGAAAGGTCTGCATCAATGGGAAGTG
TGTTGATGTGAATACAGCCTAT

>Echis ocellatus AM039692.1
ATGATGCAAGTTCTCTTAGTAACTATATGCTTAGCAGTTTTTCCATATCAAGGGAGCTCTATAATCCTGG
AATCTGGGAACGTTAATGATTATGAAGTAGTGTATCCACAAAAGGTCACTGCACTGCCCAAAGGAGCAGT
TCAGCAAAAGTATGAAGATGCCATGCAATATGAATTTGAAGTGAATGGACAGCCAGTGGTCCTTCACCTA
GAAAAAAATAAAGATCTTTTTTCAGAAGATTACAGTGAGACTCATTATTCACCTGATGGCAAAGAAATTA
CAACAAACCCTCCAATTGAGGATCACTGCTATTATCATGGACGGATCCAGAATGATGCTCACTCAACTGC
AAGCATCAGTGCATGCAATGGTTTGAAAGGACATTTCAAGCTTCGAGGGGAGACGTATTTAATTGAACCC
TTGAAGATTCCTGACAGTGAAGCCCATGCAGTCTACAAATATGAGAACATAGAAAAAGAGGATGATGCCC
CCAAAATGTGTGGGGTAACCCAGACTAATTGGGAATCAGATGAGCCCATCAAAGAGGCCTCTCAGTTAGT
TGCTACGTCTGATCAACAAAGATACTATGACCACAGATACATTAAGTATTTCATAGTTGTGGACCACAGA
ATGGTTGAGAAATACAATGGTAATTTAAGAACGATAAGAAGAAGAATATATCAACTTGTCAACATTTTAA
ATGAGATATACTTACCTTGGAATATTCGTGCACCACTGGTTGGCATAGAATTTTGGAACCAAAGAGATTT
GATTAATGTGACGTCATCAGCACCATATACTTTGGACTTATTTGGAAAATGGAGAGCATCAGATTTGCTG
AATCGCAAAATACATGATTATACTCACTTACTCACGGCCATTGTTTTTGTTGAACAAATATTAGGAATGG
CTCACATAGCCACCATGTGCCATTCAGAACTTTCTGTAGGACTTGTTCAGGATTATATGCCATCAGAGCA
CGTGGTTGCAGCTATAATGGTCCACGAGATGGGTCATAACCTGGGCATTAGTCATGATGAAAAATACTGT
AATTGTGGTGCTGACTCATGCATTATGTATCCTCAGATAAGCATTCCACCTCCTGTGTATTTCAGCAATT
GTAGTTGGGAGCAATATCAGAATTTTCTTACTATTTATAAACCAGATTGCACTCTCATCAGACCCTCGAG
AACTGATATTGTTTCACCTCCAGTTTGTGGAAATGATATTTTGGAGCAGGGAGAAGAATGCGACTGTGGC
TCTCCTGAAAAGTGTCAAGATCCGTGCTGCGATGCTGCATCATGTAAACTACACTCATGGATAGAGTGTG
AATTTGGAGAGTGTTGCGACCAATGCAGATTTAAGCCAGCAGGAACAGAATGCCGGGGAATAAGAAGTGA
GTGTGACCTGCCTGAATACTGCACTGGCCAATCTGTTGACTGTCCTATAGATCACTTCCATAGGAATGGA
AAACCATGCCTAAACAACAATGGTTATTGCTACAATGGGACATGCCCCATGATGCAGAATCAATGTCATG
CTCTCTTTGGTCCAAATGCAGCTGTGGCTCAAGATGCATGTTTTGAGGAGAACAAGAAAGGCAAATCTTA
TTTCTACTGCAGAAAGGAA---------AATGATGTGAAAATTCCATGTGCACCAGAGGATATAAAGTGT
GGCAGGTTATTCTGCGAAATTGTTAAAAATACATGCAAATACGAT---------------TATTCAGAAG
ACCCAGATTATGGAATGGTTGGTCAAGGAACAAAATGTGAAGATGGAAAGGTCTGCAGCAACAGGCACTG
TGTTGATGTGACTACAGCCTAC

>Echis ocellatus AM039693.1
ATGATCCAAGTTCTCTTGGTAACTATATGCTTAGCAGTTTTTCCATTTCAAGGGAGCTCTAAAACCCTGA
AATCTGGGAATGTTAATGATTATGAAGTAGTGAATCCACAAAAAATCACTGGGTTGCCTGTAGGAGCTTT
TAAGAAAAAGTATGAAGACGCTGTGCAATATGAATTTGAAGTGAATGGAGAGCCAGTGGTCCTTCATCTG
GAAAAAAATAAAGGACTTTTTTCAGAAGATTACAGTGAGACTCATTATTCCCCTGATGGCAGCGAAATTA
CAACAAACCCTCCAGTTGAGGATCACTGCTATTATCATGGACGCGTCCAGAATGATGCTGACTCAACTGC
AAGCATCAGCACATGCAATGGTTTGAAAGGATTTTTTACGCTTCGTGGGGAGACGTACTTAATTGAACCC
TTGAAGGTTCCCGACAGTGAATCCCATGCAGTCTACAAATATGAAGATGCCAAAAAAAAGGATGAGGCCC
CCAAAATGTGTGGGGTAACCCTGACTAATTGGGAATCAGATGAGCCCATCAAAAAGGCTTCTCATTTAGT
TGCTACTTCTGAACAACAGCATTTTCACCCA---AGATACGTTCAGCTTGTCATAGTTGCAGACCACTCA
ATGGTCACGAAAAACAACAATGATTTAACTGCTTTAACAACATGGATACATCAAATTGTCAACGATATGA
TTGTGATGTACAGAATTCTGAATATTCATATAACACTGGCTAACGTAGAAATTTGGTCCAGTGGAGATTT
GATTGCTGTGACATCATCAGCACCTACTACTTTGAGGTCATTTGGAGAATGGAGAGCGAGAAATTTGGTG
AATCGCATAACGCATGATAATGCTCAATTAATCACAGCCGTTCACCTTGAT---AACCTTATAGGATACG
GTTACTTAGGTACTATGTGCGATCCACAATCGTCTGTAGCAATTACTGAGGATCATAGCACAGATCATCT
TTGGGTTGCAGCTACAATGGCCCATGAGATGGGTCATAATCTGGGTATGAATCATGATGGAAATCAGTGT
AATTGTGGTGCTGCCGGATGCATTATGTCTGCGATCATATCACAATACCGTTCCTATCAGTTCAGTGATT
GTAGTATGAATGAATATCGCAACTATATTACTACTCATAACCCACCATGCATTCTCAATCAAGCCCTGAG
AACAGATACTGTTTCAACTCCAGTTTCTGAAAATGAACTTTTGCAGAATTCTGTA---------------
------------------AATCCATGCTATGATCCTGTAACATGTCAACCAAAAGAAAAGGAAGACTGTG
AATCTGGACCATGTTGTGATAACTGCAAATTTCTGAAGGAAGGAACAATATGCAAGATGGCAAGGGGTGA
T---AACATGCATGATTACTGCAATGGCAAAACTTGTGACTGTCCCAGAAATCCTTACAAAGGCGAACAT
GATCCGATG-------------------------------------------------------------
----------------------------------------------------------------------
----------------------------------------------------------------------
------------------------------------------------------------GAATGGCCTG
CACCAGCAAAAGGCAGTGTGTTGATG--------------------------------------------
----------------------

>Echis ocellatus AM039694.1
ATGATCCAAGTTCTCTTGGTAACTGTATGTTTAGCAGTTTTTCCATATCAAGGGAGCTCTATAATCCTGG
AATCTGGGAATGTTAATGATTATGAAGTTGTGTATCCACAAAAAGTCACTGCATTGCCCAAAGGAGCAGT
TCAGCAAAAGTATGAAGACACCATGCAATATGAATTTAAAGTGAATGGAGAGCCAGTGATCCTTCACATG
GAAAAAAATAAATATCTTTTTTCAGAAGATTACAGTGAGACTCATTATTCCCCTGATGGCAGAGAAATTA
CAACAAACCCTCCAGTTGAGGATCACTGCTATTATCATGGACGCATTCAGAATGATGCTGACTCAACTGC
AAGCATCAGTGCATGCAATGGTTTAAAAGGACATTTCAAGCTTCGAGGGGAGACGTACTTAATTGAACCC
TTGAAGATTCCCGACAGTGAAGCCCATGCAGTCTACAAATATGAGAACATAGAAAAAGAGGATGAGGCCC
CCAAAATGTGTGGGGTAACCCAGACTAATTGGGAATCACATGAGCCCATCAAACAGGCCTCTCCGTTAGT
TGCTACTTCTGAACAAAAAAGTTACTATGACCGCAGACACATTAGGCTTGTCATAGTTGCAGACCACAGC
TTGTTCGGGAGATACAACAATGATTCAAATGCTGTAAGAGCAAGAATATATCAAATTGTCAACATTTTAA
ATGAGATTTACATATTTCTGCACATTCGTGTAGCACTGGTTGGCATAGAATTTTGGACCAACGGAGATTT
GATTAATGTGACATCAGAAGCGGAGGATACTTTGTACTCATTTGGCGATTGGAGAGCATCAGATTTGATG
AGACGCAAAAGACATGATAATGCTCAGTTATTCACGGCTATTGATATCAGTAATTCAACTATAGGAATAG
CTCACCTATCCAGCATGTGCCTGGGAACGTATTCTGTAGGAGTTGTTGAGGATTTTAGCCCAATAGTTCA
TGCGGTTGCAGCTACAATGGCCCACGAAATAGGTCATAACTTG---ATGTATCATGATGAAAATCAGTGT
GAC---GGTGCTAATTCATGCATTATGTCTCCCTTCATAAGCAATCCACCTCCCAAGTATTTCAGCAATT
GTAGTTGGCAGTATTATCAGGATTTTCTTACTATATATCATCCAGATTGCACTCTCATCAGACCCTCAAG
AACTGATATTGTTTCACCTCCAGTTTGTGGAAATGACCTTTTGGAGGAGGGAGAAGAATGTGACTGTGGC
TCTCCTGCAAATTGTCAATATCCATGTTGCGATGCTGCATCGTGTAAACTACACCCATGGGTAGAGTGTG
AAACTGGAGAGTGTTGCGACCAATGCAGATTTAAGCCAGCAGGAACAGAATGCCGGGGAATAAGAAATGA
GTGTGACCTGCCTGAATACTGCACTGGCCAATCTGCTGAGTGTCCTATAGATCGCTCCCATAGGAATGGA
AAACCATGCCTAAACAACTATGGTTACTGCTACAATGGGACATGCCCCATCATGTATCACCAATGTTATG
CTCTCTTTGGTCCAAAAGCAGTTGTGGGTCAAGATGTATGTTTTGAGGAGAACAAGAGAGGTGAATCTTA
TTTCTACTGCAGAAAGGAA---------AATGATGTAAAGATACCATGTGCACCAGAGGATATAAAGTGT
GGGAGGTTATTCTGCAAACACGATATATATGAATGCAGATACGAT---------------TATTCAGAAA
ACCCAAATTATGGAATGGTTGAAGAAGGAACAAAATGTGGAGATGGAAAGGTCTGCAGCAAGAGGCATTG
TGTTGATGTGACTACAGCCTAC

>Echis ocellatus AM039695.1
ATGATGCAAGTTCTCTTAGTAACTATATGCTTAGCAGTTTTTCCATATGAAGGGAGCTCTATAATCCTGG
AATCTGGGAATGTTAACGATTATGAAATAGTGTATCCACAAAAAGTCACTGCAATGCCCATAGAAGCAAT
TCTGCAAAAGTATGAAGATGTCATGCAATATGAATTTGAAGTGAATGGAGAGCCAGTGGTCCTTCACCTG
GAAAAAAATAAAGATCTGTTTTCAGAAGATTATAGCGAGACTTATTATACCCCAGATGGCAGAGAAATTA
CAACAAACCTTCCAGTTGAGGATCACTGCTATTATCATGGACGCCTCCAGAATGATGCTCATTCATCTGC
AATCATCAGTGCATGCAATGGTCTGAAAGGACATTTCAAGCTTCGAGGGGAGACGTACTTAATTGAACCC
TTGAAGGTTCCCGACAGTGAAGCCCATGCAGTCTACAAATATGAGAACATAGAAAAAGAGGATGAGGCCC
CCAAAATGTGTGGGGTAACCCAGACTAATTGGGAATCAGATGAGCCCATCAAAGAGGCCTCTCAGTTATT
TGCTACTTCTGAACAAAAAAGTTACTATGACCGCAGACACATTGAGCTTGTCATAGTTGTGGACCACAGA
ATGGTCGAGAAATACAATGGTAATTTACGAAAGATAAGAAGAAGAATATATCAAATTGTCAACATTTTAA
ATCAGATTTACATATTTATGAACATTCGTGTACCATTGGTTGGGGTAGAATTTTGGACCAACGGAGATTT
GATTAATGTGACATCAGAAGCGGAGGCTACTTTAAACTCATTTGGAGAATGGAGAGCGTCATATTTGCTG
AGTCGCAAAAACCATGATCATGCTCAGTTATTCACGGCCATTGATTTGGAAGGACTAACTATAGGAATGG
CTCCCATGGCCGGCATGTGCCAGTCAGAACGTTCAGTAGGAATTTTTGAGGATTATAGCCCAGTTGACCA
TGTGGTTGCAGTTATAATTGCCCATGAGATGGGTCATAACCTGGGCATTTTTCATGATGTACATCAGTGT
AACTGTGGTGCTAACTCATGCATTATGTATGCCAAGATAAGCAATCCACCTCCCATGTATTTCAGCGATT
GTAGTCAGGAACAATATCAGTTTTTTCTTGATAATTATAAACCAGATTGCACTCTCATCAGACCCCCGAG
AACTGATATTGTTTCACCTCCAGTTTGTGGAAATGACCTTTTGGAGAAGGGAGAAGAATGTGACTGTGGC
TCTCCTGAAAATTGTCAAAATCCATGCTGCGATGCTGCATCGTGTAAACTACACTCATGGATAGAGTGTG
AATTTGGAGAGTGTTGTGAACAATGCAGATTTAAGCCAGCAGGAACAGAATGCCGGGGAATAAGAAATGA
GTGTGACCTGCCTGAATACTGCACTGGCCAATCTGCTGAGTGTCCTATAGATCGCTCCCATAGGAATGGA
AAACCATGCCTAAACAACTATGGTTACTGCTACAATGGGACATGCCCCATCATGTATCACCAATGTTATG
CTCTCTTTGGTCCAAAAGCAGTTGTGGGTCAAGATGTATGTTTTGAGGAGAACAAGAGAGGTGAATCTTA
TTTCTACTGCAGAAAGGAA---------AATGATGTAAAGATACCATGTGCACCAGAGGATATAAAGTGT
GGGAGGTTATTCTGCAGACACGATATATATGAATGCAGATACGAT---------------TATTCAGAAA
ACCCAAATTATGGAATGGTTGAAGAAGGAACAAAATGTGGAGATGGAAAGGTCTGCAGCAAGAGGCATTG
TGTTGATGTGACTACAGCCTAC

>Echis ocellatus AM039696.1
ATGATGCAAGTTCTCTTAGTAACTATATGCTTAGCAGTTTTTCCATATCAAGGGAGCTCTATAATCCTGG
AATCTGGAAACGTTAATGATTATGAAATAGTGTATCCACAAAAAGTCACTGCATTGCCCATAGAAGCAAT
TCTGCAAAAGTATGAAGATGCCATGCAATATGAATTTGAAGTGAATGGAGAGCCAGTGGTCCTTCACCTG
GAAAAAAATAAAAATCTATTTACAAAAGATTACAGTGAGACTCATTATTCCCCAGATGGCAGAGAAATTA
CAACAAAACCTCTAATTGAGGATCACTGCTATTATCATGGACGGATCCAGAATGATGCTCACTCAACTGC
AAGCATCAGTGCATGCAATGGTTTGAAAGGACATTTCAAGCTTCAAGGGGAGACGTACTTAATTGAACCC
TTGAAGATTCCCGACAGTGAAGCCCATGCAGTCTACAAATATGAAAACATAGAAAAAGAAGATGAGGCCC
TGAAAATGTGTGGAGTAAAACACACTAATTGGGAATCAGATGAGCCCATCAAAGAGGCCTCTCAGTTATT
TGCTACTTCTGAACAACACAGATTCCGCGAA---AGATACATTGAGTTTTTCATAGTTGTGGACCAGAGA
ATGTACAATAAACACAACAATGATTCAGCTGCTATAAGAACATGGATATTTGAAATGCTCAACACTGTAA
ATGAGATATACTTACCTTGGAATATTCATGTACCACTGGTTGGCCTAGAATTTTGGACCCAAGGAGATTT
GATTAACGTGGTGTCATCAGCAGATAAAACTTTGGACTCATTTGGAGAATGGAGAAGAAGAGATCTGCTG
AATCGGAAAGCACATGATAATGCTCATTTAATCACAGCCATGCACTTTGATGCACAAACTCTAGGATTGG
CTTACACAGGCTCCATGTGCCACCCGAAGTATTCTACAGGAGTTTTTCAGGATAGTAGCGAAATAAATAT
TTTTGTTGCAATTACATTGGCCCATGAGCTGGGTCATAATCTGGGCATTAGTCATGACGTACCTTCCTGT
ACTTGCCAAACTAAGGCATGCATTATGTCTCCCTATTTAAGCGATCAACCGACCAAACTGTTCAGCAATT
GTAGTGAAATCCAGTATGAGAGGTTTCTTACTCAACGTAACCCAAAATGCATGATCAATAAACCCTTGAG
AACAGATATTATTTCACCTCCAGTTTGTGGAAATGGACTTTTGGAACGGGAAGAAGAATGTGACTGTGGC
TCTCCTGAAAATTGTCGAGATCCATGCTGTGATGCTGCATCATGTAAGCTACATTCATGGGTAGAGTGTG
AATCTGGAGAGTGTTGTGACCAATGCAGATTTAAGAGAGCAGGAACACTATGCCGGCCAGCAAGGGATGA
TTGTGACATGGCTGAAAGCTGCTCTGGCCACTCTGCTGACTGTCCCATAGATGGCTTCCATGCGAATGGA
CAACCATGCTCACACAACCTTGGTTACTGCTACAATGGGAAGTGCCCCCTCACGCTTTACCAATGTCGTG
CTTTCTTGGGGAAAGATGTAGTTGGGGTTCAAGAGTCATGTTTTCAGTATAATCGTCTGGGCAATACTTA
TGCCTACTGCAGAAAGGAA---------AACGGTAGAAAGATTCCATGTGCACCAAAAGATGAAAAATGT
GGCAGGTTATACTGCTCATATAAATCATTTGGAGACTACATTTCTTGCCTTCCCTGCTATAGAGCCAATG
AAGAAGATAAGGGAATGGTTGATGAAGGAACAAAATGTGGAGAGGGAAAGGTCTGCAGCAACGGGTATTG
TGTTGATCTGAATGTAGCCTAC

>Echis ocellatus AM039697.1
ATGATGCAAGTTCTCTTAGTAACTATATGCTTAGCAGTTTTTCCATATCAAGGGAGCTCTATAATCCTGG
AATCTGGAAACGTTAATGATTATGAAATAGTGTATCCACAAAAAGTCACTGCATTGCCCATAGAAGCAAT
TCTGCAAAAGTATGAAGATGCCATGCAATATGAATTTGAAGTGAATGGAGAGCCAGTGGTCCTTCACCTG
GAAAAAAATAAAAATCTATTTACAAAAGATTACAGTGAGACTCATTATTCCCCAGATGGCAGAGAAATTA
CAACAAAACCTCTAATTGAGGATCACTGCTATTATCATGGACGGATCCAGAATGATGCTCAATCAACTGC
AAGCATCAGTGCATGCAATGGTTTGAAAGGACATTTCAAGCTTCAAGGGGAGATGTACTTAATTGAACCC
TTGAAGATTCCTGACAGTGAAGCCCATGCAGTCTACAAATATGAAAACATAGAAAAAGAGGATGAGGCCC
TGAAAATGTGTGGAGTAAAACACACTAATTGGGAATCAGATGAGCCCATCAAAGAGGCCTCTCAGTTATT
TGCTACTTCTGAACAACGCAGATTCCGCGAA---AGATACGTTGAGTTTATCATAGTTGTGGACCAGAGA
ATGTACAATAAACACAACAATGATTCAGCTGCTATAAGAACATGGATATTTGAAATGCTCAACACTGTAA
ATGAGATATATTTACCTTGGAATATTCATGTACCACTGGTTGGCCTAGAATTTTGGACCCAAGGAGATTT
GATTAACGTGGTGTCATCAGCAGATAAAACTTTGGACTCATTTGGAGAATGGAGAAGAAAAGATCTGCTG
AATCGGAAAGCACATGATAATGCTCATTTAATCACAGCCATGCACTTTGATGCACAAACTCTAGGATTGG
CTTACACAGGCTCCATGTGCCACCCGAAGTATTCTACAGGAGTTTTTCAGGATAGTAGCGAAATAAATAT
TTTTGTTGCAATTACATTGGCCCATGAGCTGGGTCATAATCTGGGCATTAGTCATGACGTACCTTCCTGT
ACTTGCCAAACTAAGGCATGCATTATGTCTCCCTATTTAAGCGATCAACCGACCAAACTGTTCAGCAATT
GTAGTGAAATCCAGTATGAGAGGTTTCTTACTCAATATAACCCAAAATGCATGATCAATAAACCCTTGAG
AACAGATATTATTTCACCTCCAGTTTGTGGAAATGAACTTTTGGAACGGGAAGAAGAATGTGACTGTGGC
TCTCCTGAAAATTGTCGAGATCCATGCTGTGATGCTGCATCATGTAAGCTACATTCATGGGTAGAGTGTG
AATCTGGAGAGTGTTGTGACCAATGCAGATTTAAGAGAGCAGGAACACTATGCCGGCCAGCAAGGGATGA
TTGTGACATGGCTGAAAGCTGCTCTGGCCACTCTGCTGACTGTCCCATAGATGGCTTCCATGCGAATGGA
CAACCATGCTCACACAACCTTGGTTACTGCTACAATGGGAAGTGCCCCCTCACGCTTTACCAATGTCGTG
CTTTCTTGGGGAAAGATGTAGTTGGGGTTCAAGAGTCATGTTTTCAGTATAATCGTCTGGGCAATACTTA
TGCCTACTGCAGAAAGGAA---------AACGGTAGAAAGATTCCATGTGCACCAAAAGATGAAAAATGT
GGCAGGTTATACTGCTCATATAAATCATTTGGAGACTACATTTCTTGCCTTCCCTGCTATAGAGCCAATG
AAGAAGATAAGGGAATGGTTGATGAAGGAACAAAATGTGGAGAGGGAAAGGTCTGCAGCAACGGGTATTG
TGTTGATCTGAATGTAGCCTAC

>Echis ocellatus AM039698.1
ATGATCCAAGTTCTCTTGGTAACTATATGCTTAGCAGTTTTTCCATATCAAGGGAGCTCTAAAACCCTGA
AATCTGGGAATGTTAATGATTATGAAGTAGTGAATCCACAAAAAATCACTGGGTTGCCTGTAGGAGCTGT
TAAGAAAAAGTATGAAGACGCTGTGCAATATGAATTTGAAGTGAATGGAGAGCCAGTGGTCCTTCATCTG
GAAAAAAATAAAGGACTTTTTTCAGAAGATTACAGTGAGACTCATTATTCCCCTGATGGCAGCGAAATTA
CAACAAACCCTCCTGTTGAGGATCACTGCTATTATTATGGACGCATCCAGAATGATGCTGACTCAACTGC
AAGCATCAGTGCATGCAATGGTTTGAAAGGATTTTTTACGCTTCGTGGGGAGACTTACTTAATTGAACCC
TTGAAGGTTCCCGACAGTGAATCCCATGCAGTCTACAAATATGAAGATGCCAAAAAAAAGGATGAGGCCC
CCAAAATGTGTGGGGTAACCCTGACTAATTGGGAATCAGATAAGCCCATCAAAAAGGCTTCTCATTTAGT
TGCTACTTCTGAACAACAACATTTTGACCCA---AGATACATTCAGCTTGTCATAGTTGCAGACCACGCA
ATGGTCACGAAAAACAACAATGATTTAACTGCTATAACAACATGGATACATCAAATTGTCAACGATATGA
TTGTGATGTACATAGATTTGAATATTCATATAACACTGGCTGCCGTAGAAATTTGGTCCAATGGAGATTT
GATTACTGTGACATCATCAGCACGTGAAATTTTGAACTCATTTGGAGAATGGAGACAGAGAGATTTGGTG
AATCGCATAACGCATGATAATGCTCAGTTACTCACAGCCGTTAACCTCAATGGTGATACTATAGGAAGAG
CTTACATGGAGAGCATGTGTGATCCAAAGAAATCTGTAGGAATTAATCAGGATCATAGCACAGTACATCT
TTTGGTTGCAGTTACAATGGCCCATGAGCTGGGTCATAATCTGGGTATGGATCATGATGAAAATCAGTGT
AATTGTGGTGCTTCCGGATGCGTTATGTCTGGGGAGCTAAGGGCACAAGATTCCTATCACTTCAGTGATT
GTAGTAAGAATGAATATCAGAGCTATATTGCTACTTATAACCCACAGTGCATTCTCAATCAACCCTTGAG
AACAGATACTGTTTCAACTCCAGTTTCTGAAAATGAACTTTTGCAG------------------------
----------------------------------------------------------------------
-----------------------------TTTTTGAGAGCACGAACAGTAAGCAAGAGAGCAGTGAGTGA
T---GACATGGATGATTACTGCTCTGGCATAACTTCTGACTGTGCCAGAAATCCTACAAAGGCTAAGCAA
CAGAGATGGAACGATCTGCAG-------------------------------------------------
----------------------------------------------------------------------
----------------------------------------------------------------------
----------------------------------------------------------------------
----------------------------------------------------------------------
----------------------

>Echis ocellatus AM039699.1
ATGATGCAAGTTCTCTTAGTAACTATATGCTTAGCAGTTTTTCCATATCAAGGGAGCTCTATCATCCTGG
AATCTGGGAACGTTAATAATTATGAAGTAGTGTATCCACAAAAGGTCACTGCATTGCCCAAAGGAGCAAT
TCAGCAAAAGTATGAAGATACCATGCAATATGAATTTAAAGTAAAAGGAGAGCCAGTGGTCCTTCACCTG
GAAAAAAATAAAGATCTTTTTTCAGAAGATTACAGCGAGACTCATTATACCCCAGATGGCAGAGAAATTA
CAACAAACCCTCCAGTTGAGGATCACTGCTATTATCATGGACGCATCCAGAATGATGCTCACTCATCTGC
AAGCATCAGTGCATGCAATGGTTTGAAAGGACATTTCAAGCTTCAAGGGGAGACGTACTTTATTGAACCC
TTGAAGATTCCTGATAGTGAAGCCCATGCAGTCTACAAATATGAAAACATAGAAAAAGAGGATGAGGCCC
CCAAAATGTGTGGGGTAACCCAGACTAATTGGGAACCAGATGAGCCCATCAAAGAGGCCTCTCAGTTAGT
TGCTACTTCTGAACAAAGAAGTTACTATGACAACAGATACGTTAAGTTTTTCATAGTTGTAGACCACAGC
ATGGTCACAAAATACAACAATGATTTAACTGCTATAAGAACAAGAATATATGAAATGCTCAACACTGTAA
ATGAGATTTACCTATATCTGCACATTCGTGTACCATTGGTTGGGGTAGAATTTTGGACCAACGAAGATTT
GATTAATGTGACATCAAAAGCGGAGGATACTTTGTACTCATTTGGCGATTGGAGAGCGTCAAATTTGATG
AGACGCAAAAGACATGATAATGCTCAGTTATTCACGGCCATTGATATCAGTAATTCAACTATAGGAATAG
CTCACGTATCCAGCATGTGCCAGGCAACACGTTCTGTAGGAGTTGTTGAGGATTATAGCCCAATAGTTCG
TGAAGTTGCAGTTACAATGGTCCATGAGATGGGTCATAACTTGGGAATGTATCATGATGGAAATCAGTGT
GACTGTGGTGCTAAGTCATGCATTATGTATCCCTTCATAAGCGATCCACCTCCCATGTATTTCAGCAATT
GTAGTCGGCACTATTATCAGAATTTTCTTACTGATTATAAACCAGATTGCACTCTCATCAGACCCCCGAG
AACTGATATTGTTTCACCTCCAGTTTGTGGAAATGAACTTTTGGAGAAGGGAGAAGAATGTGACTGTGGC
TCTCCTGCAAATTGTCGATATCCATGCTGCGATGCTGCATCGTGTAAACTACACTCATGGGTAGAGTGTG
AATCTGGAGAGTGTTGTGACCAATGCAGGTTTAGGCCAGCAGGAACAGAATGCCGGGGAATAAGAAGTGA
GTGTGACCTGCCTGAATACTGCACTGGCCAATCTGCTGACTGTCCTACGGATGTTTTCCACAGGGATGGA
AAACCATGCCTAAGCAACTATGGTTACTGCTACAATGGGACATGCCCCATCATGCAATATCAATGTTATG
CTCACTTTGGTCCAAATGCAACTGTGGGTGAAGATGTATGTTTTGAGTGGAACAAGAAAGGCAAAAGTGA
TTTCTACTGCAGAAAGGAA---------AATGATGTGAAAATTCCATGTGCACCAGAGGATGTAAAGTGT
GGCAGGCTTTTCTGTGAAACTAAGCCAAATGAATGCAAACATCCT------------------------T
ACGGAGATGAGGGAATGGTTGATCCTGGAACAAAATGTGAAGATGGAAAGGTCTGCAGCAATGGGAAGTG
TGTTGATGTGACTACAGCCTAC

>Echis ocellatus AM039700.1
----------------------------------------------------------------------
--------AACGTTAATGATTATGAAGTAGTGTATCCACAAAAAGTCACTGCATTGCCCAAAGGAGCAAT
TCAGCAAAAGTATGAAGACACCATGCAATATGAATTTAAAGTAAAAGGAGAGCCAGTGGCCCTTCACCTG
GAAAAAAATAAAGATCTTTTTTCAGAAAATTACAGCGAGACTCATTATTCCCCTGATGGCAGAGAAATTA
CAACAAACCCTCCAGTTGAGGATCACTGCTATTATCATGGACGCATCCTGAATGATGCTGACTCATCTGC
AAGCATCAGTGCATGCATTGGTTTGAAAGGACATTTCAAGCTTCGAGGGGAGACGTACTTTATTGAACCC
TTGAAGATTCCTGACAGTGAAGCCCATGCAGTCTACAAATATGAAAACATAGAAAAAGAAGATGAGGCCC
CGAAAATGTGTGGAGTAAAACACACTAATTGGGAATCAGATGAGCCCATCAAAGAGGCCTCTCAGTTAGT
TGCTACTTCTGAACAACAAACATTCTTGGATGCCAAATACATTGAGCTTGTCGTAGTTGCAGACCATGAA
ATGTTCAGGAAATACAACAGTGATTCAACTGCTGTAAGAACAAGAATATATGAAATTGTCAACATTATAA
ATGAGATGTTCATACCTTTGAATATTCGTGTAGCATTGGTTGTCCTAGAAATTTGGTCCAACAGAGATTT
GATTACCGTTCAGCCGGCAACAACTGTTACTTTGGAGTCATTTGGAAAATGGAGAGAGAGTGTTTTGCTG
AATCGCAAAAACCATGATAGCGCTCAGTTACTCACGGGCATTGGCTTCAATGGATTAACTATAGGAAAAG
GCTACGTAAACAGCATGTGCAATCCGAAGTATTCTGTAGGAATTGTTCAGGATCATAGCACAGTAAATCT
TTTGGTTGCAAGTACAATGGCCCATGAGCTGGGTCATAATCTGGGCATGAGTCATGACACAAGTTCCTGT
ACTTGCCATGGTAACTCATGCGTTATGTCTGCCGTGCTACGTGATCCAGCTTCCAGATTGTTCAGCGATT
GTAGTCAGGCTCAATTACAGAGTTATCTTATTAATTATACCCCACAATGCATTCTCAATGAACCCTTAAG
CACTGATATTGTTTCACCTCCAGTTTGTGGAAATGAACTTTTGGAGGTGGGAGAAGAATGTGACTGTGGC
TCTCCTGCAAATTGTCAAGATCCACTCTGTGATGCTGCATTGTGTAAACTACACTTGTGGGTAGAGTGTG
AATCTGGAGAGTGTTGTCAGCAAGGCAGATTTAAGAGTGCAGAAACAGAATGCCGCATAGCAAGGAGTGA
GTGTGACCTGCCTGAATACTGCACTGGCCAATCTGCTGACTGTCCTACAGATCACTTTCATAAGAATGGA
CAACCATGCCTAAACAACTATGGTTACTGCTACAATGGGAAATGTCCCATCATGTATCACCAATGTTATG
CTCTCTTTGGTACAAATGCAACTGTGGGTCAAGATGGATGTTTTGAGTGGAACAAGAAAGCCGAATCTTA
TTTCTACTGCAGAATGGAA---------AATGATGTAAGGATTCCATGTGCACCAGAGGATATAAAATGT
GGCAGGTTATTCTGCGAAATTATTGAAAATACATGCAAATATGAC---------------TATTCAGAAG
ACCCAAATTATGGAATGGTTGATGAAGGAACAAAATGTGGAGATGGAAAGGTCTGCAGCAACAGGCACTG
TGTTGATGTGACTACAGCCTAC

>Echis ocellatus AM039701.1
ATGATCCAAGTTCTCTTGGTAATTATATGCTTAGCAGTTTTTCCATATCAAGGTTGCTCTATAATCCTGG
AATCTGGGAACGTTAATGATTATGAAGTTGTGTATCCACAAAAAGTCGCTGCATTGCCCAAAGGAGCAAT
TCAGCAAAAGTATGAAGATGCCATACAATATGAATTTGAAGTGAAGGGAGAGCCAGTGGTCCTTCACCTA
GAAAAAAATAAAGGACTTTTTTCAGAAGATTACAGTGAGACTCATTATTCGCCTGATGACAGAGAAATTA
CAACAAAACCTTCAGTTGAGGATCACTGCTATTATCATGGACGCGTCCAGAATGATGCTGAGTCAACTGC
AAGCATCAGTGCATGCAATGGTTTGAAAGGACACTTCACGCTTCGAGGAGAGACGTACTTTATTGAACCC
TTGAAGATTCCCGACAGTGAAGCCCATGCAGTCTACAAATATGAAAACATAGAAGAAGAGGATGAGGCCC
CCAAAATGTGTGGGGTAAAACAGAGTAATCGGGAATCAGATGAGCCCATCAAAAAAGCTTCTGGGTTAAT
TGTTCCTTCTCAAAAACGAAGATTAGACCAA---AAATTCATTGAGCTTGTCATGGTTGTGGACCACAGT
ATGGTCACAAAATACAACAATGATTCAACTGCTGTAAGAACATGGATATATGAAATGGTCAACACTGTAA
ATGAGATATACTTACCTTTGAATATTCGTGTACCACTGGTTGGCATAGTATTTTGGTCCAACAGAGATTT
GATTAATGTGACATTCACAGCAGATGATACTATGGACTCATTTGGAGAATGGAGAGCATCATATTTGCTG
AATCGAAAAAGACATGATTATGCTCAGTTACTCACGAACATAACATTGGATTTTGACTCTTTGGGAATGG
CTTTCATTGATGGCATGTGCAAATCAGATCGTTCTGTAGGACTTATTCGGGATGATAGCAGCACAACTTT
TAGGACAGCAGTTATAATGGCCCATGAGATGGGTCATAGTCTGGGCATGGAGCATGACTCAAGATCCTGT
AAATGTGCGGCTTCCCCATGCATTATGTCTAAGGCGCTAGGCAAACAACCGACCAAAGTATTCAGCAGTT
GTAGTTATGACGATTATAGGATGTATCTTGCTAAATATAAACCAAAATGCATTCTTGATCCACCCTTGAG
AAAAGATATTGCTTCACCTGCAGTTTGTGGAAATAAAATTTGGGAGGAAGGAGAAGAATGTGACTGTGGC
TCTCCTGAAGATTGTCGAAATCCATGCTGTGATGCTGAAACATGTGAACTTTTTCCAGCGGCAGAATGTG
CAGATGGACCGTGTTGTCACAAGTGCAAGATTAGGACAGCAGGAACAATATGCCGGCCAGCAAGGGATGA
GTGTGATGTCACTGAACACTGCACTGGCCAATCTGCTGAGTGTCCCAGAAATGAGTTGCAAAGGAATGGA
GAACCATGCCTAGACAAGTTGGGTTATTGCTACAATGGAGATTGCCCCATCATGAGAAACCAATGCATTT
CTCTCTTTGGGTCACGTGCAACTGTGGCTGAAGATTCATGTTTTCAGCAGAACCTGAACGGCAGTGAACA
TGGCTACTGTGCAAAGGAA---------AATGGTAGAAAGATTCCATGTGCACCACAAGATGTAAAATGT
GGCAGATTATACTGCTTAGATAATTCATCTAGAAAAAAGAATCCTTGCAAGATGCACTATTTAAACGCGG
ATCAACATAAGGGAATGGTTGAACCTGGAACAAAATGTGAAGATGGAAAGGTTTGCATCAACAGGAAGTG
TGTTGATGTGAAGACAGCCTAC

>Gloydius halys AF367868.1
----------------------------------------------------------------------
----------------------------------------------------------------------
----------------------------------------------------------------------
----------------------------------------------------------------------
----------------------------------------------------------------------
----------------------------------------------------------------------
---------------------------------------------------------------GAGGCCC
CCAAGATGTGTGGGGTAACCCAG---AATTGGGAATCATATGAGCCCATCAAAAAGGCCTCTCAGTCAAA
TCTTACTCCTGCACATCAA---------------AGATACATTGAGCTTGTCATAGTTGCGGACCATGGA
ATGTTCACGAAATACAATGGCGATTCAGATAAGATAAGAGAATGGGTACGTCAAATGGTCAACACTGTGG
ATGAGATTTACAGTTATATGTATATCGATGTAGCATTGGCTGGGCTAGAAATTTGGTCCAACGAAGATTT
GATTAACGTGCAGCCAGCAGCGCCTCATACTTTGGACTCATTTGGAAAATGGAGAGAGAGAGATTTGCTG
CATCGCATACATCATGATAATGCTATGTTACTCACGGCCATTGACTTCGATGGACCAACTATAGGATTGG
CTTATGTGGGCACCATGTGCAAACCGAAGGGTTCTACAGGAGTTGTCCAGGATCATAGCACAATAAACCT
TCGGGTTGCAGTTACAATGGCCCATGAGATAGGTCATAATCTGGGCATTCATCATGACACAGGTTCCTGT
TCTTGCGGTGGTTACTCATGCATTATGTCTCCCGTGATAAGCCATGAACCTTCCAAATATTTCAGCGATT
GTAGTTATACCCAATGTTGGGACTTTATTATGAATCAGAAACCACAATGCATTCTCAATAAACCCTTGAG
AACAGATACTGTTTCAACTCCAGTTTCTGGAAATGAACTTTTGGAGGCCGGAGAAGAATGTGACTGTGGC
TCTCCTGGA---------AATCCGTGCTGTGATGCTGCAACCTGTAAACTGAGACAAGGAGCACAGTGTG
CAGAAGGACTGTGTTGTGACCAGTGCAGATTTATGAAAGAAGGAACAATATGCCGGAGAGCAAGGGGTGA
T---GACCTGGATGATTACTGCAATGGCATATCTGCTGGCTGTCCCAGAAATCCCTTCCATGCC------
----------------------------------------------------------------------
----------------------------------------------------------------------
----------------------------------------------------------------------
----------------------------------------------------------------------
----------------------------------------------------------------------
----------------------

>Gloydius halys D28870.1
ATGATACAGGTTCTGTTGATAACTATATGCTTGGCAGTTTTTCCCTTCCAGGGAAGCTCCATAGTTCTGG
ATTCCGGAAATCTTAATGAATTCGAGGTTGTTTATCCAGAAAAAGTTACTGCATTGCCCAGAGCAGCTGT
TAAAAATAAGTATGAGGACGCCATGCAATATGAATTTAAAGTTAATGGAGAGCCACTGCTTCTTCATCTG
GAACGGAATAAAGGACTTTTTTCCGATGATTACAGCGAGATTCATTATTCCCCCGATGCAAGAGAAATAT
CCGCATACCCATCCGTTGAAGATCATTGCTTCTATCATGGACGGGTTGAGAATGATGCTGACTCAACTGC
AAGTTTGAGTGCATGTGACGGATTGAAAGCACATTTCAAAATTCAGGGGGAGATGTATCTGATAGAACCC
TTGGAGGTTTCCGACACTGATGCACATGCAGTCTTCAAATATGAAAATGTTGAAAAAGAGGACGAGCCCC
CCAAAATGTGTGGAGTTACCCAG---AATTGGGAATCATATGAGTCTACTAAAAAAGCATCCCAGTTGAA
TGTTTCTCCCGACCAGCAAAGATTC---CCACAGAGATTTATTAAGCTTGCAATCTATGTGGACCACGGA
ATGTACACAAAATACGCAGGCAATTCTGAAAGGATAACAAAAAGGGTACATCAAATGATCAACAATATCA
ATATGATGTGCAGAGCTCTGAATATAGTTACTAGCCTGAGTGTCCTAAGGATTTGGTCCGAAAAAGATTT
GATAACTGTGAATGCATCCGCACCCAGCAGTTTGACCTTATTTGGAGCCTGGAGAGAGACAGTCTTGCTG
AATCGCACCAGTCATGATCATGCTCAGTTAATGACGGCCACTATCTTCAATGGAAACGTTATAGGAAGAG
CTCCCGTGGGCGGTATGTGTGACCCGAAGCGTTCTGTAGCAATAGTTCGGGATCATAATGCAATATTGTT
CATAGTTGCAGTTACAATGACCCATGAGATGGGTCATAATCTGGGCATGCATCATGATGAAGATAAATGT
AATTGTAAC------ACATGCATTATGTCTAAAGTGTTAAGCCGCCAACCTTCCTATGAGTTCAGTGATT
GTAATGAGAATGAATATCAGACGTATGTTACTGATCATAGCCCACAATGCATTCTCAATGACCCCTTGAG
ACCAGATACTGTTTCAACTCCAGTTTCTGGAAATGAACTTTTGGAGGCCGGAGAAGAGTGTGACTGTGGC
TCTCCTGGA---------AATCCGTGCTGCGATGCTGCAACCTGTAAACTGAGACAGGGGGCACAGTGTG
CAGAAGGACTGTGTTGTGACCAGTGCAGATTTATGAAAAAAGGAACAGTATGCCGGATAGCAAGGGGTGA
T---GACATGGATGATTACTGCAATGGCATATCTGCTGGCTGTCCCAGAAATCCCTTCCATGCC------
----------------------------------------------------------------------
----------------------------------------------------------------------
----------------------------------------------------------------------
----------------------------------------------------------------------
----------------------------------------------------------------------
----------------------

>Gloydius halys AF051787.1
ATGATCCAAGTTCTCTTGGTGACTATATGCTTAGCAGCTTTTCCATATCAAGGGAGCTCTATAATCCTGG
AATCTGGGAACGTGAATGATTATGAAGTAGTGTATCCACGAAAAGTCACTGCATTGCCCAAAGGAGCAGT
TCAGCCAAAGTATGAAGACGCCATGCAATATGAATTTAAAGTGAATGGAGAGCCAGTGGTCCTTCATCTT
GGAAAAAATAAACAACTTTTTTCAAAAGATTACAGCGAGACTCATTATTCCCCTGATGGCAGAGAAATTA
CAACAAACCCCCCGGTTGAGGATCACTGCTATTATCATGGACGCATCGAAAATGATGCTGACTCAACTCG
AAGCATCAGTGCATGCAATGGTTTGAAAGGACATTTCAAGCTTCAAGGGGAGACGTACCTTATTGAACCT
TTGAAGCTTTCCGACAGTGAAGCCCATGCAGTCTACAAATATGAAAACATATTAAAAGAGGATGAGGCCC
CCAAAATGTGTGGGGTAACCCAG---AATTGGGAATCATATGAGCCCATCAAAAAGGCCTCTCAGTTAAA
TCTTACTCCTGAACAACAAAGATATAACCCCTTCAGATTCGTTGAACTTGTGCTAGTTGCGGACAAAGGA
ATGGTCACAAAAAACAATGGCGATTTAAATAAGATAAAAACAAGAATGTATGAACTTGCCAACAATCTGA
ATGATATATACAGATATATGTACATTCATGTAGCACTGGTTGGCGTAGAAATTTGGTCCGATGGAGATAA
GATTACTGTGACGCCAAACGTCGATGACACTTTGAGCTCATTTGCAGAATGGAGAAAAACACATTTGCTG
ACTCGCAAAAAACATGATAATGCTCAGTTACTCACGGCCATTGACTTCAATGGACCAACTATAGGATACG
CTTACATTGCCAGCATGTGCCACCCGAAGCGTTCTGTAGGAATTGTTCAGGATTATAGCCCAATAAATCT
TGTGCTTTCTGTTGTAATGGCCCATGAGATGGGTCATAATCTGGGCATTCATCATGACCACAGTTACTGT
TCTTGCGGTGATTATGCATGCATTATGGGTGCCACAATAAGCCATGAACCTTCCACATTTTTCAGCAATT
GTAGTTATATCCAATGTTGGGATTTTATTATGGATCACAACCCAGAATGCATTGTCAATGAACCCTTGGG
AACAGATATTGTTTCACCTCCAGTTTGCGGAAATGAACTTTTGGAGGTGGGAGAAGAATGTGACTGTGGC
ACTCCTGAAAATTGTCAAAATGAGTGCTGCGATGCTGCAACGTGTAAACTGAAATCAGGGTCACAGTGTG
GGCATGGAGACTGTTGTGAGCAATGCAAATTTAGCAAATCAGGAACAGAATGCCGGGAATCAATGAGTGA
ATGTGACCCGGCTGAACACTGCACTGGCCAATCTTCTGAGTGTCCTGCAGATGTCTTCCATAAGAATGGA
CAACCATGCCTACATAACTACGGTTACTGCTACAATGGGAATTGCCCCATCATGTATCACCAATGTTATG
CTCTCTGGGGGGCCGATGTTTATGAGGCTGAAGATTCATGTTTTGAGAGTAACAAGAAAGGCAATTATTA
TGGCTACTGCAGAAAGGAA---------AATGGTAAAAAGATTCCATGTGCACCAGAAGATGTAAAATGT
GGAAGGTTATACTGCAAAGATAATTCACCTGGACAAAATAATCCTTGCAAGATGTTCTATTCCAACGAAG
ATGAACATAAGGGAATGGTTCTTCCTGGAACAAAATGTGGAGATGGAAAGGTCTGCAGCAACGGGCATTG
TGTTGATGTGGCTACAGCCTAC

>Gloydius halys AF051788.1
ATGATCCAAGTTCTCTTGGTGATTATATGCTTAGCAGCTTTTCCTTATCAAGGGACCTCTATAATCCTGG
AATCTGGGAACGTGAATGATTATGAAGTTGTCTATCCACGAAAAGTCACTGCATTGCCCAAAGGAGCAGT
TCAGCCAAAGTATGAAGATGCCATGCAATATGAATTGAAAGTGAATGGAGAGCCAGTGGTCCTTCACCTG
CCCAAAAATAAAGCCCTTCCTTCAAAAGATTACATTGAGACTCATTATTCCCCTGATGGCAGAAAAATTA
CAACAAACCCTCCGGTTGAGGATCACTGCTATTATCATGGACGCATCCAGAATGATGCTGACTCAACTGC
AAGCATCAGTGCATGCAATGGTTTGAAAGGACATTTCAAGCTTCAAGGGGAGACGTACCTTATTGAACCC
TTGAAGCTTTCCAACAGTGAAGCCCATGCAGTCTACAAATATGAAGATGTAGAAAAAGAGGATGAGGCCC
CCAAAATGTGTGGGGTAACCCAG---AATTGGGAATCATATGAGCCCATCAAAAAGGCCTCTCAGTCAAA
TCTTACTCCTGCACATCAA---------------AGATACATTGAGCTTGTCATAGTTGCGGACCATGGA
ATGTTCACGAAATACAATGGCGATTCAGATAAGATAAGAGAATGGGTACGTCAAATGGTCAACACTGTGG
ATGAGATTTACAGTTATATGTATATCGATGTAGCATTGGCTGGGCTACAAATTTGGTCCAACGAAGATTT
GATTAACGTGCAGCCAGCAGCGCCTCATACTTTGGACTCATTTGGAAAATGGAGAGAGAGAGATTTGCTG
CATCGCATACATCATGATAATGCTATGTTACTCACGGCCATTGACTTCGATGGACCAACTATAGGATTGG
CTTATGTGGGCACCATGTCAAACCCGAAGGGTTCTACAGGAGTTGTCCAGGATCATAGCACAATAAACTT
CCGGGTTGCAGTTACAATGGCCCATGAGATAGGTCATAATCTGGGCATTCATCATGACACAGGTTCCTGT
TCTTGCGGTGGTTACTCATGCATTATGTCTCCCGTGATAAGCCATGAACCTTCCAAATATTTCAGCGATT
GTAGTTATACCCAATGTTGGGACTTTATTATGAATCAGAAACCACAATGCATTCTCAATAAACCCTTGAG
AACAGATACTGTTTCAACTCCAGTTTCTGGAAATGAACTTTTGGAGGCCGGAGAAGAATGTGACTGTGGC
TCTCCTGGA---------AATCCGTGCTGTGATGCTGCAACCTGTAAACTGAGACAAGGAGCACAGTGTG
CAGAAGGACTGTGTTGTGACCAGTGCAGATTTATGAAAGAAGGAACAATATGCCGGAGAGGAAGGGGTGA
T---GACCTGGATGATTACTGCAATGGCATATCTGCTGGCTGTCCCAGAAATCCCTTCCATGCC------
----------------------------------------------------------------------
----------------------------------------------------------------------
----------------------------------------------------------------------
----------------------------------------------------------------------
----------------------------------------------------------------------
----------------------

>Gloydius halys AF051789.1
ATGATCCAAGTTCTCTTGGTGACTATATGCTTAGCAGCTTTTCCTTATCAAGGGAGCTCTATGATCCTGG
AATCTGGGAACGTTAATGATTATGAAGTAGTGTATCCACAAAAAGTCCCTGCATTGCCCAAAGGAGCAGT
TCCGCAAAAGTATGAAGACGCCATGCAATATGAATTTAAAGTGAATGGAGAGCCAGTGGTCCTTCACCTG
GAAAAAAATAAAGGACTTTTTTCAAAAGATTACAGCGAGACTCATTATTCCCCTGATGGCAGAAAAATTA
CAACAAACCCTCCAGTTGAGGATCACTGCTATTATCATGGACACATCCAGAATGATGCTGACTCAACTGC
AAGTATCAGTGCATGCAACGGTTTGAAAGGACATTTCAAGCATCAAGGTGAGATGTACCTTATTGAACCC
TTGAAGCTTTCCGACAGTGAAGCCCATGCAGTCTACAAATATGAAAACGTAGAAAAAGAGGATGAGGCCC
CCAAAATGTGTGGGGTAACCCAGACTAATTGGAAATCAGATGAGCCCATC---AAGGCCTCTCAGTTAGT
TGTTACTGCTGAACAACAAAGATTC---CCCCAAAGATACATTGAGCTTGTTGTAGTTGCAGATCATGGA
ATGTTCACGAAATACGACAGCAATTTAGATACTATAACAACGTGGGTACATGAACTTGTCAACAATATAA
ATGAGTTTTACAGATCTTTGAATGTCCGTGTCTCACTGACTGAGCTAGAAATTTGGTCCAACCAAGATTT
GATCAACGTGCAGTCAGCAGCGGCTGATACTTTGGAAGCATTTGGAGACTGGAGAGAGACAGATTTGCTG
AATCGCATAAGTCATGATAATGCTCAGTTACTCACGACCATTGACTTGGATGGAAACACTATAGGATTGG
CTCACGTGGGCACCATGTGTGACCCAAAGTATTCTGTAGGAATTGTTCAGGATCATAGTGCAATAAATCT
TTTGGTTGCAGTTACAATGGCCCATGAGCTGGGTCATAATCTGGGCATGGATCATGATGGAAATCAGTGT
CATTGCGGTGCTAATTCAAGCGTTATGGGTGATGTACTAAGAGTTGGAGTTTCCTATGAGTTCAGTGATT
GTAATGAGAATGAATATCAGACGTATGTTACTGATCATAACCCACAATGCATTCTCAATGAACCCTTGAG
AACAGATACTGTTTCAACTCCAGTTTCTGGAAATGAACTTTTGGAGGCCGGAGTTGAATGTGACTGTGGC
GCTCCTGCA---------AATCCGTGCTGCGATGCTGCAACCTGTAAACTGAGACCAGGGGCGCAGTGTG
CAGAAGGACTGTGTTGTGACCAGTGCAGATTTATGAAAGAAGGAACAATATGCCGGATGGCAAGGGGTGA
T---GACATGGATGATTACTGCAATGGCATATCTGCTGGCTGTCCCAGAAATCCCTTCCATGCC------
----------------------------------------------------------------------
----------------------------------------------------------------------
----------------------------------------------------------------------
----------------------------------------------------------------------
----------------------------------------------------------------------
----------------------

>Gloydius halys AF051790.1
ATGATCCAAGTTCTCTTGGTGATTATATGCTTAGCAGATTTTCCTTATCAAGGGACCTCTATAATCCTGG
AATCTGGGAACGTGAATGATTATGAAGTTGTCTATCCACGAAAAGTCACTGCATTGCCCAAAGGAGCAGT
TCAGCCAAAGTATGAAGACGCCATGCAATATGAATTTAAAGTGAATGGAGAGCCAGTGGTCCTTCACCTG
GAAAAAAATAAAGGACTTTTTTCAAAAGGTTACAGCGAGACTCATTATTCCCCTGATGGCAGAAAAATTA
CAACAAACCCTCCGGTTGAGGATCACTGCTATTATCATGGACGCATCCAGAATGATGCTGACTCAACTGC
AAGTATCAGTGCATGCAACGGTTTGAAAGGACATTTCAAGCATCAAGGTGAGATGTACCTTATTGAACCC
TTGAAGCTTTCCGACAGTGAAGCCCATGCAGTCTACAAATATGAAAACGTAGAAAAAGAGGATGAGGCCC
CCAAAATGTGTGGGGTAACCCAGACTAATTGGAAATCAGATGAGCCCATCAAG-----------------
----GCCTCTCAGCAACAAAGATTC---CCCCAAAGATACATTGAGCTTGTTGTAGTTGCAGATCATGGA
ATGTTCACGAAATACGACAGCAATTTAGATACTATAAGAACGTGGGTACATGAACTTGTCAACAGTATAA
ATGAGTTTTACAGATCTTTGAATATTGATGTCTCACTGACTGAGCTAGAAATTTGGTCCAACCAAGATTT
GATCAACGTGCAGTCAGCAGCGGGTGATACTTTGGAAGCATTTGGAGACTGGAGAGAGACAGATTTGCTG
AATCGCATAAGTCATGATAATGCTCAGTTACTCACGGCCACTGAATTGGATGGAAACACTATAGGATTGG
CTCACGTAGCCAGCATGTGCGACCCGAAGCGTTCTACAGGAGTTGTTCAGGATCATAGTGCAATAAATCT
TTTGGTTGCAGTTACAATGGCCCATGAGACTGGTCATAATCTGGGCATGAATCATGATGGAAATCAGTGT
CATTGCGGTGCTAACTCATGCGTTATGGGTGATGTACTAAGCGAAGGAGTTTCCTATGAGTTCAGTGATT
GTAGTGAGAATGAATATCAGACGTATCTTACTGATCGTAACCCACAATGCATTCTCAATGAACCCTTGAG
AACAGATACTGTTTCAACTCCAGTTTCTGGAAATGAACTTTTGGAGGCCGGAAAAGAATGTGACTGTGGC
GCTCCTGCA---------AATCCGTGCTGCGATGCTGAAACCTGTAAACTGAGACCAGGGCAGCAGTGTG
CAGAAGGACTGTGTTGTGACCAGTGCAGATTTATGAAAGAAGGAACAATATGCCAGGAAGCCAAGGGTGA
T---TGGAATGATGATACCTGCAATGGCATATCTGCTGGCTGTCCCAGAAATGGCTTCTATGGC------
----------------------------------------------------------------------
----------------------------------------------------------------------
----------------------------------------------------------------------
----------------------------------------------------------------------
----------------------------------------------------------------------
----------------------

>Gloydius halys AY071905.1
ATGATCCAAGTTCTCTTGGTGACTATATGCTTAGCAGTGTTTCCATATCAAGGGAGCTCTATAATTCTGG
AGTCTGGGAACGTGAATGATTATGAAGTAGTGTATCCACAAAAAGTCCCTGCATTGCCCAAAAGAGCAGT
TCAGCAAAAGTATGAAGACGCCATGCAATATGAATTTAAAGTGAATGGAGAGCCAGTGGTCCTTCACCTG
GAAAAAAATAAAGGTCTTTTTTCAGAAGATTACAGCGAGACTCATTATTCTCCTGATGGCAGAGAAATTA
CAACATACCCACCGGTTGAGGATCACTGCTATTATCATGGACGCATCGAAAATGATGCTGACTCAACTAC
AAGCATCAGTGCATGCAATGGTTTGAAAGGACATTTCAAGCTTCAAGGGGAGACGTACTTTATTGAATCC
TTGAAGCTTCCCGACAGTGAAGCCCATGCAGTCTTCAAATATGAAAACGTAGAAAAAGAGGATGGGGCCC
CCAAAATGTGTGGGGTAACCCAG---AATTGGGAATCATATGAGCCCGTCAAAAAGGCCTCTCAGTTAAA
TTTTCCTCCTGACGGAAGAATAGAATTCCTCCAAAGATACATTGAGCTTGTCATAGTTGCGGATCACAGA
ATGTACACAAAATACGACGGTGATAAAACTGAGATAAGTTCAATAATATATGAAATTGTCAACATTTTAA
CTCAGAATTACAGACCTATGCATATTCGTGTAGCTCTGACTGGCCTAGAAATTTGGTCCAGCGGAGAATT
GAGTAACGTCACATTATCAGCAGATGATACTTTGGACTCATTTGGAGAATGGAGAGAGAGAGATTTGCTG
AATCGCAAAAGACATGATAATGCTCAGTCACTCACGGGCATGATCTTCAGTGAAAATATTGAAGGAAGGG
CTTACAAAGAGAGCATGTGCGACCTGAAACGTTCTGTAGGAATTGTTCGGGATTATAGAACTAGACGTCA
TTTTGTTGCAAATATAATGGCCCATGAGATGGGTCATAATCTGGGCATTGATCATGACAGAGATTCCTGT
ACTTGCGATGCTAGCTCATGCATTATGTCTGCAACAGTAAGCAACGAACCTTCCAGTCGGTTCAGCGATT
GTAGTCTTAATCAATATTTGAGTGATATTATTCATAATGCATCATATTGTCTTTACAATGAACCCTCGAA
GACAGATATTGTTTCACCTCCAGTTTGTGGCAATTACTATCTGGAGGTGGGAGAAGATTGCGACTGTGGC
CCCCCTGCAAACTGTCAGAATCCATGCTGTGATGCTGCAACGTGTAGACTGACACCAGGGTCACAGTGTG
CAGAAGGACTGTGTTGTGAGCAGTGCAGTTTTATGAAAGAAGGAACAGTATGCCGGATAGCAAGGGGTGA
T---GACCTGGATGATTACTGCAATGGCATATCTGCTGGCTGTCCCAGAAATCCCTCCCATGCC------
----------------------------------------------------------------------
----------------------------------------------------------------------
----------------------------------------------------------------------
----------------------------------------------------------------------
----------------------------------------------------------------------
----------------------

>Gloydius halys DQ457057.1
ATGATCCAAGTTCTCTTGGTGATTATATGCTTAGCAGTT---CCTTATCAAGGGAGCTCTATAATCCTGG
AATCTGGGAACGTGAATGATTATGAAGTAGTGTATCCACGAAAAGTCACTGCATTGCCCAAAGGAGCAGT
TCAGCCAAAGTATGAAGACGCCATGCAATATGAATTGAAAGTGAATGGAGAGCCAGTGGTCCTTCACCTG
GAAAAAAATAAAGGACTTTTTTCAAAAGATTACATTGAGACTCATTATTCCCCTGATGGCAGAAAAATTA
CAACAAACCCTCCGGTTGAGGATCACTGCTATTATCATGGACGCATCCAGAATGATGCTGACTCAACTGC
AAGCATCAGTGCATGCAATGGTTTGAAAGGACATTTCAAGCTTCAAGGGGAGACGTACCTTATTGAACCC
TTGAAGCTTTCCAACAGTGAAGCCCATGCAGTCTACAAATATGAAGATGTAGAAAAAGAGGATGAGGCCC
CCAAAATGTGTGGGGTAACCCAG---AATTGGGAATCATATGAGCCCATCAAAAAGGCCTCTCAGTCAAA
TCTTACTCCTGCACATCAA---------------AGATACATTGAGCTTGTCATAGTTGCGGACCATGGA
ATGTTCACGAAATACGACAGCAATTTAGATACTATAAGAACGTGGGTACATGAACTTGTCAACAGTATAA
ATGAGTTTTACAGATCTTTGAATATTGATGTCTCACTGACTGAGCTAGAAATTTGGTCCAACGAAGATTT
GATTAACGTGCAGCCAGCAGCGCCTCATACTTTGGACTCATTTGGAAAATGGAGAGAGAGAGATTTGCTG
CATCGCATACATCATGATAATGCTATGTTACTCACGGCCATTGACTTCGATGAACCAACTATAGGATTGG
CTTATGTGGGCACCATGTGCAACCCGAAGGGTTCTACAGGAGTTGTCCAGGATCATAGCACAATAAACCT
TCGGGTTGCAGTTACAATGGCCCATGAGATAGGTCATAATCTGGGCATTCATCATGACACAGGTTCCTGT
TCTTGCGGTGGTTACTCATGCATTATGTCTCCCGTGATAAGCCATGAACCTTCCAAATATTTCAGCGATT
GTAGTTATACCCAATGTTGGGACTTTATTATGAATCAGAAACCACAATGCATTCTCAATAAACCCTTGAG
AACAGATACTGTTTCAACTCCAGTTTCTGGAAATGAACTTTTGGAGGCCGGAGAAGAATGTGACTGTGGC
TCTCCTGGA---------AATCCATGCTGTGATGCTGCAACCTGTAAACTGAGACAAGGAGCACAGTGTG
CAGAAGGACTGTGTTGTGACCAGTGCAGATTTATGAAAAAAGGAACAGTATGCCGGATAGCAAGGGGCGA
T---GACATGGATGATTACTGCAATGGCATATCTGCTGGCTGTCCCAGAAATCCCTTCCATGCC------
----------------------------------------------------------------------
----------------------------------------------------------------------
----------------------------------------------------------------------
----------------------------------------------------------------------
----------------------------------------------------------------------
----------------------

>Gloydius halys AF284093.1
----------------------------------------------------------------------
----------------------------------------------------------------------
----------------------------------------------------------------------
----------------------------------------------------------------------
----------------------------------------------------------------------
----------------------------------------------------------------------
----------------------------------------------------------------------
----------------------------------------------------------------------
----------------------------------------------------------------------
----------------------------------------------------------------------
----------------------------------------------------------------------
----------------------------------------------------------------------
----------------------------------------------------------------------
----------------------------------------------------------------------
----------------------------------------------------------------------
----------------------------------------------------------------------
----------------------------------------------------------------------
-------ATTGTTTCACCTCCCGTTTGCGGAAATGAACTTTTGGAGGTGGGAGAAGAATGTGACTGTGGC
ACTCCTGAAAATTGTCAAAATGAGTGCTGCGATGCTGCAACGTGTAAACTGAAATCAGGGTCACAGTGTG
GGCATGGAGACTGTTGTGAGCAATGCAAATTTAGCAAATCAGGAACAGAATGCCGGGAATCAATGAGTGA
ATGTGACCCGGCTGAACACTGCACTGGCCAATCTTCTGAGTGTCCTGCAGATGTCTTCCATAAGAATGGA
CAACCATGCCTAGATAACTACGGTTACTGCTACAATGGGAATTGCCCCATCATGTATCACCAATGTTATG
CTCTCTGGGGGGCCGATGTTTATGAGGCTGAAGATTCATGTTTTGAGAGTAACACGAAAGGCAATTATTA
TGGCTACTGCAGAAAGGAA---------AATGGTATAAAGATTCCATGTGCACCAGAAGATGTAAAATGT
GGAAGGTTATACTGCAAAGATAATTCACCTGGACAAAATAATCCTTGCAAGATGTTCTATTCCAACGAAG
ATGAACATAAGGGAATGGTTCTTCCTGGAACAAAATGTGGAGATGGAAAGGTCTGCAGCAACGGGCATTG
TGTTGATGTCGCTACAGCCTAT

>Gloydius saxatilis AY204244.1
ATGATCCAGGTTCTCTTGGTAACTATATGCTTAGTAATCTTTCCATATCAAGGGAGCTCTATAATCCTGG
AATCTGGGAACGTGAATGATTATGAAGTAGTGTATCCACAAAAAGTCACTGCATTGCCCAAAGGAGCAGT
TCAGCCAAAGTATGAGGATGCCATGCAATATGAATTTAAGGTGAATGGAGAGCCAGTGGTCCTTCACCTG
GAAAAAAATAAAGGACTTTTTTCAGAAGATTACAGCGAGACTCATTATTCCCCTGATGGCAGAAAAATTA
CAACAAACCCTCCGGTTGAGGATCACTGCTATTATCATGGACGCATCCAGAATGATGCTGACTCAACTGC
AAGTATCAGTGCATGCAACGGTTTGAAAGGACATTTCAAGCATCAAGGTGAGATGTACCTTATTGAACCC
TTGAAGCTTTCCGACAGTGAAGCCCATGCAGTCTACAAATATGAAAACGTAGAAAAAGAGGATGAGGCCC
CCAAAATGTGTGGGGTAACCCAGACTAATTGGAAATCAGATGAGCCCATCAAAAAGGCCTCTCAGTTAGT
TGTTACTCCTGAACAACAAAGATTC---CCCCAAAGATACATTGAGCTTGTTGTAGTTGCAGATCAGGGA
ATGTTCACGAAATACAACAGCAATTTAGATACTATAAGAACATGGGTACATGAACTTGTCGACACTATAA
ATGAGTTTTACAGATCTTTGAATGTTCGTGTCTCACTGACTGAGCTAGAAATTTGGTCCAACGAAGATTT
GATTAACGTGCAGCCAGCAGCGCCTCATACTTTGGACTCGTTTGGAGAATGGAGACAGAGAGATTTGCTG
CATCGCATAAGTCATGATAATGCTATGTTACTCACGTCCACTGACTTCGATGGAGACACTATAGGATTTG
CTCACGTGGGCACCATGTGTGACCCAAAGCGTTCTGTAGGAATTGTTCAGGATCATAGTGCAATAAATCT
TTTGGTTGCAGTTACAATGGCCCATGAGCTGGGTCATAATCTGGGCACGGATCATGATGGAAATCAGTGT
CATTGCAGTGCTAACTCATGCATTATGGGTGACGTACTAAGAGAAGGACTTTCCTATGAGTTCAGCGATT
GTAGTCAGAATCAATATCAGACGTATCTTACTGATCATAACCCACAATGCATTCTCAATGAACCCTTGAG
AACAGATACTGTTTCAACTCCAGTTTCTGGAAATGAACTTTTGGAGACGGGAGAAGAATGTGACTGTGGC
ACTCCTGCA---------AATCCGTGCTGCGATGCTGCAACCTGTAAACTGAGACCAGGGGCACAGTGTG
CAGAAGGACTGTGTTGTGACCAGTGCAAATTTACGAGAGCAGGAAAAATATGCCGGAGAGCAAGGGGTGA
T---AACCCGGATGATCGCTGCACTGGCCAATCTTCTGACTGTCCCAGAAATCCCTTCCATGCC------
----------------------------------------------------------------------
----------------------------------------------------------------------
----------------------------------------------------------------------
----------------------------------------------------------------------
----------------------------------------------------------------------
----------------------

>Gloydius shedaoensis DQ444299.1
----------------------------------------------------------------------
----------------------------------------------------------------------
----------------------------------------------------------------------
----------------------------------------------------------------------
----------------------------------------------------------------------
----------------------------------------------------------------------
----------------------------------------------------------------------
----------------------------------------------------------------------
----------------------------------------------------------------------
----------------------------------------------------------------------
----------------------------------------------------------------------
----------------------------------------------------------------------
----------------------------------------------------------------------
----------------------------------------------------------------------
----------------------------------------------------------------------
----------------------------------------------------------------------
----------------------------------------------------------------------
-------ATTGTTTCACCGCCAGTTTGTGGAAATTACTTTGTGGAGGTGGGAGAAGAATGTGACTGTGGC
CTTCCTGCACATTGTCAAAATCCGTGCTGCAATGCTACAACTTGCAAACTGAAACCTGGAACACAATGTG
AAGATGGAGAGTGTTGTGAACAATGCCAGTTTAAGGGAGCAGGAACAGAATGCCGGGCAGTAAGAAGTGA
GTGTGACATTGCTGAAAGCTGCACTGGCCAATCTGCTGAGTGTCCCACGGATGACTTCCATAGGAATGGA
CAACCATGCCAAAACAACAACGGTTACTGCTACAATGGGACATGCCCCGTCATGACAGACCAATGTATTG
CTCTCGTTGGGCCAAGTACAACTGTGGCTCCAGATGCATGTTTTAATTATAACCTGCAAGGCAAAGGTAC
TTTCTACTGCAGAAAGGAA---------AACGGTAGAATATTTCCATGTGCAAAAAAGGATAAAAAGTGT
GGCAGGTTATTCTGCATACAGGGTCCAATTGGAAACACAATTTCATGCCAAAGCAAATCTTCACCAAATG
ACCCAAATTATGGAATGGTTGATCTTGGAACAAAATGTGCAGATGGAAAGGTCTGCAGCAACAGGCAGTG
TGTTGATGTTACCACAGCCTAC

>Gloydius ussuriensis AY204245.1
ATGATCCAGGTTCTCTTGGTGACTATATGCTTAGCAGCTTTTCCTTATCAAGGGAGCTCTATAATCCTGG
AATCTGGGAACGTGAATGATTATGAAATAGTCTATCCACGAAAAGTCACTGCATTGCCCAAAGGAGCAGT
TCAGCCAAAGTATGAAGACACCATGCAATATGAATTGAAAGTGAATGGAGAGCCAGTGGTCCTTCACCTG
GAAAAAAATAAAGGACTTTTTTCAAAAGATTACAGTGAGACTCATTATTCCCCTGATGGCAGAAAAATTA
CAACAAACCCTCCGGTTGAGGATCACTGCTATTATCATGGACGCATCCAGAATGATGCTGACTCAACTGC
AAGCATCAGTGCATGCAATGGTTTGAAAGGACATTTCAAGCTTCAAGGGGAGATGTACCTTATTGAACCC
TTGAAGCTTTCCGACAGTGAAGCCCATGCAGTCTTCAAATATGAACATATAGAAAAGGAGGACGAGGACC
CCAAAATGTGTGGGGTAACCGAGACTAATTGGGAATCATATGAGCCCATCAAAAAGGCCTCTCCGTTAGT
TGTTACTACTTATCAA------------------AGATACGTTGAGCTTGTCGTAGTTGCGGACCATAGA
ATGGTTACGAAATACAATGGCAATTTAATTATAATAAGAACATGGGTATATGAAATTTTCAACACTATAA
ATGAGATTTACCAACGTATGAATATTCATGTAGCACTGGTTGGCCTAGAAATTTGGTCCAACGGAGATAA
AATTATTGTGCAGTCATCAGCAGATGTTACTTTGGACTTATTTGGAACCTGGGGAGAGATAGATTTGCTG
AAGCGCAAAAGTCATGATAATGCTCAGTTACTCACGCCCACTGACTTTGATGGACCAACTATAGGATTGG
CTTATGTGGGCACCATGTGCGACCCAAAGCGTTCTACAGGAGTTGTCCAGGATTTTAGCCCAATAAATCT
TTTGGTTGCAGTTACAATGGCCCATGAGATAGGTCATAATCTGGGCATGAATCATGACGAAAATTACTGT
TCTTGCGGTGGTTTTGCATGCATTATGTCTCCCGTGATAAGCCCTCAACCTTCCAAACTGTTCAGCTATT
GTAGTTATATCCATTATTGGACCTATATTAATTATCGTAACCCACAATGTATTCTCAATAAACCCTTGAG
AACAGATATTGTTTCAACTCCAGTTTCTGGAAATGAACTTTTGGAGGCGGGAGAAGAATGTGACTGTGAC
TCTCCTGGA---------AATCCGTGCTGCGATGCTGCAACCTGTAAACTGAGACCAGGGGCACAGTGTG
CAGAAGGACTGTGTTGTGAGCAGTGCAGATTTATGAAAGAAGGAACAGTATGCCGGATAGCAAGGGGTGA
T---GACATGGATGATTACTGCAATGGCATATCTGCTGGCTGTCCCAGAAATCCCTTCCATGCC------
----------------------------------------------------------------------
----------------------------------------------------------------------
----------------------------------------------------------------------
----------------------------------------------------------------------
----------------------------------------------------------------------
----------------------

>Macrovipera lebetina X97894.1
ATGATCCAAGTTCTCTTGGTAACTATATGCTTAGCAGTTTTTCCATATCAAGGCAGCTCTAAAACCCTGA
AATCTGGGAATGTTAATGATTATGAAGTAGTGAATCCACAAGCAGTCACTGGATTGCCCAAAGGAGCAGT
TAAGAAAAAATATGAAGACACCATGCAATATGAATTTGAAGTGAATGGAGAGCCAGTGGTCCTTCACCTG
GAAAAAAATAGAGGACTTTTTTCAAAAGATTACAGTGAGACTCATTATTCCCCTGATGGCAGAGAAATTA
CAACAAACCCTGCAGTTGAGGATCACTGCTATTATCATGGACGCATCCAGAATGATGCTGACTCAACTGC
AAGCATCAGTGCATGCAATGGTTTGAAAGGATATTTCACGCTTCGAGGGGAGACGTACCTTATTGAACCC
TTGAAGCTTCCCGACAGCGAAGCCCATGCAGTCTACAAATATGAAAACATAGAAAAAGAGGATGAGGCCC
CCAAAATGTGTGGGGTAACCCAGACTAATTGGGCATCAGATGAGCCCATCAAAAAGGCCTCTCAGTTAAA
TCTTACTCCTGAACAACAACGTTTTGAACCA---AGATACATTGAGCTTGTCATAGTTGCAGACCACGCA
ATGGTCACGAAATACAACGGTGATTTAGCTGCTATAACAACATGGGTACATCAACTTGTCAACAATATAA
ATGGGTTTTACAGAGATTTGAATGTTCATATAACTCTGTCTGCGGTAGAAGTTTGGACCAATGGAGATTT
GATTAACGTTCAGCCAGCAGCAAGTGTTACTTTGAACTTATTTGGAGAATGGAGAGAGAGAGATTTGCTG
AATCGCAGAATGCATGATCATGCTCAATTACTCACGGGCATTGACCTCGATGATAACATTATAGGATTGG
CTTACGATGACAGCATGTGCGACCCGAGGTATTCTGTAGGAATTGTTCAGGATCATAGTGCAATAATTCG
TTTGGTTGCAGTTACAATGGCCCACGAGCTGGGTCATAATCTGGGCATGAATCATGATGGAGATCAGTGT
AATTGTGGTGCTAATGGATGTGTTATGTCTGTGGTGCTAATAGAACAACGTTCCTATCAGTTCAGTGATT
GTAGTAAGAATAAATATCAGACGTATCTTACTAATCGTAACCCACAATGCATTCTCAATCAACCCTTGAG
AACAGATACTGTTTCAACTCCAGTTTCTGGAAATGAACTTTTGCAGAATTCTGGA---------------
------------------AATCCATGCTGTGATCCTGTAACGTGTCAACCAAGACGAGGGGAACATTGTG
TATCTGGAAAGTGTTGTCGTAACTGCAAATTTTTGAGAGCAGGAACAGTATGCAAGAGAGCAGTGGGTGA
T---GACATGGATGATTACTGCACTGGCATATCTTCTGACTGTCCCAGAAATCCCTACAAAGAC------
----------------------------------------------------------------------
----------------------------------------------------------------------
----------------------------------------------------------------------
----------------------------------------------------------------------
----------------------------------------------------------------------
----------------------

>Macrovipera lebetina AY339162.1
ATGATGCAAGTTCTCTTAGTAACTATAAGCTTAGCAGTTTTTCCATATCAAGGGAGCTCTATAATCCTGG
AATCTGGGAACGTTAATGATTATGAAGTAGTGTATCCACAAAAAATCACTGCATTGCCCGAAGAAGCAGT
TCAGCAAAAGTATGAAGACACCATGCAATATGAATTTGAAGTGAATGGAGAGCCAGTGGTCCTTCACCTG
GAAAAAAATAAAGATCTTTTTTCAGAAGATTACAGCGAGACTCGTTATTCCCCAGATGGCAGAGAAACTA
CAACAAAACCTCCAGTTCAGGATCACTGCTATTATCATGGACGCATCCAGAATGATGCTTACTCATCTGC
AAGCATCAGTGCATGCAATGGTTTGAAAGGACACTTCAAGCTTCAAGGGGAGACGTACTTAATTGAACCC
TTGAAGATTCCCGATAGTGAAGCCCATGCAGTCTACAAATATGAAAACATAGAAAAAGAGGATGAGGCCC
CCAAAATGTGTGGGGTAACCCAGACTAATTGGGAATCAGATGAGCCCATCAAAAAGGCCTCTCAGTTAGT
TGCTACTTCTGCAAAACGAAAATTCCACAAA---ACATTCATTGAGCTTGTCATAGTTGTGGACCACAGA
GTGGTCAAGAAATAC------GATTCAGCTGCTACGAATACAAAAATATATGAAATTGTCAACACTGTAA
ATGAGATTTTTATTCCTTTGAATATTCGTTTAACATTGATTGGCGTAGAATTTTGGTGCAACAGAGATTT
GATTAACGTGACGTCATCAGCAGATGATACTTTGGACTCATTTGGAGAATGGAGAGGGTCAGATTTGCTG
AATCGGAAAAGACATGATAATGCTCAGTTATTCACGGACATGAAATTCGATTTATCCACTTTGGGAATCA
CTTTCTTAGATGGCATGTGCCAGGCATATCGTTCTGTAGGAATTGTTCAGGAACATGGGAACAAAAATTT
TAAGACTGCAGTTATAATGGCCCATGAGCTGGGTCATAATCTGGGCATGTATCATGACAGAAAAAATTGT
ATTTGTAATGATTCCTCATGCATTATGTCTGCCGTGCTAAGCAGTCAACCATCCAAACTGTTCAGCAATT
GTAGTAATCACGATTATCGGAGGTATCTTACTACATATAAACCAAAATGCATTCTCAATCCACCCTTGAG
AAAAGATATTGCTTCACCTCCCATTTGTGGAAATGAAATTTGGGAGGAAGGAGAAGAATGTGACTGTGGC
TCTCCTAAAGATTGTCAAAATCCATGCTGTGATGCTGCAACATGTAAACTGACACCAGGGGCAGAGTGTG
GAAATGGACTGTGTTGTGAAAAGTGCAAAATTAAGACAGCAGGAACAGTATGCCGGAGAGCAAGGGATGA
GTGTGACGTCCCTGAACACTGCACTGGCCAATCTGCTGAGTGTCCCGCAGATGGCTTCCATGCGAATGGA
CAACCATGCCAAAACAACAATGGTTATTGCTACAATGGGGATTGCCCCATCATGACAAAACAATGTATTT
CTCTCTTTGGGTCACGTGCAACTGTGGCTGAAGATTCATGTTTTCAGGAAAACCAGAAGGGCAGTTATTA
TGGCTACTGCAGAAAGGAA---------AATGGTAGAAAGATTCCATGTGCACCACAAGATATAAAATGT
GGCAGGTTATACTGCTTAGATAATTCACCTGGAAACAAGAATCCTTGCAAGATGCACTATAGATGCCGGG
ATCAACATAAGGGAATGGTTGAACCTGGAACAAAATGTGAAGATGGAAAGGTCTGCAACAAAAGGCAGTG
TGTTGATGTGAATACAGCCTAC

>Macrovipera lebetina AY835996.1
ATGATGCAAGTTCTCTTAGTAACTATAAGCTTAGCAGTTTTTCCATATCAAGGGAGCTCTATAATCCTGG
AATCTGGGAATGTTAATGATTATGAAGTAGTGTATCCACAAAAAGTCACTGCAATGCCCAAAGGAGCAGT
TAAGCAAAAGTATGAAGACGCCATGCAATATGAATTTAAAGTGAAAGGAGAGCCAGTGGTCCTTCTCCTA
GAAAAAAATAAAGATCTTTTTTCAGAAGATTACAGCGAGACTCATTATTCCCCAGATGGCAGAGAAATTA
CAACAAACCCTCCGGTTGAGGATCACTGCTATTATCATGGACGCATCCAGAATGATGCTGACTCATCTGC
AAGCATCAGTGCTTGCAATGGTTTGAAAGGACATTTCATGCTTCAAGGGGAGACATACTTAATTGAACCC
TTGAAGCTTCCCGACAGTGAAGCCCATGCAGTCTACAAATATGAAAATGTAGAAAAAGAGGATGAAGCCC
CCAAAATGTGTGGGGTAACCCAGACTAATTGGGAATCAGATGAGCCCATCAAAAAGGCCTCTCAGTTAAA
TCTTACTCCTGAACAACGAAGATACTTGAATTCCAAATACATTAAGCTAGTCATAGTTGCAGACTACATA
ATGTTCTTGAAATATGGCCGCAGTTTAATTACTATAAGAACAAGAATATATGAAATTGTCAACATTTTAA
ATGTGATTTACAGAGTTCTGAATATTTATATAGCACTGCTTGGCCTAGAAATTTGGAACAATGGAGATAA
GATTAACGTGCTCCCAGAAACGAAAGTTACTTTGGACTTATTTGGAAAATGGAGAGAGAGAGATTTGCTG
AATCGCAGAAAGCATGATAATGCTCAGTTACTCACGGACATTAACTTCAATGGACCAACTGCAGGACTTG
GTTACGTGGGCAGCATGTGCGACCCACAATATTCTGCAGGAATTGTTCAGGATCATAACAAAGTAAATTT
TTTGGTTGCATTGGCAATGGCCCATGAGATGGGTCATAATCTGGGCATGGAGCATGACGAAATTCACTGT
ACTTGCGGGGCTAAATCATGCATTATGTCTGGGACACTAAGCTGTGAAGCTTCCATTCGGTTCAGCAATT
GTAGTCGGGAGGAACATCAGAAGTATCTTATTAATAAAATGCCTCAATGCATTCTCAACAAACCCTTGAA
AACAGATATTGTTTCACCTGCAGTTTGCGGAAATTACTTGGTGGAGCTAGGAGAAGATTGTGACTGTGGC
TCTCCTAGAGATTGTCAAAATCCGTGCTGCAATGCTGCAACATGCAAACTTACACCAGGGTCACAATGTG
CAGATGGAGAGTGTTGCGACCAATGCAAATTTAGGAGAGCAGGAACAGTATGCCGGCCAGCAAACGGTGA
ATGTGATGTGTCTGATCTCTGCACTGGCCAATCTGCTGAGTGCCCCACAGATCAGTTCCAAAGGAATGGA
CAACCATGCCAAAACAACAATGGTTACTGCTACAGTGGGACATGCCCCATCATGGGAAAGCAATGTATTT
CTCTCTTTGGGGCAAGTGCAACTGTGGCTCAAGATGCATGTTTTCAGTTTAATTCTCTGGGCAATGAATA
TGGCTACTGCAGAAAGGAA---------AATGGTAGAAAGATTCCATGTGCACCACAAGATGTAAAATGT
GGCAGGTTATACTGCTTCGATAATTTACCTGAACACAAGAATCCTTGCCAAATCTACTATACACCCAGTG
ATGAAAATAAGGGAATGGTTGATCCTGGAACAAAATGTGGAGATGGAAAGGCCTGCAGCAACAGACAGTG
TGTTGATGTGAATACAGCCTAT

>Macrovipera lebetina AY835997.1
ATGATGCAAGTTCTTTTGGTAACTATATGCTTAGCAGTTTTTCCATATCAAGGGAGCTCTATAATTCTGG
AATCTGGGAACGTTAATGATTATGAAGTAGTGTATCCGCAAAAAATCACTGCATTGCCCAAAGGAGCAAT
TCAGCAAAAGTATGAAGATGCCATAAAATATGAATTTAAAGTGAATGGAAAGCCAGTGGTCCTTCACCTG
GAAAAAAATAAAGGACTTTTTTCAGAAGATTACAGTGAGACTCATTATACCCCAGATGGCAGAGAAATTA
CAATAAACCCTCCAGTTGAGGATCACTGCTATTATCATGGACGCATCCAGAATGATGCTGACTCAACTGC
AAGCATCAGTGCATGCAATGGTTTGAAAGGACATTTCAAGCTTCAAGGGGAGATGTACTTAATTGAACCC
TTGAGGATTCCCGACAGTGAAGCCCATGCAATCTACAAATATGAAAACATAGAAAAAGAGGATGAGGCCC
CCAAAATGTGTGGGGTAACCCAGACTAATTGGGAATCAGATGAACCCATC---AAGGCCTCTCAGTTAAA
CCTTACTCCTGAACAACGAACATATTTGAAATCCAAATACGTTGAGCTTGTCATAGTTGCAGACTACATA
ATGTTCTGGAAATATGACCGCAGTTTAAGTACTATAAGAACAAGAATATATGAAATTGTCAACACTTTAA
ATGTGATTTACAGATTTTTGAATATTTATATAGCACTGGTTGCCGTAGAAATTTGGTCCAAAGGAGATTT
GATTAACGTGACATCATCAGCATATGATACTTTGGACTCATTTGGAGAATGGAGAGAGAGAGATTTGCTG
AATCGCAAAAGACATGATAATGCTCAGTTACTCACGGGCATTAACTTCAATGGACCAAGTGCAGGACGTG
GTTTCGTGGGCCGCATGTGCCAGCCAAAGTATTCTGTAGGAATTGTTCAGGATCATAGTAAAATATATCT
TTTGGTTGCATCTGCAATGGCCCATGAGATGGGTCATAATCTGGGCATGGATCATGACAGAATAGATTGT
ACTTGCGGGGCTAAATCATGCATTATGTCTGGGATACTAAGATGTGAAACTTCCTATCTGTTCAGTGACT
GTAGTCGGGAGGAACATCGGAAGTATCTTATTAATAAAATGCCTCAATGCATTCTCAACAAACCCTTGAA
AACAGATATTGTTTCACCTGCAGTTTGTGGAAATTACTTTGTGGAGGTGGGAGAAGAATGTGACTGCGGC
TCTCCTGCAAATTGTCAAGACCGCTGCTGTGATGCTGCAACCTGTAAACTGAGACCAGGGGCACAGTGTG
GAGATGGAGTGTGTTGTTACCAATGCAAATTTAGGAGAGCAGGAACAGTATGCCGGCCAGCAAATGGTGA
ATGTGATGTGTCTGATCTCTGCACTGGCCAATCTGCTGAGTGTCCCACAGATCAGTTCCAAAGGAATGGA
CAACCATGCCAAAACAACAAAGGTTACTGCTACAATGGGACATGCCCCATCATGGAAAAGCAATGCATTT
CTCTCTTTGGGGCAAGTGCAACTGTGGCTCAAGATTCATGTTTTCAGTTTAATCGTCGGGGCAATCATTA
TGGCTACTGCAGAAAGGAA---------AATAATACAAAAATTGCATGTGCACCAGAAGATGTAAAATGT
GGCAGGTTATATTGCTTAGATAATTCATCTGGACACAAGAATCCTTGCCAAATCTACTATATACCCAGTG
ATGAAAATAAGGGAATGGTTGATCCTGGAACAAAATGTGGAGATGGAATGGTCTGCAGCAATGGGAAGTG
TGTTGATGTGACCATAGCCTAC

>Macrovipera lebetina AY987816.1
----------------------------------------------------------------------
----------------------------------------------------------------------
----------------------------------------------------------------------
----------------------------------------------------------------------
----------------------------------------------------------------------
----------TCGTGCCGC---------------------------------------------------
----------------------------------------------------------------------
--------------------------------------------------AAAAAGGCCTCTCAGTTAAA
TCTTACTCCTGAACAACAACGTTTCGACCCA---AGATACATTGAGCTTGTCATAGTTGCAGACCACTCA
ATGGTCACGAAATACGACGGTGATTTAGCTGCTATAAGAACATGGGCACATCAACTTGTCAACAATATAA
TTGTGTTTTACAGAGATTTGAATGTTCATATAACCCTGTCTGCGGTAGAAGTTTGGACCAATGGAGATTT
GATTAATGTTCAGCCAGCAGCAAGTGTTACTTTGAACTTATTTGGAGAATGGAGAGAGAGAGATTTGCTG
AATCGCAGAATGCATGATCATGCTCAATTACTCACAGCCATTAACCTCGATGATAACACTATAGGATTGG
CTTACAATGAGGGCATGTGCGACCCGAAGTATTCTGTAGGAATTGTTCAGGATCATAGTGCAATAAATCG
TATGGTTGCAGCTACAATGGCCCACGAGATAGGTCATAATCTGGGCATGGATCATGATGGAAATCAGTGT
AATTGTGGTGCTAATGGATGTGTTATGTCTGCGGTGATAACGCAACAACGTTCCTATCAGTTCAGTGATT
GTAGTAAGAATAAATATCAGACGTATCTTACTAATCATAACCCACAATGCATTCTCAATCAACCT-----
----------------------------------------------------------------------
----------------------------------------------------------------------
----------------------------------------------------------------------
----------------------------------------------------------------------
----------------------------------------------------------------------
----------------------------------------------------------------------
----------------------------------------------------------------------
----------------------------------------------------------------------
----------------------------------------------------------------------
----------------------

>Ovophis okinavensis AB848272.1
TGC---------------------------------AGATTTAGCACAGAAGGAACAGTATGCCGGGTAA
GAAGGAGTGAGTGTGACATTGCTGAAAGCTGCACT-----------------------------------
----GGCCAATCTGCTGACTGCCCCACAGATCGCTTCCATAGGAATGGACAACCATGCCTACACAACTTC
----------------------------------------------------------------------
--------------------GGTTACTGCTAC--------------------------------------
----------------AATGGG------------------------------------------------
---------------------------------------------------------------AATTGCC
CCATCATGTAT-----------------------------------------------------------
----------------------------------------------------------------CACCAA
TGTTATGCTCTCTTTGGTTCAAATGCAACTGTGGGTCAAGATGGATGTTTTGATATTAATGACACAGGGG
ATAAATTTTTCCACTGC-----------------------------------------------------
----------------------------------------------------------------------
---------AGAAAGGAAAATGAGAAATACATTCCA----------------------------------
-----------------TGTGCACCA--------------------------------------------
-------------------------------------------------------------CAGGATGTA
AAGTGTGGC---------------------------------------------AGGTTATTCTGTGACA
ATAATAATCAGTATCACTGCCGTTACGATTATTCAGAAGACCCAGATTATGGA-----------------
-------------------------------------ATGGTTGATCATGGAACAAAATGTGCAGATGGA
----------------------------------------------------------------------
----------------------------------------------------------------------
----------------------------------------------------------------------
----------------------------------------------------------------------
----------------------------------------------------------------------
----------------------------------------------------------------------
----------------------------------------------------------------------
----------------------------------------------------------------------
----------------------

>Protobothrops elegans AB984586.1
GCA------------------------------------------------GGAACAGAATGC-------
--------CGGGCAGCAGAGAGTGAATGTGACATTCCTGAAAACTGCACT--------------------
----GGCCAATCTGCTGAGTGTCCCACAGATCGCTTCCATAAGAATGGACTACCATGCCTATACAAC---
----------------------------------------------------------------------
-----------------CACGGTTACTGCTAC--------------------------------------
----------------AATGGG------------------------------------------------
---------------------------------------------------------------AAGTGCC
CCATCATGTTT-----------------------------------------------------------
----------------------------------------------------------------TACCAA
TGTTATTTTCTCTTTGGTTCAAATGCAACTGTG-------------------------------------
--------------------------------------------------------GCTGAAGATGATTG
TTTTAATATTAATGAAAGAGGGGATAAATATTTCTACTGCAGAAAGGAAAATGAGAAATACATTGCATGT
GCACGAAAGGATGTAAAGTGTGGCAGGTTATTC-------------------------------------
-----------------TGCGATAATAAGAAG--------------------------------------
----TTTCCATGCCATTACAATTATTCAGAAGACCTAGATTTTGGAATGGTTGATCATGGAACAAAATGC
GCAGATGGA------------------------------------------------------AAGGTCT
GCAGC---------------------------------AACAGGCATTGTGTTGTGAATGAAGCCTACAA
ATCAACCACTGTCTTCTCTCTGATT---------------------------------------------
----------------------------------------------------------------------
----------------------------------------------------------------------
----------------------------------------------------------------------
----------------------------------------------------------------------
----------------------------------------------------------------------
----------------------------------------------------------------------
----------------------------------------------------------------------
----------------------------------------------------------------------
----------------------

>Sistrurus catenatus edwardsi DQ464251.1
ATGATTGAAGTTCTCTTGGTAACTATATGCTTAGCAGTTTTTCCTTATCAAGGGAGCTCTATAATCCTGG
AATCTGGGAACGTGAATGATTATGAAGTAGTGTATCCACGAAAAGTCACTGCATTGCCCAAAGGAGCAGT
TCAGCCAAATTATGAAGATGCCATGCAATATGAATTTAAAGTGAACGGAGAGTCAGTGGTCCTTCACCTG
GAAAAAAATAAAGAACTTTTTTCAGAAAATTATAGCGAGACTCATTATTCCCCTGATGGCAGAGAAATTA
CAACATACCCCCCGGCTGAGGATCACTGCTATTATCATGGACGCATCGAGAATGATGCTGACTCAACTGC
AAGCATCAGTGCATGCAACGGTTTGAAAGGACATTTCAAACTTCAAGGGGAGATGTACCTTATTGAACCC
TTGGAGCTTCCCGACAGTGAAGCCCATGCAGTCTTCAAATATGAAAATGTAGAAAAAGAGGATGAGGCCC
CCAAAATGTGTGGGGTAACCCAAACTAATTGGAAATCATATGAGCCCATCAAAAAGCCTTCTCACTTAGT
TGTTACTGCTGAACAACAAAGACTCACCAAA---AGATATGTTGAGCTTGTCATAGTTGCGGATCACGGA
ATGTTCATGAAGCACAAT---------GAAACTTTAAGAACATGGGTTTTTCAAATGGTCAACACTATAA
ATGAGATTTATATACCTTTGAATATTCGTTTCGCACTGGTTGGCCTAGAAATTTGGTCCAACGGAGATAA
AATTACCGTGCAGTCATCAGCACATAATACTTTGCACTTATTTGGAAACTGGAGAAAGAGAGTCTTGCTG
AAGCGTAAAAAACATGATAATGCTCAGTTACTCACGTCTATTGACTTTGATGGACGAACTGTAGGATTGG
CTCACGTGAGCAGCATGTGCAACCAGAAGCTTTCTACCGGAGTTATTCAGGATCATAGTGCAATAAATCT
CGTGATGGCAGTTACAATGGCCCATGAGCTGGGTCATAATCTGGGCATGGATCATGACATAAAATACTGT
ACTTGCGGTGCTCCTGCATGCGTTATGGGTAACACACTAAGTGAACAACCTTCCTATGGGTTCAGCAATT
GTAGCCAGAATCAATATCAGACATTTATTATCAATTATAACCCACAATGCATTCTCAATGAACCCTTGCC
AACAGATATAGTTTCACCTCCAGTTTGTGGAAATGAACTTTTGGAGGTGGGAGAAGAATGTGACTGTGGC
TCTCCTAATACTTGTCGAGATCCATGCTGTGATGCTACTACATGTAAACAACACTCATGGGTAGAGTGTG
AATCCGGAGAGTGTTGTGAGCAATGCAAATTTAAGGGAGCAGGAACAGAATGCCGGGCAGCAAGAAGTGA
GTGTGACATTGCTGAAAGCTGCACTGGCCAATCTGCTGACTGTCCCACGGATGACCTCCATAGGAATGGA
CAACCATGCCTAAACAACCACGGTTACTGCTACAATGGGATGTGCCCCATCATGGATCACCAATGTATTG
CTCTCTATGGTGCAGATGCAACTGTGGCTCCAGATGCATGTTTTGATTTTAACCTGAAAGGCCAAGATAA
TTTCTACTGCAGAAGGGAA---------AAGGCTAGAATATTTCCATGTGCACCACAGGATGTAAAGTGT
GGCAGGTTATTCTGTGAATTTGGTCATTATTCATGCCAATACCAA---------------TATTCAGGGG
ACCCAGATTTTGGAATGGTTGATCACGGAACAAAATGTGCAGATGGAAAGGTCTGCAAAAACAGGCAGTG
TGTTGATGTGACTACAGCCTAC

>Trimeresurus elegans AB059571.1
ATGATCCAAGTTCTCTTGGTAACCATATGCTTAGCAGTTTTTCCTTATCAAGGGAGCTCTATAATCCTGG
AATCTGGGAACGTGGATGATTATGAAGTCGTGTATCCACGAAAAGTCACTGCATTGCCCAAAGGAGCCGT
TCAGCCAAAGTATGAAGACGCCATGCAATATGAATTTAAAGTGAATGGAGAGGCAGTGGTCCTTCACCTG
GAAAAAAATAAAGGACTTTTTTCAGAAGATTACAGCGAGACTCATTATTCCCCTGATGGCAGAGAAATTA
CAACATACCCCTCGGTTGAGGATCACTGCTATTATCATGGACGCATCCACAATGACGCTGACTCAACTGC
AAGCATCAGTGCATGCGATGGTTTGAAAGGATATTTCAAGCTTCAAGGGGAGACGTACCTTATTGAACCC
TTGGAGCTTTCCGACAGTGAAGCCCATGCAGTCTTCAAATACGAAAATGTAGAAAAAGAGGATGAGGCCC
CCAAAATGTGTGGGGTAACCCAG---AATTGGGAATCAGATGAGTCCATCAAAAAGGCCTCTCAGTTATA
TCTTACTCCTGAACAACAAAGATTC---CCCCAAAGATACATTAAGCTTGCAATAGTTGTGGACCATGGA
ATGTACACCAAATACAGTAGCAATTTTAAAAAGATAAGAAAAAGGGTACATCAAATGGTCAGCAATATAA
ATGAGATGTGCAGACCTCTGAATATTGCTATAACACTGGCTCTCCTAGACGTTTGGTCCGAAAAAGATTT
CATTACCGTACAGGCAGACGCGCCTACTACTGCGGGCTTATTTGGAGACTGGAGAGAGAGAGTCTTGCTG
AAGAAGAAAAATCATGATCATGCTCAGTTACTCACGGACACTAACTTCGCTAGAAACACTATAGGATGGG
CTTACCTGGGCCGCATGTGCGATGAAAAGTATTCTGTAGGAGTTGTTCAGGATCATAGCTCAAAGGTTTT
TATGGTTGCAGTTACAATGACCCATGAGCTCGGTCATAATCTGGGCATGGAACATGATGATGATAAGTGT
AAATGTGAG------GCATGCATTATGTCTGCCGTGATAAGCGATAAACAATCCAAACTGTTCAGCGATT
GTAGTAAGGATTATTACCAGACGTTTCTTACTAATGATAACCCACAATGCATTCTCAATGCACCCTTGAG
AACAGATACTGTTTCAACTCCAGTTTCTGGAAATGAATTTTTGGAGGCGGGAGAAGAATGTGACTGTGGC
TCTCCTGAA---------AATCCGTGCTGCGATGCTGCAACCTGTAAACTGAGACCAGGGGCGCAGTGTG
CAGATGGACTGTGTTGTGACCAGTGCAGATTTAAGAAAAAAAGAACAATATGCCGGAGAGCAAGGGGTGA
T---AACCCGGATGACCGCTGCACTGGCCAATCTGCTGACTGTCCCAGAAATGGCCTCTATAGC------
----------------------------------------------------------------------
----------------------------------------------------------------------
----------------------------------------------------------------------
----------------------------------------------------------------------
----------------------------------------------------------------------
----------------------

>Trimeresurus elegans AB059572.1
ATGATCCAAGTTCTCTTGGTAACCATATGCTTAGCAGTTTTTCCTTATCAAGGGAGCTCTATAATCCTGG
AATCTGGGAACGTGGATGATTATGAAGTCGTGTATCCACGAAAAGTCACTGCATTGCCCAAAGGAGCCGT
TCAGCCAAAGTATGAAGACGCCATGCAATATGAATTTAAAGTGAATGGAGAGGCAGTGGTCCTTCACCTG
GAAAAAAATAAAGGACTTTTTTCAGAAGATTACAGCGAGACTCATTATTCCCCTGATGGCAGAGAAATTA
CAACATACCCCTCGGTTGAGGATCACTGCTATTATCATGGACGCATCCACAATGACGCTGACTCAACTGC
AAGCATCAGTGCATGCGATGGTTTGAAAGGATATTTCAAGCTTCAAGGGGAGACGTACCTTATTGAACCC
TTGGAGCTTTCCGACAGTGAAGCCCATGCAGTCTTCAAATACGAAAATGTAGAAAAAGAGGATGAGGCCC
CCAAAATGTGTGGGGTAACCCAG---AATTGGGAATCAGATGAGTCCATCAAAAAGGCCTCTCAGTTATA
TCTTACTCCTGAACAACAAAGATTC---CCCCAAAGATACATTAAGCTTGCAATAGTTGTGGACCATGGA
ATGTACACCAAATACAGTAGCAATTTTAAAAAGATAAGAAAAAGGGTACATCAAATGGTCAGCAATATAA
ATGAGATGTGCAGACCTCTGAATATTGCTATAACACTGGCTCTCCTAGACGTTTGGTCCGAAAAAGATTT
CATTACCGTGCAGGCAGACGCGCCTACTACTGCGGGCTTATTTGGAGACTGGAGAGAGAGAGTCTTGCTG
AAGAAGAAAAATCATGATCATGCTCAGTTACTCACGGACACTAACTTCGCTAGAAACACTATAGGATGGG
CTTACCTGGGCCGCATGTGCGATGAAAAGTATTCTGTAGGAGTTGTTCAGGATCATAGCTCAAAGGTTTT
TATGGTTGCAGTTACAATGACCCATGAGCTCGGTCATAATCTGGGCATGGAACATGATGATGATAAGTGT
AAATGTGAG------GCATGCATTATGTCTGCCGTGATAAGCGATAAACAATCCAAACTGTTCAGCGATT
GTAGTAAGGATTATTACCAGACGTTTCTTACTAATGATAACCCACAATGCATTCTCAATGCACCCTTGAG
AACAGATACTGTTTCAACTCCAGTTTCTGGAAATGAATTTTTGGAGGCGGGAGAAGAATGTGACTGTGGC
TCTCCTGAA---------AATCCGTGCTGCGATGCTGCAACCTGTAAACTGAGACCAGGGGCGCAGTGTG
CAGATGGACTGTGTTGTGACCAGTGCAGATTTATAGAAGAAGGAATAATATGCCGGAGAGCAAGGGGTGA
T---GACCTGGATGATTACTGCAATGGCATATCTGGTGACTGTCCCAGAAATCCCTTCCATGCC------
----------------------------------------------------------------------
----------------------------------------------------------------------
----------------------------------------------------------------------
----------------------------------------------------------------------
----------------------------------------------------------------------
----------------------

>Trimeresurus flavoviridis AB051849.1
ATGATCCAGGTTCTCTTGGTAACTATATGCTTAGCAGTTTTTCCTTATCAAGGGAGCTCTATAATCCTGG
AATCTGGGAACGTTAATGATTATGAAGTCGTGTATCCACGAAAAGTCACTGCATTGCCCAAAGGAGCAGT
TCAGCAAAAGTATGAAGACGCCATGCAATATGAATTTACAGTGAATGGAGAGCCAGTGGTCCTTCACCTG
GAAAAAAATAAAGGACTTTTTTCAGAAGATTACAGCGAGACTCATTATTCCCCTGATGGCAGAGAAATTA
CAACAAACCCTCCGGTTGAGGATCACTGCTATTATCATGGACGCATCCAGAATGATGCTGACTTAACTGC
AAGCATCAGTGCATGCGATGGTTTGAAAGGACATTTCAAGCTTCAAGGGGAGACGTACATTATTGAACCC
TTGAAGCTTCCCGACAGTGAAGCCCACGCAGTCTTCAAATATGAAAACGTAGAAAAAGAGGATGAGGCCC
CCAAAATGTGTGGGGTAACCCAGAGTAATTGGGAATCAGATGAGTCCATCAAAGAGGACTCTCAGTCAAA
TCTTACTCCTGCACAACAAAAATACTTGAACGCCAAATATGTGAAGTTTTTCTTAGTTGCGGACCACATA
ATGTACTTGAAATATGGCCGCAATTTAACTACTTTAAGAACAAGAATGTTTGATACTGTCAACATTGTAA
ATCAGATTTTGCAACGTATTAATATTCATGTAGCACTGATTGGCATAGAAATATGGTCCAAGGAAGATAA
AATTATCGTGCAGTCAGTACCGGATGTTACTTTGAAGTTATTTGCAACCTGGAGAGAGTCAGTCTTGCTG
AAGCGCAAAAATCACGATAATGCTCATTTACTCACGGGCATTAACTTCAATGGACCAACTGCAGGACTTG
CTTACTTGGGCGGCATATGCAAGCCAATGTATTCTGCAGGAATTGTTCAGGATCATAACAAAATACATCA
TTTGGTTGCAATTGCAATGGCCCATGAGATGGGTCATAATCTGGGCATGGATCATGACAAAGATACCTGT
ACTTGCCGGGCTAAGGCATGTGTTATGGCTGGGACACTAAGCTGTGATGCTTCCTATCTGTTCAGTGATT
GTAGTCGGCAAGAACATCGAGCGTTTCTTATTAAAAACATGCCTCAATGCATTCTCAAGAAACCCTTGAA
AACAGATGTTGTTTCACCTCCTGTTTGTGGAAATTACTTTGTGGAGGTGGGGGAAGATTGTGACTGTGGC
TCTCCTGCAACTTGTCGAGATCCATGCTGTGATGCTGCAACCTGTAAACTGAGACAAGGAGCACAGTGTG
CAGAAGGACTGTGTTGTGACCAATGCAGATTTAAGGCGGCAGGAACAGAATGCCGGGCAGCAACCGATGA
GTGTGACATGGCTGATCTCTGCACTGGCCGATCTGCTGAGTGT---ACAGATCGCTTCCAAAGGAATGGA
CAACCATGCCAAAACAACAACGGTTACTGCTACAATAGGACGTGCCCCACCATGAACAACCAATGTATTG
CTCTCTTTGGGCCAAATGCAGCTGTGTCTCAAGATGCATGTTTTCAGTTTAATCGTCAGGGCAATTATTA
TGGCTACTGCAGAAAGGAA---------CAAAATACAAAAATTGCATGTGAACCACAAAATGTAAAATGT
GGCAGGTTATACTGCATAGATAGTTCACCTGCAAAAAAGAATCCTTGCAATATCATATATTCACCCAATG
ATGAAGATAAGGGAATGGTTCTTCCTGGAACAAAATGTGCAGATGGAATGGCCTGCAGCAACGGGCAGTG
TGTTGATGTGAATAGAACATAC

>Trimeresurus flavoviridis AB665726.1
ATGATCCAGGTTCTGTTGGTAACTATATGCTTAGCAGTTTTTCCTTATCAAGGGAGCTCTATAATCCTGG
AATCTGGGAACGTGAATGATTATGAAGTCATATATCCACAAAAACTCACTGCATTGCCCAAAGGAGCAGT
TCAGCCAAAGTATGAAGATGCCATGCAATATGAATTTAAGGTGAACGGAGAACCAGTGGTCCTTCACCTG
GAAAAAAATAAAGGACTTTTTTCAGAAGATTACAGCGAGACTCATTATTCCCCTGATGGCAGAGAAATTA
CAACATACCCCTCGGTTGAGGATCACTGCTATTATCATGGACGCATCCAGAATGATGCTGACTCAACTGC
AAGCATCAGTGCATGCAACGGTTTGAAAGGACATTTCAAGCTTCAAGGGGAGATGTACCTTATTGAACCC
TTGGAGCTTTCCGACAGTGAAGCCCATGCAGTCTACAAATATGAAAATGTAGAAAAAGAGGATGAGGCCC
CCAAAATGTGTGGGGTAACCGAGACTAATTGGGAATCAGATGAGCCCATG---AAGGCCTCTCAGATACT
GCTTACTCCTGAACAACAAAGATACTTGTATGCCAAATACGTTAAGCTTGTCATAGTTGCGGATGATGTA
ATGGTCAGGAAATACACCCACAATTTAATTGCTTTAAAAAAAAGAATATTTGAAATCATCAACGTTTTAA
CTCTGATTTACAGATATTTGAATATTAATGTAGCAATGGTTGGCCTAGAAATTTGGACCAATGGAGATGA
GATTAACGTGCAGTCAGCAGTGAATATCACTTTGGACTTATTTGGAAACTGGAGAGAGACAGTCTTGCTG
AATCGCAAAAATCACGATAATACTCAGTTACTCACGGGGATTGACTTTGATGGAAACACTATAGGATTCG
GTTACATAGGCAGCATGTGCACGCCGAAGCATTCTGTAGGAATTGTTCAGGATCATGGTAAATCATATCA
TTTGGTTGCAGTTACAATGGCCCATGAGATGGCTCATAATCTGGGCATGCATCATGACAGAAATTCCTGT
ACATGCCTTGCTAACTCATGCATTATGTCTGCCGTGATAAGCAACGAACCTTCCTATCAGTTCAGCGATT
GTAGTAAGGATGACCATCTGAGGTATCTTATTAGTCATACCCCACAATGCATTCTCAAGGAACCCTTGAG
AACAGATATTGTTTCACCTGAAGTTTGTGGAAATTACCTTGTGGAGGAAGGAGAAGAATGTGACTGTGGC
CCTTTATGGAATTGTCAAAATCCATGCTGCGATGCTGCAACCTGTAAACTGAGACCAGGGGCGCAGTGTG
CAGATGGACTGTGTTGTTACCAATGCAGATTTAGCATAGCAGGAGCAGAATGTCGGCCAGCAAGGACTGA
ATGTGACGTGCCTGAACACTGCACTGGCCAATCTGCTGACTGTCCCACAGATCGCTTCCATAGGAATGGA
CAACCATGCCTAAACAACCATGGTTACTGCTACAATGGGAATTGCCCCATCATGTTACACCAATGTATTA
CTCTCTTTGGGTTAGGTGCAACTGTGGATCATGATGCATGTTTTAATAATAACCTGAAAGGCCAAGGTCA
TTTCTACTGCAGAAGGGAA---------AATGGTAGAATCTTTCCATGTGCACCACAGGATGTAAAGTGT
GGCAGGTTATACTGCAAACTTCATAATGACAACGCATATCCATGCAGATACAAATATTCATATTCAGAAG
ACCTAGATTTTGGAATGGTTGATCATGGAACAATATGTGCAGTTGGAAGGGTCTGCAGAAACAGGCAGTG
TGTTGATGTGAATACAGCCTAT

>Trimeresurus flavoviridis AB848125.1
CAT-------------------------------------------------------------------
----------------------------------------------------------------------
----------------------------------------AGGAATGGACAACCATGCCTAAACAAC---
----------------------------------------------------------------------
-----------------CATGGTTACTGCTAC---------------------AATGGGAATTGCCCCAT
CATGTTACACCAATGTATTACTCTCTTTGGG---------------------------------------
----------------------------------------------------------------------
----------------------------------------------------------------------
----------------------------------------------TTAGGTGCAACTGTGGATCATGAT
GCATGT------TTTAATAATAACCTGAAAGGCCAAGGT-------------------------------
-----------------------------------------------CATTTCTACTGCAGAAGGGAAAA
TGGTAGAATCTTTCCATGTGCACCACAGGATGTAAAGTGT------------------GGCAGGTTATAC
TGCAAACTTCATAATGACAACGCATATCCA----------------------------------------
-----------------TGTAGATACAAATATTCAGATGATTATTCAGAAGACCTA--------------
-------------------------------------GATTTTGGAATGGTTGATCATGGAACAATATGT
GCAGTTGGA---AGGGTCTGCAGA----------------------------------------------
--------------------------------------AACAGGCAGTGTGTTGTGAATACAGCCTAT--
----------------------------------------------------------------------
----------------------------------------------------------------------
----------------------------------------------------------------------
----------------------------------------------------------------------
----------------------------------------------------------------------
----------------------------------------------------------------------
----------------------------------------------------------------------
----------------------------------------------------------------------
----------------------------------------------------------------------
----------------------

>Trimeresurus flavoviridis AB848126.1
----------------------------------------------------------------------
----------------------------------------------------------------------
----------------------------------------------------------------------
----------------------------------------------------------------------
----------------------------------------------------------------------
----------------------------------------------------------------------
----------------------------------------------------------------------
----------------------------------------------------------------------
----------------------------------------------------------------------
----------------------------------------------------------------------
----------------------------------------------------------------------
----------------------------------------------------------------------
----------------------------------------------------------------------
----------------------------------------------------------------------
-------------------------------------------------------------GAAGAATGT
GACTGTGGC-------------------------------------------------------------
--------------------------------------TCTCCTGCAACTTGT-----------------
----------------------------------------------------------------------
---------------CGATATCCGTGCTGTGATGCTGCAACATGTAAACTACACTCATGGGTAGAGTGTG
AATCTGGAGAGTGTTGTGAGCAATGCAGATTTAGGACAGCAGGAACAGAATGCCGGGCAAGAAGGAGTGA
GTGTGACATTGCTGAAAGCTGCACTGGCCATTCTGCTGACTGTCCCACAGATCGCTTCCATAGGAATGGA
CAACCATGCCTACACAACTTCGGTTACTGCTACAATGGCAATTGTCCCATCATGTATCACCAATGTTATG
CTCTCTGGGGGGCAAATGCAACTGTGGCTAAAGATTCATGTTTTGAGGATAACCAGAAAGGCAATGATTA
TGGCTATTGCAGAAAGGAA---------AACGGTAGAAAGATTCCATGTGAACCACAAGATGTAAAATGT
GGCAGGTTATACTGC---------TCACTTGGAAACCAGCTTCCTTGCCGTTTCTTCTATACACCCACAG
ATGAAAATATTGGGATGGTTGATACTGGAACAAAATGTGGAGATAAAAAGGTCTGCAACAGGCAG---TG
T---------------------

>Trimeresurus flavoviridis AB985242.1
CAT-------------------------------------------------------------------
----------------------------------------------------------------------
----------------------------------------AGGAATGGACAACCATGCCTAAACAAC---
----------------------------------------------------------------------
-----------------CATGGTTACTGCTAC---------------------AATGGGAATTGCCCCAT
CATGTTACACCAATGTATTACTCTCTTTGGG---------------------------------------
----------------------------------------------------------------------
----------------------------------------------------------------------
----------------------------------------------TTAGGTGCAACTGTGGATCATGAT
GCATGT------TTTAATAATAACCTGAAAGGCCAAGGT-------------------------------
-----------------------------------------------CATTTCTACTGCAGAAGGGAAAA
TGGTAGAATCTTTCCATGTGCACCACAGGATGTAAAGTGT------------------GGCAGGTTATAC
TGCAAACTTCATAATGACAACGCATATCCA----------------------------------------
-----------------TGTAGATACAAATATTCAGATGATTATTCAGAAGACCTA--------------
-------------------------------------GATTTTGGAATGGTTGATCATGGAACAATATGT
GCAGTTGGA---AGGGTCTGCAGA----------------------------------------------
--------------------------------------AACAGGCAGTGTGTTGTGAATGAAGCCTACAA
ATCAACCACTGTCTTCTCTCTGATT---------------------------------------------
----------------------------------------------------------------------
----------------------------------------------------------------------
----------------------------------------------------------------------
----------------------------------------------------------------------
----------------------------------------------------------------------
----------------------------------------------------------------------
----------------------------------------------------------------------
----------------------------------------------------------------------
----------------------

>Trimeresurus jerdonii AY037808.1
ATGATTGAAGTTCTCTTGGTAACTATATGCTTAGCAGTTTTTCCTTATCCAGGGAGCTCTATAATCCTGG
AATCTGGGAACGTTGATGATTATGAAGTCGTGTATCCACAAAAACTCACTGCATTGCCCAAAGGAGCAGT
TCAGCCAAAGTATGAAGACGCCATGCAATATGAATTTAAAGTGAATGGAGAGCCAGTGGTCCTTCACCTG
GAAAAAAATAAAGGACTTTTTTCAGAAGATTACAGCGAGACTCATTATTCCCCTGATGGCAGAGAAATTA
CAACATACCCCTCGGTTGAGGATCACTGCTATTATCATGGACGCATCCAGAATGATGCTGACTCAACTGC
AAGCATCAGTGCATGCGATGGTTTGAAAGGATATTTCAAGCTTCAAGGGGAGACGTACCTTATTGAACCC
TTGGAGCTTTCCGACAGTGAAGCCCATGCAGTCTTCAAATACGAAAATGTAGAAAAAGAGGATGAGGCCC
CCAAAATGTGTGGGGTAACCCAG---AATTGGGAATCAGATGAGTCCATCAAAAAGGCCTCTCAGTTATA
TCTTACTCCTGAACAACAAAGATTC---CCCCAAAGATACATTGAGCTTGCAATAGTTGTGGACCATGGA
ATGTACACAAAATACAGTAGCAATTTTAAAAAGATAAGAAAAAGGGTACATCAAATGGTCAACAATATAA
ATGAGATGTACAGACCTCTGAATATTGCTATAACACTGAGTCTCCTAGACGTTTGGTCCGAAAAAGATTT
GATTACCATGCAGGCAGTAGCGCCTACTACTGCGCGCTTATTTGGAGACTGGAGAGAGACAGTCTTGCTG
AAGCAGAAAGATCATGATCATGCTCAGTTACTCACGGACATTAACTTCACTGGAAACACTATAGGATGGG
CTTACATGGGCGGCATGTGCAATGCAAAGAATTCTGTAGGAATTGTTAAGGATCATAGCTCAAACGTTTT
CATGGTTGCAGTTACAATGACCCATGAGATCGGTCATAATCTGGGCATGGAACACGATGATGATAAGTGT
AAATGTGAG------GCATGCATTATGTCTGCTGTGATAAGCGATAAACCATCCAAACTGTTCAGCGATT
GTAGTAAGGATTATTACCAGACGTTTCTTACTAATTCTAAACCACAATGCATTATCAATGCACCCTTGAG
AACAGATACTGTTTCAACTCCAGTTTCTGGAAATGAATTTTTGGAGGCGGGAGAAGAATGTGACTGTGGC
TCTCCTTCA---------AATCCGTGCTGTGATGCTGCAACCTGTAAACTGAGACCAGGGGCGCAGTGTG
CAGATGGACTGTGTTGTGACCAGTGCAGATTTAAGAAAAAAAGAACAATATGCCGGAGAGCAAGGGGTGA
T---AACCCGGATGACCGCTGCACTGGCCAATCTGCTGACTGTCCCAGAAATTCC---------------
----------------------------------------------------------------------
----------------------------------------------------------------------
----------------------------------------------------------------------
----------------------------------------------------------------------
----------------------------------------------------------------------
----------------------

>Trimeresurus jerdonii AB074143.1
ATGATCCAAGTTCTCTTGGTAACCATATGCTTAGCAGTTTTTCCTTATCAAGGGAGCTCTATAATCCTGG
GATCTGGGAACGTGAATGATTATGAAGTAGTGTATCCACGAAAAGTCACTGCAGTGCCCAAAGGAGCAGT
TCAGCCAAAGTATGAAGACACCATGCAATATGAATTTAAAGTGAATGGAGAGCCAGTGGTCCTTCACCTG
GAAAAAAATAAAGGACTTTTTTCAAAAGATTACAGCGAGACTCATTATTCCCCTGATGGCAGAGAAATTA
CAACATACCCCTCGGTTGAGGATCACTGCTATTATCATGGACGCATCCAGAATGATGCTGACTCAACTGC
AAGCATCAGTGCATGCAATGGTTTGAAAGGACATTTCAAGCTTCAAGGGGAGATGTACCTTATTGAACCT
TTGAGGTTTTCTGACAGTGAAGCCCATGCAGTCTTCAAATATGAAAATGTAGAAAAAGAGGATGAGGCCC
CCAAAATGTGTGGGGTAACCCAAACTAATTGGGAATCAGATGAGCCCATCAAAAAGGCCTCTAAGTTAGT
TGTTACTGCTGAACAACAAAGATACTTGAACAACAGATTCATTGAGCTTGTCATAGTTGCGGACTACAGA
ATGTTCACGAAATTCAACAGCAATTTAAATGAGGTAAAAACATGGGTATATGAAATTGTCAACACTTTAA
ATGAGATTTACAGATATTTGTACGTTCGTGTAGCACTGGTTGCCCTAGAAGTTTGGTCCAACGGAGATTT
GAGTAGCGTCACGTTATCAGCATATGATACTTTGGACTCATTTGGAGAATGGAGAAAAAGAGATTTGCTG
AAGCGCAAAAGTCATGATAATGCTCAGTTACTCACGGCCATTGACTTCAATGGAACAATTATAGGATTGG
CTCACGTGGCCAGCATGTGTGACCCGAAGTGTTCTACCGGAATTGTTCAGGATTATAGCTCAAGAAATCT
TGTGGTTGCAGTTATAATGGCCCATGAAATGGGTCATAATCTGGGCATTCGTCATGACAGAGAAAACTGT
ACTTGTCATGCTAACTCATGCATTATGTCTGCCGTGATAAGTGATCAACCTTCCAAATATTTCAGCAATT
GTAGTCATGTGCAATATTGGAACTATATTAATGATGATGAACCACAATGCATTCTCAATGAACCCTTGAG
AACAGATATTGTTTCACCTCCAGTTTGTGGAAATGAACTTTTGGAGGTGGGAGAAGAATGTGACTGTGGC
TCTCCTGCAACTTGTCGATATCCGTGCTGTGATGCTGCAACATGTAAACTACACTCATGGGTAGAGTGTG
AATCTGGAGAGTGTTGTGAGCAATGCAGATTTAGGACAGCAGGAACAGAATGCCGGGCAAGAAGGAGTGA
GTGTGACATTGCTGAAAGCTGCACTGGCCATTCTGCTGACTGTCCCACAGATCGCTTCCATAGGAATGGA
CAACCATGCCTACACAACTTCGGTTACTGCTACAATGGCAATTGCCCCATCATGTATCACCAATGTTATG
CTCTCTGGGGGGCAAATGCAACTGTGGCTAAAGATTCATGTTTTGAGGATAACCAGAAAGGCAATGATTA
TGGCTATTGCAGAAAGGAA---------AACGGTAGAAAGATTCCATGTGAACCACAAGATGTAAAATGT
GGCAGGTTATACTGC---------TCACTTGGAAACCAGCTTCCTTGCCGTTTCTTCTATACACCCACAG
ATGAAAATATTGGGATGGTTGATACTGGAACAAAATGTGGAGATAAAAAGGTCTGCAGCAACAGGCAGTG
TGTTGATGTGAATACAGCCTAT

>Trimeresurus jerdonii AB074144.1
ATGATCCAAGTTCTCTTGGTGACTATATGCTTAGCAGTCTTTCCTTATCAAGGGAGCTCTATAATTCTGG
AATCTGGGAACGTGAATGATTATGAAGTCATGTATCCACAAAAAGTCGCTGCATTGCCCAAAGGAGCAGT
TCAGCAAAAGTATGAAGACACCATGCAATATGAATTTAAGGTGAATGGAGAGCCAGTGGTCCTTCACCTG
GAAAAAAATAAAGGACTTTTTTCAGAAGATTACAGCGAGACTCATTATTCTCCTGATGGCAGAGAAATTA
CAACAAACCCTCCGGTTGAGGATCACTGCTATTATCATGGACGCATCCAGAATGATGCTGACTCAACTGC
AAGCATCAGTGCATGCAATGGTTTGAAAGGACATTTCAAGCTTCAAGGGGAGATGTACCTTATTGAACCT
TTGAAGTTTTCTGACAGTGAAGCCCATGCAGTCTACAAATATGAAAATGTAGAAAAAGAGGAGGAGGCCC
CCAAAATGTGTGGGGTAACCCAAACTAATTGGGAATCAGATGAGCCCATCAAAAAGGCCTCTAAGTTAGT
TGTTACTGCTGAACAACAAAGATTC---CCCCGAAGATACATTAAGCTTGCAATAGTTGTGGATCACGGA
ATAGTCACGAAACACCATGGCAATTTAAAAAAGATAAGAAAATGGATATATCAACTTGTCAACACTATAA
ATAACATTTACAGATCTTTGAATATTCTTGTAGCACTGGTTTACCTAGAAATTTGGTCCAAACAAAATAA
GATTACCGTGCAGTCAGCATCAAATGTTACTTTGGACTTATTTGGAGACTGGAGAGAGTCAGTCTTGCTG
AAGCAGAGAAGTCATGATTGTGCTCAGTTACTCACGACGATTGACTTTGATGGACCAACTATAGGAAAGG
CTTACACAGCCAGCATGTGCGACCCGAAGCGTTCTGTAGGAATTGTTCAGGATTATAGCCCAATAAATCT
TGTGGTTGCAGTTATAATGACCCATGAGATGGGTCATAATCTAGGCATTCCTCATGATGGAAATTCCTGT
ACTTGTGGTGGTTTCCCATGCATTATGTCTCCCATGATAAGCGATCCACCATCCGAACTGTTCAGCAATT
GTAGTAAGGCTTATTACCAGACGTTTCTTACTGATCATAAACCACAATGCATTCTCAATGCACCCTCGAA
GACAGATATTGTTTCTCCTCCAGTTTGTGGAAATGAACTTTTGGAGGCGGGAGAAGAATGTGACTGTGGC
TCTCCTGAAAATTGTCAATATCAGTGCTGTGATGCTGCATCCTGTAAACTACACTCATGGGTAAAGTGTG
AATCTGGAGAGTGTTGCGACCAGTGCAGATTTAGGACAGCAGGAACAGAATGCCGGGCAGCAGAGAGTGA
ATGTGACATTCCTGAAAGCTGTACTGGCCAATCTGCTGACTGTCCCACAGATCGTTTCCATAGGAATGGA
CAACCATGCCTATACAACCACGGTTACTGCTACAATGGGAAGTGCCCCATCATGTTTTACCAATGTTATT
TTCTCTTTGGTTCAAATGCAACTGTGGCTGAAGATGATTGTTTTAATAATAATAAAAAAGGGGATAAATA
TTTCTACTGCAGAAAGGAA---------AATGAGAAATACATTCCATGTGCACAAGAGGATGTAAAGTGT
GGCAGGTTATTCTGTGATAATAAGAAGTATCCATGCCATTACAAT---------------TATTCAGAAG
ACCTAGATTTTGGAATGGTTGATCATGGAACAAAATGCGCAGATGGAAAGGTCTGCAGCAACAGGCAGTG
TGTTGATGTGAATGAAGCCTAC

>Trimeresurus jerdonii AB052155.1
ATGATTCAGGTTCTGTTGGTAACTATATGCTTAGCAGTTTTTCCTTATCAAGGGAGCTCTATAATCCTGG
AATCTGGGAACGTGAATGATTATGAAGTAGTGTATCCACGAAAAGTCACTGCATTGCCCAAAAGAGCAGT
TCAGCAAAAGTATGAAGACGCCATGCAATATGAATTGAAAGTGAATGGAGAGCCAGTGGTCCTTCACCTG
GAAAAAAATAAAGGACTTTTTTCAGAAGATTACAGCGAGACTCATTATTCCCCTGATGGCAGAGAAATTA
CAACATACCCCTCGGTTGAGGATCACTGCTATTATCATGGACGTATCCACAATGATGCTGACTCAACTGC
AAGCATCAGTGCATGCGATGGTTTGAAAGGATATTTCAAGCTTCAAGGGGAGACGTACCTTATTGAACCC
TTGAAGCTTTCCGACAGTGAAGCCCATGCAGTCTACAAATATGAAAATATAGAAAAAGAGGACGAGGCCC
CCAAAATGTGTGGAGTAACCCAG---AATTGGGAATCAGATGAGTCCATCAAAAAGGCCTCTCAGTTATA
TCTCACTCCTGAACAACAAAGATTC---CCCCAAAGATACATTGAGCTTGCAATAGTTGTGGACCATGGA
ATGTACAAAAAATACAATCACGATTCAGATAAGATAAAAGTACGGGTACATCAAATGGTCAACCACATAA
ATGAGATGTACAGACCTCTGAATATTGCTATAACACTGAGTCTCCTACAAATTTGGTCCAACAAAGATTT
GATTACCGTGAAGTCAGCATCAAATGTTACTTTGAACTTATTTGGAAACTGGAGAGAGACAGTCTTGCTG
AAGCGGAGAAGTCATGATTGTGCTCATTTACTCACGGACATTAACTTCACTGGAAACATTATAGGATTGG
CTTACAAGCAAGGCATGTGCAACCCGAAGCTTTCTGTAGGACTTGTTCAGGATTATAGCTCAAACGTTTT
TGTGGTTGCAGTTATAATGACCCATGAGCTCGGTCATAATCTGGGCATGGAACACGATGGAAAGAAGTGT
AATTGTAAA------ACATGCATTATGTCTCCCGCGATAAGCGATCCACCAGCCCAACTGTTCAGCGATT
GTAGTAAGAATGATTATCACACGTTTCTTACTAATCGTAACCCACAATGCATTCTCAATGCACCCTTGAG
AACAGATACTGTTTCAACTCCAGTTTCTGGAAATGAATTTTTGGAGGCGGGAGAAGAATGTGACTGTGGC
TCTCCTTCA---------AATCCGTGCTGTGATGCTGCAACCTGTAAACTGAGACCAGGGGCGCAGTGTG
CAGATGGACTGTGTTGTGACCAGTGCAGATTTAAGAAAAAACGAACAATATGCCGGATAGCAAGGGGTGA
T---TTCCCGGATGACCGCTGCACTGGCCTATCTAATGACTGTCCCAGATGGAATGATCTG---------
----------------------------------------------------------------------
----------------------------------------------------------------------
----------------------------------------------------------------------
----------------------------------------------------------------------
----------------------------------------------------------------------
----------------------

>Trimeresurus jerdonii AY267902.1
ATGATCCAGGTTCTCTTGGTAACTATATGCTTAGCAGTCTTTCCTTATCAAGGGAGCTCTATAATCCTGG
AATCTGGGAACGTTGATGATTATGAAGTCGTGTATCCACAAAAAGTCACTGCATTGCCCAAAGGAGCAGT
TCAGCCAAAGTATGAAGACGCCATGCAATATGAATTTAAAGTGAATGGAGAGCCAGTGGTCCTTCACCTG
GAAAAAAATAAAGGACTTTTTTCAGAAGATTACAGCGAGACTCATTATTCCCCTGATGGCAGAGAAATTA
CAACATACCCCTCGGTTGAGGATCACTGCTATCATCATGGACGCGTCCACAATGATGCTGACTCAACTGC
AAGCATCAGTGCATGCGATGGTTTGAAAGGACATTTCAAGCTTCAAGGGGAGATGTACCTTATTGAACCC
TTGGAGCTTTCCGACAGTGAAGCCCATGCAGTCTTCAAATACGAAAATGTAGAAAAAGAGGATGAGGCCC
CCAAAATGTGTGGGGTAACCCAG---AATTGGGAATCAGATGAGTCCATCAAAAAGGCCTCTCAGTTATA
TCTTACTCCTGAACAACAAAGATTC---CCCCAAAGACACATTGAGCTTGCAATAGTTGTGGACCATGGA
ATGTACACAAAATACAGTAGCAATTTTAAAAAGATAAGAAAAAGGGTACATCAAATGGTCAGCAATATAA
ATGAGATGTGCAGACCTCTGAATATTGCTATAACACTGAGTCTCCTAGACGTTTGGTCCGAAAAAGATTT
GATTACCGTGCAGGCAGACGCGCCTACTACTGCAGGCTTATTTGGAGACTGGAGAGAGAGAGTCTTGCTG
AAGAAGAAAAATCATGATCATGCTCAGTTACTCACGGACATTAACTTCACTGGAGACACTATAGGATGGG
CTTACGTGGGCGGCATGTGCAATGCAAAGTATTCTGTAGGAACTGTTAAGGATCATAGCTCAAACGTTTT
TGTGGTTGCAGTTACAATGACCCATGAGATCGGTCATAATCTGGGCATGGAACACGATGATGATAAGTGT
AAATGTGAG------GCATGCATTATGGCTCCCGTGATAAGCGATAAACAATCCAAACTGTTCAGCGATT
GTAGTAAGGATTATTATCAGACGTTTCTTACTAATAAAAAACCACAATGCATTCTCAATGCACCCTTGAG
AACAGATACTGTTTCAACTCCAATTTCTGGAAATGAATTTTTGGAGGCGGGAGAAGAATGTGACTGTGGC
TCTCCTTCA---------AATCCATGCTGCGATGTTGGAACCTGTAAACTGAGTCCAGGGGCGCAGTGTG
CAGATGGACTGTGTTGTGACCAGTGCAGATTTAAGAAAAAAGGAAAAATATGCCGGAGAGCAAGGGGTGA
T---AATCCGGATGACCGCTGCACTGGCCAATCTGCTGACTGTCCCAGAAATGGCCTCTATGGC------
----------------------------------------------------------------------
----------------------------------------------------------------------
----------------------------------------------------------------------
----------------------------------------------------------------------
----------------------------------------------------------------------
----------------------

>Trimeresurus jerdonii AY364231.1
ATGATCCAGGTTCTCTTGGTAACTATATGCTTAGCAGTCTTTCCTTATCAAGGGAGCTCTATAATCTTGG
AATCTGGGAACATTGATGATTATGAAGTCGTGTACCCACGAAAAGTCACTGCATTGCCCAAAGGAGCAGT
TCAGCAAAAGTATGAAGACACCATGCAATATGAATTTAAAGTGAATGAAGAGCCAGTGGTCCTTCACCTG
GAAAAAAATAAAGGACTTTTTTCAAAAGATTACAGCGAGACTCATTATTCCCCTGATGGCAGAGAAATTA
CAACATACCCCCCGGTTGAGGATCACTGCTATTATCATGGACGCATCCAGAATGATGCTGACTCAACTGC
AAGCATCAGTGCATGCAATGGTTTGAAAGGACATTTCAAGCTTCAAGGGGAGACGTACTTTATTGAACCC
TTGAAGCTTCCTGACAGTGAAGCCCATGCAGTCTTCAAATATGAAAATGTAGAAAAGGAGGATGAGGCCC
CCAAAATGTGTGGGGTAACCGAGACTAATTGGGAATCAGATGAGCCCATCAAAAAGCTTTCTCAGATAAT
GATTCCTCCTGAACAACAA---------------AGATACATTGAGCTTGTCATAGTTGCGGACCACAGA
ATGTACACAAAATATGACGGTGATAAAACTGAGATAAGTTCAAAAATATATGAAACTGCCAATAATTTAA
ATGAGATTTACAGACATTTGAAAATTCATGTAGTTCTGATTGGCCTAGAAATGTGGTCCAGCGGAGAATT
GAGTAAAGTCACATTATCAGCAGATGAGACTTTGGACTCATTTGGAGAATGGAGAGAGAGAGATTTGTTG
CAGCGCAAAAGACATGATAATGCTCAGTTACTCACGGGCATGATCTTCAATGAAAAAATTGAAGGAAGGG
CTTACAAAGAGAGCATGTGCGACCCGAAGCGTTCTGTAGGAATTGTTCGAGATCATAGAACTAGACCTCA
TTTGGTTGCAAATAGAATGGCCCATGAGCTGGGTCATAATCTGGGCTTTCATCATGATGGAGATTCATGT
ACTTGCGGTGCTAACTCATGCATTATGTCTGCGACAGTAAGCAACGAACCTTCCAGTCGGTTCAGCGATT
GTAGTCTTTTTCAATATTCGAGTGATATTATTCATAATACATCACGGTGCCTTTACAATGAACCCTCGAA
GACAGATATTGTTTCACCTTCAGTTTGTGGCAATTACTATATGGAGGTGGGAGAAGATTGTGACTGTGGC
CCTCCTGCAAATTGTCAAAATCCATGCTGTGATGCTGCAACGTGTAGACTGACACCAGGGTCACAGTGTG
CAGATGGACTGTGTTGTGACCAGTGCAGATTTATGAAAAAAGGAACAATATGCCGGATAGCAAGGGGTGA
T---GACCTGGATGATTACTGCAATGGCATATCTGCTGGCTGTCCCAGAAATCCCTTCCATGCC------
----------------------------------------------------------------------
----------------------------------------------------------------------
----------------------------------------------------------------------
----------------------------------------------------------------------
----------------------------------------------------------------------
----------------------

>Trimeresurus jerdonii X77089.1
ATGATCCAAGTTCTCTTGATGACTATATGCTTAGCAGTTTTTCCTTATCAAGGGAGCTCTATAATCCTGG
AATCTGGGAACGTGGATGATTATGAAGTCGTGTATCCAGCAAAAGTCACTGCATTGCCCAAAGGAGCCGT
TCAGCCAAAGTATGAAGACGCCATGCAATATGAATTTAAAGTGAATGGAGAGGCAGTGGTCCTTCACCTG
GAAAAAAATAAAGGACTTTTTTCAGAAGATTACAGCGAGACTCATTATTCCCCTGATGGCAGAGAAATTA
CAACATACCCTTCGGTTGAGGATCACTGCTATTATCATGGACGCATCCACAATGACGCTGACTCAACTGC
AAGCATCAGTGCATGCGATGGTTTGAAAGGATATTTCAAGCTTCAAGGGGAGACGTACCCTATTGAACCC
TTGGAGCTTTCCGACAGTGAAGCCCATGCAGTCTTCAAATACGAAAATGTAGAAAAAGAGGATGAGGCCC
CCAAAATGTGTGGGGTAACCCAG---AATTGGGAATCAGATGAGTCCATCAAAAAGGCCTCTCAGTTATA
TCTTACTCCTGAACAACAAAGATTC---CCCCAAAGATACATTAAGCTTGCAATAGTTGTGGACCATGGA
ATGTACACCAAATACAGTAGCAATTTTAAAAAGATAAGAAAAAGGGTACATCAAATGGTCAGCAATATAA
ATGAGATGTGCAGACCTCTGAATATTGCTATAACACTGGCTCTCCTAGACGTTTGGTCCGAAAAAGATTT
CATTACCGTGCAGGCAGACGCGCCTACTACTGCGGGCTTATTTGGAGACTGGAGAGAGAGAGTCTTGCTG
AAGAAGAAAAATCATGATCATGCTCAGTTACTCACGGACACTAACTTCGCTAGAAACACTATAGGATGGG
CTTACGTGGGCCGCATGTGCGATGAAAAGTATTCTGTAGCAGTTGTTAAGGATCATAGCTCAAAGGTTTT
TATGGTTGCAGTTACAATGACCCATGAGCTCGGTCATAATCTGGGCATGGAACACGATGATGATAAGTGT
AAATGTGAC------ACATGCATTATGTCTGCCGTGATAAGCGATAAACAATCCAAACTGTCCAGCGATT
GTAGTAAGGATTATTACCAGACGTTTCTTACTAATGATAACCCACAATGCATTCTCAATGCACCCTTGAG
AACAGATACTGTTTCAACTCCAGTTTCTGGAAATGAATTTTTGGAGGCGGGAGAAGAATGTGACTGTGGC
TCTCCTGAA---------AATCCGTGCTGCGATGCTGCAACCTGTAAACTGAGACCAGGGGCGCAGTGTG
CAGAAGGACTGTGTTGTGACCAGTGCAGATTTAAGAAAAAAAGAACAATATGCCGGAGAGCAAGGGGTGA
T---AACCCGGATGACCGCTGCACTGGCCAATCTGCTGACTGTCCCAGAAATGGCCTCTATGGC------
----------------------------------------------------------------------
----------------------------------------------------------------------
----------------------------------------------------------------------
----------------------------------------------------------------------
----------------------------------------------------------------------
----------------------

>Trimeresurus jerdonii X91190.1
ATGATCCAAGTTCTCTTGATGACTATATGCTTAGCAGTTTTTCCTTATCAAGGGAGCTGTATAATCCTGG
AATCTGGGAACGTGGATGATTATGAAGTCGTGTATCCACGAAAAGTCACTGCATTGCCCAAAGGAGCCGT
TCAGCCAAAGTATGAAGACGCCATGCAATATGAATTTAAAGTGAATGGAGGGGCAGTGGTCCTTCACCTG
GAAAAAAATAAAGGACTTTTTTCAGAAGATTACAGCGAGACTCATTATTCCCCTGATGGCAGAGAAATTA
CAACATACCCCTCGGTTGAGGATCACTGCTATTATCATGGACGCATCCACAATGACGCTGACTCAACTGC
AAGCATCAGTGCATGCGATGGTTTGAAAGGATATTTCAAGCTTCAAGGGGAGACGTACCTTATTGAACCC
TTGGAGCTTTCCGACAGTGAGGCCCATGCAGTCTTCAAATACGAAAATGTAGAAAAAGAGGATGAGGCCC
CCAAAATGTGTGGGGTAACCCAG---AATTGGGAATCAGATGAGTCCATCAAAAAGGCCTCTCAGTTATA
TCTTACTCCTGAACAACAAAGATTC---CCCCAAAGATACATTGAGCTTGCAATAGTTGTGGACCATGGA
ATGCACACCAAATACAGTAGCAATTTTAAAAAGATAAGAAAAAGGGTACATCAAATGGTCAGCAATATGA
ATGAGATGTGCAGACCTCTGAATATTGCTATAACACTGGCTCTCCTAGACGTTTGGTCCGAAAAAGATTT
CATTACCGTGCAGGCAGACGCGCCTACTACTGCGGGCTTATTTGGAGACTGGAGAGAGAGAGTCTTGCTG
AAGAAGAAAAATCATGATCATGCTCAGTTACTCACGGACACTAACTTCGCTAGAAACACTATAGGGTGGG
CTTACGTGGGCCGCATGTGCGATGAAAAGTATTCTGTAGCAGTTGTTAAGGATCATAGCTCAAAGGTTTT
TATGGTTGCAGTTACAATGACCCATGAGCTCGGTCATAATCTGGGCATGGAACACGATGATGATAAGTGT
AAATGTGAC------ACATGCATTATGTCTCCCGTGATAAGCGATAAACAATCCAAACTGTTCAGCGATT
GTAGTAAGGATTATTACCAGACGTTTCTTACTAATGATAACCCACAATGCATTCTCAATGCACCCTTGAG
AACAGATACTGTTTCAACTCCAGTTTCTGGAAATGAATTTTTGGAGGCGGGAGAAGAATGTGACTGTGGC
TCTCCTGAA---------AATCCGTGCTGCGATGCTGCAACCTGTAAACTGAGACCAGGGGCGCAGTGTG
CAGAAGGACTGTGTTGTGACCAGTGCAGATTTAAGAAAAAAAGAACAATATGCCGGAGAGCAAGGGGTGA
T---AACCCGGATGACCGCAGCACTGGCCAATCTGCTGACTGTCCCAGAAATGGCCTCTATGGC------
----------------------------------------------------------------------
----------------------------------------------------------------------
----------------------------------------------------------------------
----------------------------------------------------------------------
----------------------------------------------------------------------
----------------------

>Trimeresurus jerdonii AF011909.1
ATGATTGAAGTTCTCTTGGTAACCATATGCTTAGCAGTCTTTCCTTATCAAGGGAGCTCTATAATCCTGG
AATCTGGGAACGTTAATGATTATGAAGTAGTGTATCCACGAAAAGTCAGTGCATTGCCCAAAGGAGCAGT
TCAGCCAAAGTATGAAGACGCCATGCAATATGAATTTAAAGTGAATGGAGAGGCAGTGGTCCTTCACCTG
GAAAAAAATAAAGGACTTTTTTCAGAAGATTACAGCGAGACTCATTATTCCCCTGATGGCAGAGAAATTA
CAACATACCCCTCGGTTGAGGATCACTGCTATTATCATGGACGCATCCACAATGACGCTGACTCAACTGC
AAGCATCAGTGCATGCGATGGTTTGAAAGGATATTTCAAGCTTCAAGGGGAGACGTACCCTATTGAACCC
TTGGAGCTTTCCGACAGTGAAGCCCATGCAGTCTTCAAATACGAAAATGTAGAAAAAGAGGATGAGGCCC
CCAAAATGTGTGGGGTAACCCAG---AATTGGGAATCAGATGAGTCCATCAAAAAGGCCTCTCAGTTATA
TCTTACTCCTGAACAACAAAGATTC---CCCCAAAGATACATTAAGCTTGCAATAGTTGTGGACCATGGA
ATGTACACCAAATACAGTAGCAATTTTAAAAAGATAAGAAAAAGGGTACATCAAATGGTCAGCAATATAA
ATGAGATGTGCAGACCTCTGAATATTGCTATAACACTGGCTCTCCTAGACGTTTGGTCCGAAAAAGATTT
CATTACCGTGCAGGCAGACGCGCCTACTACTGCGGGCTTATTTGGAGACTGGAGAGAGAGAGTCTTGCTG
AAGAAGAAAAATCATGATCATGCTCAGTTACTCACGGACACTAACTTCGCTAGAAACACTATAGGATGGG
CTTACGTGGGCCGCATGTGCGATGAAAAGTATTCTGTAGCAGTTGTTAAGGATCATAGCTCAAAGGTTTT
TATGGTTGCAGTTACAATGACCCATGAGCTCGGTCATAATCTGGGCATGGAACACGATGATGATAAGTGT
AAATGTGAC------ACATGCATTATGTCTGCCGTGATAAGCGATAAACAATCCAAACTGTTCAGCGATT
GTAGTAAGGATTATTACCAGACGTTTCTTACTAATGATAACCCACAATGCATTCTCAATGCACCCTTGAG
AACAGATACTGTTTCAACTCCAGTTTCTGGAAATGAATTTTTGGAGGCGGGAGAAGAATGTGACTGTGGC
TCTCCTGAA---------AATCCGTGCTGCGATGCTGCAACCTGTAAACTGAGACCAGGGGCGCAGTGTG
CAGAAGGACTGTGTTGTGACCAGTGCAGATTTAAGAAAAAAAGAACAATATGCCGGAGAGCAAGGGGTGA
T---AACCCGGATGACCGCTGCACTGGTCAATCTGCTGACTGTCCCAGAAATGGCCTCTATGGC------
----------------------------------------------------------------------
----------------------------------------------------------------------
----------------------------------------------------------------------
----------------------------------------------------------------------
----------------------------------------------------------------------
----------------------

>Trimeresurus jerdonii DQ464249.1
ATGATTCAAGTTCTCTTGGTGACTATATGCTTAGCAGCGTTTCCTTATCAAGGGAGCTCTATAATCCTGG
AATCTGGGAACGTGAATGATTATGAAGTAGTGTATCCACGAAAAGTCACTGCATTGCCCAAAGGAGCAGC
TCAGCCAAAGTATGCCGACGCCATGCAATATGAATTTAAGATGAACGGAGAGCCAGTGGTCCTTCACCTG
GAAAAAAATAAAGGACTTTTTTCAAAAGATTACAGCGAGACTCATTATTCCCCTGATGGCAGACAAATTA
CAACATACCCCATGATTGAGGATCACTGCTATTATCATGGATGCATCCAGAATGATGCTGACTCAACTGC
AAGCATCAGTGCATGCAATGGTTTGAAAGGACATTTCAAGCTTCAAGGGGAGATGTACCTTATTGAACCC
TTGAAGCTTCCCGACAGTGAAGCCCATGCAGTCTACAAATATGAAAACATAGAAAAAGAGGATGAGGCCC
CCAAAATGTGTGGGGTAACCCAG---AATTGGGAATCATATGAGCCCATCAAAAAGGCCTCTCAGTTAAA
TCTTACTCCTGAACAACAAGCATACTTGGATGCCAAATACGTTGAGTTTGTTGTAGTTCTGGACCATGGA
ATGTACACAAAATACAAAGATGATTTAGATAAGATAAAAACAAGAATATATGAAATTGTCAACACTATGA
ATGAGATTTACATACCTTTGAATATTCGTGTCGCACTGGTTCGCCTAGAAATTTGGTCCAACGGAGATTT
GATTAATGTGTCATCAGCAGCAAATGTTACTTTGGACTCATTTAGAAACTGGAGAGTGACAGATTTGCTG
AGGCGCAAAAGTCATGATAATGCTCAGTTACTCACGACCACTGACTTCGATGGAGACACTGTAGGATTGG
CTTATATGCGCAGCATGTGCCAACCGAGGGGTTCTGTAGGAGTTATTCAGGAACATAGCACAATAAATCT
CTTGATGGCAGTTACAATGGCCCATGAGATGGGTCATAATCTGGGCATGAGTCATGATGGAAATCAGTGT
CATTGTGGTGCTCCCTCGTGCATTATGGCTGACAGACTAAGCCACCAACCTTCCACACAGTTCAGCGATT
GTAGTGAGAAATATTGTCGGACGTATCTTATAAATAGTAGACCACAGTGCATTCTCAATGAACCCTTGCT
GACAGATATTGTTTCACCTCCAGTTTGTGGAAATGAACTTTTGGAGGAGGGAGAAGAATGTGACTGTGGC
TCTCCTGCAAACTGTCAGAATCCATGCTGTGATGCTGCAACGTGTAAACTGACACCAGGGTCACAGTGTG
CAAAAGGACTGTGTTGTGACCAGTGCAGATTTAAGGGGGCAGGAACAGAATGCCGGGCAGCAAAGGATGA
CTGTGACATGGCTGATGTCTGCACTGGCCGATCTGCTGAGTGTCCCACGGATCGCTTCCAAAGGAATGGA
CACCCATGCCTAAACAACAAAGGTTACTGCTACAATCGGACGTGCCCCACCATGAAGAACCAATGTATTT
CTTTCTTTGGGCCAAGTGCAACTGTGGCTAAAGATTCATGTTTCAAAACTAACCAGAAAGGCAGTAGTTA
TGGCTACTGCAGAAAGGAA---------AATGGTACAAAGATTCCATGTGAACCAGAAGATGAAAAATGT
GGCAGGTTATTCTGCTTCCCTAATAAACCCGGAAAGAAGAATATTTGCAATGTGATATATACACCCACAG
ATGAAGATATTGGGATGGTTCTTCCTGGAACAAAATGTGGACGTGGAAAGGTCTGCAGCAACGGGCATTG
TGTTGATGTGGCTACAGCCTAC

>Trimeresurus jerdonii DQ464254.1
----------------------------------------------------------------------
--------------------------------ATCCACGAAAAGTGCACTGCATTGCCCAAAGGAGCAGT
TCAGCCAAAGTATGAAGACGCCATGCAATATGAATTTAAGGTGAATGGAGAGCCAGTGGTCCTTCACCTG
GAAAAAAATAAAGGACTTTTTTCAGAAGATTACAGCGAGACTCATTATTCCCCCGATGGCAGAGAAATTA
CAACATACCCCCTGGTTGAGGATCACTGCCATTATCTTGGACGCATCCAGAATGATGCTGACTCAACTGC
AAGCCTCAGTGCATGCAACGGTTTGAAAGGATATTTCAAGCTTCAAGGGGAGATGTACCTTATTGAACCT
TTGAAGCTTCCCGACAATGAAGCCCATGCAGTCTACAAATATGAAAATGTAGAAAAAGAGGATGAGGCCC
CCAAAATGTGTGGGGTAACCCAG---AACTGGGAATCAGATAAGCTCATCAAAAAGGCCTCTTATTTAGA
TGTTACTGCTGAACAACAAAGATTC---CCCCAAAGACACATTGAGCTTGTTGTAGTTGCAGATCACAGA
ATGTTCACGAAATACAACAGCAATTTAAATACTGTAAGAATATGGGTACATGAAATTGTCAACATTATAA
ATGTGTTTTACAGATCTTTGAATATTCATGTCTCACTGACTGACCTAGAAATTTGGTCCAACCAAGATCA
GATCAACGTGCAGTCAGCAGCAGCTGATACTTTGGAAGCATTTGGAGACTGGAGAGAGACAGTCTTGCTG
AATCGCATAAGTCATGATAATGCTCAATTACTCACGGCCATTGAGCTTGATGAAGAAACTATAGGATTGG
CTCATGTGGGCAGCATGTGCGACCCGAAGCTTTCTACAGGAATTGTTCAGGATCATAGTGCAATAAATCT
TTGGGTTGCAGTTACAATGGCCCATGAGCTGGGTCATAATCTGGGCATGGATCATGATGGAAATCAGTGT
TATTGCGATACTGACTCGTGCATTATGAGTGAAGAACTAAGTGAACAACTTTCCTTTGAGTTCAGCGATT
GTAGTCTGAATGAATATCAGACGTATCTTACTGATCATAACCCACAATGCATGCTCAATGAACCCTTGAG
AACAGATACA------------GTTTCTGGAAATGAACTTTTGGAGGCGGGAGAAGAATGTGACTGTGGC
TCTCCTGCA---------AATCCGTGCTGCGATGCTGCAACCTGTAAACTGAGACCAGGGGCACAGTGTG
CAGAAGGACTGTGTTGTGACCAATGCAGATTTATAAAAAAAGGAAAAATATGCCGGAGAGCAAGGGGTGA
T---AACCCGGATGATCGCTGCACTGGCCAATCTGCTGACTGTCCCAGAAATCGCTTCCATGCC------
----------------------------------------------------------------------
----------------------------------------------------------------------
----------------------------------------------------------------------
----------------------------------------------------------------------
----------------------------------------------------------------------
----------------------

>Trimeresurus jerdonii DQ464255.1
----------------------------------------------------------------------
----------------------------------------------------------------------
----------------------------------------------------------------------
----------------------------------------------------------------------
-----------------------------------------CGCATCGAGAATGATGCTGACTCAACTGC
AAGCATCAGTGCATGCAACGGTTTGCAAGGACATTTCAAGCTTCAAGGGGAGATGTACCTTATTGAACCC
TTGAAGCTTCCCGACAGTGAAGCCCATGCAGTCTTCAAATATGAAAATGTAGAAAAAGAGGATGAGGCCC
CCAAAATGTGTGGGGTAACCCAG---AACTGGGAATCATATGAGCCCATCAAAAAGGCCTCTCAGTCAAA
TCTTACTCCTGAACAACAAAGATACTTGAACGCCAAATACGTGAAGCTTTTCCTAGTTGCGGACTACGTA
ATGTACTTGAAATATGGCCGCAATTTAACTGCTGTAAGAACAAGAATGTATGATACTGTCAACGTTATAA
CTCCGATTTACCATCGTATGAATATTCATGTAGCACTGGTTGGCCTAGAAATTTGGTCCAACAGAGATAA
AATTATCGTGCAGTCATCACCAGATGTTACTTTGGACTTATTTGCAAAGTGGAGAGCGACAGATTTGCTG
AGGCGCAAAAGTCATGATAATGCTCAGTTACTCACGGGCATTAACTTCAACGGACCAACTGCAGGACTTG
CTTACTTGGGTGGCATCTGCAATACGATGTATTCTGCAGGAATTGTTCAGGATCATAGCAAAATACATCA
TTTGGTTGCAATTGCAATGGCCCATGAGATGGGTCATAATCTGGGCATGGATCATGACAAAGAAACCTGT
ACTTGCGGGACTAGACCATGTGTTATGGCTGGGACACTAAGCTGTGAAGCTTCCTTTCTGTTCAGCGATT
GTAGTCAGAAAGAACATCGGGAGTTTCTTATTAAAAACATGCCTCAATGCATTCTCAAGAAACCCTTGAA
AACAGATGTTGTTTCACCTGCAGTTTGTGGAAATTACTTTGTGGAAGTGGGAGAAGAATGTGACTGTGGC
TCTCCTAGAACTTGTCGAGATCCATGCTGTGATGCTGCAACCTGTAAACTGAGACAAGGAGCACAGTGTG
CAGAAGGACTGTGTTGTGACCAATGCAGATTTAAGGGAGCAGGAACAGAATGCCGGGCAGCAAAGGATGA
CTGTGACATGGCTGATGTCTGCACTGGCCGATCTGCTGAGTGT---ATAGATAGCTTCCAAAGGAATGGA
CAACCATGCAAAAACAACAACGGTTACTGCTACAATGGGAAATGCCCCATCATGGCAGACCAATGTATTG
CTCTCTTTGGGCCAGGTGCAACTGTGTCTCAAGATGCATGTTTTCAGTTTAATCGTCAGGGCAATCATTA
TGGCTACTGCAGAAAGGAA---------CAAAATACAAAAATTGCATGTGAACCACAAGATGTAAAATGT
GGCAGGTTATACTGCTTCCCTAATTCACCTGAAACCAAGAATCCTTGCAATATCTACTATTCACCCAATG
ATGAAGATAAGGGAATGGTTCTTCCTGGAACTAAATGTGCAGACGGAAAGGCCTGCAGCAACGGGCAATG
TGTTGATGTGACTACACCCTAC

>Trimeresurus jerdonii X51530.1
ATGATCCAAGTTCTTTTGATAACCATATGCTTAGCAGTTTTTCCTTATCAAGGGAGCTCCATAATCCTGG
AATCTGGGAATCTTAATGATTATGAAGTAGTGTATCCAGAAAAAGTCACTGCATTGCCCAAAGGAGCTGT
TCAGCAAAAGTATGAAGACGCCATGCAATATGAATTTAAGGTGAATGGAGAGCCAGTGGTCCTTCACCTG
GAAAAAAATAAAGGACTTTTTTCAGAAGATTACAGCGAGATTCATTATTCCCCTGATGGCAGAGAAATTA
CAGCATACCCTTCGGTTGAGGATCACTGCTATTATCATGGACGCATCGAGAATGATGCTGACTCAACTGC
AAGCATCAGTGCATGTGATGGTTTGAAAGGACATTTCAAGCTTCAAGGGGAGATGTACCTTATTGAACCC
TTGGAGCTTTCCGACAGTGAAGCCCATGCAGTCTTCAAATATGAAAATGTAGAAAAAGAGGACGAGCCCC
CCAAAATGTGTGGAGTAACCCAG---AATTGGGAATCATATGAGTCCACCAAAAAGGCCTCTCAGTTAAA
TGTTACTCCTGAACAACAAAGATTC---CCCCAAAGATACATTAAGCTTGGTATATTTGTGGACCACGGA
ATGTACACAAAATACAGTGGCAATTCTGAAAGGATAACAAAAAGGGTACATCAAATGATCAACAATATAA
ATATGATGTGCAGAGCTCTGAATATTGTTACAACACTGAGTGTCCTAGAAATTTGGTCCGAAAAAGATTT
GATTACGGTGCAGGCATCAGCGCCTACTACTTTGACCTTATTTGGAGCCTGGAGAGAGACAGTCTTGCTG
AATCGCACCAGTCATGATCATGCTCAGTTACTCACGGCCACTATCTTCAATGGAAACGTTATAGGAAGGG
CTCCCGTGGGCGGTATGTGTGACCCGAAGCGTTCTGTAGCAATTGTTCGGGATCATAACGCAATAGTTTT
TGTGGTTGCAGTTACAATGACCCATGAGATGGGTCATAATCTGGGCATGCATCATGATGAAGATAAATGT
AATTGTAAC------ACATGCATTATGTCTAAAGTGTTAAGCCGCCAACCTTCCAAATATTTCAGCGAAT
GTAGTAAGGATTATTATCAGACATTTCTTACTAATCATAACCCACAATGCATTCTCAATGCACCCTTGAG
AACAGATACTGTTTCAACTCCAGTTTCTGGAAATGAACTTTTGGAGGCGGGAGAAGATTGTGACTGTGGC
TCTCCTGCA---------AATCCGTGCTGCGATGCTGCAACCTGTAAACTGATACCCGGGGCGCAGTGTG
GAGAAGGACTGTGTTGTGACCAGTGCAGCTTTATAGAAGAAGGAACAGTATGCCGGATAGCAAGGGGTGA
T---GACCTGGATGATTACTGCAATGGCAGATCTGCTGGCTGTCCCAGAAATCCCTTCCATGCC------
----------------------------------------------------------------------
----------------------------------------------------------------------
----------------------------------------------------------------------
----------------------------------------------------------------------
----------------------------------------------------------------------
----------------------

>Trimeresurus jerdonii DQ195153.1
ATGATTGAAGTTCTCTTGGTGACTATATGCTTAGCAGTTTTTCCTTATCAAGGGAGTTCTATAATCCTGG
AATCTGGGAACGTGAATGATTATGAAGTAGTGTATCCGCGAAAAGTCACTGCAGTGCCCAAAGGAGCAGT
TCAGCAAAAGTATGAAGACGCCATGCAATATGAATTTAAGGTGAATGGAGAGCCAGTGGTCCTTCACCTG
GAAAAAAATAAAGAACTTTTTTCAGAAGATTACAGTGAGACTCATTATTCCCCTGATGGCAGAGAAATCA
CAACATACCCCTCGGTTGAGGATCACTGCTATTATCATGGACGCATCCAGAATGAAGCTGACTCAACTGC
AAGCATCAGCGCATGCAACGGTTTGAAAGGACATTTCAAGCTTCAAGGGGAGACGTACCTTATTGAACCT
TTGAAGCTTCCCGACAGTGAAGCCCATGCAGTCTTCAAATATGAAAATGTAGAAAAAGAGGAAGAGGCCC
CCAAAATGTGTGGGGTAACCGAGACTAATTGGAAATCAGATGAGCCCATCAAAAAGGCCTCTCAGTTAGT
TGTTACTGCTGAACAACAAAGATTC---CCCCGAAGATACGTTAAGCTTGCAATAGTTGCGGACCACAGA
ATGTACACGAAGCACAAGAAAAATTTA---------AAACCATGGGTTTTTCAAATGGTCAACAGTGTAC
ATCAGATTTACAGATCTATGAATGTTCTTATAGCACTGGTTTACCTAAATATTTGGAAAAAAAATGATAA
GATTACCGCGCAGTCAGCATCAAATGTTACTTTGGACTTATTTGGAAACTGGAGAGAGACAGTCTTGCTG
AAGCGCAAAAGACATGATTGTGCTCAGTTACTCACGGCCATTGACTTCGATGGACCAACTATAGGAAGGG
CTCACGTGAGCAGCGTGTGTGACCCGAAGCGTTCTACAGGAATTGTTCAGAATTATACCGAAATAAATCT
TGTGAATGCAGTTATAATGGCCCATGAGCTAGGTCATAATCTGGGCATGGATCATGATGGAAATCAGTGT
AATTGTCAC------GCATGCATTATGTCTGCTGTGATAAACAATCCACCATCTGAACGGTTCAGCGGTT
GTAGTATGGGTTATTATCAGACGTTTCTTACTGCTTATAACCCACAATGCATTCTCAATGCACTCTCGAA
GAGAGATATCATTACACCTCCAGTTTGTGGAAATGAACTTTTGGAGGAGGGAGAAGAATGTGACTGCGGC
TCTCCTGAAAATTGTCAATATCAGTGCTGCAATGCTACTACGTGTAAACTACACTCATGGGTAGAGTGTG
AATCTGGAGAGTGTTGTGAGCAATGCAGATTTAAGAAAGCAGGAGCAGTGTGTCGGGCAGCAAGGACTGA
GTGTGACATTCCTGAAAACTGCACTGATCAATCTGCTGACTGTCCCACAGATAGCTTCCATAGGAATGGA
CAACCATGCCTATACAACCACGGTTACTGCTACAATGGGAATTGCCCTGTCATGCATTACCAATGTTATG
GTCTCTTTGGGCCAAATGCAACTGTGGGTCAAGATGGTTGTTTTGATGCTAATGACAGAGGAGATGAATA
TTTCTACTGCAGAAAGGAA---------AATGAGAAATACATTCCATGTGCACAAGAGGATGTAAAGTGT
GGCAGGTTATTCTGTACTTATATTTATGATATCAATCTCTGC------------------CGTTACGATT
ATTCAGCTAATGGAATGGTTGCTCAAGGAACAAAATGTGCAGATGGAAAGGTCTGCAGCAACAGGCAGTG
TGCTGATGTGAATACAGCCTAC

>Trimeresurus jerdonii DQ195154.1
ATGATTGAAGTTCTTTTGGTAACTATATGCTTAGCAGTTTTTCCTTATCAAGGGAGCTCTATAATCCTGG
AATCTGGGAACGTGAATGACTATGAAGTAGTGTATCCGCGAAAAGTCACTACATTGCCCAAAGGAGCACT
TCAGCAAAATTATGAAGACGCCATGCAATATGAATTTAAGGTGAACGGAGAACCAGTGGTCCTTCATCTG
GAAAAAAATAAAGAACTTTTTTCAGAAGATTACAGTGAGACTCATTATTCCCCTGATGGCAGAGAAATTA
CAACATACCCCTCGGTTGAGGATCACTGCTATTATCATGGACGCATCCAGAATGAAGCTGACTCAACTGC
AAGCATCAGTGCATGCAACGGTTTGAAAGGACATTTCAAGCTTCAAGGGGAGACGTACCTTATTGAACCC
TTGAAGCTTCCCGACAGTGAAGCCCATGCAGTCTTCAAATATGAAAATGTAGTAAAAGAGGACGAGGCCC
CCAAAATGTGTGGGGTAACCGAGACTAATTGGAAATCAGACGAGCCCATCAAAAAGGCCTCTCAGTTAGT
TGTTACTGCTGAACAACAAAGATTC---CCCCGAAGATACGTTAAGCTTGCAATAGTTGCGGACCGCAGA
ATGTACATGAAGCACCAGAAAAATTTA---------AAACCATGGGTTTTTCAAATGGTCAACAGTGTAC
ATCAGATTTACAGATCTATGAATGTTCTTATAGCACTGGTTTACCTAAATATTTGGAAAAAAAATGATAA
GATTACCGTGCAGTCAGCATCAGATGTTACTTTGGACTTATTTGCAGAATGGAGAGAGACAGTCTTGCTG
AGGCGCAAAAAACATGATTGTGCTCATTTACTCACGGCCATTGACTTCGATGGACCAACTATAGGAAGGG
CTCACATAGCCAGCATGTGCAACTCGAAGCTTTCTGTAGGAATTGTTCAGAATTATACCGAAATAAATCT
TGTGAATGCAATTGTAATGGCCCATGAGCTAGGTCATAATCTGGGCATTAGTCATGATGGAAATCAGTGT
AATTGTCAC------ACATGCATTATGTCTGCCGTGATAAGCAATCCACCATCTGAACGGTTCAGCAATT
GTAGTGAGGATTATCATCAATCGTTTCTTACTGCTTATAACCCACAATGCATTCTCAATGCACCCTCGAA
GACAGATATCATTACACCTCCAGTTTGTGGAAATGAACTTTTGGAGGAGGGAGAAGAATGTGACTGTGGC
TCTCCTGAAAATTGTCAATATCAGTGCTGTGATGCTGCATCCTGTAAACTACACTCATGGGTAAAGTGTG
AATCTGGAGAGTGTTGCGACCAGTGCAGATTTACGAGTGCGGGAACAGAATGCAGGGCAGCAAGGAGTGA
ATGTGACATTGCTGAAAGCTGCACTGGCCAATCTGCTGACTGTCCCACGGATGACTTCCATAGGAATGGA
CAACCATGCCTAAGCAACCACGGTTACTGCTACAATGGGAATTGCCCCGTCATGCATTACCAATGTATTG
CTCTCTTTGGTTCAAATGCAATTGTGGGTCAAGATGAATGTTTTGATTTTAATATGAAAGGGGAGCAATA
TTTCTACTGCAGAAAGGAA---------TATGAGAAATACATTCCATGTGCACAAGAGGATGTAAAGTGT
GGCAGGTTATTCTGTTTTTATACTAATAATATGGATATCTGC------------------CGTTACAATT
ATTCAGATATTGGAATAGTTGATCATGGAACAAAATGTGCAGATGGAAAGGTCTGCAGCAACAGGCATTG
TGTTGATGTGACTACAGTCTAC

>Trimeresurus jerdonii DQ335449.1
ATGATCCAGGTTCTCTTGGTAACTATATGCTTAGCAGTTTTTCCATATCAAGGGAGCTCTATAATCCTGG
AATCTGGGAACGTGAATGATTATGAAGTAGTGTATCCACGAAAAGTCACTTCATTGCCCAAAGGAGCAGT
TCAGCAAAAGTATGAAGACGCCATGCAATATGAATTGAAAGTGAATGGAGAGCCAGTAGTCCTTCACCTG
GAAAAAAATAAAGGACTTTTTTCAAAAGATTACAGTGAGACTCATTATTCCCCTGATGGCAGAAAAATTA
CAACAAAACCACCGGTTAAGGATCACTGCTATTATCATGGACACATCCAGAATGATGCTGACTCAACTGC
AAGCATCAGTGCATGTAATGGTTTGAAAGGACATTTCAAGCTTCAAGGGGAGATGTACCTTATTGAACCC
TTGAAGCTTCCCGACAGTGAAGCCCATGCAGTCTTCAAATATGAAAATGTAGAAAAGGAGGATGAGGCCC
CCAAAATGTGTGGGGTAACCGAGACTAATTGGGAATCAGATGAGCCCATCAAAGAGGCCTCTCAGTCGAA
TCTTACTCCTGAACAACAAAGTTATTTGAATGCCAAATATGTGAAGTTTTTCTTAGTTGCGGACCACATA
ATGTACTTGAAATATGGCCGCAATTTAACTACTTTAAGAACAAGAATTTTTGATACTGTCAACGTTGTAT
ATCTGATTTTACTACGTATTAATATTCATGTACTACTGGTTGGCATGGAAATTTGGTCCCACAAAGATAA
AATTATCGTGCAGTCAGTACCGGCTGTTACTTTGAAGTTATTTGCAACCTGGAGAGAGGCAGATTTGCTG
AAGCACAAAAGTCACGGTTGTGCTCACTTACTCACGGGCATTAACTTCAATGGACCAACTGCAGGACTTG
CTTACTTGGGCGCCATATGCAACCCAATGTATTCTGCAGGAATTGTTCAGGATCATAACAAAATACATCA
TTTGGTTGCAATTGCAATGGCCCATGAGCTGGGTCATAATCTGGGCATTAATCATGACAAAGATACCTGT
ACTTGCCGGGCTAAGGCATGTGTTATGGCTGGGACAATAAGCTGTGATGCTTCCTATCTGTTCAGCGATT
GTAGTCGGCAAGAACATCGGGAGTTTCTTATTAAAAACATGCCTCAATGCATTCTCAAGAAACCCTTGAA
AACAGATGTTGTTTCACCTCCAGTTTGTGGAAATTACTTTGTGGAGGTGGGAGAAGATTGTGACTGTGGC
TCTCCTGCAACTTGTCGAGATTCATGCTGTAATCCTACAAACTGTAAACTGAGACAAGGAGCACAGTGTG
CAGAAGGACTGTGTTGTGACCAATGCAGATTTAAGGGAGCAGGAACAGAATGCCGGCCAGCAAGCAGTGA
GTGTGACATGGCTGATCTCTGCACTGGCCGATCTGCTGAGTGT---ACAGATCGCTTCCAAAGGAATGGA
CAACCATGCCAAAACAACAATGGTTACTGCTACAATGGGACATGCCCCAGCATGACAGACCAATGTATTG
CTCTCTTTGGGCCAAATGCAGCTGTGTCTCAAGATGCATGTTTTCAGTTTAATCGCGAGGGCAATCATTA
TGGCTACTGCAGAAAGGAA---------CAAAATACAAAAATTGCATGTGAACCAGAAAATGTAAAATGT
GGCAGGTTATACTGCATAGATAGTTCACCTGCAAACAAGAATCCTTGCAATATCGTCTATTTACCCAATG
ATGAAGAAAAGGGAATGGTTCTTGCTGGAACAAAATGTGCAGATGGAAGGGCCTGCAGCAACGGGCAGTG
TGTTGGTGTGAATGGAGCCTAC

>Vipera ammodytes ammodytes KM886926.1
ATGTTGCAAGTTCTTTTGGTAACTATATGCTTAGCAGTTTTTCCATATCAAGGGAGCTCTATAATTCTGG
AATCTGGGAATGTTAATGATTATGAAGTAGTGTATCCACAAAAACTCACTGCATTGCTCAAAGGAGCAAT
TCAGCAAAAGTATGAAGACGCCATGCAATATGAATTTAAAGTGAATGGAAAGCCAGTGGTCCTTCACCTA
GAAAAAAATAAAGGACTTTTTTCAGAAGATTACAGTGAGACTCATTATTCCCCAGATGGCAGAGAAATTA
CAACAAACCCTCCAGTTGAGGATCACTGCTACTATCATGGACACATCCAGAATGATGCTCACTTAACTGC
AAGCATCAGTGCTTGCAATGGTTTGAAAGGACATTTCCAGCTTCGAGGGGAGACGTACTTAATTGAACCC
TTGAAGATTCCCGACAGTGAAGCCCATGCAGTCTACAAATATGAAAATGTAGAAAAAGAGGATGAGGGCC
CCAAAAAGTGTGGGGTAACCCAGACTAATTGGAAATCAGATGAGCCCATC---AAAGCCTCTCAGTTTAT
TCTTACTCCTGAACAACGAGCATACATGAATGCCAAATACATTAAGCTTGCAATAGTTGTGGACAACGTA
ATGTTCAGGAAATACACCGGGAATTTCACTGCTATAAGAACAAGAATATATGAAATTGTCAATACTTTAA
ATCTGATTTACACAATTTTGAATATTCATATAGCACTGGTTTTCCTAGAAATTTGGTCCAAAGGAGATTC
GATTAACGTTCAATCAGTAGTGGATGTTACTTTGAACTCATTTGGAGAATGGAGAGAGAGAGATTTGCTG
AATCGCAAAAGACATGATAATGCTCAGTTACTCACGGGCATTAACTTCAATGGAGACACTATAGGATTTG
GTTTTGTGGGCAGCATGTGCATCCCGAAGAAATCTGTAGGAATTGTTCAGGATCATAGTAAAACACATCT
TTTGGTTGCAACTACAATGGCCCATGAGCTGGGTCATAATCTGGGCATTAATCATGATGGAGATTCCTGT
ACTTGCCAGGCTAACTCATGCATTATGGCTGCGAAACTAAGCCATCAACCTTCCTATCAGTTCAGCGATT
GTAGTATAAATGAACTTTGGATGTATCTTATTAGTCATACCCCAAGATGCATTCTCAATGAACCCTTGAC
GACAGATGTTGTTTCACCTGCAGTTTGTGGAAATTACGTTGTGGAGGAAGGAGAAGAATGTGACTGTGGC
TCTTTATGGTATTGTCGAAATCCGTGCTGTGATGCTGCAACCTGTAAACTGAAACCAGGGGCAGAGTGTG
GAGATGGAGTGTGTTGTTACCAATGCAGATTTGTGACAGCAGGAACAGTATGCCGGCCAGCAAGAAGTGA
GTGTGACATCCCTGAATACTGCAGTGGCCAATCTGTTGAGTGTCCCATGGATCATATCCAGAAGAATGGA
AAACCATGCCTAATGAACCACGGTTATTGCTACAATGGGAGATGCCCCATCATGATACACCAATGTATTG
CTCTGTGGGGGCCAGGTACAACTGTGTCTTCAGATGTATGTTTTCAGAGAAACGAAAGCGGCCAAGGTTA
TTCCTACTGCAGAAGGGAA---------AATAATCAAAACATTCCATGTGCACCACAGGATGTAAAATGT
GGAAGGTTATACTGCAAATTTCATAATGTCAACACACTTCCATGCAATTTCAAATAT---TCAGATTTTG
CCCCGGATTATGGATTGGTTGATCATGGAACAAAATGTGGAGATGGAAAGGTCTGCAGTAACAGGCAGTG
TGTTGATGTGAATACAGCCTAC
