# Supplementary material for: The Rise and Fall of an Evolutionary Innovation: Contrasting Strategies of Venom Evolution in Ancient and Young Animals
Source: PLoS Genet. 2015 Oct 22;11(10):e1005596. doi: 10.1371/journal.pgen.1005596 (PMC4619613; doi:10.1371/journal.pgen.1005596)
Supplement: S1 File — The alignments are provided as zipped Fasta files. (ZIP) [file pgen.1005596.s006.zip › Alignments/Centipedes/BPFT.fas]

>KC144049.1 Scolopendra subspinipes dehaani
ATG------------TTTTTCATCTTACTTTGTTACCTGGTTATTATTTCAAAAGCATTTTCACAGAAAT
GTGAATCAGGAAATACATATTATTTCAAATACAATAAAGATGGCTCACAAAATGTTCAATTT--------
----------------------------------------GTGGACCGATGTCACACTGCTCAACTTATG
CAGGGATGTGATCATGTGTCGCGAATGATAGAAAAATATCATCCTACACTAGGTATTAGACCGTTTGATC
AATTTGCCGAAGCATACATCAAATGTTTTGTGAAGGTTAATCAACCAGACAAAAATATACATTGGATTGA
TCTTTACGGACGCTCTTCTATACTAAAAACTGAGAAATATTATGGGCATAAACTTCGAGCTGTCATCACA
GATATAGAATATGAAACTCCAAAACAAATAAGTAAAAGCGTTGATTCCTTACTAGTAAAGACTTTCACCA
ATGCCCAGCCTACAGACATGACTGGGGAAGTCAATGAAGAAATCTCCACTGAAAGCACGAAATCAAGACA
ACATGACTGGAATGTCGGTGCTTCTGTGGAAGTTGGAGCTTCTGATTTATTCGACATTTTTAGTGTCAGC
GTAGAAGTTTCGGTTGAATACTCAGGGAGTAGTACCAGTGATGTTACAACTACATCCACCCGCACTTATA
ACATCAAAGATAAAGTCACTGTACCTGCGAAAACAACTATGAGAATGATGTGGACCATGACTGAACAAAA
CGTGAAACTGAGCTGGTCTTCCAAGATGCAAATGTCAGGGCTCATGGCTGCTAATATA------------
AGCAACGAACTTTGGTTTTTTCCAGTAGGTGAAATGGCTAATGTTTATCCAGAATAT---TTTACCCGCA
CTAATATTCATACGCTCAATCTTAAAGCACAAGGGGAATTTTTCACAACAACTGCACTCGAATCGGCAGC
CTATGTAAATCAATTT------------CCTATAGGGGAAGAACCGGCATGC

>KC144990.1 Scolopendra subspinipes dehaani
ATG------------TTTTTCATCTTACTTTGTTACCTGGTTATTATTTCAAAAGCATTTTCACAGAAAT
GTGAATCAGGAAATACATATTATTTCAAATACAATAAAGATGGCTCACAAAATGTTCAATTT--------
----------------------------------------GTGGACCGATGTCACACTGCTCAACTTATG
CAGGGATGTGATCATGTGTCGCGAATGATAGAAAAATATCATCCTACACTAGGTATTAGACCGTTTGATC
AATTTGCCGAAGCATACATCAAATGTTTTGTGAAGGTTAATCAACCAGACAAAAATATACATTGGATTGA
TCTTTACGGACGCTCTTCTATACTAAAAACTGAGAAATATTATGGGCATAAACTTCGAGCTGTCATCACA
GATATAGAATATGAAACTCCAAAACAAATAAGTAAAAGCGTTGATTCCTTACTAGTAAAGACTTTCACCA
ATGCCCAGCCTACAGACATGACTGGGGAAGTCAATGAAGAAATCTCCACTGAAAGCACGAAATCAAGACA
ACATGACTGGAATGTCGGTGCTTCTGTGGAAGTTGGAGCTTCTGATTTATTCGACATTTTTAGTGTCAGC
GTAGAAGTTTCGGTTGAATACTCAGGGAGTAGTACCAGTGATGTTACAACTACATCCACCCGCACTTATA
ACATCAAAGATAAAGTCACTGTACCTGCGAAAACAACTATGAGAATGATGTGGACCATGACTGAACAAAA
CGTGAAACTGAGCTGGTCTTCCAAGATGCAAATGTCAGGGCTCATGGCTGCTAATATA------------
AGCAACGAACTTTGGTTTTTTCCAGTAGGTGAAATGGCTAATGTTTATCCAGAATAT---TTTACCCGCA
CTAATATTCATACGCTCAATCTTAAAGCACAAGGGGAATTTTTCACAACAACTGCACTCGAATCGGCAGC
CTATGTAAATCAATTT------------CCTATAGGGGAAGAACCGGCATGC

>KC145028.1 Scolopendra subspinipes dehaani
ATG------------TTTTTCATCTTACTTTGTTACCTGGTTATTATTTCAAAAGCATTTTCACAGAAAT
GTGAATCAGGAAATACATATTATTTCAAATACAATAAAGATGGCTCACAAAATGTTCAATTT--------
----------------------------------------GTGGACCGATGTCACACTGCTCAACTTATG
CAGGGATGTGATCATGTGTCGCGAATGATAGAAAAATATCATCCTACACTAGGTATTAGACCGTTTGATC
AATTTGCCGAAGCATACATCAAATGTTTTGTGAAGGTTAATCAACCAGACAAAAATATACATTGGGTTGA
TCTTTACGGACGCTCTTCTATACTAAAAACTGAGAAATATTATGGGCATAAACTTCGAGCTGTCATCACA
GATATAGAATATGAAACTCCAAAACAAATAAGTAAAAGCGTTGATTCCTTACTAGTAAAGACTTTCACCA
ATGCCCAGCCTACAGACATGACTGGGGAAGTCAATGAAGAAATCTCCACTGAAAGCACGAAATCAAGACA
ACATGACTGGAATGTCGGTGCTTCTGTGGAAGTTGGAGCTTCTGATTTATTCGACATTTTTAGTGTCAGC
GTAGAAGTTTCGGTTGAATACTCAGGGAGTAGTACCAGTGATGTTACAACTACATCCACCCGCACTTATA
ACATCAAAGATAAAGTCACTGTACCTGCGAAAACAACTATGAGAATGATGTGGACCATGACTGAACAAAA
CGTGAAACTGAGCTGGTCTTCCAAGATGCAAATGTCAGGGCTCATGGCTGCTAATATA------------
AGCAACGAACTTTGGTTTTTTCCAGTAGGTGAAATGGCTAATGTTTATCCAGAATAT---TTTACCCGCA
CTAATATTCATACGCTCAATCTTAAAGCACAAGGGGAATTTTTCACAACAACTGCACTCGAATCGGCAGC
CTATGTAAATCAATTT------------CCTATAGGGGAAGAACCGGCATGC

>GASH01000017 Scolopendra morsitans
ATG---ATGAGATGCTTGATTCTTCTTTTTAGCCTTGGAATTGCCTCCTGTTACATTTCTACTGAAGCCA
ACTATCATAAAAAGCCCATGTATTTGTTGTTCAATGGCGATGAACCAGAA--------------------
-------------------------------AGGAAGACACTCTCAAGTACATTGGAACTGCAACCTGTT
TACGAATGTACTAAAGATATTAGG------AAAAAATATCACCCGAAGAGCGAAAATCTTGACTTCGACA
CATTTGCAAAGACATATGTTACATGCTTTGCTCAAAAAATCCTCAAAGGGAAT---ACTTCTTGGATTAA
CCTGTACGGAGAACGAGATGAAGTGAAAAAATACAAGTACAGTGGTTTGTACGTGCATATGATCATGAAC
GACGTCCAATTTTCTAAGGAAACTCCTGCCAACACTCAAGTTGATATCTCAGTCCGTAACGTGGTCTACA
ATATGAACTCATCAGAAGTTACTAATAAAGTTCAGGAAAGTGTTGAAACTTCCGTTACCACATCTAGTAA
ACATTCTTGGAAGACAGCGGGCTCGATGGAAGTTGGCTACACAGAACCCATAACGAAAAGTTCGGCCAGC
GTCAAGTTTTCCATGTTTAATGGGGGATCAAGTGGCAGCGACAAATCGGAAAGCAACAGCATCAAATACT
TCATTTCTGATTCAAGCACTGTCCCTGCTCATAGGAATGGACGACTCGTATGGACTAAGACAGTAAACAC
CATGAAGATGGATTGGAGTGCGTATATAGAAGTATCTGGATGGATGGGAACTGAAGTC------------
AAAGGAAAGATCTACTTCCTCCCTGTCGTTGATATGATTTATGTTTATGATGAGTAC---ATGACTCGGC
TCGACTTGAACACTCTTGGAGTGATGACCTCGGGAGAGATGCAGATGACCGACGCCATGATCTCTGACGC
TGTCGTTGATGAATACTCCGAAAAAGACACGAAAGTAGGAGAAGCGAAATGT

>GASH01000021 Scolopendra morsitans
ATG------CTGCGCTTGCCATTTATCGTTTTGTTGCTTGTAAGTTGTAGCCAGGGCGAAGAAAGATCTT
GTTATGAGAGAAGACCCATGTATTTCCGATTTGTTGGCGACGAACCA---GATATAGTCTTTTTA-----
----------------------------------------AAAAGCTGTGTCGATTTATTACATCGAATA
CATGAATGTCTTCAAGATATTAAA------TCTCAGTATAGCCCGGAAATGCATGGATTTCCTTTTAACA
AATTTGCTGAAGAATACATCGATTGTTATGCTAAGCATGTTTTGGGTGGCGAT---GCAGAATGGAAAGA
TCTTGATCAAAAACGCCAGGAATTACAATCATCTAAGTATCTTGGGTTGAGCGTGAGAATAAAGTTGCAT
GGTCTGGACTTTTCGCGGCCTATAGAAAAATCAGTTGAAACAGATATTGCCTTAATGAAGTGGTATTTCA
ACTCAGACTCTAATCAGTTATCCTCTACTGTTGAAAACACTTACGATACAAAAGAGACAGTGTCCAGTGA
AGATAGTTGGAACTTCGGGAGATCAATAGAGGCTAGTGGT------------------TTTGGAGCAAGT
GCTTCATTAGCGATTAATATGATGGCAAGTGACAAAGAAGAAATGGAAGCAACATCAACAGACAGCTTTG
GCTTTAAGGATGAGATAACAGTAGCAGCTCAACGAACTGGTCGTCTCATGTGGACAATTAAAACCCAGGA
CCAAGCAATGAACTGGCATGCCACTTTTCATATCTCTGGCTGGATGGCTGTCAAAGTT------------
AAAGGAACAATTTGGTTTCTTCCGGTGGTGGATCTGGCGTATGCGTTCGAAACGTAT---ATGACAGTTA
TAGACTCGAATACTTTAGCGGTTAAAGCCACCGGAAAGACCCAAGTCAGTAATGCTTTTATAGGAGATGC
TGTTATCGATGAATACGAAGGAGATGTCACCGAAACTGTAAAAGTGAAATGT

>GASL01000003 Cormocephalus westwoodi
ATGTTGTCTCAGTTGAGTTTTCTTCTTTTGTTCACTTCGTATGTCTTCGCT-------------------
-----GAAGAAGAACATTTCATCCTTCTATGGCGGGAGAAGCACAACAAAGAATTGCGCGTGTATGATTC
TTCGACAGTAGGAATGGGAACACGAGACAAAGCAACCAAAGTGGTTTTCGGTAATAGTGGTTTTCTTCTT
GCCCAATGCATTAAAGAAAAACGAGACGGCAACGATGACTACATCAAGACGGGTTACTTGAATTACAAAT
CAGCCCTGATATATTTTGGAGAATGCGTCTGCAAGAAGATGTACGAAGGGAAA---ACCTGTAAAGGAAC
AGTCGATTACTCAAACGATGATCTTAACTCACGCCACTTCAGCAAGTATCACTTGGCAGTCGAGTACGGA
TCCGTTAGTTTCTACGATGAGGTGAGCTACCCGGAGAAATCGGAGAACGTCTTCGTCAAAACCGTCACCA
ACAGAGGAACCCAAAATGCCGAAACCAGTACAAGTACCGTGTTCGCTGCTACAAACTCCAACTCCAGTAC
GGTATCGAACGAAATCGGCGGTTCGTTCGGTGTCGAAGTCGAACTCAACGGAGGAATCTACAATTTTAAG
TCGAGCATGGAGGTCGGAGGTTCCGTGAAAAACGAACAATCTGAAACGGAACAAAAGACGGATTCCCTGA
GCATCAAGAAGACGTTCACCATCCTGCCGAAATCGTCCGTTCAGATCGTCTGTTCGGTCAAAGTGAAACA
GTTCGAAATGAAATACAAAATCCCCGTGGTCATCAAGGGAGCCGTGGCCGTCAAGTAC---GAC------
AAAGGCAAGTACATTCTCATCCCAGTGGCCACCGCGGCTCCGTTCTTTGCCGATTTTACGATGACCGACG
AAAAGCCCCCGAGGTTGGAGGCGTTTGTGAGGGGTCGGATGGACGGTGTCCGACATTACGACGCTGACGT
CCACACGAATAATCTTCTCTTGAAAGACACTTTTATTAAGAAAGACATTTGC

>GASI01000025 Ethmostigmus rubripes
ATGATTTCAGGTCTCCTGATCATTCTTCTGCATATCTTAAACGTTCAAACATACAGATATATTGATCCGT
ACGAATGCTCACCAGGATTCATTCATTTGTTCAAACCAAGTCCACCAAAGAACTTTAAGTTG--------
----------------------------------------ATTAAAAACTGTCATGGGGTTACGTCCATT
AAGTACTGTGTAGCAGGTTTGATA------GAGAAGGTGGATCCCGAATTAGATTTCGTCAATTTAGATA
CATTCATTGAGAAGTATGCTGATTGCGTTGCTGACCAATTCGGTCCGAATAAAAAATTATCGTGGAAAAC
CATCAGTGGAAAACAAGACGAGTTACAAACTCCTGCACATAAAGGGCTTCATGCACGAGCGACAGTTACT
AATGTAGAGTATCAGCCACAACGCAATATCCAAGCAAAACCAGAGGTCCTTTTGACAAAATGGTTGCATA
ATAACTTGCCAAATGAAATTACTGCGCAAATAACAGAAGAAGTGGAGAAGACCGACACAGAGACCACTAC
CCTGATGCATGGAGTTGAGACGTCTCTCTCGATCGAGTGGGAG---------------GCTGTTGTCAGT
GGCAGCATTTCTGCCGAGTACTCATATGAGCACGAGGAAGAAAACACCGCCACGAATAAGAGGAAATTGA
AGTTGGACGACACTGTGACCGTGCCAGCTAACTCGAGCGTCTACATGGCATGGCTCCTGACGGAGGCCCA
GGTGACGCAACAGTGGACCGCAGATATCCGTATCTCGGGATGGATCGCCATGAAGTTTATAGAT------
AACGGAGAAATTTGGTTCGTACCTGTTGGGGAAATGGGATTCTATTTCCAGGATTAT---TTCAAGAAAA
TTGATTCTTCGACGATAGAATTCAAGGCTAAAGGAATCCAGAAGGCACCACAAACTGTGGATTCCCAAGT
TTCCACATGGCAGTTT------------GAACTGAAGAAGGATATTCCATGT

>GASH01000019 Scolopendra morsitans
ATG------------TCTTTAATCCATTTTTTTATCACTGTTTTCATTTCTGTTAGGTTTCTG-------
-----GAAGCTGTAAATTATGTTGATAAATGGAAGAATAGGCCGGATATTGGAGTGAAATACTATTTAAA
CAATGAA---------------------CGTAAATCCAAATATACTCCTACTGTTAATTTAGATAAATTA
GAAGACTGCATTTACGACCAATAC---AAACCGTTTGCAGAAGCCAATCCTCATTCTCTAGATGTTGTCA
GAGCAATGGAAGCATTTGGAAATTGTTTTTGCACTGATGCATTTGACAAAAAAACATGCCATTACGTGAC
AATAAATTACTTACACGACGAACTGAAGAAAGCGAAATTTTACGATCTTCGTGTGAAAATTGTCCAAGGA
GTTCCTCGATATTTCAATGAAATGAATGCACCGGCCAAGCTAGACACCCTGGTATCGAAAATAGTGACGA
ATAGAGGAAGTCAAGAAGCAAAAACCACTATACAGCAAACTATTAAAAAAGAAGATAGTATCACTACAAC
TGTGACTACTGGCATAAGTATCGATGTTGAAATAAAAGCGGAAGTAAACCTCATTGTTGCCTCGTTTAGT
CAGAGTCTCAGTATTGGTTACGAAAATACATATTCGTCTGCTACTACTCAGGGAACTGCAAATACATTCG
TTTTAAGTGATACTGTAACGATTGCACCTAAAACTTCAAAGAAAATCACCTGGACGGTAAACAAAGTAGA
TTTCGGAATTCGTTGGGAGATTCCGGTTCTGATAAATGGCTCTCTTGCTATTAAAATGAATTATAAGAAT
GAAAATGATTTGGTCTTTATTCCCGTAACTCAGTTAGTTCCATTTTTTACTGATTTCACTTTATCTGATG
AGCCTATACCTCGCTTGCAAGTAACTGTCAGAGGAGTCACTACAGGCAAGAGAAATTTTGAAGGATCTGT
TATTACTAAAGACCTTAGTACGGAAGATGAAGTAGCCAAAGTTACTCCTTGT

>GASH01000020 Scolopendra morsitans
ATG------------TCTTTAATCCATATTTTTATCACTGTTTTCATATCTGTTAGGTTCATG-------
-----GAAGCCGTAAATTATGTTGATTTGTGGAAGAATAGGCCGGATATTGGAGTGAAATATTATTTAAA
CAATGAA---------------------CGTAAATCCAAATATACTCCTACTGTTAATTTAGATAAATTA
GAAGACTGCATTTACGGCGAATAC---AAACCGTTTGCAGAAGCCAATCCTCATTCTCTAGATGTTGCCA
GAGCAATGGAAGCATTTGGAAATTGTTTTTGCACTGATGCATTTGACATAAAAAAATGCCATTATGTGAC
AATAGATTACTTACACGAAGAACTGAAGAAAGCGAAATATTACGATCTTCGTGTGAAAATTGTCCAAGGA
GTTCCTCGATATTTCAATGAAATGAATGCACCGGCCAAGCTAGACACCCTGGTATCGAAAATAGTAACGA
ATAGAGGAAGTCAAGAAGCAAAAACCACTATACAGCAAACTATTAAAAAAGACGATAGTATCACTACGAC
TCTGACTTCTGGGATAAGTGTCGATGCTGAAATAAAAGCGGAAGTGGACCTCATTGTTGCCTCGTTTAGT
CAGAGTATCAGTATTGGTTACGAATATACATATTCGTCTGCTACTACTGAGGGAACTGGAAATACATTCG
TTTTAAGTGATGCTGTACCGATTGCACCTAGAAGTTCAAAGAAAATCACCTGGACGGTAAACAAAGTAGA
TTTCGGAATTCGTTGGGAGATTCCGGTTCTGATAAATGGCTCTCTTGCTATTAAAATGAATTATGAGAAT
GAAAATGATTTGGTCTTTATTCCCGTAACTCAGTTAGTTCCATTTTTTACTGATTTCACTCTATCTGATG
AGCCTATACCTCGCTTGCAAGTAACTGTCAGAGGTGTCACTACAGGCAAGAGAAATTTTGAAGGATCTGT
TATTACTAAAGACCTTAGTGTGGAAGATGAAGTAGCCAAAGTTACTCCTTGT

>GASI01000018 Ethmostigmus rubripes
ATGTTGGAAAGCAAAGTTACCCTCTTGTATTGGCTCACCGGTGTTCTGGTGTTGGTGCTTCTACAGAAAC
CGACTGTAGCGAATAACTACGTTGAAAAATGGAGGAATTTCCGCGCCATAACAGTAACGTTTATG-----
----GAACTCAACGATAAAACAGTAATTCAACACGAAGAGAATCTTACAATAGACACTGTGACCAAAATA
GAAAAATGTTTCCTTAAGGAATAC---AAAGAGGCTGTAATTCCTCGTGAACATTACGTCGATGTCGATA
AAGTCCTACAAGCTTATGGGAACTGTCTTTACGAGAATGCCTTTGCTAAAACTGGAAGTAACTATGAGAA
CATGATAGGAAAACTAGAGTCTATGTTAGACAGAAATTACAGAATATTTGATCTGGACATATCATTAGGA
GACGTTCGCTATTTTCCTGTGGAGAATCGTCCACCACAACCGAAAACAGTGATGAGTAAATCGGTACATA
ATTATGGGGAGAAAAGTGTGGAGTCCGTGATATCGGAAAAAGTCGAGACTGAAGATGTAACAACCAACAC
TATGACTCACACTGCTGGAGCAAGTTATACGGCGTCGGCAGAGTTTGATTTCCTTATT---TCGTTCAAG
ACAAGTGCAACAGCAGGCTACTCTCACACGTGGAACGATGCGACAACGTCGAAGACCCTGAAAACCCTCT
CGATCTCCGACACCGTCACCGTTCCTGCCAAATCGTCCGTGGAGGTCACCTGGTTGCTCACGGAACAAGA
CTTCAAAATGCGCTGGGAAGCGGCAATGTATATCAGCGGGGCCATCGGCATCAAAGTGACGAATGGCAAC
ACTTCCAAAATGTTTTTCTTACCCGTTAAAGATTTGCCCAAGTTCTTCAGCGAAATCGAGAAGGCCAAC-
-----AAAGACAGGGCCTACATCGTCCTCAAAGGCATCATTCAAGGGAAAAAGAACGTTGGATCAAACCT
TCAGGTGAAAGAACGATCGCACGACGATTCTGACATA---TTTGAACCTTGC

>GASI01000019 Ethmostigmus rubripes
ATGTTGGAAAGCAAAGTTACCCTCTTGTATTGGCTCACCGGTGTTCTGGTATTGGTGCTTCTACAAAAAC
CGACTGTAGCGAATAACTACGTTGAAAAATGGAGGAATTTCCGCGCCATAACAGTAACGTTTATG-----
----GAACTCAACAATAAAACAGTAATTCAACACGAAGAGAATCTTACAATAGACACTGTGACCAAAATA
GAAAAATGTTTCCTTAAGGAATAC---AAAGAGGCTGTAATTCCTCGTGAACATTACGTCGATGTCGATA
AAGTCCTACAAGCTTATGGAAACTGTCTTTACGAGAATGCCTTTGCTAAAAGTGGAAGTAACTATGAGAA
CATGATAGGAAAACTAGAGTCTATGTTAGACAGAAACTACAGAATATTTGATCTGGACATATCCTTAGGA
GACGTTCGCTATTTTCCTGTGGAGAATCGTCCACCACAACCGAAAACAGTGATGAGTAAATCGGTACATA
ATTATGGGGAGAAAAGTGTGGAGTCCGTGATATCGGAAAAAGTCGAGACTGAAGATGTAACAACCAACAC
CATGACTCACACTGCTGGAGCAAGCTATACGGCGTCGGCAGAGTTTGATTTCCTTATT---TCGTTCAAG
ACAAGCGCAACAGCAGGCTACTCTCACACGTGGAACGATGCGACAACGTCGAAGACCCTGAAAACCCTCT
CGATCTCCGACACCGTCACCGTTCCTGCTAAATCGTCCGTGGAGGTCACCTGGTTGCTCACGGAACAAGA
CTTCAAAATGCGCTGGGAAGCGGCAATGTACATCAGCGGGGCCATCGGCATCAAAGTGACGAATGACAAC
ACTTCCAAAATGTTATTCTTACCTGTTAAAGATTTGCCCAAGTTCTTCAGCGAAATCGAGAAGGCCAAC-
-----AAAGACAGGGCCTACATCGTCCTCAAAGGCATCATTCAAGGGAAAAAGAACGTTGGATCAAATCT
TCAGGTGAAAGAACGATCGCACGACGATTCCGACATA---TTTGAACCTTGT

>GASI01000020 Ethmostigmus rubripes
ATGTTGGAAAGCAAAGTTACCCTCTTGTATTGGCTCACCGGTGTTCTGGTGTTGGTGCTTCTACAGAAAC
CGACTGTAGCGAATAACTACGTTGAAAAATGGAGGAATTTCCGCGCCATAACAGTAACGTTTATG-----
----GAACTCAACAATAAAACATTAATTCAACACGAAGAGAATCTTACAATAGACACTGTGACCAAAATA
GAAAAATGTTTCCTTAAGGAATAC---AAAGAGGCTGTAATTCCTCGTGAACATTACGTCGATGTCGATA
AAGTCCTACAAGCTTATGGGAACTGTCTTTACGAGAATGCCTTTGCTAAAACTGGAAGTAACTATGAGAA
CATGATAGGAAAACTAGAGTCTATGTTAGACAGAAATTACAGAATATTTGATCTGGACATATCATTAGGA
GACGTTCGCTATTTTCCTGTGGAGAATCGTCCACCACAACCGAAAACAGTGATGAGTAAATCGGTACATA
ATTATGGGGAGAAAAGTGTGGAGTCCGTGATATCGGAAAAAGTCGAGACTGAAGATGTAACAACCAACAC
TATGACTCACACTGCTGGAGCAAGTTATACGGCGTCGGCAGAGTTTGATTTCCTTATT---TCGTTCAAG
ACAAGTGCAACAGCAGGCTACTCTCACACGTGGAACGATGCGACAACGTCGAAGACCCTGAAAACCCTCT
CGATCTCCGACACCGTCACCGTTCCTGCTAAATCGTCCGTGGAGGTCACCTGGTTGCTCACGGAACAAGA
CTTCAAAATGCGCTGGGAAGCGGCAATGTACATCAGCGGGGCCATCGGCATCAAAGTGACGAATGGCACC
AATTCCAAAATGCTATTCTTACCCGTTAAAGATTTGCCCAAGTTCTTCAGCGAAATCGAGAAGGCCAAC-
-----AAAGACAGGGCCTACATCGTCCTCAAAGGCATCATTCAAGGGAAAAAGAACGTTGGATCAAATCT
TCAGGTGAAAGAACGATCGCACGACGATTCCGACATA---TTTGAACCTTGT

>GASI01000022 Ethmostigmus rubripes
ATGTTGGAAAGCAAAGTTACCCTCTTGTACTGGGTCACCGGTGTTATGGTGTTGGTGCTTCTACAGAAAC
CGGCTGTAGCGAATAACTACGTTGAGAAATGGAGGAATTTTCGCGCCATAAAAGTAACGCTACTG-----
----GAAGTCAACGATAAAACAGTAATTTCACACAAAGAGAGTCTTTCAAAAGACACTGTGACCAAAATA
GAAAAATGTTTCCTTAAGGAATAC---AAAGAAGCTGTAATTCCTCGTGAACATTACGTCGATGTCGATA
AAGTCCTACAAGCTTATGGGAACTGTCTTTACGAGAATGCCTTTGCTAAAAGTGGAAGTAACTATGAGAA
CATGATAGGAAAACTAGAGTCTATGTTAGACAGAAACTACAGAATATTTGATCTGGACATATCATTAGGA
GACGTTCGCTATTTTCCTGTGGAGAATCGTCCACCACAACCGAAAACAGTGATGAGTAAATCGGTACATA
ATTATGGGGAGAAAAGTGTGGAGTCCGTGATATCGGAAAAAGTCGAGACTGAAGATGTAACAACCAACAC
CATGACTCACACTGCTGGAGCAAGCTATACGGCGTCGGCAGAGTTTGATTTCCTTATT---TCGTTCAAG
ACAAGCGCAACAGCAGGCTACTCTCACACGTGGAACGATGCGACAACGTCGAAGACCCTGAAAACCCTCT
CGATCTCCGACACCGTCACCGTTCCTGCCAAATCGTCCGTGGAGGTCACCTGGTTGCTCACGGAACAAGA
CTTCAAAATGCGCTGGGAAGCGGCAATGTACATCAGCGGGGCCATCGGCATCAAAGTGACGAATGGCAAC
ACTTCCAAAATGTTATTCTTACCTGTTAAAGATTTGCCCAAGTTCTTCAGTGAAATCGAGAAGGCCAAC-
-----AAAGACAGGGCCTACATCGTCCTCAAAGGCATCATTCAAGGGAAAAAGAACGTTGGATCAAATCT
TCAGGTGAAAGAACGATCGCACGACGATTCCGACATA---TTTGAACCCTGC

>GASI01000021 Ethmostigmus rubripes
ATGTTGGAAAGCAAAATTACCCTCTTCTATTGGGTCACCGGTGTTCTGGTGTTGGTGCTTCTACAGAAAC
CGACTGTAGCGAATAACTACGTTGAAAAATGGAGGAATTTCCGCGCCATAACAGTAACGTTTATG-----
----GAACTCAACAATAAAACAGTAATTCAACACGAAGAGAATCTTACAATAGACACTGTGACCAAAATA
GAAAAATGTTTCCTTAAGGAATAC---AAAGAGGCTGTAATTCCTCGTGAACATTACGTCGATGTCGATA
AAGTCCTACAAGCTTATGGGAACTGTCTTTACGAGAATGCCTTTGCTAAAACTGGAAGTAACTATGAGAA
CATGATAGGAAAACTAGAGTCTATGTTAGACAGAAATTACAGAATATTTGATCTGGACATATCATTAGGA
GACGTTCGCTATTTTCCTGTGGAGAATCGTCCACCACAACCGAAAACAGTGATGAGTAAATCGGTACATA
ATTATGGGGAGAAAAGTGTGGAGTCCGTGATATCGGAAAAAGTCGAGACTGAAGATGTAACAACCAACAC
CATGACTCACACTGCTGGAGCAAGTTATACGGCGTCGGCAGAGTTTGATTTCCTTATT---TCGTTCAAG
ACAAGTGCAACAGCAGGCTACTCTCACACGTGGAACGATGCGACAACGTCGAAGACCCTGAAAACCCTCT
CGATCTCCGACACCGTCACCGTTCCTGCCAAATCGTCCGTGGAGGTCACCTGGTTGCTCACGGAACAAGA
CTTCAAAATGCGCTGGGAAGCGGCAATGTACATCAGCGGGGCCATCGGCATCAAAGTGACGAATGGCACC
AATTCCAAAATGCTATTCTTACCCGTTAAAGATTTGCCAAAGTTCTTCAGCGAAATCGAGAAGGCCAACC
AAAATAGG------GTTTACATCGTCCTTAAAGGCAGTCATTCAAGGGAAAAAGAACGTTGGATCAAATC
TTCAGGTGAAAGAACG------------ATCGCACGACGATTCCGACATATT

>GASI01000023 Ethmostigmus rubripes
ATGTTGGAAAGCAAAGTAACCCTCTTGTATTGGGTCACTGGTGTTCTAGTGATGGTGCTTCTACAGAAAA
CGACTGTAGCGAATAACTACGTTGAGAAATGGAGGAATTTCCGCGCCATAACAGTAACGCTACTG-----
----GAACTCGACAATAATACAGTAATTCCACACGAAGTGAGTCTTCCACAAGACATTGTGACCAAAATA
GAAAAATGCTTCCTTCAGGAATAC---AAAGACGCAGAAACTCCTCGTGAACATTACGTCGATGTAGATA
AAATCATACAAGCTTATGGTAACTGTCTTTACAGGAATGCCTTTGCTAGTACTGGAAGTAAATATGAGAA
CATGATAGGAAAACTGGAGTCAATGTTAGACAGAAACTACAGAATATTTGATCTGGACATATCATTAGGA
GACGTTCGCTATTTTCCTTTAGAGAATCGTCCACCACAACCGAAAACAGTAATGACTAAATGGATACATA
ATTACGGGGAGAAAAGTGTGGAGTCCGTAATATCGGAAAAAGTCGAGACTGAAGATGTAACAACCAACAC
TATGACTCACACTGCTGGAGCCAGCTACACGGCTTCAGCCGAATTTACTTTCCTTATT---TCGTTCAAG
ACAAGCGCAAAAGCAGGCTACTCTCACACGTGGAACGATGCGACAACGTCGAAGACCCTGAAAACCCTCT
CGATCTCCGACACCATCACCGTTCCTCCCAAATCGTCCGTGGAGGTCACCTGGTTGCTCACGGAACAAGA
CTTCAAAATGCGCTGGGAAGCGGCAATGTACATCAGCGGGGCCATCGGCATCAAAGTGACGAATGGCAAC
ACTCCCAAAATGTTATTCTTACCTGTTAGAGATCTGCCCAAGTTCTTCAGCGAAATCGAGAAAGCCAAC-
-----CAAAACAGGGCTTACATCGTCCTCAAAGGCATCATTCAAGGGAAAAAGAACGTTGGATCAAACCT
TCAGGTGAAAGAACAATCGCACGGCGATTCCGACATC---TTTGAACCTTGC

>GASI01000024 Ethmostigmus rubripes
ATG---ACTTCACTTCTTTTCCTTCGCCAATTTTTCTTCTTGATTTCGTGTTACCTGTTTTCAATTACGA
ATGCCGAAGAAGATCCTTTTCTAGCA------CGCCACTTTAAACCAGCTACTATCAAACTTGAA-----
----ATAGTTGGCGAAGCTGACGAATTTAAA---------GACGTCAGTACTTCTGAAGCGAAAAGCATA
AGAGACTGTTTTATCAGCAACTTC------------ATCTCAGCAGACTCAAATTTTCCTGATCTGGATT
CCGTTCTTGAAGTTGGAATTAAGTGCATAATGGATGAGAAATATGGCAAAAATCGGGTCGAATGGGTTTC
TTTTAATCAAAAGCAATCGGCCCTCGAATCCAGAAATTTCAGAAAGTATAAAGTGAAAGCGAAGATAGGA
GACGTTCAATATCTCACCAGGCCAGAATTGGCACCTGAACCGGATGTTCTGGCCGTGAAATGGATTCACA
ATTCTCAATCAAAGAGTATTAAGTCCGTGCTCTCAGAGACAGTGAGCCGCGAGGAGAAAACGTCGGTTCA
AATTACCCACAGCTACGGCGGAAGTATCTCGGCC------------GGTTTCAGTGTCTCTGTCTTTTCA
GTGTCCATGAGCGTTGGCTACAAAGGCTCCTACTCATCGAAGACGGAAACAACAGCTGTCAAGACCTACG
CCCTTCAAGACACCGTAGACGTACCGGCCAACAGCTCAGTCAAAGTGACGTGGAACCTCATCGAACAAGA
CTCCGTAATGGACTGGAAAGCGCCCATGTATGTTACAGGGGCAGCGGCAATTAAATTTAAATATGACAAC
------CGGATTCGTTTCCTTCCCCTGGGAGAGTTGGCTAAATTCTTCAAAGAATTCCATCCTCATGAAA
GTGATATCTACACTATGCATGCCGATGTCGAAGGCGTCGTTAAAGGGAAGAAAGGAATCACTTCAACTAT
TAGAACCTTTCATTTTACACTAGGTTCGCATGGTTTGAAAATTGGGGAATGT

>KC144624.1 Scolopendra subspinipes dehaani
ATGTTGCTGAATTCGATTTTACTCCTAAGTTTT------GGAGTG---AGTTTAGTACATTCTGCTGCAC
CGAATCAAGCT---GAATACGTTACCAAATGGAGAAAAGCAACAGAAAAATATATAACCGCATTT-----
----GAATTTGATGGAAAAACAGAGCTCAAACACCAAAAAAGCGTAACTGAAACAAATTTAAAACAGATA
GAAACATGTTTTGCAGAAAAATAT---ACAAGTAAGGTTATACCTCGTGAAAATTATATTAACATCGATG
GAGTTCTGAGAGCCTATGGAGAATGTGCCTTCACGACAGCCTTTAGTGATAATAACATGGATTTTGTTTC
TATCAATGGGAGCGAAGCTGCTTTTCTAGTCCGGAAATACCGAAAGTTTGATCCCAAATTAAAGATTGGC
GAAATGAGATATTTTCCAGTTGAGAATTACCCTCCTAGACCTCGAACAGTCGTGACCAAATGGATACACA
ATCACGGGGAGAAGACCATCGAATCAGAGTTGTCTGAAACTGTCGTCTCCGAAGATAGTATGTCCAACAC
TTACACCCATACCGTAGGGGGAAGTGTAACCGCTTCAGCCGAATTTAGTTTCTTTGTT---TCGCTCAAA
ACTTCAGTAACAGCAGGCTACTCTCACACTTGGACAGACACAGTTACGAAGACCACCACCAAAACACTCG
TCCTGACTGATACAGTCAATGTTCCTGGAAATTCTTCCGTCAATATTAACTGGGTTTTAACCGAGCAGGA
CTTCAAAATGAAATGGGAAGCTCCTTTGTATATGTCAGGCGCTCTAGGAGTGAGCGCTACAAAAGGCAAA
ACTTTAAAGAGATACTTCTTACCAATTTATGAAATGGCTCAGTTTTTCAACGAAATTGGAGTTACTGGAG
ATCCCGAACCGAAAGCTTTCATAATGTTAAGAGGTTTAATCAGTGGCAAAAAGAGTATCGGTTCTGATGT
CCGGTTAACTCAAGTTTCACCACCGACAGAAAGAGCT---TTTGGGGCTTGC

>KC144623.1 Scolopendra subspinipes dehaani
ATGTTTCAATATTATTTGTTCCTAATACTAATCATCTTTCCCTCTTTAAATTCA----------------
-----GGGGTTGAAGATTTCATACTAAGATGGAGAAATGAAATGACTGGCCCAATTCAGTTCATT-----
-------CTTGGTAAAGATGTTGGCTTGAGGAATCGAATAAATACATTAACCATACCTCCAGCTGAGATG
ATCGGTTGCTTGAACAATAAAAGA---------------GAAAAGAAAGATCAAATATTGAAGTTAGAAG
AAGTCTTTGAACTGTTTGGATTATGCGTTTGTAGT---TTCTTCAACCACGGTTCCAAATGTAAGGCTAC
AATCGATTATGAGGAAGAACGACTTCATTTTCATCATTATCAAACGCTCAAAGTAAAACAGAATAAGGGT
GATTTAAAGTTCTTCGATCAAGCCAATTTGCCCGATAAAACGGAGAATATTTTCGTCAAAAACGTTATTA
ATAGAGGCAGTACGAACTTCTTATCAACAGTTTCGTTGGCTTTTGAAACAAGTGAAACTACCGTTAGTTC
GATGTCCAATGAAATCGGTGGTAGCATCGGTGAAACCCTCAATTTAGATATGGGAGTCGTTAGCGTTAAG
ATGGAAGTGGAAGCTGAATATAAATATACACAAAATTCTCACAAGGAAACTGGCAAAACGAGCAGTTTAA
CCGTGGAAAGAACATTTACTATTCCACCACATTCTGCGAGGCAAATTGTTTGTTCTGTCAAAAGACAAGA
TTTTGAATTTGTCTGGGAATTACCAGTCATTGTGACGGGTGCTGTGGCTATCAATCTGAACACAAAGAAA
GAAGGTGATTGGATATTTGTAGACGTGAAATTTGCTGCCAGGTATTTCAAAGAGTTATCACTGACTAGAG
ATAATCCACCCAAATTGCGGGGTTTCATACGTGGAAAAACTGTCGGAAGCAAACATTTCGACGCTAATGC
CATCGATAACGCTTTAGAAATGGCACTGACTCCTGTACAAGAAGATTTATGC

>KC144831.1 Scolopendra subspinipes dehaani
ATGTTTCAATATTATTTGTTCCTAATACTAATCATCTTTCCTTCTTTAAATTCA----------------
-----GGGGTTGAAGATTTCATACTAAGATGGAGAAATGAAATGACGGGACCAATTCAGTACATT-----
-------CGTGGTAAAGACGCTGGATTGAGCAATAAAAAGCAAAATTTAAATGTATCTCCAGCTAAGATG
ATCGGATGCTTGAACGATAAAAGA---------------GAAGATAAAAATCAAATAATGAAGTTTGAAG
AAGCTTTTAAACTGTTTGGATTATGCGCTTGTAAT------TTTCTTAACAACTCCAAATGTAAGGCTAC
AATAGATTATGAGGAAGAAAAACTTCATTTCACTCATTATCAAAAGTTCAAAGTAGAACAGAATAAAGGT
GATATAAAGTTCTTCGATCAGGCCAATTTCCCCGATAAAATGGAGAATGTTTTCGTGAAAAACGTTATTA
ACAGAGGCAGTAAGAACTTCTTATCAACAGTTTCGTTGACTTTTGAAACAAGTGAAACTACCGTTAGTTC
GATGTCCAATGAAATCGGTGGTAGCATCGGTGAAACCCTCAATCTAGATTTGGGAGTCGTTAGCGTTAAG
ATGGAAGTGGAAGCTGAATATAAATATACACAAAATTCTCACAAGGAAACTAGCAAAACGAGCAGTTTCA
CCGTGGAAAGAACATTTACTATTCCACCACATTCTGCGAGGCAAATTGTTTGTTCTGTCAAAAGACAAGA
TTTTGAATTTGTCTGGGAATTACCAGTCATTGTGACGGGTGCTGTGGCTATCAATCTGAACACAAAGAAA
GAAGGTGATTGGATATTTGTAGACGTGAAATTTGTCGCCAGGTATTTCAAAGAGTTCTCATTAACTAGGA
AAAATCCACCGAAATTGCAGGGTTTCATACGTGGCAAAACTGTCGGAAGCAAACATTTTGACGCTAATGC
CATTGGATATCCTTCGAAGATGACACTGACTCCTGTACAGGACGATCTGTGC

>GASK01000007 Scolopendra alternans
ATGTTTCAATATCATTTGTTCCTTATACTAATCATCTTTCCCTCTTTAAATTCA----------------
-----GGGTTTGAAGATTTCATACTAAGATGGAGAAATGAAATGACGGGGCCAATTCAGTACATTCGTGG
TAAAGACGCTGGATTG------------AGCAATAAAAAGCAAAATTTAGATGTATCTCCAGCTAAGATG
ATCGGTTGCTTGAACGATAAAAGA---------------GAAGATAAAAATAAAATATTGAAGTTTGAAG
AAGCTTTTGAACTGTTTGGATTATGTGTTTGTAAT------TTTCTTAACAACTCCAAATGTAAGGCTAC
AATAGATTATGAGGAAGAACGTCTTCATTTCACTCATTATCAACAGTTCAAAGTAGAAAAGAATAAAGGT
GATATAAAGTTCTTCGATCAGGCCAATTTCCCCGATAAAACGGAGAATGTTTTCGTCAAAAACGTTATTA
ACAGAGGCAGTAACAATTTTACATCTACAGTTTCGTTGACTTTTGAAACAAGTGAAACTACCGTTACTTC
GATGTCCACTGAAATCGGTGGTAGCTACGAA---AGCATCAATTTAGATTTGGGATTCGCTAATTTGAAG
ATGGAAGTGGAAGTGTCGGGTAAAGAAACACAAAATTCTCAGAAGGAAACTAGCAAAACGAGCAGTTTCA
CTGTGGAAAGAACATTTACTGTTCCACCACATTCTGCGAGGCAAATTGTTTGTTCTGTCAAAAGACAAGA
TTTTGAATTTGTCTGGGAATTACCAATCATTGTGAAGGGTGCTGTGGCTATCAATCTGAACAAAAAGAAA
GAAGGTGATTGGATATTTGTCAACGTGAAATTTGTCGCCAGGTATTTCAAAGAGTTCTCACTAACTAGGA
AAAATCCACCCAATTTGCAGGGTTTCATACGTAAAATTGTC---GGAAGCCAACATTTTGACGCTAATGC
CATCGATAAACGCTTTAGAAATGACACTGACTCCTGTACAAGAAGATTTCTG

>GASH01000034 Scolopendra morsitans
ATGTATTCTCTCTTTCTAATACTAATTTTTTATGTCCTCTTTAGCGCT----------------------
-----GGCATAGAAGATTTCATTATACGATGGAGAAATGAACTTGGTGAACCCATTAAATATATTCGAGG
TTCCGATATTGGACGAACAACT------------AAGTATCATGAAGTAAACATAAGTACAGAAGATATG
GTTAATTGTATAGAGATTAAACATAATAGTACGAATCCCAAATCAAGGGACAGAATTATGAAATTTGAAG
ACGTATTTAAATTCTTCGGAAACTGCATTTGTCATTATTTGACAAAGAAACCATCGCCATGCGAATCAAC
CATTGATTATTCTGATGCCAAGTTACAATATCGTCACTATCAAAAATTTCAGGTGAAAAGGACAATGGGT
GCCATGAAGTTTTTCGATCAAGGCAATTTCCCCGACAAAACAGAGAACGTCTTCGTCAAAACCGTCACCA
ACAGAGGCAGCAATGATGTAACATCGACAGTATCGTTAACTTTTGAAAAAGGAGAAGTTAGTTCGACTTC
TAGCAGCAACGAAATAGGCGGCAGCTTCGGAGGCAGTGTCGAGCTCAATTTCGGAATTTATTCGGCTAAG
GCCGAAGTAGATACCTCTTATTCTTACGAAATTTCTTCACAGAGAGACGAAAGCAAGAAGAGCACGTTTA
CCGTTGAGAGAACTTTCACTATTCCCCCACAATCTTCTAGACAAATCATCTGCTCTCTTAAGAGGCAAGA
TCTTGACCTTATGTGGGAGATACCTGTCTTTGTCAAAGGCTCTGTCGCTATTGACATGGACCCGAGCTTA
ACAGGAAATTGGATATTTGTAGATGTGAAATATGTTGCCAAATATTTCAAAGAACTTTCTCTAACCAGAA
CAAACCCTCCAACATTGCAAGGTTTCATACGTGGACGAACCACAGGAAGCAGACACTTCAATGCCGATGC
CGTTGATCACCCTTCGGAAATGACGCTCACTCCGGTACAAAAGGAAATGTGT

>KC144026.1 Scolopendra subspinipes dehaani
ATGTTTCAGAATATTTTTCTTCTTCTCGTATTCGCCGTTGGGATCGTTCAGTCT----------------
-----CAAGCAAATGATTATATTAAGAAATGGAAAAATGAGATAGATCAAAGTGTCGAGTTTTATAAAGG
ATATCAAGTTGGTCTCGGTGATGAAGTTCAC---------AGAGCCACAATAAGAAATCCGGTAGCGGTC
GCCAGCTGTATTGAAGAAAAACGGAAGGAAAATACAGAGAGTGAAGAGAGCGGAATTCTGTACATAGACA
AAGCATTCGAGTATTTTGGATTGTGCTTTTGTAAAGTTATTCTTCTTAGTCGTGGAAACTGCACAGCTAC
AGTCGACTATTCCAATCCTGAGCTTCAATACAGACATTATCACAGATTTCATATTCAAAAAACATTCGGC
AGTATCCGATATTTTGAGCAAAAGAATCTTCCAGAAAAAAAAGAAAATATTTTCGTGAAAACTATAACGA
ACAGAGGTTCAAAGAACGTTCAGTCGACTGCAGAAATTACGATTGTGAAGACTGATAGTACCAGCACCAC
GTTATCGAGCGAAATCGGAGGTTCTTTGGGAGCCTCTTTTTCACTCAGTGCAGGTGTTGTAAGTCTCAAG
GGGTCGTTTGAACAGAGTTACTCTCACACTGGCAGTAGAACTAACAAAACAGAAAACAAGTCGACATTCA
CCTTGAATAGAGCTTTCAATATTCCGCCCAATTCAAGGGTGCAGATTATTTGTTCCCTGAAAAACCAACC
TTTCGATTTGAAATGGGAAATCCCCGTTTCCATCAGTGGTGCTGTGGCTGTCAAGATGAAGTACGGCACC
GATGAGGAGTATTTGTTCGTAAATGTTAAATACATCGCCCGATTCTTCAAGGAGTTTTCCTTGACTAAAG
ACGATGAACCCAGGTTGCAGACTTTCATTCGAGGAAGAACCTACGGGAACAAATACTACAGTGCAGAAGT
CAATCCTCGTTCCTTACCCCGTGAAGAGAGTGTCGTTTCGAAAGATGTTTGT

>GASH01000018 Scolopendra morsitans
---TTCTTTCAGACTATTCTTCTTCTCGTGTTCGCCGTTGGGATCATTGAGTCT----------------
-----CAAGTCAATGATTACATCAAGAGATGGAGAAATGAGAAAGACCAGGTGATCGAATTCTATAAAGG
GGTTCAAGTAGGACTCGGCGATGAAGTTCAC---------AGATCCACAATAAGAAATCCGGTAGAAGTG
GTCAAGTGTATTGAAGATAATCGGAAACGAGACGACCAAAGCGAAGACAGCGGAATTCTCTACATAGACA
AGGCGTTTGAGTATTTTGGAAAATGTTTTTGTAGCGTTATACTTTCAAGTTCTGGCCAATGCCAAGCTAC
AGTCGACTATAACCAGGCTGAGCTTCAATACAGACATTATCACAGATTTCATATCAGAAAAACGTTCGGC
AGTATCCGTTACTTTGAGCAACAAAACCTCCCTGAGAAGAAAGAAAACATCTTTGTCAAAACTATAACGA
ACAGAGGTTCAAAGAAAGTCCAGTCCAGTGCAGAAATTACAATCGTCAAGACAGACAGTTCCAGCACAAC
AGCTTCGAGCGAAGTCGGGGTTTCCCTGGGAGCCACTGTTGACATCAAAGCTGGTGTTGTCAACGTCAAA
ACGAACTTGGAGCAGAGTTATTCCCATACTGGAAGTAACACGAGTAAAACAGAAGACAAATCGACATTCG
CCTTGAACAGAGCTTTCGACGTTCCACCGAATTCAGCTGTGCAAATCATCTGCTCCATGAAAAATCAGCC
TTTCGACTTGAGCTGGGAGATCCCTGTCATCATCAGCGGTGCTGTGGCTGTCAAGATGAAATACGGCGAC
ACTGAAGAATATTTATTCGTGGATGTCAAATATATCGCTCGATTCTTCAAGGAGTTCTCACTGACTAAAG
AAAAGGAACCTAGGCTGCAGACCTTCATTCGAGGAAGAACCCAGGGCAACAAACATTACAGTGCCGAAAT
CAACTCTCGTTCAATGCCCCTAGAGGAGACTGTCGTTTCCACAGATGTTTGC

>GASL01000011 Cormocephalus westwoodi
ATG---GCACCGTGCTATACGGTTTTGTTACTGGTCGTTAATGTTTGCTTCGTTTTAGGG----------
-----GCAGTCGAAAAATTCATTGAAGAATGGAGAAATGAAATGTACATTCCCTTTGAATTTTACCGAGC
TTCACTGATTGGATTAACG---------TACGACCCCATCAGGGGTAAGACTGTAAATTCCCAAGAAATG
GTTAATTGCATTAATGATCTACGAGAGAGAGACAGTGGAGCTAAAAACAGTGGAATAATCGATTTCGACA
AAGCCTTTCAGTTCTACGGAAAGTGTTTTTGCCACAAGGCAATGCTACAGTCAGGGAAGTGTAATGCCAT
GATCGACTACAACATAAAGGACCTACGTTACCGACATTTTCATAGGTTCAATGTCCATAAGGTTCTAGGT
GCCGTGAAATACTTCGAGCAAACAAACCTCCCTGAGAGAAAGGAAAACGTGTTCATCAAGACCATCACCA
ACAGAGGAACCAAGAGCGTCAAGTCGACCGCGGCCATAAGTTTCACCAAAACTAACTCCCAAACGTCGTC
CGCCTCCAATGAAATCGGTGGCAGCGTCGGTGGCAAGGCCGAACTGAACTTAGGAATTTTCAGCTCTACG
GTCGAGATCGAAGCAACTTACTCTTACGAGAGAACCCGATCGAACACGGAAGAAAACACCGACACGTTTT
CCCTAGAAAGGGAGTTTGAAATTCCTGCTAAATCCGCCGTCCAAATCATCTGTTCCCTTAAGAAACAAGA
CTTCGACTTGGCGTGGGAGATTCCGGTCGTCGTGAACGGTTCTGTGGCTGTGAAAATAGACCGTGACGGG
ACGCCTGAATATTTTTTCATAGATGTAAGACATGTCGCAAGATATTTCAAGGAGTTCTCTCTAACAAGAG
AAAACCCACCTCGTTTGCAAGGTTACATCCGAGGAAGAACCAGGGGAAGCAAAAACTTTGATGCTGAAGT
CAACCCCCAGGCTATGCCTCTGGAAGTGACCCCCGTCCAGACAGACGTATGT

>GASH01000035 Scolopendra morsitans
ATGTTTTCACGATGTTACTTTGTATTACTAGTCACACTGTTAGCTGCATCTGATACACTTGGCGATGAAG
AAGAAGAAGTAGAAGATTTTATTAAGAGATGGAGAAATGAAGTTGGCGGGCCAATACAATATATTTATGG
TACTCAAGTTGGTATG------------GACAATACATACCATGATTTCACAGTTAATAGCCAAGATATG
GTCGAATGCATTGAAAATCAGCGACACGGAAAGGATGATTATGTGGCTAAAGGAGTAACGAAGTTCGAAA
CTGTTTTTAAACTATTTGGACTTTGCTTTTGTAAATTTCTGACGAATTCCATTTCTAAATGCGAAGCTAC
AATTGATTATTCTCATGAAGATCTTCAATCCCGTCACTACAAATTGTTCAAAGTGGAGCAGATTTTGGGA
GACATTAAGTATTTTGATCAATCCAACCTTCCAGAACAAGCGGAAAGAGTATTCGTGAAATCCGTCATCA
ACAGGGGAAACAAGGATGTGACGTCAACAGTTGCAGTAGATTTCGATAAAACCGAAACTTTCCTCAGTTC
TTACACTTGGGAAATCGGGGGTAGCCTCGGAGGTACCGCAGAATTCAGTTTTTTTGGCATTTCATCTAAA
ATTGAAATAGAACTCTCTTATACCTATACATCTACCAAGGATCAGCAAAACGATAAAACAAGCCATTTCA
GCGTAAAAAGAACTTTCATCATTCCACCGCATTCTTCGAGGGAGATCATCTGTACTCTTTCAAGGAAATA
CATCGATTTAGAATGGGAAATACCTATTATTGTCACCGGAGCTGTAGCTATCAATACGGAGAAAAAGAAA
GGTGGCAACTGGTTATTTGTAGATGTGAAATACGTGGCACAATATTTTAAAGAGCTCTCATTGACCAGAG
ATCATCCACCCAGGCTGCAAGGTTACGTACGGGGAAGAACCAGAGGAAGCCAACATTACGACGCCAATGC
CTATGATCAGCCT---TCCGATGAGACTACACCCGTACAAAACAATCTATGC

>GASL01000012 Cormocephalus westwoodi
ATG---GCACCGTGCTACGCAGCTTTGTTACTGACCCTTAACGTTTGCTTCGTTTTGGGG----------
-----GCAGTCGAAGATTTCATTGTAAAATGGAGAAATGAAATGTTCCTTCCTTTTCAATTTTACCGAGC
TTCACAGATTGGATTATCA---------TACGATCCCATCAACAGTAAGACTGTAAATGCCCAAGAAATG
GTTAATTGCATTAATGGTCTACGAAAGAATGACAGTGGAACTAAAAACAGTGGAATAATCGATTTCGACA
AAGCCTTTCACTTCTACGGAAAGTGTTTTTGCCACAAGGCAATGCAACAGTCAAATAAGTGTGATGCCAC
GATCGACTACAACATAAAGGACCTACGTTACCGACATTTTCATAGGTTCAATGTCCATAAGGTTCTAGAT
GCCGTGAAATACTTCGAGCAAACAAACCTCCCTGAGAGAAAGGAAAATGTCTTCATCAAGACCATCACCA
ACAGGGGAACCAAGAGCGTCAAGTCGACCGCGGCCATAAGTTTCACCAAAACTAACTCCCAGACGTCGTC
CGCCTCCAATGAAATCGGTGGCAGCATCGGTGGCAAGGCCGAACTGAACTTAGGAATTTACAGCTCTACG
GTCGAGATCGAAGCAACTTACTCTTACGAGAGAACCCGATCGAACACGGAAGAAAACACCGACACGTTTT
CCCTAGAAAGGGAGTTTGAAATTCCTGCCAAATCCGCCGTCCAAATCATCTGTTCCCTTAAGAAACAAGA
CTTCGACTTGGCGTGGGAGATTCCGGTCGTCGTGAACGGTTCTGTGGCTGTGAAAATAGACCGTGACGGG
ACGCCTGAATATTTTTTCATAGATGTGAGCCATGTCGCAAGATATTTCAAGGAGTTCTCTCTAACAAGAG
AAAACCCACCCCGTTTGCAAGGTTTCATCCGAGGACGAACCAGGGGAAGCAAACACTTTGATGCTGAAGT
CAACCCCCAGGCTATGCCTCTGGAAGTGACCCCCGTCCAGACAGACGTGTGT

>GASI01000012 Ethmostigmus rubripes
ATG---GGTCTACGTGTCATCCTCTTGATGTTCATAGTCAACGTCTACACAACGTCG-------------
-----GCGATGAATCAAATAATCGCCGATTGGAGAAACGAACGAGATTATCCAATATTGTTCTACAGAGG
AACCCAGCTTGGTAAAGGTAGG------GATCACCACACCGCCGGAAACAACCCACCTCCGCAGACAATG
GCCAAATGTATCGAAGGTTGGCGTAAAGAGGAGAAAAGTCATACAAAGAGTGGAATGATCACTCTGGACA
GCGCTCTTGTCTACTTTGGCCGCTGTTTTTGCCAAGAAATCATGTTGAACACTAACTGCAAAGATGCTAC
TGTCGATTACGACAGGGACGATCTCCAATACAGATACTATCGCAGGTTTAGAATAGAAAAGGAAGTTGGT
GCCGTTCGATATTTCGATGAATCTAATCTCCCGGAGAAGAAAGAAAATGTCTTCATCAAGACCATCATCA
ATAGGAGTTCCAAGGAAGTCAAATCGACCGTGGCCCTGAAAATGTCCACATCTGATAAAGTAACCAATAC
AATGAGGAGTGAAATTGGTGGGTCCCTGGGCGCTGCTTTTGATCTCAATTTAGGAATCGTTAAGTTTAAG
GGGGAAATGGAACAGAGTTACTCTCACGAAGGAACGTTTTCCAAGGCAGAGACAGTAACTGATGTCATGG
CTGTTAACAGACAATTCGCCGTGCCCGCTCATTCGGCCGTTCAGATTATTTGCTCTCTCAACAAGCAGGA
TCTCGACATCCAGTGGGAGGTGCCCGTGGTCGTAACTGGGGCTGTAGCCGTCAAATTTAGGTTTGGTCCC
GATAAAGAATTCTTCTTCATCGAAGTCGACCAAATAGCTCGCTACTTTAAGGAATTCTCCTTGACAAATG
ATAATCCGCCTAAATTAGTCGCCTACGTCCGAGGAAGAACGACCGGCACCAAACACATGAACGCCGAAGC
CAATCCCATGAACCTACCATTGAATGTATCAGGTGTGGAAAAAGACATTTGT

>GASI01000016 Ethmostigmus rubripes
ATG---GGTCTACGTGTCATCCTCTTGATGTTCATAGTCAACGTCCGCATAACGTCG-------------
-----GCGATGAATCAAATAATCACCGATTGGAGAAACGAACGAGATTATCCAATATTGTTCTACAGAGG
AACCCAGCTTGGTAAAGGTAGG------GATCACCACACCGCCGGAAACAACCCACCTCCGCAGACAATG
GCCAAATGTATCGAAGGTTGGCGTAAAGAGGAGAAAAGTCATACAAAGAGTGGAATGATCACTCTGGACA
GCGCTCTTGTCTACTTTGGCCGCTGTTTTTGCCAAGAAATCATGTTGAACACTAACTGCAAAGATGCTAC
TGTCGATTACGACAGGGACGATCTCCAATACAGATACTATCGCAGGTTTAGAATAGAAAAGGAAGTTGGT
GCCGTTCGATATTTCGATGAATCTAATCTCCCGGAAAAGAAAGAAAATGTCTTCATCAAGACCATCATCA
ACAGGAGTTCCAAGCAAGTCAAATCGACCGTGGACCTGAAAATGTCCACATCTGATAAAGTAACCAGTAC
AATGAGGAGTGAAATTGGTGGGTCCCTGGGCGCTGCTTTTGATCTCAATTTAGGAATCGTTAAGTTTAAG
GGGGAACTGGAACAGAGTTACTCTCACGAAGGAACGTTTTCCAAGGCAGAGACAGTAACTGATGTCATGG
CTGTTAACAGACAATTCGCCGTGCCCGCTCATTCGGCCGTTCAGATTATTTGCTCTCTCAACAAGCAGGA
TCTCGACATCCAGTGGGAGGTGCCCGTGGTCGTAACTGGGGCTGTAGCCGTCAAATTTAGGTTTGGTCCC
GATAAAGAATTCTTCTTCATCGAAGTCGACCAAATAGCTCGCTACTTTAAGGAATTCTCCTTGACAAATG
ATAATCCGCCTAAATTGGTCGCCTACGTCCGAGGAAGAACGACCGGCACCAAACACATGAACGCCGAAGC
CAATCCCATGAACCTACCATTGAATGTATCAGGTGTGGAAAAAGACATTTGT

>GASI01000014 Ethmostigmus rubripes
ATG---GGTCTACGTGTCATCTTCTTGATGTTCATAGTCAACGTCTGCACAACGTCG-------------
-----TCGATGAATCAAATAATCGCCGATTGGAGAAACGAACGAGATTATCCAATATTGTTCTACAGAGG
AACCCAGCTTGGTAAAGGTAGG------GATCACCACACCGCCGGAAACAACCCACCTCCGCAGACAATG
GCCAAATGTATCGAAGGTTGGCGTAAAGAGGAGAAAAGTCATACAAAGAGTGGAATGATCACTCTGGACA
GCGCTCTTGTCTACTTTGGCCGCTGTTTTTGCCAAGAAATCATGTTGAACACTAACTGCAAAGATGCTAC
TGTCGATTACGACAGGGACGATCTCCAATACAGATACTATCGCAGGTTTAGAATAGAAAAGGAAGTTGGT
GCCGTTCGATATTTCGATGAATCTAATCTCCCGGAAAAGAAAGAAAATGTCTTCATCAAGACCATCATCA
ACAGGAGTTCCAAGCAAGTCAAATCGACCGTGGACCTGAAAATGTCCACATCTGATAAAGTAACCAATAC
AATGAGGAGTGAAATTGGTGGGTCCCTGGGCGCTGCTTTTGATCTCAATTTAGGAATCGTTAAGTTTAAG
GGGGAAATGGAACAGAGTTACTCTCACGAAGGAACGTTTTCCAAGGCAGAGACAGTAACTGATGTCATGG
CTGTTAACAGACAATTCGCCGTGCCCGCTCATTCGGCCGTTCAGATTATTTGCTCTCTCAACAAGCAGGA
TCTCGACATCCAGTGGGAGGTGCCCGTGGTCGTAACTGGGGCTGTAGCCGTCAAAAGT------------
----------------------------------------------------------------------
----------------------------------------------------------------------
----------------------------------------------------

>GASI01000015 Ethmostigmus rubripes
ATG---GGTCTACGTGTCATCTTCTTGATGTTCATAGTCAACGTCTGCACAACGTCG-------------
-----TCGATGAATCAAATAATCACCGATTGGAGAAACGAACGAGATTATCCAATATTGTTCTACAGAGG
AACCCAGCTTGGTAAAGGTAGG------GATCACCACACCGCCGGAAACAACCCACCTCCGCAGACAATG
GCCAAATGTATCGAAGGTTGGCGTAAAGAGGAGAAAAGTCATACAAAGAGTGGAATGATCACTCTGGACA
GCGCTCTTGTCTACTTTGGCCGCTGTTTTTGCCAAGAAATCATGTTGAACACTAACTGCAAAGATGCAAC
TGTCGATTACGACAGGGACGATCTCCAATACAGATACTATCGCAGGTTTAGAATAGAAAAGGAAGTTGGT
GCCGTTCGATATTTCGATGAATCTAATCTCCCGGAAAAGAAAGAAAATGTCTTCATCAAGACCATCATCA
ACAGGAGTTCCAAGCAAGTCAAATCGACCGTGGACCTGAAAATGTCCACATCTGATAAAGTAACCAATAC
AATGAGGAGTGAAATTGGTGGGTCCCTGGGCGCTGCTTTTGATCTCAATTTAGGAATCGTTAAGTTTAAG
GGGGAAATGGAACAGAGTTACTCTCACGAAGGAACGTTTTCCAAGGCAGAGACAGTAACTGATGTCATGG
CTGTTAACAGACAATTCGTCGTGCCCGCTCATTCGGCCGTTCAGATTATTTGCTCTCTCAACAAGCAGGA
TCTCGACATCCAGTGGGAGGTGCCCGTGGTCGTAACTGGGGCTGTAGCCGTCAAATTTAGGTTTGGTCCC
GATAAAGAATTCTTTTTCATCGAAGTCGACCAGATAGCTCGCTACTTTAAGGAATTCTCCTTGACAAATG
ATAATCCGCCTAAATTGGTCGCCTACGTCCGAGGAAGAACGACCGGCACCAAACACATGAACGCCGAAGC
CAATCCCATGAACCTACCATTGAATGTATCAGGTGTGGAAAAAGACATT---

>GASI01000013 Ethmostigmus rubripes
ATG---GGTCTACGTGTCATCCTCTTGATGTTCATAGTCAACGTCTGCACAACGTCG-------------
-----GCGATGAATCAAATAATCGCCGATTGGAGAAACGAACGAGATTATCCAATATTGTTCTACAGAGG
AACCCAGCTTGGTAAAGGTAGG------GATCACCACACCGCCGGAAACAACCCACCTCCGCAGACAATG
GCCAAATGTATCGAAGGTTGGCGTAAAGAGGAGAAAAGTCATACAAAGAGTGGAATGATCACTCTGGACA
GCGCTCTTGTTTACTTTGGCCGCTGTTTTTGCCAAGAAATCATGTTAAACACTAACTGCAAAGATGCTAC
TGTCGATTACGACAGGGACGATCTCCAATACAGATACTATCGCAGGTTTAGAATAGAAAAGGAAGTTGGT
GCCGTTCGATATTTCGATGAATCTAATCTCCCGGAGAAGAAAGAAAATGTCTTCATCAAGACCATCATCA
ACAGGAGTTCCAAGGAAGTCAAATCGACCGTGGCCCTGAAAATGTCCACATCTGATAAAGTAACCAATAC
AATGAGGAGTGAAATTGGTGGGTCCCTGGGCGCTGCTTTTGATCTCAATTTAGGAATCGTTAAGTTTAAG
GGGGAAATGGAACAGAGTTACTCTCACGAAGGAACGTTTTCCAAGGCAGAGACAGTAACTGATGTCATGG
CTGTTAACAGACAATTCGCCGTGCCCGCTCATTCGGCCGTTCAGATTATTTGCTCTCTCAACAAGCAGGA
TCTCGACATCCAGTGGGAGGTGCCCGTGGTCGTAACTGGGGCTGTAGCCGTCAAATTTAGGTTT------
----------------------------------------------------------------------
-----------------------------------------GACGGTCCCGATAAGATTCGTCTTCATCG
AAGTCGACCAAATAGC------------TCGCTACTT---------------

>GASI01000017 Ethmostigmus rubripes
ATG---------------------------TTCATAGTCAACGTCTACACAACGTCG-------------
-----GCGATGAATCAAATAATCGCCGATTGGAGAAACGAACGAGATTATCCAATATTGTTCTACAGAGG
AACCCAGCTTGGTAAAGGTAGG------GATCACCACACCGCCGGAAACAACCCACCTCCGCAGACAATG
GCCAAATGTATCGAAGGTTGGCGTAAAGAGGAGAAAAGTCATACTAAGAGTGGAATGATCACTCTGGACA
GCGCTCTTGTCTACTTTGGCCGCTGTTTTTGCCAAGAAATCATGTTGAACACTAACTGCAAAGATGCTAC
TGTCGATTACGACAGGGACGATCTCCAATACAGATACTATCGCAGGTTTAGAATAGAAAAGGAAGTTGGT
GCCGTTCGATATTTCGATGAATCTAATCTCCCGGAAAAGAAAGAAAATGTCTTCATCAAGACCATCATCA
ACAGGAGTTCCAAGCAAGTCAAATCGACCGTGGACCTGAAAATGTCCACATCTGATAAAGTAACCAGTAC
AATGAGGAGTGAAATTGGTGGGTCCCTGGGCGCTGCTTTTGATCTAAATTTAGGAATCGTTAAGTTTAAG
GGGGAACTGGAACAGAGTTACTCTCACGAAGGAACGTTTTCCAAGGCAGAGACAGTAACTGATGTCATGG
CTGTTAACAGACAATTCGCCGTGCCCGCTCATTCGGCCGTTCAGATTATTTGCTCTCTCAACAAGCAGGA
TCTCGACATCCGATGGGGAGTGCCCGTGGTCGTAACTGGGGCTGTAGCCGTCAAATTTAGGTTTGGTCCC
GATAAAGAATTCTTCTTCATCGAAGTCGGCCAAATAGCTCGCTACTTTAAGGAATTCTCCTTGACAAATG
ATAATCCGCCTAAATTAGTCGCCTACGTCCGAGGAAGAACGACCGGCACCAAACACATGAACGCCGAAGC
CAATCCCATGAACCTACCATTGAATGTATCAGGTGTGGAAAAAGACATTTGT

>GASK01000006 Scolopendra alternans
ATG-------------------------------------------------------------------
--------------------------------------------------GATCTGAAAGTTTATGATTC
TGCTACAGTAGGAATGGGAACTCGAGACAAAGCCACC---AAAGTGAAAATAAGCTCCGTGCCTTTATTT
GTCAACTGCATTAAAGAAAAGCGCGAAAAGAATAAAGACTTAGAAAAAACAGGATATCTGAATTACAAAT
ATGCACTAATCTACTTCGGAGAATGTGTTTGCGAGGAAATGTACAAAGATAAAATGAAATGTGAAGGAAC
CTTGGACTATTCTAAAAAGGACTTGGCTCTTCGATATTTCGACAAGTTCCATCTTGCAACTGACTATGGC
TCTGCACATTTTTACGATAAAGTTGAATATCCTGAAAAATCGGAAAATGTGTTTGTCAAAACTATTACTA
ACAGGGGAACTGAAAAAGCAGAATCAAGTATCAGCATCGTATTCGAAACGAAAGGTTCCAATTCAAGTTC
AGAAAGCAACGAAATTGGAGGTTCCTTCGGAGTCGAAGTCGAGATCAATTCGGGGATATATAAGTTTAAA
TCAAACACGGAAATAAGTGGTTCAAAGAAAAAGGAAGAAACTAAAACTGAGGAAAAAACAGAATCATTCA
TGGTTAAAAAAACTTTTACTGTTCAAGCGAAATCAGCTGTTCAGCTCAATTGCTCTGTCAAAATGCAGCA
GTTCGAGATGAAATATAAAATACCAATAATTGTCAGGGGGGCGGTGGCTGTTAAACATGGC---------
GACAACAAATATATCATCATTCCTGTATCGACGGCAGCTCCATTCTTTCCAGATTTTTCACAAGAC----
----------------------------------------------------------------------
----------------------------------------------------

>GASR01000015 Thereuopoda longicornis
ATG------CTGAAACTAATTCTTCTTATTCCTCTTTTAGTTGTTGAAGGC-------------------
-----AATAGAAATCATTACCTCGAG--------------------------------------------
----------------------------------------------------GATGGAATACGAAAATAT
GTGTATTGCATTGCGGATCAGTCT---------GGACTCTTACCAAGAATATCCCAGGACGATTATTTCA
AAAGCTACAAATATTAC------------ACCACAGATACATTCACTGTAAACAGTTGCGACTATGAATT
TAAGACGCAGACGACAGCAGCCATGAGACGCAAAGGGTTTTCTGAAAATTGTGAAGAAATGTCCATG---
---------------------------------------------------TACAGCAACGACTTCATTA
ATAACAGTCCCTCGCCAAGTTCTGAAAAAATCTCAGAAGAAACTAAACGCTCGCAGAAAAATGAATCCTC
GAACTCTGTTGAAATTTCAGGAGAAGCGAAAGTCAGT------------------------GGGATTGAC
TTAAAAGCAGAAGCTAAGCACACTACGGGAACCAGCCAGACAGTAGAATCCTCAATGGAAACAAAACAGT
CCTGGGAAAGAAATTACGTAGTCCCAGCGAAGATGAGAGGTATAAAAAGACTGTCCAAGTGTAAGCGACT
GATGGAATTCCCAAAAGAGACCTTGATGATATTGAAAGGCTGTATTCCAATACGATTCCCAAACGAAATG
TGTTCTGATGACTTTCTGATTCCTTACGAAAATTTCCCAGATGAGTGGAAACCCCACGAGAAGACGAAAG
GTCTGTTCAAAAAGGTCGAACTGCCATTCACTAGATTTGAACGTTCAGCGAGATTTATAAGTTACGAGGC
ATCTAACAGAGAGTTCTGTGATGCATTGCCTGACGCAGAACCCGAGCTTGTC

>GASR01000059 Thereuopoda longicornis
ATG------------ATTATTTTAACTATTGCAGTTGGTCTGGTTTTT----------------------
----------------------------------------------------------------------
----------------------------------------GTCTCGAGCTCTGTAGATTCAGCAGCTGCA
CCGTCATGTCCAATCACTCCACAG---------------------------GGAATTGAAAATTTCAATA
AATTAATTATCGAGTTTGTCGACTGCGTTGCTACTGAAAAGAACTTGGAT------GTAAAATGGTGGGA
TTTGGAAGCGAGTTTATATTTCGAGGAATATCCTGCTTACAAAAGGTACGCCATTGATATTACAGCAGAA
AATGACAAATATACAAATAAAAAGAAACTCAAATCAAATTTGCCGCATAAAAAGACTGAAACTATTGAAA
ACAGCATGTCAAAACCAATGAAAATGAAAATTCACTTTGAGGACACGACTTCATCTGTAGTTGGTTTCAA
AAAGGGCTTCGAATATGGAATCAACGCAGAAGCAAGCATTGGTTATCCTTCACTGAATTTAGGTCTAAAA
GGTGGTCCAAGTGCCAAGAAAACACGCCAACTTAGTAAGGAAAGTAATAACACGAAGACTGTCATTGTCA
AAAAAGACGTTTCTCTTGAAGTACCTGCAAACACCAAAGTCACTTGTATCTTTGAGACAGCAGAGAAATG
GGAAGAATCTGATTGGACAGCTGATTTAAAAATAGGTGGCTACATTGCTATCAGATTAGAAAGTGAAGGA
AAAAAGAATGTATATTTTTATCCAATCACAAATATTGTACAAAAAGATCCTAATTTCAAGGCTGTTAACG
ATGCT---------CTTGTTTTTAAAGGAACCGGAAGATATAAGGGTCCAGTTGATGTTTCTACAACTAA
CGATTGTAAGGAGCAA------------AAACTTAAACGTAAGGGT------

>GASR01000070 Thereuopoda longicornis
ATG------------ATCATTTTAACTATTGCAGTTGGTCTGGTTTTTGTCTCGAGCTCTGTAGATTCAG
CAGCT-----------------------------------------------------------------
-------------------------------------------------------------------GCA
CCGTCATGTCCATTCACTCCACAG---------------------------GGAATTGAAAATTTCAATA
AATTAATTATCGAGTTTGTCGACTGCGTTGCTACTGAAAAGAACTTGGATGTA------AAATGGTGGGA
TTTGGAAGCGAGTTTATATTTCGACGAAAATCCTGCTTACAAAAGGTACGCCATTAATATTACAGCAGAA
AATGACAAATATACAAATAAAAAGCAACTCAAATCGGTGTTGCATAAAAAG---ACGGAAACTACTGAAA
ACAGCATGTCAAAACCAATGAAAATGAAAATTCACTTTGAAGACACGACTTCATCTGTAGTTGGTTTCAA
AAAGGGCTTCGAATATGGAATCAACGCAGAAGCAAGCATTGGTTATCCTTCACTGAATTTAGGTCTAAAA
GGTGGTCCAAGTGCCAAGAAAACACGCCAACTTAGTAAGGAAAGTAATAACACGAAGACTGTCGTCGTTA
AAAAAGACGTTTCTCTTGAAGTACCTGCAAACACCAAAGTCACTTGTATCTTTGAAACAACAGAGAAATG
CGAAGAATCTGATTGGACAGCTGATTTAAAAATACGTGGCTACATTGCCATCAGATTAGAAAATGAAGGA
AAGAAGAATGTATATTTTTATCCAATCACAAATATTGTACAAAAAGATCCTAATTTCAAGGCTGTTAAAG
ATTCT---------CTTGTATTTAAAGGAACTGGAAAATATAAGGGTCCTGTTGATGTTTCTACAACTAA
CAACTGTAAGGAGCAA------------AAACTTAAACGTAAGGGT------

>GASR01000077 Thereuopoda longicornis
ATG---------ATTAGGCTTTTGATACTTTCAGTTCTCCTGTTGCTGAGCTCCACCTATGTTGATGCAG
CAGCA-----------------------------------------------------------------
-------------------------------------------------------------------GCT
CCTTCGTGTCCATTCACTCCACAG---------------------------GGAATCGAAAATTTCAATA
AATTAGTTCTTGAGTTTGTCGATTGTGTTGCTACTGAAAAGAACCTAGATGTG------AAATGGTGGGA
TTTGGAAGCCAGTATTTACTTCGACGAGTATCCTGTTAACAAAAGGTATCTAATTAATATCACAGCTGAA
AACGCTAAATATACAAATAAGAAACCTTTAAAGACTCTTTTGCATAAAAAG---ACAGAACATGTTGAAA
ATGGAATGTCCAAGCCCATGAAAACCAAAGTTCATTATGCAGAAACCACATCCCAAACAGTTTCCTTTAA
AAAAGGATTCGAATATGGAATTAGTGCAGAAGCAAAAATTGGTTATCCTGCAGTGAACTTAGGTTTCGAA
GCTACTCCAAGTTACAAGAAATCGAAGGAGCTAAGTAGGGAAAGCAATAATACAAAGACTATCGATGTCA
AAAAGGATGTAAATGTTGTAGTGCCCCCTTTCACAAAAACCACTTGTGTCTTTGAAACAACAGAGAAATG
GGAAGAATCTGATTGGACAGCTGATTTAAAAATACGTGGCTACATTGCTATCAGATTAGAAAGTGAAGGA
AAGAAGAATGTATATTTTTACCCAATCACAAATATTGTACAAAAAGATCCTAATTTCAAGGCTGTTAAAG
ATTCT---------CTTGTATTTAAAGGAACTGGAAGATATAAGGGTCCTATTGATGTTTCTACAACTAA
CAAATGTACGGAACAA------------AAACTTAAACGTAAGGGT------

>SMAR004243RA Strigamia maritima
ATGTTGATGCCCAACTTTGCCATCTTTTTATTAACAACTAGCATTTATGCTGCAGTTCAATTGGAT----
----------------------------------------------------------------------
----------------------------------------------------------------------
------------------------------------------------------------GATTTTGATG
AAGTGGCCAGACAGTATGCTGAAAACAAAGCCAGGGAATATGGTCGAACACTG------AAATGGTATGA
CATATATGGAAAAAAGCATCTGATGGAGAGACCGCAATACCACAGGTATAAAATTACAGCTTGGAGTGAT
AATGTAAAATATGGAGTAGTGGAGAAAACTGTTGAAAAACCAGGTTATGTTTACACTCAGTGGTTCCACA
ATTCCCAATCAGTTCCTATTGTCACTGAGTTCAGCAGAGAAGTTCAAAACTCTTATTCATGGAGTGTGTC
AAATAGTGTAAAAATGTACACTGAAATCAAAGCAAGCGCAGGCATACCT---GGTGTTCTGGGCGTGAAT
ACATTTTTCAACAGCAGCATCGACCTGCAATCCACAGAATCCCAAACAACAGTGCAGACAGAAATATATA
GTGTAAAAAATATCATCACAATTCCACCAAATAAATCGGTCAAGGCAGAGTTCATTGTTACTGAAAAGGA
TGTTCAAGTTCCATGGGAAGCAGATGTAGAAATAACTGGATGGATTGCAATGTGGTTTGACCCATACAAC
AACCATTGGCTATGGTTCCATCCCATAACCAGCTTAGCCAATGCTAAATTTAAATACTCGCGCAATGGTG
GT------------TTGCTCTATCATAGCAAAGGAACATTTCGTGGATTGAGAGGAGTGGACACTGTCCT
TAAAACTTATGAATACGAATTAATGGGTGCTTTTGCTTATTACAAGGCATTA

>SMAR004242RA Strigamia maritima
ATG------AATTGTATTCATGTTTTCATTTGTTCCATTGTAGTTTGTGCTACAATA-------------
----------------------------------------------------------------------
-------------------------------------------------------------------ATC
AGTTCTGTTGTTAGTTCTGAAGTT---------------------------GATCTTGACAATTTTGATG
ATGTCGCAAAACAGTATGCAGAAAAAAAAGCTAAAGAGTATGAGAGAACTCTT------GTGTGGTATGA
TATATACGGAACACAACATCTAGCAGAGAGAGATGAATATAAAAAGTACAAAATTGGAGTTTGGTCTGAT
GATGTTGAGTATGGAAAAATAGATAAGACAATTGAGAAACCAGGACACATTTACACCCAATGGTACCACA
ACGCCCAGTCTGTCCCAATCACAGCTGAATTCAGTAGAGAAGTGGAAAGTTCATATTCTTGGAGTAAATC
ATCTAATTTCAAAATGGGTGTTCAAGTGGATGTTAGTGTTGCAGTACCACAAATCTTTCTAGGTGTAAAT
GTAAAAATCAACACTAGTCTGGAACTGCAAAACAGCAAATCAGAAACAATTGAGCAAACTGAAACTTATG
GAGTAAAAAACGTAATCACAATTCCTCCCAAAAAATCTGTGAAAGCAGAATTTATTGTCACTGAAAAAGA
TGTCCAAATTCCATGGTCAGCTAATGTAGAAATTACTGGTTACATTGCCATGTGGTTTGAACCATACAAT
GACCATTGGTTATGGTTTCATCCCATTACTGCTCTTGCCAAT------GATAAATTTAAAAAATCTGAAG
ATGGTAAACGC---TTGATCTACCACGCTAAAGGACTCTTCAGAGGCTTGAGAGGAATTGATTCTACTCT
TAAAACTTCTGAATATGATGTAGCAGATTATCATGCGAATAATTCTCCTCGC

>SMAR012417RA Strigamia maritima
ATG-------------------------------------------------------------------
-----AAAAACTCCGAATACATCAAAGCTGATATGAATTTTCTCGCGAAA---ATGCATTTTTTC-----
-------------------------------------------------------------------GTC
GAAATTATTCTGTTTTCGATTTTTTATTTGCAAGGTGTTGAAAGCAGACCGAATATCGTTGATTTCGAGG
ACGTTGCACGTGATTATGTTGAAAATATTGCGCGGGAATACAATAGAAAAGTG------TCTTGGTGGGA
TTTGTATGGAAAACAACATTTAGCCGAGAGACCGCAGTATAAAAGGTACAAGATAGATGTGTCGACGGAT
ATTGTCAAGTACGGGGTTTCTACGCGGACTATCGACCGGCCGGGCTATGTGTATTCGCAGTGGTTCCATA
ATTCTCAGTCGGATGCTATTCAAGGGCAGATGAGTAAGAAGGTGGAG-----------------------
----------------------------------------------------------------------
----------------------------------------------------------------------
--------------------------------CGGTCGACGAGTTTTACATGGTCGTTGAAGGAA-----
----------GGGCTTAAGATTGGAGTTGAGATCGGAGCGAGTGTTGGAGTTCCC---------------
----------------------------------------------------------------------
--------------------------------GGGGAGTTTGGCGCTAGTGTGTCGGTCGGAGTTGAGTT
GTCGTTGGAA------------------------------------------

>JZ574184.1 Scolopendra viridis
ATG-------------------------------------------------------------------
----------------------------------------------------------------------
----------------------------------------------------------------------
----------------------------------------------------------------------
----------------------------------------------------------------------
----------------------------------------------------------------------
----------------------------------------------------------------------
----------------------------------------------------------------------
----------------------------------------------------------------------
---------ACTGCTTTCCAAGGTGGTTCTTCCGGTTCGGATACGACGGAGAGTGACAGTATCAAATACT
TCATTTCCGACGCGAGTATCGTCCCCGCTGGCAAAACCGGTCGCCTCGTTTGGACCAAGACCGTAAGCAA
CATGAAGATGGACTGGAACGCTTACATCGAAGTGTCCGGCTGGATGGGGACTAAAGTC------------
AAAGGAAAAATCTACTTCCTTCCGGTAGTCGACATGATTTACGTTTATGACGAGTAT---ATGACGAGGC
TGGATTTGAATACTGCCGGGATTATGACTTCCGGACAAATGCAAATGACAGATGCGATCATTTCCGATGC
GGTCGCTGACGAATACGATATGAATAAGGTCAAGATGGATCAGGATAAATGT
