# Supplementary material for: The Rise and Fall of an Evolutionary Innovation: Contrasting Strategies of Venom Evolution in Ancient and Young Animals
Source: PLoS Genet. 2015 Oct 22;11(10):e1005596. doi: 10.1371/journal.pgen.1005596 (PMC4619613; doi:10.1371/journal.pgen.1005596)
Supplement: S1 File — The alignments are provided as zipped Fasta files. (ZIP) [file pgen.1005596.s006.zip › Alignments/Centipedes/CAP.fas]

>KC144027.1 Scolopendra subspinipes dehaani
TTGCTGGCCGCGAGAGTTGCGCTCTTGATGGATCTTTGCGCCGGAAAAGTGAATCGTTCGTCGCCGGAGC
TGACCGAGCGGGTGAAGAGTCTGTCTAAAGAAAGCCAAAAGATGATGCTCGACATGCACAACGAATTACG
AAGAAAAGTG---------------------AAGCCTCCGGCAGCCAACATGAAGTTAATGAAATGGGAT
GAATATCTGGCGGATACGGCGCAGATGTGGTCGGAAAAATGTAATTTCGTCCATGGCTTTCCTCAG---G
AGGTGATGGATAAA---GAAACTATTGGTCAAAATTTGTACATGGGCACAGATTCGACAGGTATC---AG
AGCGATGACCATGTGGTTCGATGAGCATTATGATTTTGAGAGCGGTGACTGCAAAGCT------------
---GAACAATGCGGTCATTACGTGCAGCTCGTTTGGGCGGAATCAGAATACGTTGGATGCGGAGTAGCTT
GCGTTTCCAAAGGT---------ATTACGTGTCACTACAAACCACCAGGGAATGCTAAGGAGGTAGCCCC
GTACCTGGTGGGAAAAGCCTGTTCTCAGTGCAAGAAAGCCTGTGCCACCAAATCCGAATGCTTGTGCAAT

>KC144855.1 Scolopendra subspinipes dehaani
ATGAATATTCTTCTGTCTTCCACTCTATTCGTACTTCTGATGTTCCAAATTATAGGAAGTGGAATGGGAT
GTGATATGAAGGTACGTGGTTTGGATGCAAATATGAAGAAAATGATTCTGGATCTTCACAATAAAAAAAG
ACAGATTGTGGCCAATGGACAACAGAGTGGACAACCATCAGCAGCCAACATGAAGGAACTGCACTGGAAT
GATGAAATAGCAGCAAATGCACAACGATCTGCTGAGACATGCGTATTTGAGCACACTGCTAAAAGTTTAA
GAAAAACAACTAAATACAGTTACTTGGGTGAGAATATTTATAAGGGTTCTTATCCAGACCCTATTCCGAG
ATCTGTGAATGCGTGGTATGATGAAGTAAAAGATGTCACACCAGCTGTTGTAAAAAGTTTTAGTAGCGGT
GGTCCCATGATTGGTCACTACACTCAGATGGTTTGGGCAAATACTGAAGCCTTGGGCTGTGGATTAGTAA
CAGCGTCTGATAGAAACTCCTACCTATTCTGCCAGTATGGTCCTGGTGGAAACTATCGCAGTCAACCCAT
CTATAAACAAGGTCCAGCGGCCAGTGACTGTAAAAATGGAAAATCATCTAAATATCCTGGATTATGCAAT

>KC144397.1 Scolopendra subspinipes dehaani
ATGAATATTCTTCTGTCTTCCACTCTATTCGTACTTCTGATGTTCCAAATTATAGGAAGTGGAATGGGAT
GTGATATGAAGGTACGTGGTTTGGATGCAAATATGAAGAAAATGATTCTGGATCTTCACAATAAAAAAAG
ACAGATTGTGGCCAATGGACAACAGAGTGGACAACCATCAGCAGCCAACATGAAGGAACTGCACTGGAAT
GATGAAATAGCAGCAAATGCACAACGATCTGCTGAGACATGCGTATTTGAGCACACTGCTAAAAGTTTAA
GAAAAACAACTAAATACAGTTACTTGGGTGAGAATATTTATAAGGGTTCTTATCCAGACCCTATTCCGAG
ATCTGTGAATGCGTGGTATGATGAAGTAAAAGATGTCACACCAGCTGTTGTAAAAAGTTTTAGTAGCGGT
GGTCCCATGATTGGTCACTACACTCAGATGGTTTGGGCAAATACTGAAGCCTTGGGCTGTGGATTAGTAA
CAGCGTCTGATAGAAACTCCTACCTATTCTGCCAGTATGGTCCTGGTGGAAACTATCGCAGTCAACCCAT
CTATAAACAAGGTCCAGCGGCCAGTGACTGTAAAAATGGAAAATCATCTAAATATCCTGGATTATGCAAT

>KC144210.1 Scolopendra subspinipes dehaani
ATGAATATTCTTCTGTCTTCCACTCTATTCGTACTTCTGATGTTCCAAATTATAGGAAGTGGAATGGGAT
GTGATATGAAGGTACGTGGTTTGGATGCAAATATGAAGAAAATGATTCTGGATCTTCACAATAAAAAAAG
ACAGATTGTGGCCAATGGACAACAGAGTGGACAACCATCAGCAGCCAACATGAAGGAACTGCACTGGAAT
GATGAAATAGCAGCAAATGCACAACGATCTGCTGAGACATGCGTATTTGAGCACACTGCTAAAAGTTTAA
GAAAAACAACTAAATACAGTTACTTGGGTGAGAATATTTATAAGGGTTCTTATCCAGACCCTATTCCGAG
ATCTGTGAATGCGTGGTATGATGAAGTAAAAGATGTCACACCAGCTGTTGTAAAAAGTTTTAGTAGCGGT
GGTCCCATGATTGGTCACTACACTCAGATGGTTTGGGCAAATACTGAAGCCTTGGGCTGTGGATTAGTAA
CAGCGTCTGATAGAAACTCCTACCTATTCTGCCAGTATGGTCCTGGTGGAAACTATCGCAGTCAACCCAT
CTATAAACAAGGTCCAGCGGCCAGTGACTGTAAAAATGGAAAATCATCTAAATATCCTGGATTATGCAAT

>KC144762.1 Scolopendra subspinipes dehaani
ATGAATATTCTTCTGTCTTCCACTCTATTCGTACTTCTGATGTTCCAAATTATAGGAAGTGGAATGGGAT
GTGATATGAAGGTACGTGGTTTGGATGCAAATATGAAGAAAATGATTCTGGATCTTCACAATAAAAAAAG
ACAGATTGTGGCCAATGGACAACAGAGTGGACAACCATCAGCAGCCAGCATGAAGGAACTGCACTGGAAT
GATGAAATAGCAGCAAATGCACAACGATCTGCTGAGACATGCGTATTTGAGCACACTGCTAAAAGTTTAA
GAAAAACAACTAAATACAGTTACTTGGGTGAGAATATTTATAAGGGTTCTTATCCAGACCCTATTCCGAG
ATCTGTGAATACATGGTATGATGAAGTAAAAGATGTCACACCAGCTGTTGTAAAAAGTTTTAGTAGCGGT
GGTCCCATGATTGGTCACTACACTCAGATGGTTTGGGCAAATACTGAAGCCGTGGGCTGTGGATTAGTAA
CAGCGTCTGATAGAAACTCCTACCTATTCTGCCAGTATGGTCCTGGTGGAAACTATCGCAGTCAACCCAT
CTATAAACAAGGTCCACCGGCCAGTGACTGTAAAAATGGAAAATCATCTAAATATCCTGGATTATGCAAT

>KC144967.1 Scolopendra subspinipes dehaani
ATGAATATTCTTCTGTCTTCCACTCTATTCGTACTTCTGATGTTCCAAATTATAGGAAGTGGAATGGGAT
GTGATATGAAGGTACGTGGTTTGGATGCAAATATGAAGAAAATGATTCTGGATCTTCACAATAAAAAAAG
ACAGATTGTGGCCAATGGACAACAGAGTGGACAACCATCAGCAGCCAACATGAAGGAACTGCACTGGAAT
GATGAAATAGCAGCAAATGCACAACGATCTGCTGAGACATGCGTATTTGAGCACACTGCTAAAAGTTTAA
GAAAAACAACTAAATACAGTTACTTGGGTGAGAATATTTATAAGGGTTCTTATCCAGACCCTATTCCGAG
ATCTGTGAATGCGTGGTATGATGAAGTAAAAGATGTCACACCAGCTGTTGTAAAAAGTTTTAGTAGCGGT
GGTCCCATGATTGGTCACTACACTCAGATGGTTTGGGCAAATACTGAAGCCTTGGGCTGTGGATTAGTAA
CAGCGTCTGATAGAAACTCCTACCTATTCTGCCAGTATGGTCCTGGTGGAAACTATCGCAGTCAACCCAT
CTATAAACAAGGTCCACCGGCCAGTGACTGTAAAAATGGAAAATCATCTAAATATCCTGGATTATGCAAT

>KC144970.1 Scolopendra subspinipes dehaani
ATGAATATTCTTCTGTCTTCCACTCTATTCGTACTTCTGATGTTCCAAATTATAGGAAGTGGAATGGGAT
GTGATATGAAGGTACGTGGTTTGGATGCAAATATGAAGAAAATGATTCTGGATCTTCACAATAAAAAAAG
ACAGATTGTGGCCAATGGACAACAGAGTGGACAACCATCAGCAGCCAACATGAAGGAACTGCACTGGAAT
GATGAAATAGCAGCAAATGCACAACGATCTGCTGAGACATGCGTATTTGAGCACACTGCTAAAAGTTTAA
GAAAAACAACTAAATACAGTTACTTGGGTGAGAATATTTATAAGGGTTCTTATCCAGACCCTATTCCGAG
ATCTGTGAATGCGTGGTATGATGAAGTAAAAGATGTCACACCAGCTGTTGTAAAAAGTTTTAGTAGCGGT
GGTCCCATGATTGGTCACTACACTCAGATGGTTTGGGCAAATACTGAAGCCTTGGGCTGTGGATTAGTAA
CAGCGTCTGATAGAAACTCCTACCTATTCTGCCAGTATGGTCCTGGTGGAAACTATCGCAGTCAACCCAT
CTATAAACAAGGTCCACCGGCCAGTGACTGTAAAAATGGAAAATCATCTAAATATCCTGGATTATGCAAT

>KC144362.1 Scolopendra subspinipes dehaani
ATGAATATTCTTCTGTCTTCCACTCTATTCGTACTTCTGATGTTCCAAATTATAGGAAGTGGAATGGGAT
GTGATATGAAGGTACGTGGTTTGGATGCAAATATGAAGAAAATGATTCTGGATCTTCACAATAAAAAAAG
ACAGATTGTGGCCAATGGACAACAGAGTGGACAACCATCAGCAGCCAACATGAAGGAACTGCACTGGAAT
GATGAAATAGCAGCAAATGCACAACGATTTGCTGAGACGTGCGTATTTGAGCACACTGCTAAAAGTTTAA
GAAAAACAACTAAATACAGTTACTTGGGTGAGAATATTTATAAGGGTTTTTATCCAGACCCTATTCCGAG
ATCTGTGAATGCGTGGTATGATGAAGTAAAAGATGTCACACCAGCTGTTGTAAAAAGTTTTAGTAGCGGT
GGTCCCATGATTGGTCACTACACTCAGATGGTTTGGGCAAATACTGAAGCCTTGGGCTGTGGATTAGTAA
CAGCGTTTGATAGAAACTCCTACCTATTTTGCCAGTATGGTCCTGGTGGAAACTATCGCAGTCAACCCAT
CTATAAACAAGGTCCAGCGGCCAGTGACTGTAAAAATGGAAAATCATCTAAATATCCTGGATTATGCAAT

>KC144334.1 Scolopendra subspinipes dehaani
ATGAAAATTCTTCTGTCTTCCACTCTATTCGTACTTCTGATGTTCCAAATTATAAGAAGTGGAATGGGAT
GTGATATGAAAGTACGTGGTTTGGATGCAAATATGAAGAAAATGATTCTGGATCTTCACAATAAAAAAAG
ACAGATTGTGGCCAATGGACAACAGAGTGGACAACCATCAGCAGCCAACATGAAGGAACTGCACTGGAAT
GATGAAATAGCAGCCAATGCACAACGATCTGCTGAGACATGCGTATTTGAGCACACTGCTAAAAGTTTAA
GAAAAACAACTAAATACAGTTACTTGGGTGAGAATATTTATAAGGGTTCTTATCCAGACCCTATTCCAAG
ATCTGTGAATGCGTGGTATGATGAAGTGAAAGATGTCACACCAGCTGTTGTAAAAAGTTTTAGTAGCGGT
GGTCCCATGATTGGTCACTACACTCAGATGGTTTGGGCAAATACTGAAGCCTTGGGCTGTGGATTAGTAA
CAGCGTCTGATAGAAACTCCTACCTATTCTGCCAGTATGGTCCTGGTGGAAACTATCGCAGTCAACCCAT
CTATAAACAAGGTCCACCGGCCAGTGACTGTAAAAATGGAAAATCATCTAAATATCCTGGATTATGCAAT

>KC145115.1 Scolopendra subspinipes dehaani
ATGAAAATTCTTCTGTCTTCCACTCTATTCGTACTTCTGATGTTCCAAATTATAAGAAGTGGAATGGGAT
GTGATATGAAGGTACGTGGTTTGGATGCAAATATGAAGAAAATGATTCTGGATCTTCACAATAAAAAAAG
ACAGATTGTGGCCAATGGACAACAGAGTGGACAACCATCAGCAGCCAACATGAAGGAACTGCACTGGAAT
GATGAAATAGCAGCCAATGCACAACGATCTGCTGAGACATGCGTATTTGAGCACACTGCTAAAAGTTTAA
GAAAAACAACTAAATACAGTTACTTGGGTGAGAATATTTATAAGGGTTCTTATCCAGACCCTATTCCAAG
ATCTGTGAATGCGTGGTATGATGAAGTGAAAGATGTCACACCAGCTGTTGTAAAAAGTTTTAGTAGCGGT
GGTCCCATGATTGGTCACTACACTCAGATGGTTTGGGCAAATACTGAAGCCTTGGGCTGTGGATTAGTAA
CAGCGTCTGATAGAAACTCCTACCTATTCTGCCAGTATGGTCCTGGTGGAAACTATCGCAGTCAACCCAT
CTATAAACAAGGTCCACCGGCCAGTGACTGTAAAAATGGAAAATCATCTAAATATCCTGGATTATGCAAT

>KC145116.1 Scolopendra subspinipes dehaani
ATGAAAATTCTTCTGTCTTCCACTCTATTCGTACTTCTGATGTTCCAAATTATAAGAAGTGGAATGGGAT
GTGATATGAAGGTACGTGGTTTGGATGCAAATATGAAGAAAATGATTCTGGATCTTCACAATAAAAAAAG
ACAGATTGTGGCCAATGGACAACAGAGTGGACAACCATCAGCAGCCAACATGAAGGAACTGCACTGGAAT
GATGAAATAGCAGCCAATGCACAACGATCTGCTGAGACATGCGTATTTGAGCACACTGCTAAAAGTTTAA
GAAAAACAACTAAATACAGTTACTTGGGTGAGAATATTTATAAGGGTTCTTATCCAGACCCTATTCCAAG
ATCTGTGAATGCGTGGTATGATGAAGTGAAAGATGTCACACCAGCTGTTGTAAAAAGTTTTAGTAGCGGT
GGTCCCATGATTGGTCACTACACTCAGATGGTTTGGGCAAATACTGAAGCCTTGGGCTGTGGATTAGTAA
CAGCGTCTGATAGAAACTCCTACCTATTCTGCCAGTATGGTCCTGGTGGAAACTATCGCAGTCAACCCAT
CTATAAACAAGGTCCACCGGCCAGTGACTGTAAAAATGGAAAATCATCTAAATATCCTGGATTATGCAAT

>KC145031.1 Scolopendra subspinipes dehaani
ATGAAAATTCTTCTGTCTTCCACTCTATTCGTACTTCTGATGTTCCAAATTATAAGAAGTGGAATGGGAT
GTGATATGAAGGTACGTGGTTTGGATGCAAATATGAAGAAAATGATTCTGGATCTTCACAATAAAAAAAG
ACAGATTGTGGCCAATGGACAACAGAGTGGACAACCATCAGCAGCCAACATGAAGGAACTGCACTGGAAT
GATGAAATAGCAGCCAATGCACAACGATCTGCTGAGACATGCGTATTTGAGCACACTGCTAAAAGTTTAA
GAAAAACAACTAAGTATAGTTACTTGGGTGAGAATATTTATAAGGGTTCTTATCCAGACCCTATTCCGAG
ATCTGTGAATGCGTGGTATGATGAAGTGAAAGATGTCACACCAGCTGTTGTAAAAAGTTTTAGTAGCGGT
GGTCCCATGATTGGTCACTACACTCAGATGGTTTGGGCAAATACTGAAGCCTTGGGCTGTGGATTAGTAA
CAGCGTCTGATAGAAACTCCTACGTATTCTGCCAGTATGGTCCTGGTGGAAACTATCGCAGTCAACCCAT
CTATAAACAAGGTCCACCGGCCAGTGACTGTAAAAATGGAAAATCATCTAAATATCCTGGATTATGCAAT

>KC144888.1 Scolopendra subspinipes dehaani
ATGAAAATTCTTCTGTCTTCCACTTTATTCGTACTTCTGATGTTCCAAATTATAAGAAGTGGAATGGGAT
GTGATATGAAGGTACGTGGTTTGGATGCAAATATGAAGAAAATGATTCTGGATCTTCACAATAAAAAAAG
ACAGATTGTGGCCAATGGACAACAGAGTGGACAACCATCAGCAGCCAACATGAAGGAACTGCACTGGAAT
GATGAAACAGCAGCCAATGCACAACGATCTGCTGAGACATGCGTATTTGAGCACACTGCTAAAAGTTTAA
GAAAAACAACTAAATACAGTTACTTGGGTGAGAATATTTATAAGGGTTCTTATCCAGACCCTATTCCAAG
ATCTGTGAATGCGTGGTATGATGAAGTGAAAGATGTCACACCAGCTGTTGTAAAAAGTTTTAGTAGCGGT
GGTCCCATGATTGGTCACTACACTCAGATGGTTTGGGCAAATACTGAAGCCTTGGGCTGTGGATTAGTAA
CAGCGTCTGATAGAAACTCCTACGTATTCTGCCAGTATGGTCCTGGTGGAAACTATCGCAGTCAACCCAT
CTATAAACAAGGTCCACCGGCCAGTGACTGTAAAAATGGAAAATCATCTAAATATCCTGGATTATGCAAT

>KC145067.1 Scolopendra subspinipes dehaani
ATGAAAATTCTTCTGTCTTCCACTCTATTCGTACTTCTGATGTTCCAAATTATAAGAAGTGGAATGGGAT
GTGATATGAAGGTACGTGGTTTGGATGCAAATATGAAGAAAATGATTCTGGATCTTCACAATAAAAAAAG
ACAGATTGTGGCCAATGGACAACAGAGTGGACAACCATCAGCAGCCAACATGAAGGAACTGCACTGGAAT
GATGAAATAGCAGCCAATGCACAACGATCTGTTGAGACATGCGTATTTGAGCACACTGCTAAAAGTTTAA
GAAAAACAACTAAATACAGTTACTTGGGTGAGAATATTTATAAGGGTTTTTATCCAGACCCTATTCCAAG
ATCTGTGAATGCGTGGTATGATGAAGTGAAAGATGTCCCCCCAGCTGTTGTAAAAAGTTTTAGTAGCGGT
GGTCCCATGATTGGTCACTACACTCAGATGGTTTGGGCAAATACTGAACCCTTGGGCTGTGGATTAGTAA
CAGCGTTTGATAGAAACTCCTACCTATTCTGCCAGTATGGTCCTGGTGGAAACTATCGCAGTCAACCCAT
CTATAAACAAGGTCCCCCGGCCAGTGACTGTAAAAATGGAAAATCATCTAAATATCCTGGATTATGCAAT

>KC145069.1 Scolopendra subspinipes dehaani
ATGAAAATTCTTCTGTCTTCCACTCTATTCGTACTTCTGATGTTCCAAATTATAAGAAGTGGAATGGGAT
GTGATATGAAGGTACGTGGTTTGGATGCAAATATGAAGAAAATGATTCTGGATCTTCACAATAAAAAAAG
ACAGATTGTGGCCAATGGACAACAGAGTGGACAACCATCAGCAGCCAACATGAAGGAACTGCACTGGAAT
GATGAAATAGCAGCCAATGCACAACGATCTGTTGAGACATGCGTATTTGAGCACACTGCTAAAAGTTTAA
GAAAAACAACTAAATACAGTTACTTGGGTGAGAATATTTATAAGGGTTTTTATCCAGACCCTATTCCAAG
ATCTGTGAATGCGTGGTATGATGAAGTGAAAGATGTCACCCCAGCTGTTGTAAAAAGTTTTAGTAGCGGT
GGTCCCATGATTGGTCACTACACTCAGATGGTTTGGGCAAATACTGAACCCTTGGGCTGTGGATTAGTAA
CAGCGTTTGATAGAAACTCCTACCTATTCTGCCAGTATGGTCCTGGTGGAAACTATCGCAGTCAACCCAT
CTATAAACAAGGTCCCCCGCCCAGTGACTGTAAAAATGGAAAATCATCTAAATATCCTGGATTATGCAAT

>KC145077.1 Scolopendra subspinipes dehaani
ATGAAAATTCTTCTGTCTTCCACTCTATTCGTACTTCTGATGTTCCAAATTATAAGAAGTGGAATGGGAT
GTGATATGAAGGTACGTGGTTTGGATGCAAATATGAAGAAAATGATTCTGGATCTTCACAATAAAAAAAG
ACAGATTGTGGCCAATGGACAACAGAGTGGACAACCATCAGCAGCCAACATGAAGGAACTGCACTGGAAT
GATGAAATAGCAGCCAATGCACAACGATCTGTTGAGACATGGGTATTTGAGCACACTGCTAAAAGTTTAA
GAAAAACAACTAAATACAGTTACTTGGGTGAGAATATTTATAAGGGTTTTTATCCAGACCCTATTCCAAG
ATCTGTGAATGCGTGGTATGATGAAGTGAAAGATGTCACCCCAGCTGTTGTAAAAAGTTTTAGTAGCGGT
GGTCCCATGATTGGTCACTACACTCAGATGGTTTGGGCAAATACTGAACCCTTGGGCTGTGGATTAGTAA
CAGCGTTTGATAGAAACTCCTACCTATTCTGCCAGTATGGTCCTGGTGGAAACTATCGCAGTCAACCCAT
CTATAAACAAGGTCCCCCGGCCAGTGACTGTAAAAATGGAAAATCATCTAAATATCCTGGATTATGCAAT

>KC145076.1 Scolopendra subspinipes dehaani
ATGAAAATTCTTCTGTCTTCCACTCTATTCGTACTTCTGATGTTCCAAATTATAAGAAGTGGAATGGGAT
GTGATATGAAGGTACGTGGTTTGGATGCAAATATGAAGAAAATGATTCTGGATCTTCACAATAAAAAAAG
ACAGATTGTGGCCAATGGACAACAGAGTGGACAACCATCAGCAGCCAACATGAAGGAACTGCACTGGAAT
GATGAAATAGCAGCCAATGCACAACGATCTGTTGAGACATGCGTATTTGAGCACACTGTTAAAAGTTTAA
GAAAAACAACTAAATACAGTTACTTGGGTGAGAATATTTATAAGGGTTTTTATCCAGACCCTATTCCAAG
ATCTGTGAATGCGTGGTATGATGAAGTGAAAGATGTCACCCCAGCTGTTGTAAAAAGTTTTAGTAGCGGT
GGTCCCATGATTGGTCACTACACTCAGATGGTTTGGGCAAATACTGAAGCCTTGGGCTGTGGATTAGTAA
CAGCGTTTGATAGAAACTCCTACCTATTCTGCCAGTATGGTCCTGGTGGAAACTATCGCAGTCAACCCAT
CTATAAACAAGGTCCCCCGGCCAGTGACTGTAAAAATGGAAAATCATCTAAATATCCTGGATTATGCAAT

>KC144555.1 Scolopendra subspinipes dehaani
ATGAATATTCTTCTGTCTTCCACTCTATTCGTACTTCTGATGTTCCAAATAATAGGAAGCGGAATGGGAT
GTGATATGAAAGTACGTGGTTTGGATGCAAATATGAAGAAAATGATTCTGGATCTTCACAATAAAAAAAG
ACAGATTGTGGCCAATGGACAACAGAGTGGACAACCATTAGCAGCCAACATGAAAGAACTGCACTGGGAT
GATGAAATAGAAGCCATAGCACAACGATCAGCTGAGACATGCGTATTTAAGCACACTGCTAAAAGTTTAA
GAAAATCTAGCAAGTACAGTTACTTGGGTGAGAATGTTTACAAGGGTGGTTATCCAGATCCTATTCCGAG
ATCTGTGAATAAGTGGTATGACGAAGTGAAAGATGTCACACCAGCTGTTGTAAAAAGTTTTAGTGACGAT
GGTCCTATGATTGGTCACTACACTCAGATGGTTTGGGCAAATACTGAAGCTTTGGGCTGCGGATTAGTAA
CAGCATCTGACGGAACTTCATACCTATTCTGTCAATATGGTCCTGGTGGAAACTATCCCGGTCAACAGAT
CTACAAGCAAGGACCTCCCGGTAGTGGCTGCAAAAATGGAAAATCATCTAAATATCCCGGATTGTGCAAT

>KC144414.1 Scolopendra subspinipes dehaani
ATGAAT---TTTGTTATTTATGGTGTGATAGTCGTACTCACTTCTCAGCTTTAT---GATGGATGGGGAT
GTCAAATGTCCGAACGTGGACTAGATAAGAAAATGAAGAACAAAATTTTAAAGCATCATAATGAATTGAG
ACAAAAAGTAGCCAACGGTCAAGAAAGAGGACAACCAACTGCAAGCAATATGAAGCAATTACGTTGGAAT
GATGAATTAGCTGCTAATGCTCAACGTGCAGCGGAAAGATGTATCTTCCAACATACTTCTGATGAAGAAA
GAAAGACAACAAAATATGGAGTTGCTGGTGAAAGTATGTATGCGGGTACATTCTCAAATCCTCTGAAAAC
AGCAGTTGATATGTGGTATGAAGAAGTGAGAGATGTAAACCCATCTATCTTGGACAGTTATGACTATTAT
CCAGCTGTAATAGGCCATTATATTCAATTGGTGTGGGCTGAAACTGAAGCTATTGGTTGCGGTTATGCTT
CAGCCGCTGATGGAGAATCCTATGTCTTCTGCCATTATGCGCCACACGGGCTCTTTCCGCAACAATCTGT
ATACAAGCGAGGATCTCCGGCCAGCGCATGTAAAAAGGGACAATCATCTCGATATCCAGGATTATGCAAA

>KC144549.1 Scolopendra subspinipes dehaani
---------TTGCTACATGCAGCTTTA---------------------------GCCAACTCTCAGAGTT
GTACAATTCTAAGCAATTCTTTGTCTTCCTCTCAAATCGATACCATTGTGGATGAACATAATAGATTGAG
AGCTCAAGTGGCCAATGGACAACAGCCAGGACAACCCTCTGCCAGCAACATGAGGAAAATGTCCTGGGAT
TCTGATTTGGCAAAAGCAGCTCAAGACTGGGCTGATCAATGCAAGTTTGAACAC------CACAAAGTAG
ATAAT---CCTAATTACTCTTGGGTTGGACAAAACTTATATATGGGAGACTCACTTGATATGGCTACA--
----GTTCAATCGTGGTATAATGAAGTGCCTGGATTCAACAGCCAAAACATCAACCCCTATTTTGATTCT
GGT------TCTGGTCATTATACACAGCTTGTCTGGGCAGATTCTAACAACGTCGGCTGTGGATTAACAT
TTCAAAAGGAATCAAACACAAAGGTAGTTTGTAATTACGGTCCAGGTGGAAATGTTATTGGAAGTATCAT
GTACAAAGAAGGAAAGCCTTGTTCTGATTGTCCCAATGGCTGCTCATCACAAAAAAGG---ACTTTG---

>KC144061.1 Scolopendra subspinipes dehaani
------------------------CTGTTTCTATTTCTCTCCTTTCAAATATTGAAAAGCGGAATGGGCT
GTGATATAAAAGCACGTGGTCTCGATGCGAACATGAAGAAAATGATTTTGGACCTTCATAATAAAGCAAG
ACAGAAAGTAGCCAACGGACAACAGAGTGGACAGCCATCAGCAGCCAACATGAAAGAATTGCATTGGGAT
GACGAGATTGCAGCCAATGCTCAAAAATCAGCAGAAAAATGTGTTTTCCAACATACTGCTAAAAATTTGA
GAGTAACCAGTAAATACACATACTTAGGAGAGAATATTTACATGGGTTCGTATCCGGATCCTGTACCAAG
ATCAGTGAATGCATGGTATGATGAAGTGAAAGATGTCGCACCAGCTGTTGTAAAGAGTTTTAGTAGCGGT
GGTCCCATGATTGGTCATTACACCCAAATGGTCTGGGCAGATACTGAAGCTCTGGGTTGTGGGTTAGTAA
CAGCATCTGATAGAAACTCTTACTTATTCTGTCAATATGGACCTGGTGGGAATTATCGTGGTGAACCCAT
TTATAAACAAGGGCCTCCAGCCAGTGATTGTAAAAATGGAAAATCAACTCGATATCCTGGACTATGCAAT

>KC144605.1 Scolopendra subspinipes dehaani
------------CTG------------------GCTTTATCTTCCCAATGGTTTACTTCTACAATGGGTT
GTAAAACGGCAAAACGTGGTTTAGATGCCAAGCTGAAGGCACAACTTCTGGATCTCCATAACAAAGCCCG
TCAGAAAATAGCCAATGGTCAAGAAAGTGGACAACCATCTGCAAGCAACATGAAAGAACTGCACTGGGAT
GACGAAATAGCTGCAAATGCTCAAAGAGTGGCTGAAAAATGTGTATTTCAACACACTCCCAAAGAACAGA
GAGCAACAAAAAAATATGACTATGTAGGGGAAAACATTTACAAAGGGTCTTATCCAGACCCTATTCCGAG
ATCAGTAAATGCGTGGTTTGGGGAAGTGAAGGATGTCACTCCGTCTACTGTAAAAAGTTTTGCAAGTACT
GGAAAAATGATTGGTCACTACACTCAGATGGTCTGGGCCAGCACCGAAGCCCTTGGTTGTGGTTATGTCT
CGGCAGAAGATGGTAATTCGTACGTCTTCTGTCAATATGGACCTGGAGGGAATATTTTGACTCAACCTAT
GTACAAAGAAGGATCTGCTGCTAGCAACTGCAAAAGTGGAAAATCCAATCGCTACCCAGGGTTATGCAAT

>KC144960.1 Scolopendra subspinipes dehaani
------------CTG------------------GCTTTATCTTCCCAATGGTTTACTTCTACAATGGGTT
GTAAAACGGCAGAGCGTGGCTTAGATGCCAAGCTGAAGGCACAACTTCTGGATCTCCATAACAAAGCCCG
TCAGAAAATAGCCAATGGTCAAGAAAGTGGACAACCATCTGCAAGCAACATGAAAGAACTGCACTGGGAT
GACGAAATAGCAGCAAATGCTCAAAGAGTGGCTGAAAAATGTGTATTTCAACACACTCCCAAAGAACAGA
GAGCA---AAAAAATATGACTATGTAGGGGAAAACATTTACAAAGGGTCTTATCCAGACCCTATTCAGAG
ATCAGTAAATGCGTGGTTTGGGGAAGTAAAGGATGTCACTCCGTCTACTGTAAAAAGTTTTGCAAGTACT
GGAAAAATGATTGGTCACTACACTCAGATGGTC-------------------------------------
----------------------------------------------------------------------
----------------------------------------------------------------------

>GASL01000013 Cormocephalus westwoodi
------------CTGGTGATTGCGTTCCTTCTGGCTTTATCTTCCCAATGGTTTACTTCTACAATGGGTT
GTAAAACGGCAGAACGTGGCTTAGATGCCAAGCTGAAGGCACAACTTCTGGATCTCCATAACAAAGCCCG
TCAGAAAATAGCCAATGGTCAAGAAAGTGGACAACCATCTGCAAGCAACATGAAAGAACTGCACTGGGAT
GACGAAATAGCTGCAAATGCTCAAAGAGTGGCTGAAAAATGTGTATTTCAACACACTCCCAAAGAACAGA
GAGCAACAAAAAAATATGACTATGTAGGGGAAAACATTTACAAAGGGTCTTATCCAAACCCTATTCCGAG
ATCAGTAAATGCGTGGTTTGGGGAAGTGAAGGATGTCACTCCGTCTACTGTAAAAAGTTTTGCAAGTACT
GGAAAAATGATTGGTCACTACACTCAGATGGTCTGGGCCAGCACCGAAGCCCTTGGGTGTGGTTATGTCT
CGGCAGAAGATGGTAATTCGTACGTCTTCTGTCAATATGGACCTGGAGGGAATATTTTGACTCAACCTAT
GTACAAAGAAGGATCTGCTGCTAGCAACTGCAAAAGTGGAAAATCCAATCGCTACCCAGGGTTATGCAAT

>GASI01000039 Ethmostigmus rubripes
ATGAAGTTTCTGGATATCTTTGCTGTGACCGTGTTTCTCTTTTTTCAACTT---CGAAGCGGATTATGTT
GTAGAATATCAGAACGTGGTTTAGATGCCAACTTGAAGGCACAGATGCTGGATCTCCACAACAAAGCAAG
ACAGAAAGTAGCCAATGGCCAACAAGCTGGACAACCTTCTGCAAGCAACATGAAGGAACTGGCCTGGGAT
GATGAAATTGCAGCAAATGCTCAACGTGCCGTTGAAAAGTGTGTGTTTCAACATACCTCTCGTGATCAAA
TGGTTACAAGAAAGTATAAAGTCGTTGGTGAAAATATCTACATGGGTTCCTACGCCAATCCTCTTCAGAA
AGCTATGGAATTATGGTTTGGTGAAGTGAAAGACGTAACTCCGAGTTTGGTAAAGAAATTTGATTTTTAC
GGTGCAGTTATCGGACATTACACACAATTGGTGTGGGCTGAAACTGAAGCAGTTGGCTGTGGTTACATCT
CAGCTGATGATGGACAATCCTACGTTTTTTGCCAATATGCACCAGCAGGAAATTATCAAGATGAACCTGT
TTACAAACAAGGAGCTCCAGCTAGTGCCTGTCAGAATGGAAACTCGTCACGATACCCTGGATTGTGTAAA

>GASI01000040 Ethmostigmus rubripes
ATGAAGTTTCTCGTGCCTCTTATCCTTTTCTCCGTTATCGAACTC---------CAAAGTGGAATGGGTT
GCAATTTGATGGCACGCGGAATGACTAATGAAGCAAAGAAACAAATTTTGGATTTACATAACAAAGCACG
ACAAAAGATCGCTAACGGTCAAGAGAAGGGATTTCCGAAGGCAAGCAACATGAAAGAATTGCAATGGGAC
AACGAATTAGAAAATTATGCTCAAAAAAATGCAGAATTATGTCAATTTAAGCATTCACCGAAAGAAGGAC
GCAAAACAAGCAAATACACGGGTTTTGGTGAAAACGTCTATTCCGGTACTGCCCAAGGACCAGTTGAAAG
AGCGGCGGACGCCTGGTACAAGGAAGTTAAAGACGTCACACCATCCGTGTTGAAAAGTTATTCTAAAAGT
GGTCCAGTTATTGGCCATTACACTCAAATGATTTGGGCCAATACAGAAGCTATCGGCTGTGGATATGCAG
ATGCTAAAACAAAAGCGAACTATATTTTTTGCAATTATGCACCGAGTGGTAATTATCCAGGAGCACCAGC
TTATAAAGAAGGATCGCCTGCTAGTGATTGTAAAAATGGAAAATCTACCGCTTATCAGGGATTATGCAAA

>GASH01000046 Scolopendra morsitans
ATG---ATTCTTTCAACATTGGGTGTATTAATCTTTCTGCAATATCAAGTG---CATCAAGGACAGGCTT
GCAAGATAACCGATCGAGGATTAGATGATGCTACGAAAGCTAAA---TTGGATCTTCACAACCAGATGCG
ATTGAAAGTTGCTCTCGGAAAACAGCCAAATCAACCACCAGCTAGCAACATGAAGGAATTACATTGGGAT
AATGAATTGGCGGCTAAAGCTCAAGAATGGGCCAACACTTGTTCCCAAGACCATACTCCTGACGAAGAGA
GCAACACAAAAAAATACGAAGGTTTTGGTCAAAATATCTATTGGAGCACTTCCCCAAGCAGCATGAACGG
TGCTGTGAAAATGTGGTACGATGAAGTCAAAGATCTTAATCCAGCCGAAGTTAAGGCCTTC---------
GGAGATGATGTTGGCCATTATACTCAAATGATCTGGGCTGATACTGAAGCTGTTGGTTGTGGATATGTAC
AAGCGGAGGATAAATCCACTAATCTCTTTTGTAATTACGGACCTGGGGGTAACATTGAAGGTTATCCGAT
CTATGAAATTGGAGCTGCAGGAAGTAACTGCAAGAATGGAAAATCTGCTAAATACTCAGGATTATGCAAG

>GASH01000047 Scolopendra morsitans
ATG------CTTCTAGTGTCTCCTCTGTTTCTGTTTCTCTCCTTTCAAATATTGAAAAGCGGAATGGGCT
GTGATATAAAAGCACGTGGTCTCGATGCGAACATGAAGAAAATGATTTTGGACCTTCATAATAAAGCAAG
ACAGAAAGTAGCCAACGGACAACAGAGTGGACAGCCATCAGCAGCCAACATGAAAGAATTGCATTGGGAT
GACGAGATTGCAGCCAATGCTCAAAAATCAGCAGAAAAATGTGTTTTCCAACATACTGCTAAAAATTTGA
GAGTAACCAATAAATACACATACTTAGGCGAGAATATTTACATGGGTTCGTATCCGGATCCTGTACCAAG
ATCAGTGAATGCATGGTATGATGAAGTAAAAGATGTCGCACCAGCTGTTGTAAAGAGTTTTAGTAGCGGT
GGTCCCATGATTGGTCATTACACCCAAATGGTCTGGGCAGATACTGAAGCTCTGGGTTGTGGGTTAGTAA
CAGCATCTGATAGAAACTCTTACTTATTCTGTCAATATGGACCTGGTGGGAATTATCGTGGTGAACCCAT
TTATAAACAAGGCCCTCCAGCCAGTGATTGTAAAAATGGAAAATCAACTCGATATCCTGGACTATGCAAT

>GASH01000048 Scolopendra morsitans
ATG------CTTCTAGTGTCTCCTCTGTTTCTGTTTCTCTCCTTTCAAATATTGAAAAGCGGAATGGGCT
GTGATATAAAAGCACGTGGTCTCGATGCGAACATGAAGAAAATGATTTTGGACCTTCATAATAAAGCAAG
ACAGAAAGTAGCCAACGGACAACAGAGTGGACAGCCATCAGCAGCCAACATGAAAGAATTGCATTGGGAT
GACGAGATTGCAGCCAATGCTCAAAAATCAGCAGAAAAATGTGTTTTCCAACATACTGCTAAAAATTTGA
GAGTAACCAATAAATACACATACTTAGGCGAGAATATTTACATGGGTTCGTATCCGGATCCTGTACCAAG
ATCAGTGAATGCATGGTATGATGAAGTGAAAGATGTCGCACCAGCTGTTGTAAAGAGTTTTAGTAGCGGT
GGTCCCATGATTGGTCATTACACCCAAATGGTCTGGGCAGATACTGAAGCTCTGGGTTGTGGCTTAGTAA
CAGCATCTGATAGAAATTCTTACTTATTCTGTCAATATGGACCTGGTGGGAATTATCGTGGTGAACCCAT
TTATAAACAAGGCCCTCCAGCCAGTGATTGTAAAAATGGAAAATCAACTCGATATCCTGGACTATGCAAT

>GASH01000042 Scolopendra morsitans
ATG------CTTCTAGTGTCTCCTCTGCTTCTATTTCTCTCCTTTCAAATATTGAAAAGCGGAATGGGCT
GTGATATAAAAGCACGTGGTCTCGATGCGAACATGAAGAAAATGATTTTGGATCTTCATAACAAGGCAAG
ACAGAAGGTAGCCAACGGACAACAGAGTGGACAGCCATCAGCAGCCAACATGAAAGAATTGCATTGGGAT
GACGAGATTGCAGCCAATGCTCAAAAATCAGCAGAAAAATGTGTTTTCCAACATACTGCTAAAAATTTGA
GAGTAACCAATAAATACACATACTTAGGAGAGAATATTTATATGGGTTCGTATCCGGATCCTGTACCAAG
ATCAGTGAATGCATGGTATGATGAAGTGAAAGATGTCGCACCGGCTGTTGTAAAGAGTTTTAGTAGCGGT
GGTCCCATGATTGGTCATTACACCCAAATGGTCTGGGCAGATACTGAATCTCTGGGTTGTGGCTTAGTAA
CAGCATCTGATAGAAACTCTTACTTATTCTGTCAATATGGACCTGGTGGGAATTATCGTGGTGAACCCAT
TTATAAACAAGGCCCTCCAGCCAGTGATTGTAAAAATGGAAAATCAACTCGATATCCTGGACTATGCAAT

>GASH01000043 Scolopendra morsitans
ATG------CTTCTAGTGTCTGCTCTGTTTCTGTTTCTCTCCTTTCAAATATTGAAAAGCGGAATGGGCT
GTGATATAAAAGCACGTGGTCTCGATGCGAACATGAAGAAAATGATTTTGGACCTTCATAATAAAGCAAG
ACAGAAAGTAGCCAACGGACAACAGAGTGGACAGCCATCAGCAGCCAACATGAAAGAATTGCATTGGGAT
GACGAGATTGCAGCCAATGCTCAAAAATCAGCAGAAAAATGTGTTTTCCAACATACTGCTAAAAATTTGA
GAGTAACCAATAAATACACATACTTAGGCGAGAATATTTACATGGGTTCGTATCCGGATCCTGTACCAAG
ATCAGTGAATGCATGGTATGATGAAGTGAAAGATGTCGCACCAGCTGTTGTAAAGAGTTTTAGTAGCGGT
GGTCCCATGATTGGTCATTACACCCAAATGGTCTGGGCAGATACTGAAGCTCTGGGTTGTGGCTTAGTAA
CAGCATCTGATAGAAACTCTTACTTATTCTGTCAATATGGACCTGGCGGGAATTATCGTGGTGAACCCAT
TTATAAACAAGGGCCTCCAGCCAGTGATTGTAAAAATGGAAAATCAACTCGATATCCTGGACTATGCAAT

>GASH01000044 Scolopendra morsitans
ATG------CTTCTAGTGTCTGCTCTGTTTCTGTTTCTCTCCTTTCAAATATTGAAAAGCGGAATGGGCT
GTGATATAAAAGCACGTGGTCTCGATGCGAACATGAAGAAAATGATTTTGGATCTTCATAATAAAGCAAG
ACAGAAAGTAGCCAACGGACAACAGGGTGGACAGCCATCAGCAGCCAACATGAAAGAATTGCTTTGGGAT
GACGAGATTGCAGCCAATGCTCAAAAATCAGCAGAAAAATGTGTTTTCCAACATACTGCTAAAAATTTGA
GAGTAACCAATAAATACACATACTTAGGAGAGAATATTTACATGGGTTCGTATCCGGATCCTGTACCAAG
ATCAGTGAATGCATGGTATGATGAAGTGAAAGATGTCGCACCAGCTGTTGTAAAGAGTTTTAGTAGCGGT
GGTCCCATGATTGGTCATTACACCCAAATGGTCTGGGCAGATACTGAATCTCTGGGTTGTGGGTTAGTAA
CAGCATCTGATAGAAACTCTTACTTATTCTGTCAATATGGACCTGGTGGGAATTATCGTGGTGAACCCAT
TTATAAACAAGGCCCTCCAGCCAGTGACTGTAAAAATGGAAAATCAACTCGATATCCTGGATTATGCAAT

>GASK01000008 Scolopendra alternans
ATGAATATTCTTCTGTCTTCCACTCTATTCGTACTTCTGATGTTCCAAATTATAGGAAGTGGAATGGGAT
GTGATATGAAGGTACGTGGTTTGGATGCAAATATGAAGAAAATGATTCTGGATCTTCACAATAAAAAAAG
ACAGATTGTGGCCAATGGACAACAGAGTGGACAACCATCAGCAGCCAACATGAAGGAACTGCACTGGGAT
GATGAAATAGCAGCCAATGCACAACGATCTGCTGAGACATGCGTATTTGAGCACACTGCTAAAAGTTTAA
GAAAAACAACTAAATACAGTTACTTGGGTGAGAATATTTATAAGGGTTCTTATCCAGACCCTATTCCAAG
ATCTGTGAATGCGTGGTATGATGAAGTGAAAGATGTCACACCAGCTGTTGTAAAAAGTTTTAGTAGCGGT
GGTCCTATGATTGGTCACTACACTCAGATGGTTTGGGCAAATACTGAAGCCTTGGGCTGTGGATTAGTAA
CAGCATCTGATAGAAACTCCTACCTATTCTGCCAGTATGGTCCTGGTGGAAACTATCGCAGTCAACCCAT
CTATAAACAAGGTCCACCGGCCAGTGACTGTAAAAATGGAAAATCATCTAAATATCCTGGATTATGCAAT

>GASK01000009 Scolopendra alternans
ATGAATACATTTTTGATGTTCTTGCTGTTTGTAAGTGCAGTATTTCAAATATTGGGAAGCGGAATGGGAT
GTGATATGAAAGTTCGTGGTTTGGATGCAAATATGAAGAAAATGATTCTGGATCTTCACAATAAAAAAAG
ACAGATTGTGGCCAATGGACAACAGAGTGGACAACCATCAGCAGCCAACATGAAGGAACTGCACTGGAAT
GATGAAATAGCAGCCAATGCACAACGATCTGCTGAGACATGCGTATTTGAGCACACTGCTAAAAATTTAA
GAAAAACAACTAAATACAGTTACTTGGGTGAGAATATTTATAAGGGTTCTTATCCAGACCCTATTCCGAG
ATCTGTGAATGCGTGGTATGATGAAGTAAAAGATGTCACACCAGCTGTTGTAAAAAGTTTTAGTAGCGGT
GGTCCCATGATTGGTCACTACACTCAGATGGTTTGGGCAAATACTGAAGCCTTGGGCTGTGGATTAGTAA
CAGCGTCTGATAGAAACTCCTACGTGTTCTGCCAGTATGGTCCTGGTGGAAACTATCGCAGTCAACCCAT
CTATAAACAAGGTCCACCGGCCAGTGACTGTAAAAATGGAAAATCATCTAAATATCCTGGATTGTGCAAT

>GASK01000010 Scolopendra alternans
ATGAATACACTTCTGACGTTCTCTGTGTTCGCATTTGTCATAATTCATATACTGGAAAGCGGAATGGGGT
GTGATATGAAAGTTCGTGGTTTGAATGCGAATATGAAGAAAATGATTTTGGATCTTCACAATAAAAAAAG
ACAGATTGTGGCCAATGGACAACAGAGTGGACAACCATCAGCAGCCAATATGAAGGAACTGCATTGGGAT
GAAGAAATAGCAGCCAACGCTCAACGATCTGCTGAGACGTGTGAATTTAAGCACACTGCTCAAAGTTTAA
GAAAATCTAGCAAATACAGTTACTTGGGTGAGAATATTTACATTGGTTTTCATCCAGAACCTATTCCGAG
ATCTGTGAATATGTGGTATAATGAAGTGAAAGATGTCACACCAGCTGTAGTAAAAAGTTTTAGTAGCGGT
GGTCCCATGATTGGTCACTACACTCAGATAGTTTGGGCAGATACTGAAGCTTTGGGTTGTGGATTAGTGA
TTGCT------AAAGTTTCTTATGTATTCTGCCAATATGGACCTGGTGGGAACTATCTTCATCACCCCAT
CTACAAACAAGGAGTTCCTGCTAGTGACTGCAAAAATGGAAAATCATCTAAATATCCTGGATTGTGCAGT

>GASH01000049 Scolopendra morsitans
ATGAATATTCTTCCGCTGTTATCTCTGCTTGTATTTCTCCTACTGCAAATTTCTGAAAGCGGAATGGGCT
GTGATATGAAAGTACGTGGCCTGGATGCGAACATGAAGAAAATGATCTTGGATCTTCACAATAAAGCTAG
ACAGAAAGTAGCCAATGGACAACAGAGTGGACAGCCATCAGCAGCCAACATGAAGGAATTGCATTGGGAT
GATGAAATTGCAGCCAAAGCACAACAGTCTGCTAACAAATGCGTATTTGAACACACTCCTCAAAATCTAA
GAGTGTCTAGCAAATACAATTACTTGGGTGAGAATATTTATATGGGTTCATACTCAGACCCTATTCCGAG
AGCAGTGAATGGATGGTATGGTGAAGTGAAAGATGTTACACCAGCTGTAGTAAAGAGTTTTAGTAGTGGG
GGTCCTATGATTGGTCATTACACTCAAATGGTTTGGGCTAACACCGAAGCCTTAGGCTGTGGATTAATAA
CAGCGACTGATGGGAACTCATATGTAGTCTGCCAATATGGACCTGGTGGAAACTATCGAGGTCAACCCAT
TTACAAGCAAGGAGCTCCAGCCAGCGAATGTAAAAATGGAAAATCATCTAAATATTCCGGATTGTGCAAA

>GASH01000045 Scolopendra morsitans
ATGAAAATTATTGGGCTGCATTTCCTGTTTGCATTTCTCATGCTCCAAATTTTCGAACGAGGACTGGGAT
GTGACATGAAGGTACGTGGTTTGGATGCTAACATGAAGAAAATGATTTTGGACCTTCATAACAAGGCAAG
ACAGAAGGTAGCCAATGGACAACAGAGTGGACAACCATCAGCAGCCAACATGAAAGAATTGCATTGGGAT
GATGAAATAGCAGCCAAAGCACAACAATCCGCTAACAAATGCGTATTTCAACACACCCCTCAAAATCTTA
GAGTGTCTAGCAAATACGATTACTTGGGAGAAAATATTTATAAGGGTTCCTACTCAGACCCTATTCCGAG
ATCAGTCAATGCATGGTATGGTGAAGTAAAAGATGTCAGACCAGCTGTAGTAAAGAGTTTTAGTAGCGGC
GGTCCCATGATTGGACATTACACTCAAATGGTTTGGGCAGATACGGAAGCCTTGGGTTGTGGATTAGTAA
CAGCGACTGATGGAAACTCCTACGTAGTCTGTCAATATGGACCTGGCGGAAATTATCAGGGTGAACCCAT
TTACAAACAAGGAGCTGCAGCTAGTGACTGTAAAAATGGGAAATCGTCTAGCTACCCCGGACTGTGTAAT

>GASH01000050 Scolopendra morsitans
ATGAAAATTCTTGGGCTGCATTTCCTGTTTGCATTTCTCATGCTCCAAATTTTCGAACGAGGACTGGGAT
GTGACATGAAGGTACGTGGTTTGGATGCTAACATGAAGAAAATGATTTTGGACCTTCATAACAAGGCAAG
ACAGAAGGTAGCCAATGGACAACAGAGTGGACAACCATCAGCAGCCAACATGAAAGAATTGCATTGGGAT
GATGAAATAGCAGCCAAAGCACAACAATCCGCTAACAAATGCGTATTTCAACACACCCCTCAAAATCTTA
GAGTGTCTAGCAAATACGATTACTTGGGTGAAAATATTTATAAGGGTTCCTACTCAGACCCTATTCCGAG
ATCAGTCAATGCATGGTATGGTGAAGTAAAAGATGTCAGACCAGCTGTAGTAAAGAGTTTTAGTAGCGGT
GGTCCCATGATTGGTCATTACACCCAAATGGTTTGGGCAGATACGGAAGCCTTGGGTTGTGGATTAGTAA
CAGCGACTGATGGAAATTCCTACGTAGTCTGTCAATATGGACCTGGCGGAAATTATCAGGGTGAACCCAT
TTACAAACAAGGAGCTGCAGCTAGTGACTGTAAAAATGGGAAATCATCTAGCTACCCCGGACTGTGTAAT

>GASH01000036 Scolopendra morsitans
ATGAAAATTATTGGGCTGCATTTCCTGTGTGCATTTCTCATGCTCCAAATTTTCGAAACAGGA---GGAT
GTGACATGAAGGTACGTGGTTTAGATGCTAACACGAAGAAAATGATTTTGGACCTTCATAACAAGGCAAG
ACAGAAGGTAGCCAATGGACAACAGAGTGGACAACCATCAGCAGCCAACATGAAAGAATTGCATTGGGAT
GATGAAATAGCAGCCAAAGCACAACAATCCGCTAACAAATGCGTATTTCAACACACCCCTCAAAATCTTA
GAGTCTCTAGCAAATACGATTACTTGGGTGAAAATATTTATAAGGGTTCCTACTCAGACCCTATTCCGAG
ATCAGTCAATGCATGGTATGGTGAAGTAAAAGATGTCAGACCAGCTGTAGTAAAGAGTTTTAGTAGCGGT
GGTCCCATGATTGGACATTACACTCAAATGGTTTGGGCAGATACGGAAGCCTTGGGTTGTGGATTAGTAA
CAGCGACTGATGGAAATTCTTATGTAGTCTGTCAATATGGACCTGGCGGAAATTATCAGGGTGAACCCAT
TTACAAACAAGGAGCTGCAGCTAGTGACTGTAAAAATGGGAAATCATCTAGCTACCCCGGACTGTGTAAT

>GASH01000037 Scolopendra morsitans
ATGAAAATTCTTCCGCTGTTGTCTCTGCTTGCATTTCTCCTCCTCCAAATTTCTGAAAGTGGAATAGGAT
GTGATATGAAAATACGTGGTCTGGATGCGAACATGAAGAAAATGATTTTGGACCTTCACAATAAAGCCAG
ACAGAAAGTAGCCAACGGACAAGAAAATGGACAACCATCAGCAGCCAACATGAAGGAATTGCATTGGGAC
GATGAAATTGCAGCTAAAGCACAAGAATCCGCTAACAAATGCGTATTTAAGCACACTCCTCAAAATCTAA
GAGTGTCTAGCAAATATAGTTACTTGGGTGAGAATGTTTATACGGGTTCTTACCCAGACCCTATTCCGAG
ATCAGTTAATAAATGGTACGGTGAAGTGAAAGATGTTACACCAGCTGTAGTAAAAAGTTTTAGTGACGCT
GGTCCCATGATTGGTCATTATACTCAAATGGTTTGGGCAAACACAGAAGCCTTGGGCTGTGGATTAGTGA
CAGCGACTGGTGGAAAATCCTACTTATTCTGCCAATATGGACCTGGAGGAAACTATCCGGGCCAACCAAT
CTACAAACAAGGAGCCCCTTCTAGTGACTGTAAAAATGGAAAATCATCTAGTTATCCCGGATTATGCAAT

>GASH01000038 Scolopendra morsitans
ATGAAAATTCTTCCGCTGTTGTCTGTGCTTGCATTTCTCCTCCTCCAAATTTCTGAAAGTGGAATAGGAT
GTGATATGAAAGTACGTGGTCTGGATGCGAACATGAAGAAAAGGATTTTGGATCTTCACAATAAAGCCAG
ACAGAAAGTTGCCAAGGGACAACAAAGTGGACAACCATCAGCAGCCAACATGAAGGAATTGCATTGGGAC
GATGAAATTGCAGCAAAAGCACAAGAATCCGCTAACAAATGTGTATTTGAGCACACTCCTGACGATCTAA
GCGTGTCTAGCAAATATAGTTACTTGGGTGAGAATATTTATATGGGTTCTTATTCAGACCCTATTATGAC
AGCAGTTAATGATTGGTATGGTGAAGTGAAAGATGTTACACCAGCTGTAGTAAAAAGTTATAGTGACGAT
GGTCCCACGATTGGTCATTACGCTCAAATGGTGTGGGCAAACACCGAAGCCTTGGGCTGTGGATTCGTGA
CAGCAACTGATGGAAACTCCTACTTATTCTGCCAATATGGACCTGGAGGAAACTATCCGGACCAACCAAT
CTATAAACAAGGAGCTCCTTCTAGTGACTGTAAAAAAGGAAAATCATCTCGTTATCCCGGATTATGCAAT

>GASH01000039 Scolopendra morsitans
ATGAAAATTCTTCCGCTGTTGTCTCTGCTTGCATTTATCCTCCTCCAAATTTCTGAAAGTGGAATAGGAT
GTGATATGAAAGTACGTGGTCTGGATGCGAACATGAAGAAAAGGATTTTGGATCTTCATAATAAAGCCAG
ACAGAAAGTTGCCAAGGGACAACAAAGTGGACAACCATCAGCAGCCAACATGAAGGAATTGCATTGGGAC
GATGAAATTGCAGCAAAAGCACAAGAATCCGCTAACAAATGCGTATTTGAGCACACTCCTGACGATCTAA
GCGTGTCTAGCAAATATAGTTACTTGGGTGAGAATATTTATATGGGTTCTTATTCAGACCCTATTATGAC
AGCAGTTAATGATTGGTATGGTGAAGTGAAAGATGTTACACCAGCTGTAGTAAAAAGTTATAGTGACGAT
GGTCCCACGATTGGTCATTACGCTCAAATGGTGTGGGCAAACACCGAAGCCTTGGGCTGTGGATTCGTGA
CAGCAACTGATGGAAACTCCTACTTATTCTGCCATTATGGACCTGGAGGAAACTATCCGGGCCAACCAAT
CTACAAACAAGGAGCCCCTTCTAGTGACTGTAAAAAAGGAAAATCATCTCATTATCCCGGATTATGCAAT

>GASH01000040 Scolopendra morsitans
ATGAAAATTCTTCCGCTGTTGTCTCTGCTTGCATTTCTCCTCCTCCAAATTTCTGAAAGTGGAATAGGCT
GTGATATGAAAGTACGTGGTCTGGATGCGAACATGAAGAAAAGGATTTTGGATCTTCACAATAAAGCCAG
ACAGAAAGTTGCCAAGGGACAACAAAGTGGACAACCATCAGCAGCCAACATGAAGGAATTGCATTGGGAC
GATGAAATTGCAGCAAAAGCACAAGAATCCGCTAACAAATGCGTATTTGAGCACACTCCTGACGATCTAA
GCGTGTCTAGCAAATATAGTTACTTGGGTGAGAATATTTATATGGGTTCTTATTCAGACCCTATTATGAC
AGCAGTTAATGATTGGTATGGTGAAGTGAAAGATGTTACACCAGCTGTAGTAAAAAGTTATAGTGACGAT
GGTCCCACGATTGGTCATTACGCTCAAATGGTGTGGGCA-------------------------------
-----ACTGATGGAAACTCCTACTTATTCTGCCAATATGGACCTGGAGGAAACTATCCGGGCCAACCAAT
CTACAAACAAGGAGCCCCTTCTAGTGACTGTAAAAATGGAAAATCATCTAGTTATCCCGGATTATGCAAT

>GASH01000041 Scolopendra morsitans
ATG------AGTATCATGAGATCATTAGCTGCTTTGTGCGTTTTGACTATTGTC------GCACAGAGTT
GCAAACTGACAACAAGTGGACTTACAGCTGACGATAAGAAACAAATAGTGGATGTCCATAATCAGCTGAG
AGCCAAAGTAGCTAGTGGAGGGCAATCCAATCAACCTTCAGCATCCAATATGAAAGAACTGAAATGGGAT
GATAATTTAGCAGGAACGGCTCAGAAATGGGCGGACACATGTAACTCTGGTCACGATACCAACGACGACA
GAAAAACTAATAACTATCCTTCAGTTGGTCAAAATTATTATGGTAGTGGCTTTGGAAGTGATAGAAAAAA
AGCTATTCAACTTTGGTATGACGAAGTATCTAAATTCAACTCTAATGGTATCGATCGTTACTTCGAT---
---CCTAATACTGGCCATTATACACAGGTCGTATGGGCCACAACTGAAGCCGTTGGATGTGGATACGTAT
TTCAGAGTAATCAATGGACGGAAATA---TGCAATTATGGGCCAGCAGGAAATTTCATTGGACAGAGTGT
TTATCAGAGAGGGTCTGCTGCAAGTAACTGCCATGAA---AAATCTTCTACGTATCCATCTCTTTGCAGA

>GASL01000014 Cormocephalus westwoodi
ATG-------------------------------------------------------------------
--AGCATTGAAAGAAAGGGCGTCGATGACCAAGGAATTAAACAGATTTTAGATGTTCATAATCGATTACG
ACAGAAAGTAGCTAATGGAAATCAACCTGGACAGCCTAGCGCAGCAAACATGAAACAAGTGCGATGGAAT
AAAGAGTTGGCGGTGGTTGCGCAGCGATTAGCTGATCAATGCAAAATGCAGCAC------GATTCCAACA
GGCGCATACAAAAGTACTCGTGGGTCGGACAGAACATTTACATCTGGTCGTCTTCGAAGGATTCCAATGA
TGCAGTGAATGCCTGGTTCAACGAGGTTCCCGGTTTCAGTGCCAAAGCCATCAGTCCCTTCTTCAGCGGT
GGC------ACTGGCCACTACACGCAGGTGGTGTGGGCAACAACGGAAGAAGTTGGTTGCGGATATTCAT
ACAAAGACACGAATGGAATGTATGTCGTATGCAATTACGGACCAGGGGGCAACATGATGGGGGGAGATAT
GTATAAAATTGGAGCGCCTTGTTCTGCATGCAAAGATACCTGTTCAAAGCAGTTTCCAGGAACAGCTCAA

>GASL01000015 Cormocephalus westwoodi
ATGAGATCT---------------ATTTTGATTTTGTTTCTC---TCTGCTCTGCAATTCGGAAATGATC
ACAGCATTGAAAGAAAGGGCGTCGATGACCAAGAAATTAAACAGATTATAGATGTTCATAATCGATTACG
ACAGAAAGTAGCTAATGGAAATCAACCTGGACAGCCTAGCGCAGCAAACATGAAACAAGTGCGATGGAAT
AAAGAGCTGGCGGTGGTTGCGCAGCGATTAGCTGATCAATGCAAAATGCAGCAC------GATTCCAACA
GGCGCATACAAAAGTACTCGTGGGTCGGACAGAACATTTACATCTGGTCGTCTTCGAAGGATTCCAATGA
TGCAGTGAATGCCTGGTTCAACGAGGTTCCCGGTTTCAGTGCCAAAGCCATCAGTCCCTTCTTCAGCGGT
GGC------ACTGGCCACTACACGCAGGTGGTGTGGGCAACAACGGAAGAAGTTGGTTGCGGATATTCAT
ACAAAGACACGAATGGAATGTATGTCGTATGCAATTACGGACCAGGG-----------------------
----------------------------------------------------------------GCAACA

>GASL01000016 Cormocephalus westwoodi
ATGAGATCT---------------ATTTTGATTTTGTTTCTC---TCTGCTCTGCAATTCGGAAATGATC
ACAGCATTGAAAGAAAGGGCGTCGATGACCAAGGAATTAAACAGATTATAGATGTTCATAATCGATTACG
ACAGAAAGTAGCTAATGGAAATCAACCTGGACAGCCTAGCGCAGCAAACATGAAACAAGTGCGATGGAAT
AAAGAGTTGGCGGTGGTTGCGCAGCGATTAGCTGATCAATGCAAAATGCAGCAC------GATTCCAACA
GGCGCATACAAAAGTACTCGTGGGTCGGACAGAACATTTACATCTGGTCTTCTTCGAAGGATTCCAATGA
TGCAGTGAATGCCTGGTTCAACGAGGTTCCCGGTTTCAGTGCCAAAGCCATCAGTCCCTTCTTCAGCGGT
GGC------ACTGGCCACTACACGCAGGTGGTGTGGGCAACAACGGAAGAAGTTGGTTGCGGATATTCAT
ACAAAGACACGAATGGAATGTATGTCGTATGCAATTACGGACCAGGG-----------------------
----------------------------------------------------------------GCAACA

>GASI01000038 Ethmostigmus rubripes
ATGAAACTCCAAGCTAGAAATTTGTTGTTTATAGTGTTCGCAGTTTTACTG---AAACCGAAGAAGGGTT
GTAAAATATTAAACCGAACTTTTTCTTCCTCTGACATCACTACCATTGTGAATGAACATAATAGATTGAG
AGCTCAAGTGGCCAATGGACAACAGCCAGGACAACCCTCTGCCAGCAACATGAGGAAAATGTCCTGGGAT
GTTGATTTGGCCGCAGCAGCCCAGCAGTGGGCTGATAAATGCAAGTTTCAACAC------AACCAAGTAG
TTCAT---CCTAAATACAAATGGGTTGGACAAAACATATTTATAGGAAAATCGCTTAACGTGAGTAAA--
----GTTCAATCGTGGTATAATGAGGTGCCTGGATTCAACAGCTCAAGCATCAGGCCTTACTTTATTAAA
GGC------ACTGGTCATTATACTCAGGTTGTCTGGGCAAAAACTAACAAAGTCGGCTGTGGATTAACAT
ATCAACAGAAACGGATCTTTAAAGTAGTTTGTAATTACGGTCCAGGTGGTAATGTTATTGGAACCAGAAT
GTATAAAGTTGGAGCTCCTTGTTCTGCTTGTCCCAGTGGCTGCTCATCAGAAAAAGGA---CTTTGTAAT

>GASI01000035 Ethmostigmus rubripes
ATGAAACTCCAAGCTAGAAATTTGTTGTTTATAGTGTTCGCAATTTTACTG---AAACCGAAGAAGGGTT
GTAAAATATTAAACCGAACTTTTTCTTCCTCTGACATCACTACCATTGTGAATGAACATAATAGATTGAG
AGCTCAAGTGGCCAATGGACAACAGCCAGGACAACCCTCTGCCAGCAACATGAGG---ATGTCCTGGGAT
GTTGATTTGGCCGCAGCAGCCCAGCAGTGGGCTGATAAATGCAAGTTTCAACAC------AACCAAGTAG
TTCAT---CCTAAATACAAATGGGTTGGACAAAACATATTTATAGGAAAATCGCTTAATGTGAGTAAA--
----GTTCAATCGTGGTATAATGAGGTGCCTGGATTCAACAGCTCAAGCATCAGGCCTTACTTTACTAAA
GGC------ACTGGTCATTATACTCAGGTTGTCTGGGCAAAAACTAACAAAGTCGGCTGTGGATTAACAT
ATCAACAGAAACGGATCTTTAAAGTAGTTTGTAATTACGGTCCAGGTGGTAATGTTATTGGAACCAGAAT
GTATAAAGTTGGAGCTCCTTGTTCTGCTTGTCCCAGTGGCTGCTCATCAGAAAAAGGA---CTTTGTAAT

>GASI01000036 Ethmostigmus rubripes
ATGAAACTCCAAGCTAGAAATTTGTTGTTTATAGTGTTCGCAGTTTTACTG---AAACCGAAGAAGGGTT
GTAAAATATTAAACCGAACTTTTTCTTCCTCTGATATCACTACCATTGTGAATGAACATAATAGATTGAG
AGCTCAAGTGGCCAATGGACAACAGCCAGGACAACCCTCTGCCAGCAACATGAGGAAAATGTCCTGGGAT
GTTGATTTGGCCGCAGCAGCCCAGCAGTGGGCTGATAAATGCAAGTTTCAACAC------AACCAAGCAG
TTCAT---CCTAAATACAAATGGGTTGGACAAAACTTATTTATAGGAAACTCGCTTAACGTGAGTAAA--
----GTTCAATCGTGGTATAATGAGGTGCCTGGATTCAACAGCTCAAGCATCAGGCCCTATTTTACTAAA
GGC------ACTGGTCATTACACTCAGGTTGTCTGGGCAAAAACTAACAAAGTCGGCTGTGGATTAACAT
ATCAACAGAAACGGATCTTTAAA-----------------------------------------------
----------------------------------------------------------------------

>GASI01000037 Ethmostigmus rubripes
ATGAATATTCTTCTGCCTTCCACTCTATTCGTACTTCTGATGTTCCAAATTATAGGAAGTGGAATGGGAT
GTGATATGAAGGTACGTGGTTTGGATGCAAATATGAAGAAAATGATTCTGGATCTTCACAATAAAAAAAG
ACAGATTGTGGCCAATGGACAACAGAGTGGACAACCATCAGCAGCCAACATGAAGGAACTGCACTGGAAT
GATGAAATAGCAGCAAATGCACAACGATCTGCTGAGACATGCGTATTTGAGCACACTGCTAAAAGTTTAA
GAAAAACAACTAAATACAGTTACTTGGGTGAGAATATTTATAAGGGTTCTTATCCAGACCCTATTCCGAG
ATCTGTGAATGCGTGGTATGATGAAGTAAAAGATGTCACACCAGCTGTTGTAAAAAGTTTTAGTAGCGGT
GGTCCCATGATTGGTCACTACACTCAGATGGTTTGGGCAAATACTGAAGCCTTGGACTGTGGATTAGTAA
CAGCGTCTGATAGAAACTCCTACCTATTCTGCCAGTATGGTCCTGGTGGAAACTATCGCAGTCAACCCAT
CTATAAACAAGGTCCACCGGCCAGTGACTGTAAAAATGGAAAATCATCTAAATATCCTGGATTATGCAAT

>GASR01000079 Thereuopoda longicornis
ATGAAT---TTTGTTATTTATGGTGTGATAGTCGTACTCACTTCTCAGCTTTAT---GATGGATGGGGAT
GTCAAATGTCCGAACGTGGACTAGATAAGAAAATGAAGAACAAAATTTTAAAGCATCATAATGAATTGAG
ACAAAAAGTAGCCAACGGTCAAGAAAGAGGACAACCAACTGCAAGCAATATGAAGCAATTACGTTGGAAT
GATGAATTAGCTGCTAATGCTCAACGTGCAGCGGAAAGATGTATCTTCCAACATACTTCTGATGAAGGAA
GAAAGACAACAAAATATGGAGTTGCTGGTGAAAGTATGTATGCGGGTACATTCTCAAATCCTCTGAAAAC
AGCAGTTGATATGTGGTATGAAGAAGTGAGAGATGTAAACCCATCTATCTTGGACAGTTATGACTATTAT
CCAGCTGTAATAGGCCATTATATTCAATTGGTGTGGGCTGAAACTGAAGCTATTGGTTGCGGTTATGCTT
CAGCCGCTGATGGAGAATCCTATGTCTTCTGCCATTATGCGCCACACGGGCTCTCTCCGCAACAATCTGT
ATACAAGCGAGGATCTCCGGCCAGCGCATGTAAAAAGGGACAATCATCTCGATATCCAGGATTATGCAAA

>GASR01000081 Thereuopoda longicornis
------ACATTTTTGATGTTCTTGCTGTTTGTATGTGCAGTATTTGAAATATTGGGAAGCGGAATGGGAT
GTGATATGAAGGTACGTGGTTTGGATGCAAATATGAAGAAAATGATTCTGGATCTTCACAATAAAAAAAG
ACAGATTGTGGCCAATGGACAACAGAGTGGACAACCATCAGCAGCCAACATGAAGGAACTGCACTGGGAT
GATGAAATAGCAGCCAATGCACAACGATCTGCTGAGACATGCGTATTTCAGCATACTGCTAAAAATTTAA
GGAAATCTAGCAAATACAATTACTTGGGTGAGAATATTTACAAGGGTTCTTATCCAGACCCTATTCCAAG
ATCTGTGAATGCGTGGTATGATGAAGTGAAAGATGTCACACCAGCTGTTGTAAAAAGTTTTAGTAGCGGT
GGTCCCATGATTGGTCACTACACTCAGATGGTTTGGGCAAATACTGAAGCCTTGGGCTGTGGATTAGTAA
CAGCGTCTGATAGAAACTCCTACCTATTCTGCCAGTATGGTCCTGGTGGAAACTATCGCAGTCAACCCAT
CTATAAACAAGGTCCACCGGCCAGTGACTGTAAAAATGGAAAATCATCTAAATATCCTGGATTATGCAAT

>GASR01000082 Thereuopoda longicornis
----------------------------------------------------------------------
--GATAGTTTCCTCCAGCATATTAGAATAAGTTTCCATCAGTTGCTGTCACGAATCCACAGCCCAAGGCT
TCGGTGTTTG------------------------CCCACACCATTTGAGCGTAATGACCAATCGTGGGAC
CATCGT----------------------------------------------------------------
----------------------------------------------------------------------
----------------------------------------------------------------------
---------------CACTATAACTTTTTA----------------------------------------
----------------------------------------------------------------------
----------------------------------------------------------------------

>GASR01000080 Thereuopoda longicornis
ATGAATATTCTTCTGTCTTCCACTCTATTCGTACTTCTGATGTTCCAAATTATAGGAAGTGGAATGGGAT
GTGATATGAAGGTACGTGGTTTGGATGCAAATATGAAGAAAATGATTCTGGATCTTCACAATAAAAAAAG
ACAGATTGTGGCCAATGGACAACAGAGTGGACAACCATCAGCAGCCAACATGAAGGAACTGCACTGGAAT
GATGAAATAGCAGCAAATGCACAACGATCTGCTGAGACATGCGTATTTGAGCACACTGCTAAAAGTTTAA
GAAAAACAACTAAATACAGTTACTTGGGTGAGAATATTTATAAGGGTTCTTATCCAGACCCTATTCCGAG
ATCTGTGAATGCGTGGTATGATGAAGTAAAAGATGTCACACCAGCTGTTGTAAAAAGTTTTAGTAGCGGT
GGTCCCATGATTGGTCACTACACTCAGATGGTTTGGGCAAATACTGAAGCCTTGGGCTGTGGATTAGTAA
CAGCGTCTGATAGAAACTCCTACCTATTCTGCCAGTATGGTCCTGGTGGAAACTATCGCAGTCAACCCAT
CTATAAACAAGGTCCACCGGCCAGTGACTGTAAAAATGGAAAATCATCTAAATATCCTGGATTATGCAAT

>GASH01000051 Scolopendra morsitans
ATGAAT---TTTGTTATTTATGGTGTGATAGTCGTACTCACTTCTCAGCTTTAT---GATGGATGGGGAT
GTCAAATGTCCGAACGTGGACTAGATAAGAAAATGAAGAACAAAATTTTAAAGCATCATAATGAATTGAG
ACAAAAAGTAGCCAACGGTCAAGAAAGAGGACAACCAACTGCAAGCAATATGAAGCAATTACGTTGGAAT
GATGAATTAGCTGCTAATGCTCAACGTGCAGCGGAAAGATGTATCTTCCAACATACTTCTGATGAAGGAA
GAAAGACAACAAAATATGGAGTTGCTGGTGAAAGTATGTATGCGGGTACATTCTCAAATCCTCTGAAAAC
AGCAGTTGATATGTGGTATGAAGAAGTGAGAGATGTAAACCCATCTATCTTGGACAGTTATGACTATTAT
CCAGCTGTAATAGGCCATTATATTCAATTGGTGTGGGCTGAAACTGAAGCTATTGGTTGCGGTTATGCTT
CAGCCGCTGATGGAGAATCCTATGTCTTCTGCCATTATGCGCCACACGGGCTCTTTCCGCAACAATCTGT
ATACAAGCGAGGATCTCCGGCCAGCGCATGTAAAAAGGGACAATCATCTCGATATCCAGGATTATGCAAA

>GASH01000053 Scolopendra morsitans
ATG-------------------------------------------------------------------
-----------------------------------------------------------------GTTCG
CGAGTTTTTTCCGAGTGTTTTACGTTGTTATCGTTGCTCAGCGAGTAAC------------AGCTACCAA
CGCAAGTCCAGATCCTCAACCACCGAAGCCTCCTCATATTTCCTCTGTCCTCATAGACCCTTTGCTGTGC
GATCAACC---------------CTTTTGGAAGGGTTA------GGAAGC------------------CG
CGAGAGTCGCGCTCTTGATGGATCTTTGAAAAGT------------------GAATCGTTCGCCGGAGCT
GGATCGAGT---GGACAT----------------------------------------------------
----------------------------------------------------------------------
-------CAAGGTGAAGCGCGGGAC------CGAGCGGGTGAAGAGTCTGTTTTC---------------

>GASH01000052 Scolopendra morsitans
ATG-------------------------------------------------------------------
----------------------------------------------------------------------
----TTTTTTCCGAGTGTTTTACGTTGTTATCGTTGCTCAGCGAGTAAC------------AACTACCAA
CGCAAGTCCAGATCCTCAACCACCGAAGCCTCCTCATATTTCCTCTGTCCTCATAGACCCTTTGCTGTGC
GATCAACC---------------CTTTTGGAAGGGTTA------GGAAGC------------------CG
CGAGAGTCGCGCTCTTGATGGATCTTTGAAAAGT------------------GAATCGTTCGCCGGAGCT
GGATCGAGT---GGACAT----------------------------------------------------
----------------------------------------------------------------------
-------CAAGGTGAAGCGCGGGAC------CAAGCGGGTGAAGAGTCTGTTTTC---------------

>SMAR012541 Strigamia maritima
ATGCGA----------------------------------------------------------------
-----------------GGATTGAAAACAGAAGAAATACATGAGATAATTCGAGCTCATAATAAAGCAAG
ACAAAAGGTTGCTAATGGACACCAACAAGCTCAACCAAGTGCAAGCAACATGAGAGAAGTGGTTTGGAGC
AGTGAATTGGCTATAATAGCTCAACGATGGGCTGAGCAATGCATT------AACGCCAAAGACCAGAATA
GGAGAACAAGCAAGTTTGAGCACGTTGGACAAAACGTTTTCCAC---TCACGTACTAATAATCCCAGTAA
TGTTGTCGAAGCGTGGTACAACGAAGTTCCGGGTTTTAACGCAAGTAACATTAATCCATTTTTTAAT---
---CCATCGGTTGCTCATTACACGCAGCTTATTTGGGCTGATATTGATTTAATTGGCTGTGGTTTTGTGT
TCCAAACAAGTGACTTCACGTATACCATATGCAACTATGCATCAGGAGGGAATATTAAAGATGGAATGAT
GTACAAAGTTGGGCCGCAATGTAGTAATTGCCCAAAAGGTTGCTCAATAACTTATCCAGGATTATGCAGT

>SMAR002427 Strigamia maritima
ATGAATCCAGCCATCAGTTACCTGTTTGTATTTTTGTTTATC---TCCATTATTCAATTTGGAGCAGATC
ATAAAGCTAAAGTTTTGGAACTTAGCCAAACTGATGCAGATAATGCTGTTAAAGCTCATAATGAAAAAAG
ACAGTTAATTGCCAGTGGAAAACAAAAGGGACAGCCTATTGCTTCTAACATGAAACAATTGGTGTGGAGT
AAAGAATTAGCTACTATAGCACAGAGATGGGCTGATCAATGTATCTTTGATCAT---------GATTTAA
ATAGAAAAACAAAATACGCTTACGTAGGACAGAATGGATTTACTACTAGT------ACAAACATTAATAA
AGCAGTAAATGCATGGTATCATCAAGTTCCAGGATTTAGCAGTAAATCAATAAGTCCATATTTTAAT---
---CCTGCAGCAGGACATTACACCCAGCTCGTTTGGGCTAATACTGACGCCATTGGCTGTGGTTTTTCTT
TTAAAGGAGCTGATGACATATGGATCATCTGTAATTATGGTCCAGGAACTCTAATGGAAGAAATTACGGC
AATCAATGAGAAGACAGCTGCTTCTCGCATAAAACGAGATGGAATGAGAAATTAT------ATTTGTCGG

>SMAR001362 Strigamia maritima
ATG---AATGACATGAAGACAATTTTGCAACTTCTTTGCCTATTTGACAATATAGAATTTGGAAATGATC
ACTGTGCCTTAGAAAAAGATTTAACCGAAGATCAGAAAAAAGTAATATTGGATACACACAATGATTACAG
GCAGAAGATTGCAAATGGATCAGAGGCCAATTTTCCAAAAGCAGCCAATATGATGGAACTGGCATGGGAT
TATGAATTAGAAGAGATTGCCCAAAGATGGGCTAATCAGTGTGACTTTAGTCTTTCTGCAGAT------A
GAAGATCATTTAAA---------GCAGGTCAAAGTGGATTTGGACCAAAC---GATGAA---CGGAGAAC
TGCAGTTACTTCGTGGTTCCGGGAG---CAGTTTTTTAAAGAAGCAGATATTGATCCGTTTGGGACCCCT
GGGCCA---ACTAGGCATTTCTCTCAACTTATTTGGGCTACTACGGAATCAGTAGGATGTGGTTATTCGT
TTAAGACAGAC------TGGTACCTCATGTGTAATTATGGTCCAACTGGAAATGAAGAAGGAAAAAACGT
TTATGAAAAGGGGGAGCCCTGCAGTAAATGTGAACATGGTTGCTCTAAACGTTACCCATCCCTG------

>SMAR010832 Strigamia maritima
ATG---GCTCTTTTAAGA---GTATTGTCATCACTTTTTATTTTTCAATTTCTTAATTTGTCTTCAACTC
ACAAGGCCATTGAGAGAGGGATCACTCCTTCTGATGTCAAGGTTATTGTTGATTCCCACAATACAATACG
TAGTCAAATAGCCATAAATAAG---------------TCTGCATCAAATATGCTCAAAATGGAATGGGAT
CCAGAATTAGCTGAAGTGGCCCAACGTTTGGTTGATCAATGTAAATATCAAAGAGATTGTTTTGATTGCA
GAGTTGTGGAACGTTTTTTTGCTGTTGGACAAATCATTCATCGAGCAAAAAATCTTAACGATACTTCACG
GATTATACAAATATGGGGCAAACCTAAA------ATTTCAGAGTCAGTGAGAAAATCTTATTCAAAAGAG
GCA---------AATACATACTCACAAGTAATTTGGGCTGAAAGCCAGTATGTGGGATGTGGATTCATCT
TTGTA---AACACTAATCAAGTATACGTCTGCAATTATGGACCCGCTGGAAACATGCTTGAAGAACCCAT
CTATCAGTCTGGAGCACCATGCAGTGCATGTCCAACAAATTCAACTTGTTCA---------TTATGCAGT

>SMAR001361 Strigamia maritima
ATG---GCCAAG------------------------------------------GGATTTGGCAAAGAAC
ACTGTGTCTTGGCGAGCACTTTATCTTCTACTCAGAAAAATTTAATACTGCGTTTGCATAATGAATTCAG
ACAGTCAATTGCGAATGGATCCGACCCAAATTTTCCAAAAGCAGCCAATATGGTTGAAATGGCATGGGAT
GATGAATTGGAAATGATTGCCCAAAAATGGACCGATCAATGTAAACAAGGGCCTGATGCGGAA------C
GAAGATCATACAAA---------ATCGGTCAAAATAGATTTTTAGATGAT---GACAAGGTGAAAAAGCT
GGCAGTTAGAACATGGTTCAGCAAA---CAGGGTTTTTCGACAAATGATGTTGCAGAATTCTCGTCAGAG
---AAA---ACCAATCACTTTTCTCAAATGATTTGGGCTACTTCGGAATCAATCGGATGTGGTTTTACAT
ATAAAGAAGTC------TTTTTCATTACTTGTAATTATGGACCAGCTGGCAATATTCCAGGTAATACTGC
GGCTGGAAAA------------------------------------------------------------

>SMAR014499 Strigamia maritima
ATGAATTTATTGCTTACAAATATTCTT---------------------------TCGTCAGGA-------
--GCTATACCTCAAAGGGATCTCACCACTAATACTCAGAAAAAAATCGTATTGTATCACAATTATTTTCG
CACTAAAGTA---------------------GACCCTCCAGCTGAGAACATGTTGCAAATGAAATGGTCG
GCTGATGCTGCAGACGGAGCGCAACGATGGGCTGAGGCGTGCCTTTTGGTTCATGATAACATTACAGGAA
GATGGGTTCCTGAGTTTGGTTCATGTGGGCAGAATATTTTTGTT------------------GTCCAATT
CGCTATTCAAACTTGGTATCTTGAAAAATTTACTTATGACTCC------------------GAAACCAAT
GACGAAATAGTAGGACATTATACTCAATTGGCGTGGTACAGTACACACAAGGTTGGTTGTGGCTTTTATT
GCAATGTAGGATCACGACCTTATGTC---TGCAATTATTGTCCAATTGGCAACTATCCGGACAGACGTCC
GTACGATGCAGGATCGCCGTGCGGAGCGTGT---AATGCTAATGCCTGTCCATATGCTGACATGTGCAAA
