# Supplementary material for: The Rise and Fall of an Evolutionary Innovation: Contrasting Strategies of Venom Evolution in Ancient and Young Animals
Source: PLoS Genet. 2015 Oct 22;11(10):e1005596. doi: 10.1371/journal.pgen.1005596 (PMC4619613; doi:10.1371/journal.pgen.1005596)
Supplement: S1 File — The alignments are provided as zipped Fasta files. (ZIP) [file pgen.1005596.s006.zip › Alignments/Centipedes/LDLA.fas]

>GASI01000061.1 Ethmostigmus rubripes
ATGAACCTGTATGCTGCTGTCCTCCTTGTCATTTTACTTAATAGTTTTCCAAGCGATGCTAAAGAGTGGA
GTCAAGTCCGGTTATTTGAGTGTGCTGGAACTGAACCTTTTATGTGTGAAGGCGTACACGGCTTGTCGTG
CTTGAACCCGTATCAAATATGCGATGGCAAACCAGACTGTTTGGACGAAGAAGACGAGAAATCATGT---
----------------------------------------------------------------------
--------------------------------CAAGGAACTGATGATTCAAGTGCCCGTAATATTCAAAG
TTTCATTCCAAGC------CAGTTCCCAGAATACGAGGAGAATATTCTTCCCAATTTTGTGATGTTGCAC
GCCGATTATTCCGAGTATGACTACAACTTCATGGCGGCCTACTTGGTGACGCTCTCCACGTACAACGAAG
GGAGCGACCCCCAGAAGGATGTCATTGATTTCGTCACTAATTCTCTTAATCTCTTCGAGTCGAAATTGAA
AGAAGGGATCCTGGACGTT

>KC144921.1 Scolopendra subspinipes dehaani
ATGCATAGATTCAGTTTATTTATCTTAGCTTCACTTCCTTTTCTTCTCAGT------GCTTATAACAAAA
CTCAAGTACAACTGTTTCGCTGTAAAGGAACTGAGCCATTTGTCTGCGAAGGAGTTCATGGATTAACCTG
TTACAGTCCATTCAGCGTTTGTGATGGAAAACCTGACTGTATAGATGGAGATGACGAAGATTCATGC---
----------------------------------------------------------------------
--------------------------------------------------ACGCCTTCAGTGGAAAACGT
AGTTATTCCCAGTTTTAATAAATTTAAAGACTACGATACAAACATTTTACCCAATCTTGTGATGCTTCAT
GCAGATTTTACCGATCACCATTACAACTTACTAGCCGCCTATATCGCCACTTTAGCTGATTTCTCTACGG
AAGGAAATCATGTGGATGACATTATTAAATATGTCAATAGTAATTTGGATGACTATGAAAGGAATTTAAA
TGTATTGAAATTA------

>KC144150.1 Scolopendra subspinipes dehaani
ATGAAGTTGATCGTATTAATCAATATAGTATTCATGTTCCAGTGCTTAGTGACT---GAAGAAGAAACCA
CCCAAATTCAGATGTTTCCTTGTAAAGGTTCCGAACCAAATGTGTGCGAAGGAGTTCAAGGTGTGATTTG
CTATGGTTTTTTCAGTGAATGTGATGGTAAACCTGACTGTTTAGATGGTAGAGATGAACATAACTGT---
----------------------------------------------------------------------
--------------------------------------------------ACAGGATATAATGATAATTT
GGAT---CATTTTGAAGAAAAACTGGATGAGTTCAGAACAGTTATTTTTCCAAATCTTATAATGCTCCAT
CTCGATTACAAAGATATTCGCTATAATTTTGTGGAAGCTTATCTCGCAACTTTGGTTGACCGTAGTGAAG
ATGGTTTGTATACGAATGAGTTTATTAGAAAGGTTTTTAAAAGTAGTAGATATTTTGAAAGTAAAGAAAA
AATGTTTTATTTG------

>KC144292.1 Scolopendra subspinipes dehaani
ATGCATAGATTCAGTTTATTTATCTTAGCTTCATTTCCTTTTCTTCTCAGT------GCTTATAACAAAA
CTCAAGTACAACTGTTTCGCTGTAAAGGAACTGAGCCATTTGTCTGCGAAGGAGTTCATGGATTAACCTG
TTACAGTCCATTCAGCGTTTGTGATGGAAAACCTGACTGTATAGATGGAGATGACGAAGATTCATGC---
----------------------------------------------------------------------
--------------------------------------------------ACCCCTTCAGTGGAAAACGT
AGTTATTCCCAGTTTTAATAAATTTAAAGACTACGATACAAACATTTTACCCAATCTTGTGATGCTTCAT
GCAGATTTTACCGATCACCATTACAACTTACTAGCCGCCTATATCGCCACTTTAGCTGATTTCTCTACGG
AAGGAAATCATGTGGATGACATTATTAAATATGTCAATAGTAATTTGGATGACTATGAAAGGAATTTAAA
TGTATTGAAATTA------

>KC145078.1 Scolopendra subspinipes dehaani
ATGAATTTTATATCAGTTGTGATATTCATTTTGTCTTTTTACATGCTCGAAGCAGAAAACATTGAAAGAA
CCCAGACTCAGATGTTCATGTGCAAAGGTACAGAACCATTTTTATGTGAAGGCGTTCAAGGTTTGACTTG
TTTAAATCCTTTCGCCTTATGTGATGGAAAACCTGACTGTCTTGATGGCTATGATGAAAACAACTGT---
----------------------------------------------------------------------
--------------------------------ACACAGTCAAAAGCTGTGAATAACTTTGATTTAGAATA
TTTCACACCAGTACAG---TCAATCCCAGATTTTGAAAACACCATTCTTCCAAATCTCGTAATGCTTCAT
ACTGATTTTTCCGATCATCGATACAATTTTGTGACAGCTTACCTGATGACTCTGGTCGATAAAATCGAGA
TCGATATTAACCTAGAGACCTTCCTTAAGAAGATTTCGGCTAATTTGAATTATTTAGAAAACAAATTCAA
ACAAGGAATTTTGAACCTT

>KC144091.1 Scolopendra subspinipes dehaani
ATGAAAATCTTTTCTATAATAATTTTCAGTGCGATGTTGACGCCACAATTT------GATAACGCTTTGA
CCCAAGTGCTTTTACACGAATGTCCTGGTGAAATGCCAATTGGGTGTGAAGGAGTCCACGGGGCCAAATG
TCTACACCCCTTTGCACTCTGCGACGAGAAACCTGATTGCATCAATGGATTCGATGAACTCGTATGT---
----------------------------------------------------------------------
--------------------------------------------CACTACGGACCCATTAACAATTCATT
TATTACTCCTGAAACGAGAGAAAAAGCTGACTTCCAGAGACAGGTTCTCCCAAATCTTCTGATGTTG---
GCCCACTATTCAGAACACGAATACAATTTCTTGGCTGCTTATTTATTTACTCATCTTAGCTCAGAAGAAG
CTTCGTTAAATTACCGTATATTAGTGAATTATGTATCAATACATCTGATGTTTTACAAGGAGCTAATCAA
AGCGGGACAATTGTATCTT

>GASL01000024.1 Cormocephalus westwoodi
ATGAATTTCTTCGCTATTTTACTTCTCGTT---TTGTCTTTTGCTTTGGTTGCGAATGCAGTGGAGAGAA
CACAGGTTCAGATGTTTCAATGTAAGGGAAGTGAACCGTTTGTGTGTGAAGGGGTTCAGGGTTTGACTTG
CGTGAGTCCCTTCAGCTTTTGCGACGGTAGACCAGATTGCTTGGACGGTGAAGACGAAAAGCAGTGT---
----------------------------------------------------------------------
--------------------------------TCCACCAGTGCAACAGGGTTGGTTGACCCTCGTTCTGT
AAGAATCAAA---------TCCTTGAAAGATTACAATTCGATGATCCTTCCTAATCTCTTGATGTTGCAA
GCGGATTATTCCGACCACCGGTACAACTTCATAGCTGCTTACGCCGCCACCCTGGGACCATTGTCG----
-----------ACTGATGAACTGATCGATTTTGTATCGAATAATTTGGATTACCTTGACAAAGAGTTTCG
AGGAACACGTCTAAACCTG

>GASK01000016.1 Scolopendra alternans
ATGAAAATGTTCATTTTCCTCTACTTCATTGCTCTACTCGTTTCCTTT---------GTCTGC------T
GTGAAATTTCAATTAGAGGATGTGAATATAGTAAACCAATTTTATGCAGAGGGACCTACGGAGAAACATG
TCTCAGTCCAACGGATATCTGCGATGGCAAAGCTAATTGTCTGGATGGTTCTGATGAAGATCGGTGCTAT
AAAAAAACCGCTTATACATACCAAGTTTGGAACAGTTATCTACATTCGAGTAGTATACTAGAAACTAGTC
AATATGTGTGTAGACTTTTCGTCAATAAAAGACATATTTGCGATGCTGAAAACATGTTTCGAGAACAATT
TCTTGTACCATTAAAAGCAAATTTCACAACTTTTGTACATAATGCGGAGACAAATGACCTACCAATAACT
ATAGATGAAACAACAGTGAAAAGGAATATATATCGAATGATGATGGTATTGCAATTTGATCCGACCAGAA
AAGGTATTTTCGAGAGATCTTTAAGAACTGTTCTCGGCCCGGACTTCAGCTATTCTGATAAACATAAAGA
GGAAACTTCCATGTATTTT

>GASI01000074.1 Ethmostigmus rubripes
ATGACGACGATAAAAACCTTCATCTTTTGT---ATCGTCTTCAGTTTC---------AGTTGCATCCAAT
GCGAAATTTCATTGAGAGGATGTGGAAGCAACGCCCCTATTTTATGCAGGGGAACCTATGGTGAGACTTG
CATCAAAACGACATCGTTTTGTGACAATGTACCTGACTGTCTCGACGGATATGACGAAAGTACATGTGCA
AGAAAAACCTCCGATACTTTCAGTAGATGGTATTCTAATCTAATGAGCGACGATACCTTTACCGTAGCAA
CATATGTCTGCAAATTACTCATCAACAAAGATTGTAATATCGAAAATAGCGGGACAACCAGTAGAAAATT
GAATATCCCTCTAATGAAAAATTTCAAGGATTATGCTCAACGAATG------GAAGCTGCCAACAACAGA
GTGGATGAAACGAACGTAAAGAGGAACATATACAGGTTGCTGTTGGTATCGCAGTACAAGACGGACAAGA
AGGGCGTTTTT-----------------------------------------------------------
-------------------

>GASI01000060.1 Ethmostigmus rubripes
ATGACGACGATAAAAACCTTCATCTTTTGT---ATCGTCTTCAGTTTC---------AGTTGCATCCAAT
GCGAAATTTCATTGAGAGGATGTGGAAGCAACGCCCCTATTTTATGTAGGGGAACCTATGGTGAGACTTG
CATCAAAACGACATCGTTTTGTGACAATGTACCTGACTGTCTCGACGGATATGACGAAAGTACATGTGCA
AGAAAAACCTCCGATACTTTCAGTAGATGGTATTCTAATCTAATGAGCGACGATACCTTTACCGTAGCAA
CATATGTCTGCAAATTACTCATCAACAAAGATTGTAATATCGAAAATAGCGGGACAACCAGTAGAAAATT
GAATATCCCTCTAATGAAAAATTTCAAGGATTATGCTCAACGAATG------GAAGCTGCCAACAACAGA
GTGGATGAAACGAACGTAAAGAGGAACATATACAGGTTGCTGTTGGTATCGCAGTACAAGACGGACAAGA
AGGGCGTTTTTGAAAGGTCCTTGAGGGGGCCACTCGCACCAAACCTCAACGGCTATTCCAGGGTTAAGGA
AAGCACTTCCTTTTTCTTA

>GASR01000087.1 Thereuopoda longicornis
ATGTGCTATCAACAGGTCGTCATTTTGGCACTGCTTCTGTTCTCCTTTGCACTGGACATTTCCCGACTGC
TGCACAACAGGATATCCAGGTGTCAACCCTACGAGCCCTTCCGGTGCCCAGGA---GGGAGTGAAGTCTG
CATTTCCATTCAGTACCTGTGCGACGGTGCACCTGACTGCCCTGATGGTTACGATGAGGATCCCTGCACG
GCACGG------CCTCCGGTGGAAGAAACAGCGAACTTTTTGCAAAGCTTGCTGGCGAACCACGGCCCCA
ATTACTTAGAGAAGCTGTTCGGAAGCAAAGCCCGAGATGCCCTTGCCCCATTGGGTGGTGTGCAGAATGT
CGCAATCGCTCTCTCAGAAACGATCGAGGACTTCGGCAAG------------GCGTTGCACCTGATGCGG
TCCGACCTGGAGCACCTACGCAGCGTGTTTCTCGCGGTGGAGAACGGAGATTTGAGTATGCTTAAGAGTC
TCGGGATCAAGCTCGGCGATGTGAAATTCTTC---------------------CTCGAGAAGCTCGTGAA
CACGGGCTTCATGGAC---

>GASI01000068.1 Ethmostigmus rubripes
ATGTCTCTCTTTTTCATTATACTTATCGTCGGAAGTTATTTTGAACTATTTCTAAACGGTTCTCATGCAA
GGGACATCCAGCTGTTCACCTGTCCGCCGGAGAAGTCGTTGATTTGTGAAGGTGTCCATGGGAAAGAGTG
CTACGGCGGAAGTGAGAAGTGTGACGGAAAACCCGATTGTATAGACGGCACGGATGAAAAGAATTGTGGC
TTTCAGAATCTGTGGATGACTGTGTACGGATCTTATGTATGGAATGAAACGAAAAAATTTGAATTACTCT
GCAGAATCTTCAATCCAAAAGAACTGTGCCTCACTCCAACGCAAAGTAGTCTTAATTATGAGAGAGCTAT
AAATATCTCGGCTGAATCGAAACTTAAGGAGTATGAGAATCGCATGAAACCGAACGTTTTGAAAGCACAT
TCGGAATACTACGAGACTTCCTATGACATTTTTACACCTTTTGTAGTGGAAAGAAGTTTCGATATATTGA
AAGACATTCCAATCAAAGACGTTATCACCAATTTCATAAGAATAGTAAAAATGTTATTAAGTCTTATAAA
ATTTCGGATATTACAAACT

>GASI01000071.1 Ethmostigmus rubripes
ATGTCTCTCTTCCTCATTCTACTTTTCGTCGGAAGTTATTCTGAACTATTTCTAAACGGTTCTCATGCAA
GGGATATCCAGCTGTTCACCTGTCCGCCGGAGAAGTCGTCCATTTGTGAAGGTGTCCATGGGAAAGACTG
TTACGGCGGCAATGAGATGTGTGACGGAAAACCTGATTGTATAGACGGCACAGATGAAAACAGCTGTAAC
TATAATAAAATAGGAACTACTATGTGGGATTTTTATGCATGGAAGAACGAGGAAAGATATATATTAATGT
GCAGACTCATTTTTCCAAAAGAACTATGCGTCACTCCAACTCAGAGTTTTAAAAATTATGACAGATCAAT
ACAAATCTGGGCTTTTACGAAACTTAAAGACTATGAGTCTCGCATGATGCAGAAAGTTTTGAAAGCACAT
TCGGAATATTACGACACTCCTTATGAAATTTTTACACCTTATGTAGTGGAAAGAAGCTTCGATACATTGA
AAGACATTCCAGTCAAAGACGACTTCACGAATCTTGTAAGAGTACTAAAGGGAATGTTAAATGCTGTAAG
ATACGGGATACTTCAAACA

>GASH01000067.1 Scolopendra morsitans
ATGTTCGGTTTCACACTTTTCTTTGCTCTGCTCATTCCTTATGTCTAC---------------------T
GTGAAATTTCAATCAGAGGGTGCCCAAGTGATAAACCAGTATTATGTAGAGGAACTTACGGAGAAACCTG
TCTCAATCTCAGAAATGTCTGCGATGACAAGCCTGATTGTCTGGATGGTTCGGACGAAGAACAATGCGTG
AAAAGAACCTCGAATACTTATAGCAGATGGACTTCTATCGTACAAAAATCTCAACCAACAGAAATTAGTC
AATATGTGTGCAGACTTTTCATGCATATA---CCTCTTTGCGAGGAGAATGCCAGATATTCAGAGCAATT
TGTTGTGCCATTGAGAGCAAACTTCGACACTTACACACGAATTTTAAGGTCGGAGAGAACTCCTGTGAGA
ATCGATGAAGCGACAGTGAAGAAGAATCTGTATCGTATGATGATGGTGTTGAAATATAAACCGGAGAAGA
AAGGTATTTTCGAAAGATCTTTACGAAGTGCTTATGGACCAGTTCTTGAGACTTCTGATGATATCAAAGA
GGAACTGTCGAAGTATTTT

>GASH01000070.1 Scolopendra morsitans
ATGAAGTTTTTGTCTGCCATCGTGTTAACTTTTCTTTTCGAATTGATCGAAAAATCCCAGGTTCAGAGAT
CCCAGGTTCAGATGTTCGCATGTAAGGGTTCAGAACCCTTTGTTTGCGAAGGGGTTCACGGTTTGGCTTG
CTTGAGTCCTTTCGTCCTGTGTGATGGCAAACCTGACTGTCTGGACGGTTTTGATGAGAGCAAATGC---
----------------------------------------------------------------------
--------------------------------CCATATTCCGAAGCGGGGACCAACTTCCATTTAGAAAA
CTTCACTTCTATTGAA---AAACTAGGAGACTTCGATGATAGCATCCTTCCAAACCTCGTCATGCTACAC
GCTGAGGTTTGGAAGGATGCTATCTCCTTCCAAACCTCGTCATGCTACACGCTGATTTCGCGGATC----
-----------------ACCGTTTTTAAATTTTTGACAGCTTATATTTGCAAC-----------------
-------------------

>GASK01000017.1 Scolopendra alternans
ATG------TTCATTTGCCTCTACTTCATTACTCTACTCGTTTCTTTT---------GTCTGC------T
GTGAAATTTCAATTAGAGGATGTGAATATAGTAAACCAATTTTATGCAGAGGGACCTACGGAGAAACATG
TCTCAGTCCAACGGATATCTGCGATGGCAAAGCTAATTGTCTGGATGGTTCTGATGAAGATCGGTGCTAT
AAAAAAACCGCTTATACATACCAAGTTTGGAACAGTTATCTACATTCGAGTAGTATACTAGAAACTAGTC
AATATGTGTGTAGACTTTTCGTCAATAAAAGACATATTTGCGATGCTGAAAAACATGTTTCGAGAACAAT
TTCTTGTACCATTAAAAGCCAATTTCACAACTTTTGTACA------------------------------
----------------------------------------------------------------------
----------------------------------------------------------------------
-------------------

>GASH01000068.1 Scolopendra morsitans
ATGAAAACATTCAGTTTATTTGTCTTAGCTTTGTTTTCCTTCCAAGTTAGT------GCTTATGAGAAAA
CACAGGTCCAGTTGTTTCGCTGTAAAGGAACAGAGCCGTTTGTGTGCGAAGGTGTTCGAGGGTTGGCCTG
CGTCAGTCCATTTAGCTTCTGCGATGGAAAACCTGACTGTATAGATGGAGAAGATGAACGATCGTGT---
----------------------------------------------------------------------
--------------------------------------------------TCGAGTCAAGTGAGTAATGT
AAACATTGCCAGTTTTAAA------------------------------------------------AAA
ACAATCTCAAAGACTACAAAACGAAAGTTCTGCCAAATCTTG----------------------------
----------------------------------------------------------------------
-------------------

>GASI01000072.1 Ethmostigmus rubripes
ATGTCTCTCTTCCTCATTCTACTTTTCGTCGGAAGTTATTCTGAACTATTTCTAAACGGTTCTCATGCAA
GGGATATCCAGCTGTTCACCTGTCCGCCGGAGAAGCCGTCCATTTGCGAAGGTGTCCATGGGAAAGACTG
TTACGGCGGCAATGAGATGTGTGACGGAAAACCTGATTGTATAGACGGCACAGATGAAAACAGCTGTAAC
TATAATAAAATAGGAACTACTATGTGGGATTTTTTTGCATGGAAGAACGAGGAAAGATATATATTAATGT
GCAGACTCATTTTTCCAAAAGAACTATGCGTCACTCCAACTCAGAGTTTTAAAAATTATGACAGATCAAT
ACAAATCTGGGCTTTTACGAAACTTAAAGACTATGAGTCTCGCATGATGCAGAAAGTTTTGAAAGCACAT
TCGGAATATTACGACACTCCTTATGAAATTTTTACATCTTATGTAGTGGAAAGAAGCTTCGATACATTGA
AAGACATTCCAGTCAAAGACGACTTCACGAATCTTGTAAGAGTACTAAAGGGAATGTTAAATGCTGTAAG
ATACGGGATACTTCAAACA

>GASI01000073.1 Ethmostigmus rubripes
ATGTCTCTCTTCCTCATTCTACTTTTCGTCGGAAGTTATTCTGAACTATTTCTAAACGGTTCTCATGCAA
GGGATATCCAGCTGTTCACCTGTCCGCCGGAGAAGTCGTCCATTTGTGAAGGTGTCCATGGGAAAGACTG
TTACGGCGGCAATGAGATGTGTGACGGAAAACCTGATTGTATAGACGGAACAGATGAAAACAGCTGTAAC
TATAATAAAATAGGAACTACTATGTGGGATTTTTATGCATGGAACAACGAGGAAAGATATATATTAATGT
GCAGACTCATTTTTCCAAAAGAACTATGCGTCACTCCAACTCAGAGTTTTAAAAATTATGACAGATCAAT
ACAAATCTGGGCTTTTACGAAACTTAAAGACTATGAGTCTCGCATGATGCAGAAAGTTTTGAAAGCACAT
TCGGAATATTACGACACTCCTTATGAAATTTTTACACCTTATGTAGTGGAAAGAAGCTTCGATACATTGA
AAGACATTCCAGTCAAAGACGACTTCACGAATCTTGTAAGAGTACTAAAGGGAATGTTAAATGCTGTAAG
ATACGGGATACTTCAAACA

>GASI01000069.1 Ethmostigmus rubripes
ATGTCTCTCTTTTTCATTATACTTATCGTCGGAAGTTATTTTGAACTATTTCTAAACGGTTCTCATGCAA
GGGACATCCAGCTGTTCACCTGTCCGCCGGAGAAGTCGTTGATTTGTGAAGGTGTCCATGGGAAAGAGTG
CTACGGCGCAAGTGAGAAGTGTGACGGAAAACCCGATTGTATAGACGGCACGGATGAAAAGAATTGTGGC
TTTCAGAATCTGTGGATGACTGTGTACGGATCTTATGTATGGAATGAAACGAAAAAATTTGAATTACTCT
GCAGAATCTTCAGTCCAAAAGAACTGTGCCTCACTCCAATGCAAAGTCGTCTTAATTATGAGAGAGCTAT
AAATATCTCGGCTGAATCGAAACTTAAGGAGTATGAGAATCGCATGAAACCGAACGTTTTGAAAGCACAT
TCGGAATACTACGAGACTTCCTATGACATTTTTACACCTTTTGTAGTGGAAAGAAGTTTCGATATATTGA
AAGACATTCCAATCAAAGACGTTATCACCAATTTCATAAGAATAGTAAAAATGTTATTAAGTCTTATAAA
ATTTCGGGTATTACAAACT

>GASI01000070.1 Ethmostigmus rubripes
ATGTCTCTCTTTTTCATTATACTTATCGTCGGAAGTTATTTTGAACTATTTCTAAACGGTTCTCATGCAA
GGGACATCCAGCTGTTCACCTGTCCGCCGGAGAAGTCGTTGATTTGTGAAGGTGTCCATGGGAAAGAGTG
CTACGGCGGAAGTGAGAAGTGTGACGGAAAACCCGATTGTATAGACGGCACGGATGAAAAGAATTGTGGC
TTTCAGAATCTGTGGATGACTGTGTACGGATCTTATGTATGGAATGAAACGAAAAAATTTGAATTACTCT
GCAGAATCTTCAATCCAAAAGAACTGTGCCTCACTCCAACGCAAAGTAGTCTTAATTATGAGAGAGCTAT
AAATATCTCGGCTGAATCGAAACTTAAGGAGTATGAGAATCGCATGAAACCGAACGTTTTGAAAGCACAT
TCGGAATACTACGAGACTTCCTATGACATTTTTACACCTTTTGTAGTGGAAAGAAGTTTCGATATATTGA
AAGACATTCCAATCAAAGACATTAAGTCTTATAAAATTTCGGATATTACAAAACTGAAAATTAAAAAAAA
AACTACTTCCTCAGATACA

>GASR01000088.1 Thereuopoda longicornis
ATGTGCTATCAACAGGTCGTCATTTGGTCACTGCTTCTGTTCTCCTTTGCACTGGACATTTCCCGACTGC
TGCACAACAGGATATCCAGGTGTCAACCCTACGAGCCCTTCCGGTGCCCAGGA---GGGAGTGAAGTCTG
CATTTCCATTCAGTACCTGTGCGACGGTGCACCTGACTGCCCTGATGGTTACGATGAGGATCCCTGC---
---ACGGCACGGCCTCCGGTGGAAGAAACAGCGAACTTTTTGCAAAGCTTGCTGGCGAACCACGGCCCCA
ATTACTTAGAGAAGCTGTTCGGAAGCAAAGCCCGAGATGCCCTTGCCCCATTGGGTGGTGTGCAGAATGT
CGCAATCGCTCTC---------------------TCAGAAAGCCAAACGAAGGCGTTGCACCTGATGCGG
TCGACCTGGAGCACCTACGCAGCGTGTTTCTCGCGG----------------------------------
-----------------------------------------------------TGGAGAACGGAGATT--
-------------------

>GASI01000075.1 Ethmostigmus rubripes
ATGACGACGATAAAAACCTTCATCTTTTGT---ATCGTCTTCAGTTTC---------AGTTGCATCCAAT
GCGAAATTTCATTGAGAGGATGTGGAAGCAACGCTCCTATTTTATGCAGGGGAACCTATGGTGAGACTTG
CATCAAAACGACATCGTTTTGTGACAATGTACCTGACTGTCTCGACGGATATGACGAAAGTACATGTGCA
AGAAAAACCTCCGATACTTTCAGTAGATGGTATTCTAATCTAATGAGCGACGATACCTTTACCGTAGCAA
CATATGTCTGCAAATTACTCATCAACAAAGATTGTAATATCGAAAATAGCGGGACAACCAGTAGAAAATT
GAATATCCCTCTAATGAAAAATTTCAAGGATTATGCTCAACGAATG------GAAGCTGCCAACAACAGA
GTGGATGAAAACGACGTAAAGAGGAACATATACAGGTTGCTGTGGTATCGCAGTACAAGACGGACAAGAA
GGGCG------------------------------------------------TTTTTGCCGCTTATGAA
AGGTCCT------------

>GASI01000076.1 Ethmostigmus rubripes
ATGACGACGATAAAAACCTTCATCTTTTGT---ATCGTCTTCAGTTTC---------AGTTGCATCCAAT
GCGAAATTTCATTGAGAGGATGTGGAAGCAACGCTCCTATTTTATGCAGGGGAACCTATGGTGAGACTTG
CATCAAAACGACATCGTTTTGTGACAATGTACCTGACTGTCTCGACGGATATGACGAAAGTACATGTGCA
AGAAAAACCTCCGATACTTTCAGTAGATGGTATTCTAATCTAATGAGCGACGATACCTTTACCGTAGCAA
CATATGTCTGCAAATTACTCATCAACAAAGATTGTAATATCGAAAATAGCGGGACAACCAGTAGAAAATT
GAATATCCCTCTAATGAAAAATTTCAAGGATTATGCTCAACGAATG------GAAGCTGCCAACAACAGA
GTGGATGAAACGAACGTAAAGAGGAACATATACAGGTTGCTGTTGGTATCGCAGTACAAGACGGACAAGA
AGGGCGTTTTTGAAAGGTCCTTGAGGGGGCCACTCGGCACCAAACCTCAACGGATATTCCCCTTGTCCAA
GTGGCCAACTCATCTCCGC

>GASI01000057.1 Ethmostigmus rubripes
ATGACGACGATAAAAACCTTCATCTTTTGT---ATCGTCTTCAGTTTC---------AATTGCATCCAAT
GCGAAATTTCATTGAGAGGATGTGGAAGCAACGCTCCTATTTTATGCAGGGGAACCTATGGTGAGACTTG
CATCAAAACGACATCGTTTTGTGACAATGTACCTGACTGTCTCGACGGATATGACGAAAGTACATGTGCA
AGAAAAACCTCCGATACTTTCAGTCGATGGTATTCTAATCTAATGAGCGACGATATCTTTACCGTAGCAA
CATATGTCTGCAAATTACTCATCAACAAAGATTGTAATATCGAAAATAGCGGGACAACCAGTAGAAAATT
GAATATCCCTCTAATGAAAAATTTCAAGGATTATGCTCAACGAATG------GAAGATGCCAACAACAGA
GTGGATGAAACGAACGTAAAGAGGAACATATACAGGTTGCTGTTGGTATCGCAGTACAAGACGGACAAGA
AGGGCGTTTTTGAAAGGTCCTTGAGGGGGCCACTCGCACCAAACCTCAACGGCTATTCCAGGGTTAAGGA
AAGCACTTCCTTTTCT---

>GASI01000058.1 Ethmostigmus rubripes
ATGACGACGATAAAAACCTTCATCTTTTGT---ATCGTCTTCAGTTTC---------AATTGCATCCAAT
GCGAAATTTCATTGAGAGGATGTGGAAGCAACGCTCCTATTTTATGCAGGGGAACCTATGGTGAGACTTG
CATCAAAACGACATCGTTTTGTGACAATGTACCTGACTGTCTCGACGGATATGACGAAAGTACATGTGCA
AGAAAAACCTCCGATACTTTCAGTAGATGGTATTCTAATCTAATGAGCGACGATATCTTTACCGTAGCAA
CATATGTCTGCAAATTACTCATCAACAAAGATTGTAATACCGAAAATAGCGGGACAACCAGTAGAAAATT
GAATATCCCTCTAATGAAAAATTTCAAGGATTATGCTCAACAAATG------GAAGCTGCCAACAACAGA
GTGGATGAAACGAACGTAAAGAGGAACATATACAGGTTGCTGTTGGTATCGCAGTACAAGACGGACAAGA
AGGGCGTTTTTGAAAGGTCCTTGAGGGGGCCACTCGCACCAAACCTCAACGGCTATTCCAGGGTTAAGGA
AAGCACTTCCTTTTCTAAA

>GASI01000059.1 Ethmostigmus rubripes
ATGACGACGATAAAAACCTTCATCTTTTGT---ATCGTCTTCAGTTTC---------AATTGCATCCAAT
GCGAAATTTCATTGAGAGGATGTGGAAGCAACGCTCCTATTTTGTGCAGGGGAACCTATGGTGAGACTTG
CATCAAAACGACATCGTTTTGTGACAATGTACCTGACTGTCTCGACGGATATGACGAAAGTACATGTGCA
AGAAAAACCTCCGATACTTTCAGTAGATGGTATTCTAATCTAATGAGCGACGATACCTTTACCGTAGCAA
CATATGTCTGCAAATTACTAATCAACAAAGATTGTAATACCGAAAATAGCGGGACAACCAGTAGAAAATT
GAATATCCCTCTAATGAAAAATTTCAAGGATTATGCTCAACGAATG------GAAGCTGCCAACAACAGA
GTGGATGAAATGAACGTAAAGAGGAACATATACAGGTTGCTGTTGGTATCGCAGTACAAGACGGACAAGA
AGGGCGTTTTTGAAAGGTCCTTGAGGGGGCCACTCGCACCAAACCTCAACGGCTATTCCAGGGTTAAGGA
AAGCACTTCCTTTTTCTTA

>GASH01000069.1 Scolopendra morsitans
ATGAAAACATTCAGTTTATTTGTCTTAGCTTTGTTTTCCTTCCAAGTTAGT------GCTTATGAGAAAA
CACAGGTCCAATTGTTTCGCTGTAAAGGAACAGAGCCGTTTGTGTGCGAAGGTGTTCGAGGGTTGGCCTG
CGTCAGTCCATTTAGCTTCTGCGATGGAAAACCTGACTGTATAGATGGAGAAGATGAACGATCGTGT---
----------------------------------------------------------------------
--------------------------------------------------TCGAGTCAAGTGAGTAATGT
A------------------AACATTGCCAGTTTTAAAAAAACAATCTCAAAGACTACAAACGAAAGTTCT
GCCAAATCTTGTGATGCTCGATGCAGATTTCGCCGATCACCACTACAACTTAATCGTCGCCTACATCGTC
ACATTGTC--------------------------------------------------------------
-------------------

>KC144567.1 Scolopendra subspinipes dehaani
ATGGTTTTATTTCCTTTGCTCGTCTTAGGAAGTATTTTTGTCGCTGCTGCGAAATGTGGTTATGAAAAAG
AACAATTGAATTTTGTTGCATGTGATTGGGAAGCTCCATTCCAGTGCATCACTCCTCATAACAGAAAATG
TATCTCGACCGACAGCTTCTGTGATTTGGTGGCCGATTGTCTCGATGGATCGGATGAAGCCGATTGTCGC
CCACAA----------------------------------------------------------------
----------------------------------------------------------------------
-------------------GGTTACGGAGATTTTTTTCCACGGTTAGGCGTAAACATCAAAGTGTTT---
---CCTTTTCTGACATTTACTTACTCTAGTTTTACGAAGTGGGATGTACACCAGTTT-------------
-----ATAGAAGTTGATGAAAACTATAACTTTGGAAATCCA-----------------------------
-------------------

>GASH01000072.1 Scolopendra morsitans
ATGTTCGGTTTCACACTTTTCTTTGCTCTGCTCATTCCTTATGTCTAC---------------------T
GTGAAATTTCAATCAGAGGGTGCCCAAGTGATAAACCAGTATTATGTAGAGGAACTTACGGAGAAACCTG
TCTCAATCTCAGAAATGTCTGCGACGACAAGCCTGATTGTCTGGATGGTTCGGACGAAGAACAATGCGTG
AAAAGAACCTCGAATACTTATAGCAGATGGACTAATATCGTACAAAAATCTCAACCAACAGAAATTAGTC
AATATGTGTGCAGACTTTTCATGCATATA---CCTCTTTGCGAGGAGAATGCCAGATATTCAGAGCAAAT
TGTTGTGCCATTGAGAGCAAACTTCGACACTTACACACGAATTTTAAGGTCGGAGAGAACTCCTGTGACA
ATCGATGAAGCGACAGTGAAGAAGAATCTGTATCGTATGATGATGGTGTTGAAATATAAACCGGAGAAAA
AAGGTATTTTCGAAAGATCTTTACGAAGTGCTTATGGACCAGTTCTTGAGACTTCTGATGATATCAAAGA
GGAACTGTCGAAGTATTTT

>GASH01000073.1 Scolopendra morsitans
ATGTTCGGTTTCACACTTTTCTTTGCTCTGCTCATTCCTTATGTCTAC---------------------T
GTGAAATTTCAATCAGAGGGTGCCCAAGTGATAAACCAGTATTATGTAGAGGAACTTACGGAGAAACCTG
TCTCAATCTCAGAAATGTCTGCGATGACAAGCCTGATTGTCTGGATGGTTCGGACGAAGAACAATGCGTG
AAAAGAACCTCGAATACTTATAGCAGATGGACTAATATCGTACAAAAATCTCAACCGACAGAAATTAGTC
AATATGTGTGCAGACTTTTCATGCATATA---CCACTTTGCGAGGAGAATGCCAGATATTCAGAGCAAAT
TGTTGTGCCATTGAGAGCAAACTTCGACACTTACACACGAATTTTAAGGTCGGAGAGAACTCCTGTGAGA
ATCGATGAAGCGACAGTGAAGAAGAATCTGTATCGTATGATGATGGTGTTGAAATATAAACCGGAGAAAA
AAGGTATTTTCGAAAGATCTTTACGAAGTGCTTATGGGACCAGTTCT-----------------------
-------------------

>GASH01000074.1 Scolopendra morsitans
ATG------TTCACTTCGTTTTGTTTAACTGCTTTGGTTTTT---------------GCTTACGTTACTT
GTCAAATTCCACTAAGAAGATGTGACAATGATAATCCTATTTCATGCAGAGGAACCTACAGGAGAGAGTG
CCTGAGTATATCGAGAATTTGCGACGATATAGCAGACTGCCTAGATGGTTCAGACGAAAATCGGTGTTTT
AAAAGTCCCGGACAAACATACAAAAGCTTTCGCAGCGCTATTTATCGGAAAGGCTCTTCTCCTTTCGGTC
GATATATTTGTAAACTATTTGTAAATAAA---GACTTTTGCAATCACGAAGGCAATTTCGGAACACAATT
TTTTGATCCTTTAATTGCAAACTTTGAAGCTTATGTGAATTATTTAAAGGGTGGAAAACGACCAATAGCA
GTTGATGAAATTACAGCCAAGAAGAATATTCATCGTTTGGTGATGTTAAGGCAATTCGATCCTGAAAATA
AAGGCATGTTTGAAAGGTCCTTGCGGTCTTTTCTTGCCCCGGATATACCCCTAGATGACACTACAGTAAA
TTATCTATATTTAATAACG

>KC144374.1 Scolopendra subspinipes dehaani
ATGAAAATGTTCATTTTCCTCTACTTCATTGCTCTACTCGTTTCCTTT---------GTCTGC------T
GTGAAATTTCAATTAGAGGATGTGAATATAGTAAACCAATTTTATGCAGAGGGACCTACGGAGAAACATG
TCTCAGTCCAACGGATATCTGCGATGGCAAAGCTAATTGTCTGGATGGTTCTGATGAAGATCGGTGCTAT
AAAAAAACCGCTTATACATACCAAGTTTGGAACAGTTATCTACATTCGAGTAGTATACTAGAAACTAGTC
AATATGTGTGTAGACTTTTCGTCAATAAAAGACATATTTGCGATGCTGAAAACATGTTTCGAGAACAATT
TCTTGTACCATTAAAAGCAAATTTCACAACTTTTGTACATAATGCGGAGACAAATGACATACCAATAACT
ATAGATGAAACAACAGTGAAAAGGAATATATATCGAATGATGATGGTATTGCAATTTCATCCGACCAGAA
AAGGTATTTTCGAGAGATCTTTAAGAACTGTCCTCGGCCCGGACTTCAGCTATTCTGATAAACATAAAGA
GGAAACTTCCATGTATTTT

>KC144795.1 Scolopendra subspinipes dehaani
ATGAAAATGTTCATTTTCCTCTACTTCATTGCTCTACTCGTTTCCTTT---------GTCTGC------T
GTGAAATTTCAATTAGAGGATGTGAATATAGTAAACCAATTTTATGCAGAGGGACCTACGGAGAAACATG
TCTCAGTCCAACGGATATCTGCGATGGCAAAGCTAATTGTCTGGATGGTTCTGATGAAGATCGGTGCTAT
AAAAAAACCGCTTATACATACCAAGTTTGGAACAGTTATCTACATTCGAGTAGTATACTAGAAACTAGTC
AATATGTGTGTAGACTTTTCGTCAATAAAAGACATATTTGCGATGCTGAAAACATGTTTCGAGAACAATT
TCTTGTACCATTAAAAGCAAATTTCACAACTTTTGTACATAATGCGGAGACAAATGACATACCAATAACT
GTAGATGAAACAACAGTGAAAAGGAATATATATCGAATGATGATGGTATTGCAATTTCATCCGACCAGAA
AAGGTATTTTCGAGAGATCTTTAAGAACTGTCCTCGGCCCGGACTTCAGCTATTCTGATAAACATAAAGA
GGAAACTTCCATGTATTTT

>GASL01000025.1 Cormocephalus westwoodi
ATGAATTTCTTCGCTATTTTACTTCTCGTT---TTGTCTTTTGCTTTGGTAACGAAAGCAGTGGAGAGAA
CACAGGTTCAGATGTTTCAATGTAAGGGAAGTGAACCGTTTGTGTGTGAAGGGGTTCAGGGTTTGACTTG
CGTGAGTCCCTTCAGCTTTTGCGACGGTAGACCAGATTGCTTGGACGGTGAAGACGAAAATCAGTGT---
----------------------------------------------------------------------
--------------------------------TCCACCAATAAAGCAGGGTTGGTTGACCCTCGTTCTGT
AAGAATCAAA---------TCCTTGAAAGATTACAATTCGATGATCCTTCCTAATCTCTTGATGTTGCAA
GCGGATTATTCCGACCACCGGTACAACTTCATAGCTGCTTACGCCGCCACCCTGGGACCATTGTCG----
-----------ACTGATGAACTGATCGATTTTGTATCGAATAATTTGGATTACCTTGACAAAGAGTTTCG
AGGAACACGTCTAAACCTG

>GASL01000026.1 Cormocephalus westwoodi
ATGAATTTCTTCGCTGTTTTACTTCTCGTT---TTGTCTTTTGCTTTGGTAACGAAAGCAGTGGAGAGAA
CACAGGTTCAGATGTTTCAATGTAAGGGAAGTGAACCGTTTGTGTGTGAAGGGGTTCAGGGTTTGACTTG
CGTGAGTCCCTTCAGCTTTTGCGACGGTAGACCAGATTGCTTGGACGGTGAAGACGAAAATCAGTGT---
----------------------------------------------------------------------
--------------------------------TCCACCAATAAAGCAGGGTTGGTTGACCCTCGTTCTGT
AAGAATCAAA---------TCCTTGAAAGATTACAATTCGATGATCCTTCCTAATCTCTTGATGTTGCAA
GCGGATTATTCCGACCACCGGTACAACTTCATAGCTGCTTACGCCGCCACCCTGGGACCATTGTCG----
-----------ACTGATGAACTGATCGATTTTGTATCGAATAATTTGGATTACCTTGACAAAGAGTTTCG
AGGAACACGTCTAAACCTG

>GASL01000027.1 Cormocephalus westwoodi
ATGAATTTCTTCGCTGTTTTACTTCTCGTT---TTGTCTTTTGCTTTGGTAACGAAAGCAGTGGAGAGAA
CACAGGTTCAGATGTTTCAATGTAAGGGAAGTGAACCGTTTGTGTGTGAAGGGGTTCAGGGTTTGACTTG
CGTGAGTCCCTTCAGCTTTTGCGACGGTAGACCAGATTGCTTGGACGGTGAAGACGAAAATCAATGT---
----------------------------------------------------------------------
--------------------------------TCCACCAATAAAGCAGGGTTGGTTGACCCTCGTTCTGT
AAGAATCAAA---------TCCTTGAAAGATTACAATTCGATGATCCTTCCTAATCTCTTGATGTTGCAA
GCGGATTATTCCGACCACCGGTACAACTTCATAGCTGCTTACGCCGCCACCCTGGGACCATTGTCG----
-----------ACTGATGAACTGATCGAGTTTGTATCGAATAATTTGGATTACCTTGACAAAGAGTTTCG
AGGAACACGTCTAAACCTG

>GASL01000028.1 Cormocephalus westwoodi
ATGAATTTCTTCGCGGTTTCTCTTCTCGTT---TTGTCTTTTGCTTTGGTAACGAAAGCAGTGGAGAGAA
CACAGGTTCAGATGTTTCAATGTAAGGGAAGTGAACCGTTTGTGTGTGAAGGGGTTCAGGGTTTGACTTG
CGTGAGTCCCTTCAGCTTTTGCGACGGTAGACCAGATTGCTTGGACGGTGAAGACGAAAATCAATGT---
----------------------------------------------------------------------
--------------------------------TCCACCAATAAAGCAGGGTTGGTTGACCCTCGTTCTGT
AAGAATCCAA---------TCCTTGAAAGATTACAATTCGATGATCCTTCCTAATCTCTTGATGTTGCAA
GCGGATTATTCCGACCACCGGTACAACTTCATAGCTGCTTACGCCGCCACCCTAGGACCATTGTCG----
-----------ACTGATGAACTGATCGATTTTGTATCGAATAATTTGGATTACCTTGACAAAGAGTTTCG
AGGAACACGTCTAAACCTG

>GASK01000019.1 Scolopendra alternans
ATGCATAGATTCAGTTTATTTATCTTAGCTTCACTTCCTTTTCTTCTCAGT------GCTTATAACAAAA
CTCAAGTACAACTGTTTCGCTGTAAAGGAACTGAGCCATTTGTCTGCGAAGGAGTTCATGGATTAACCTG
TTACAGTCCATTCAGCGTTTGTGACGGAAAACCTGACTGTATAGATGGAGATGACGAAGATTCATGC---
----------------------------------------------------------------------
--------------------------------------------------ACGCCTTCAGTGGAAAACGT
AGTTATTCCCAGTTTTAATAAATTTAAAGACTACGATACAAACATTTTACCCAATCTTGTGATGCTTCAT
GCAGATTTTACCGATCACCATTACAACTTACTAGCCGCCTATATCGCCACTTTAGCTGATTTCTCTACGG
AAGGAAATCATGTGGATGACATTATTAAATATGTCAATAGTAATTTGGATGACTATGAAAGGAATTTAAA
TGTATTGAAATTA------

>KC144318.1 Scolopendra subspinipes dehaani
ATGCATACATTTAGTTTATTTATCCTAGCTTTACTTCCTTTTCTTCTCAGT------GCTTACGACAAAA
CCCAAGTACAACTGTTTCGTTGCAAGGGAACTGAGCCATTTGTCTGCGAAGGGGTTCAAGGATTGGCCTG
TTACAGTCCATTCAGCGTGTGTGACGGAAAACCTGACTGTATAGATGGAGATGATGAACGTTCATGC---
----------------------------------------------------------------------
--------------------------------------------------ACGCCTCCAGTGACAAACAT
AAATATTCCCAGTTTTAATAAACTTAAAGACTACAATAGAAATGTTTTACCCAATCTTGTGATGCTTCAA
GCAGATTTCACCGATCACCATTACAACTTACTAGCCGCCTACATCGTCACTTTAGCTGATTTCTCTAGGC
AAGGAAATCACGTGGATGACATTATTAATTATGTCAACAGTAATTTGGATGACTATGAAAGGAACTTAAA
TTCAGGGTTATTGAGATTA

>KC144050.1 Scolopendra subspinipes dehaani
ATGCATACATTTAGTTTATTTATCCTAGCTTTACTTCCTTTTCTTCTCAGT------GCTTACGACAAAA
CCCAAGTACAACTGTTTCGTTGCAAGGGAACTGAGCCATTTGTCTGCGAAGGAGTTCAAGGATTGGCCTG
TTACAGTCCATTCAGCGTGTGTGACGGAAAACCTGACTGTATAGATGGAGATGATGAACGTTCATGC---
----------------------------------------------------------------------
--------------------------------------------------ACGCCTTCAGTGACAAACAT
AAATATTCCCAGTTTTAATAAACTTAAAGACTACAATAGAAATGTTTTACCCAATCTTGTGATGCTTCAA
GCAGATTTCACCGATCACCATTACAACTTACTAGCCGCCTACATCGTCACTTTAGCTGATTTCTCTAGGC
AAGGAAATCACGTGGATGACATTATTAATTATGTCAACAGTAATTTGGATGACTATGAAAGGAACTTAAA
TTCAGGGTTATTGAGATTA

>GASI01000062.1 Ethmostigmus rubripes
ATGAACCTGTATGCTGCTGTCCTCCTTGTCATTTTACTTAATAGTTTTCCAAGCGATGCTAAAGAGTGGA
GTCAAGTCCGGTTATTTGAGTGTGCTGGAACTGAACCTTTTATGTGTGAAGGCGTACACGGCTTGTCGTG
CTTGAACCCGTATCAAATATGCGATGGCAAACCAGACTGTTTGGACGAAGAAGACGAGAAATCATGT---
----------------------------------------------------------------------
--------------------------------CAAGGAACTGATGATGCAAGTGCCCGTAATATTCAAAG
TTTCATTCCAAGT------CAGTTCCCAGAATACGAAGAGAATATTCTTCCCAATTTTGTGATGTTGCAC
GCCGATTATGCCGAGTATGACTACAACTTCATGGCGGCCTACTTGGTGACGCTCTCCACGTACAACGAAG
GGAGCGACCCCCAGAAGGATGTCATTGATTTCGTCACTAATTCTCTTAATCTCTTCGAGTCGAAATTGAA
AGAAGGGATCCTGGACGTT

>GASI01000063.1 Ethmostigmus rubripes
ATGAACCTGTATGCTGCTGTCCTCCTTGTCATTTTACTTAATAGTTTTCCAAGCGATGCTAAAGAGTGGA
GTCAAGTCCGGTTATTTGAGTGTGCTGGAACTGAACCTTTTATGTGTGAAGGCGTACACGGCTTGTCGTG
CTTGAACCCGTATCAAATATGCGATGGCAAACCAGACTGTTTGGACGAAGAAGACGAGAAATCATGT---
----------------------------------------------------------------------
--------------------------------CAAGGAACTGATGATGCAAGTGCCCGTAATATTCAAAG
TTTCATTCCAAGC------CAGTTCCCAGAATACGAAGAGAATATTCTTCCCAATTTTGTGATGTTGCAC
GCCGATTATGCCGAGTATGACTACAACTTCATGGCGGCCTACTTGGTGACGCTCTCCACGTACAACGAAG
GGAGCGACCCCCAGAAGGATGTCATTGATTTCGTCACTAATTCTCTTAATCTCTTCGAGTCGAAATTGAA
AGAAGGGATCCTGGACGTT

>GASI01000066.1 Ethmostigmus rubripes
ATGAACCCTGTATGCTGCTGTCCTCCTTGTCATTTACTTAATAGTTTTCCAAGCGATGCTAAAGAGTGGA
GTCAAGTCCGGTTATTTGAGTGTGCTGGAACTGAACCTTTTATGTGTGAAGGCGTACACGGCTTGTCGTG
CTTGAACCCGTATCAAATATGCGATGGCAAACCAGACTGTTTGGACGAAGAAGACGAGAAATCATGT---
----------------------------------------------------------------------
--------------------------------CAAGGAACTGATGATTCAAGTGCCCGTAATATTCAAAG
TTTCATTCCAAGC------CAGTTCCCAGAATACGAGGAGAATATTCTTCCCAATTTTGTGATGTTGCAC
GCCGATTATGCCGAGTATGACTACAACTTCATGGCGGCCTACTTGGTGACGCTCTCCACGTACAACGAAG
GGAGCGACCCCCAGAAGGATGTCATTGATTTCGTCACTAATTCTCTTAATCTCTTCGAGTCGAAATTGAA
AGAAGGGATCCTGGACGTT

>GASI01000064.1 Ethmostigmus rubripes
ATGAACCTGTATGCTGCTGTCCTCCTTGTCATTTTACTTAATAGTTTTCCAAGCGATGCTAAAGAGTGGA
GTCAAGTCCGGTTATTTGAGTGTGCTGGAACTGAACCTTTTATGTGTGAAGGCGTACACGGCTTGTCGTG
CTTGAACCCGTATCAAATATGCGATGGCAAACCAGACTGTTTGGACGAAGAAGACGAGAAATCATGT---
----------------------------------------------------------------------
--------------------------------CAAGGAACTGATGATGCAAGTGCCCGTAATATTCAAAG
TTTCATTCCAAGT------CAGTTCCCAGAATACGAAGAGAATATTCTTCCCAATTTTGTGATGTTGCAC
GCCGATTATGCCGAGTATGACTACAACTTCATGGCGGCCTACTTGGTGACGCTCTCCACGTACAACGAAG
GGAGCGACCCCCAGAAGGATGTCATTGATTTCGTCACTAATTCTCTTAATCTCTTCGAGTCGAAATTGAA
AGAAGGGATCTTCATCTTG

>GASI01000065.1 Ethmostigmus rubripes
ATGAACCTGTATGCTGCTGTTCTCCTCGTCATTTTACTTAATAGTTTTCCAAGCGATGCTAAAGAGTGGA
GTCAAGTCCGGTTATTTGAGTGTGCTGGAACTGAACCTTTTATGTGTGAAGGCGTACACGGCTTGTCGTG
CTTGAACCCGTATCAAATATGCGATGGCAAACCAGACTGTTTGGACGAAGAAGACGAGAAATCATGT---
----------------------------------------------------------------------
--------------------------------CAAGGATCTGATGATTCAAGTGCCCGTAATATTCAAAG
TTTCATTCCAAGC------CAGTTCCCAGAATACGAGGAGAATATTCTTCCCAATTTTGTGATGTTGCAC
GCCGATTATACCGAGTATGACTACAACTTCATGGCGGCCTACTTGGTGACGCTCTCCACGTACAACGAAG
GGAGCGACCCCCAGAAGGATGTCATTGATTTCGTCACTAATTCTCTTAATCTCTTCGAGTCGAAATTGAA
AGAAGGGATCCTGGACTTT

>KC144936.1 Scolopendra subspinipes dehaani
ATGCATACATTTAGTTTATTTATCCTAGCTTTACTTCCTTTTCTTCTCAGT------GCTTACGACAAAA
CCCAAGTACAACTGTTTCGTTGCAAGGGAACTGAGCCATTTGTCTGCGAAGGAGTTCAAGGATTGGCCTG
TTACAGTCCATTCAGCGTGTGTGACGGAAAACCTGACTGTATAGATGGAGATGATGAACGTTCATGC---
----------------------------------------------------------------------
--------------------------------------------------ACGCCTTCAGTGACAAACAT
AAATATTCCCAGTTTTAATAAACTTAAAGACTACAATAGAAATGTTTTACCCAATCTTGTGATGCTTCAA
GCAGATTTCACCGATCACCATTACAACTTACTAGCCGCCTACATCGTCACTTTAGCTGATTTCTCTAGGC
AAGGAAATCACGTGGATGACATTATTAATTACGTCAACAGTAATTTGGATGACTATGAAAGGAACTTAAA
TTCAGGGTTATTGAGATTA

>GASH01000071.1 Scolopendra morsitans
ATGAAGTTTTTGTCTGCCATCGTGTTAACTTTTCTTTTCGAATTGATCGAAAAATCCCAGGTTCAGAGAT
CCCAGGTTCAGATGTTCGCATGTAAGGGTTCAGAACCCTTTGTTTGCGAAGGGGTTCACGGTTTGGCTTG
CTTGAGTCCTTTCGTCCTGTGTGATGGCAAACCTGACTGTCTGGACGGTTTTGATGAGAGCAAATGC---
----------------------------------------------------------------------
--------------------------------CCACATTCCGAAGCGGGGACCAACTTCCATTTAGAAAA
CTTCACTTCTATTGAA---AAACTAGGAGACTTCGATGATAGCATCCTTCCAAACCTCGTCATGCTACAC
GCTGATTTCGCGGATCACCGTTTTAATTTTTTGACAGCTTATATTGCAACGCTTGTGGATGTGATCAAAC
AAAAAAGTGACATGGATATGTTTATTTCTGCTGTTTCTTCTAATATAAATGTATTGGAAATACTAGGTGT
GGTCGGC------------

>SMAR004525 Strigamia maritima
ATGCAAGTCGTCCTAGTCTTCATATACTTGACACTCTTCTACGATTTCGCAGTACCAGCACTAAAAAAGA
GACAAGAAGATTCGTCACGATGTGAACCATACGAACCATTTCGTTGCCCGAGT---GGTAGTGATATTTG
CATATCTATCCAATATCTCTGTGATGGTGCACGGGATTGTCCAGACGGATACGATGAAGACCCATGCACG
GCAGCTAAGCGACCACCAGTAGACGAAACGGCCAATTTTCTGCAGAGTCTCCTTGGAAACCATGGACCAA
ACTATTTGGAAAAACTATTCGGATCTAAAGCTAGAGACGCTCTGGCGCCTCTAGGGGGAGTACAGAATGT
TGCTATTGCACTCTCAGAAACGATCGAAGACTTCGGTAAA------------GCGTTGCACTTGATGAGA
ACGGATTTGGAACATTTGAGAAGCGTATTCTCAGCGGTCGAAAATGGAGATTTAAGTATGTTGAAAAGCC
TCGGTATTAAATTAGGAGACGTCAAGTTTTTT---------------------TTAGAGAAGTTGGTCAA
TACGGGATTTATGGAT---

>JZ574180.1 Scolopendra viridis
ATGAACATTTTCAATTCTTCCGTGTTTGTCCTGTTCTGCGTTTGTGTCTGTGGA---GCTGTTGAGAGAA
CCCAGGTCCAGTTGTTTCGCTGTAAGGGAACGGAACCATTTGTGTGTGAAGGGGTGCACGGCCTGGCATG
TATCAGTCCTTTCAGTTATTGTGACGGGAAACCAGACTGTTTAGACGGTGAAGATGAAAAAGATTGT---
----------------------------------------------------------------------
--------------------------------------------------GCTCCTAAAGAACAACGGGT
GACCATCAGTAGCTTTGACAAGTACCAGGACTACGAGACGAGCATTCTGCCAAATTTTCTGATGCTCCAG
GCCGATTTCTCCGACCATCACTACAACTTTTTGGCCGCTTACCTCGTCACTTTGGCCGATTTCTCAGCCA
GGTCTAACGATGTTGCTGATATTATCAAATACGTCACGAATTCTTTGGGTTCTTACGACAAGATGATCAT
GTCAGGCAGACTGGATTTG
