# Supplementary material for: The Rise and Fall of an Evolutionary Innovation: Contrasting Strategies of Venom Evolution in Ancient and Young Animals
Source: PLoS Genet. 2015 Oct 22;11(10):e1005596. doi: 10.1371/journal.pgen.1005596 (PMC4619613; doi:10.1371/journal.pgen.1005596)
Supplement: S1 File — The alignments are provided as zipped Fasta files. (ZIP) [file pgen.1005596.s006.zip › Alignments/Centipedes/Novel family 1.fas]

>GASI01000001.1 Ethmostigmus rubripes
----------------------------------------------------------------------
----------------------------------------------------------------------
-------------------ATGCAAACAAAGGCGTTTCCCCTCCCACACTTTCTCAAATTGTTGCAAGTC
ACCTTCCCAGTG---CAAAAACTCGAAAGCATGCACCTGTCTCGGTCTGCCGTAGAAAAGTCTCTGGTTT
CTCTTCCAAATCTCAAGATATTCGGGATACCTCTGTCCTTCACAGATTTGTTTCTCAACCTTACCACGTC
CACCGTCTCAGAACATAATGTTCCCGCTTCAGTCACCGTCCAGGAAAAGAGACAAAACTTTTCAAGTGAA
ACGGCAGAAGCAATTTCCGAGACCGAAAAGACCATCTCTCTTCTACAGTTTCTACAGCTTTTGAACGTGT
CAGTTCCTCAGAGAGGAATACCAGAATTGCACTTGACCTTTGAACAACTTTTGCACTCGTCCGTTTCTTT
ACCTACAATGGAAGTGCATGGGATTCCCTTTGCAATCAACAAAATTCTTGCTCACTACGACATCCGAATT
CCAGAAGGTGGACTGTCCATATCTAGAGAAGCCATTTCCGTCCGCGAAACGCAATCAACAACCACGACGA
CGACCTTCGTCCCAATTCCCATCATGCTCGAATCACTGAACATACCGCTTCCGACCAAAGGCATTTCCGA
ATACAACATCACAAAAGACGATCTCCTCAAATCCTTCTTAGTCTTGCCTGCCCTTGAAATAAAGGGACTC
TCCATCGACCTAGATACTTTGCTGGCACATTACAATCTCACTTCCTCGGACATTTCCGTGGATAAAATGA
TGGAGGAAAAGCAACACATGCCCGTTGTCGAGATCAAGGAAGACAAAAACGCTTTGAGAAGTCCTGTTGT
GCTTTTAATGAAGCTCTTCGGAATCCCCCTTTCAATACGCGGCATCCCT

>GASI01000003.1 Ethmostigmus rubripes
----------------------------------------------------------------------
-----------------------------TCGATCGAAAGTCTTAACTACGAGGGTTCCAACGTCCCTAG
ACTCCTTCAACCACTGCAAAAGCAAACGAAGGCGTTTCCCCTGCCACACTTTCTCAACTTGTTGCAAGTC
CCCTTCCCAGTG---CAAAAACTCGAAAGCATGCACCTGTCTCGGTCTGCCGTAGAAAAGTCTCTGGTTT
CTCTTCCAAATCTCAAGATATTCGGGATACCTCTGTCCTTCACAGACTTGTTTCTCAACCTTACCACGTC
CACCGTCTCGGAACCTAATGTTCCCACTTCAGTCACCGTCCGGGAAAAGACACAAAACTTTTCAAGTGAA
ACAGCAGAAGTGATTTCCGAGACCGAAAAGACCATCTCTCTTCTACAGTTTCTACAGCTTTTGAATGTGT
CAGTTCCTCAGAGAGGAATACCAGAATTGCACTTGACCTTTGAACAACTTTTGCACTCGTCCGTTTCTTT
ACCTACAATGGAAGTGCATGGGATTCCCTTTGCAATCAACAAAATTCTTGCTCACTACGACATCCGAATT
CCAGAAGGTGGACTGTCCATATCTAGAGAAGCCATTTCCGTCCGCGAAACGCAATCAACAACCACGACGA
CGACCTTCGTCCCAATCCCCACCATGCTCGAAACACTGAACATACCGCTTCCGACCAAAGGCATTTCCGA
ATACAACATCACAAAAGACGATCTCCTCAAATCCTTCTTAGTCTTGCCCGCCGTTGAAATAAAGGGACTC
TCCATCGACCTAGATACTTTGCTGGCACATTACAATCTCACTTCCTCGGACATTTCCGTGGATAAAATGA
CGCAGGAAAAGCAACACATGCCCATTGTCGAGATCAAGGAAGACAAAAACGCTTTGAGGAGTCCCGTTGT
GCTTTTAATGAAGCTCTTCGGAATCCCCCTTTCAATACGCGGCGTCCCT

>GASI01000002.1 Ethmostigmus rubripes
----------------------------------------------------------------------
----------------------------------------------------------------------
----------------------------------------------------------------------
------------------------------------------------------GAAAAGTCTCTGGTTT
CTCTTCCAAATCTCAAGATATTCGGGATACCTCTGTCCTTCACAGACTTGTTTCTCAACCTTACCACGTC
CACCTTCTCGGAACCTAATGTTCCCGCTACAGTCACCGTCCAGGAAAAGACACAAAACTTTTCAAGTGAA
ACGGCAGAAGTGATTTCCGAGACCGAGAAGACCATCTCTCTTCTACAGTTTCTACAGCTTTTGAATGTGT
CAGTTCCTCAGAGAGGAATACCAGAATTGCACTTGACCTTTGAACAACTTTTGCACTCGTCCGTTTCTTT
ACCTACAATGGAAGTGCATGGGATTCCCTTTGCAATCAACAAAATTCTTGCTCACTACGACATCCGAATT
CCAGAAGGCGGACTGTCCATATCTAGAGAAGCCATTTCCGTCCGCGAAATGCAATCAACAACGACGACGA
CGACCTTCATCCCAATTCCCACCATGCTCGAATCACTGAACATACCGCTTCCGTCCGAAGGCATTTCCGA
ATACAACATCACAAAAGACGATCTCCTCAAATCCTTCTTAGTCTTGCCCGCCCTTGAAATAAAGGGACTC
TCCATCGACCTAGATACTTTGCTGGCACATTACAATCTCACTTCCTCGGACATTTCCGTGGATAAAATGA
CGCAGGAAAAGCAACACATGCCCGTTGTCGAGATCAATGAAGCAAAAAACGCTTTGAGAAGTCCCGTTGT
GCTTTTAATGAAGCTCTTCGGAATCCCCCTTTCAATACGCGGC------

>GASH01000001.1 Scolopendra morsitans
TTTTCGATCAGCAGACCGAGCCTTCAAGTGAGCACTGTTTCGACCACCTTGACGGAAATTCTCTTTTACT
TGGGCTACAAGGTACCCGCTGAAGGAATTTCAGTCGACACCAAAGATCAGCGTGGCGAGAGAAGCACAAT
ATTGCTGCAACCTCTGCAAAAGCAGACGAAAATGTTTCCGCTGACACACATACTCGAGAAGCTCGACGTG
AAAATCCCCGCTCCTGAAGAGCTACAAAATACCAAAGTATCTTCCACCATGGTAGAAACAAGTTCGATCG
GACTTCCCAATTTGAAGATATTTGGAATGCCAACGTCTTTCACGGAATTAATGCTCCTGTTCCACACTGG
C---ATCTCGCAGTCAAACATTTCCACTGAAGCCGAAGTTGAAGAGACGATCGGAAAACTGTCCAATGTA
TCGAGAGAGACAATTGGAACACATTCGAAAATCCTCTCCCTCCTACAATATTTGCAGCTCTTGAATACAT
CGGTGTCAGCCAAAGGAATACCCGAGCTGCACATTTCGTTCGAGCAGCTCTTGCAATCGACCGTGACTTT
ACCTAGCCAGGACGTGCACGGCATTTCACTGTCGGTCAACGAACTTTTGGCTCATTACAACATCAGGATT
CCCACGAGCGGAATAATCATGCCTTGGAACGTCAGTTCTAATCGTCCAGCCCAGTCTGAAAACATCACGA
CGACTTTGGTTCCCTTGCCTGCTGTGCTTCAATCTCTCAACATCACAGTTCCGAGTGAAGGCTTTCCAGA
GTACAACATCTCCACAGTCGATATCTCGAACTCGTTCTTGGTGTTTCCCTTTCTTCAAATACAAGGAATT
CCTCTAAGTTGGGAAATGTTACTTGCACACTATAATCTTAGTACCGCTATTTTTCCTTCATCAAATGGAA
CAAGCATTCTGGAATCCCTGAATACTGCCAATATTTCCCGTCTCGTAAATTTTATTCGTTTTCCGATGTA
CGATATTTTAAAGATATTTAATTCTTCGGTTTCTTTTCCTTTAATGAAA

>GASI01000004.1 Ethmostigmus rubripes
TTTTCTTTCAACCGACCGAGCCTCGACGTCATCCACATTTCCGTCACGTTGCCGGAGATCCTTTACTACT
TGCGCTTTCATCTTCCCACACGGGGGATTTCGATCGAAAATCTTAACTACGAGGGTTCCAACGTCTCTAG
ACTCCTCCAACCACTGCAAAAGCAAACAAAGGCGTTTCCCCTGCCACACTTTCTCAACTTGTTGCAAGTC
CCCTTCCCAGTG---CAAAAACTCGAAAGCATGCACCTGTCTCGGTCTGCCGTTGAAAAGTCTCTGGTTT
CTCTTCCAAATCTCAAGATATTCGGGATACCTCTGTCCTTCACAGACTTGTTTCTCAACCTTACCACGTC
CACCATCTCGGAACCTAATGTTCCCACTTCAGTCACCGTCCGGGAAAAGACACAAAACTTTTCAAGTGAA
ACAGCAGAAGTGATTTCCGAGACCGAAAAGACCATCTCTCTTCTACAGTTTCTACAGCTTTTGAATGTGT
CAGTTCCTCAGAGAGGAATACCAGAATTGCACTTGACCTTTGAACAACTTTTGCACTCGTCCGTTTCTTT
ACCTACAATGGAAGTGCATGGGATTCCCTTTGCAATCAACAAATTT---------TGCTCACTACGACAT
CCGAAT----------------------------------------------------------------
----------------------------------------------------------------------
----------------------------------------------------------------------
----------------------------------------------------------------------
----------------------------------------------------------------------
-------------------------------------------------

>GASK01000001.1 Scolopendra alternans
TTTTCGATCAGCAGACCGAGCCTTCAAGTGAGCACTCTTTCGACCACCTTGACGGAAATTCTGTTCCATT
TGGGCTACAAGGTACCCGTAGAAGGAATTTCAGTCCAAACGAAGGATCAGAATGGCAAGAGCAGCACGAT
ATTGCTGCAACCACTGCAAAAGCAGACGAAAATGTTCTCGCTTGCGCACATACTGAAGAAGTTCGACGTG
AAAATCCCTGCTCCTGACGAGCTTCAAACTACGAAAGTATCTTCGACCATGGTAGAAAAAAGTTTCGTTG
CACTTCCCAACTTAAAGATATTTGGAATGCCAGTGTCTTTCACGGAATTACTGCTCGCCTTCAACTCTGG
C---GTGTCACGATCAAACATTTCCACCGAAGCCGAAGTTCAAGAGACCATCGGAAAGCTGTCCAATGTA
TCGAGAGAGACAATTGCCACACCTTCGAGAGTCCTGTCCCTGCTACAATATTTGCAGCTCTTGAATGCAC
CTGTGTCCCTTAAAGGAATACCTGCGCTGCACATTACATTTGAGCAGCTCTTGCACTCGACTGTTTCTTT
ACCTAGCCAGGACGTGCACGGCATTTCA---TCGGTCAATGAACTTTTGGCTCAT---------------
----------------------------------------------------------------------
----------------------------------------------------------------------
----------------------------------------------------------------------
----------------------------------------------------------------------
----------------------------------------------------------------------
-------------------------------------------------

>GASH01000002.1 Scolopendra morsitans
ATCCAGCAGACCCGAGCCCTTTCAAGTGAGCACCTGTTTTCGACCACCCTTGACGGAAATTCTCTTTACT
TGGGCTACAAGGTACCCAAGGAATTTCCAGTCCGACACCCCAAAGATCAGCGTGGCGAGAGAAGCACAAT
ATTGCTGCAACCTCTGCAAAAGCAGACGAAAATGTTTCCGCTGACACACATACTCGAGAAGCTCGACGTG
AAAATCCCCGCTCCTGAAGAGCTACAAAATACCAAAGTATCTTCCACCATGGTAGAAACAAGTTCGATCG
GACTTCCCAATTTGAAGATATTTGGAATGCCAACGTCTTTCACGGAATTAATGCTCCTGTTCCACACTGG
C---ATCTCGCAGTCAAACATTTCCACTGAAGCCGAAGTTGAAGAGACGATCGGAAAACTGTCCAATGTA
TCGAGAGAGACAATTGGAACACATTCGAAAATCCTCTCCCTCCTACAATATTTGCAGCTCTTGAATACAT
CGGTGTCAGCCAAAGGAATACCCGAGCTGCACATTTCGTTCGAGCAGCTCTTGCAATCGACCGTGACTTT
ACCTAGCCAGGACGTGCACGGCATTTCACTGTCGGTCAACGAACTTTTGGCTCATTACAACATCAGGATT
CCCACGAGCGGAATAATCATGCCTTGGAACGTCAGTTCTAATCGTCCAGCCCAGTCTGAAAACATCACGA
CGACTTTGGTTCCCTTGCCTGCTGTGCTTCAATCTCTCAACATCACAGTTCCGAGTGAAGGCTTTCCAGA
GTACAACATCTCC---------------------------------------------------------
----------------------------------------------------------------------
----------------------------------------------------------------------
-------------------------------------------------
