# Supplementary material for: The Rise and Fall of an Evolutionary Innovation: Contrasting Strategies of Venom Evolution in Ancient and Young Animals
Source: PLoS Genet. 2015 Oct 22;11(10):e1005596. doi: 10.1371/journal.pgen.1005596 (PMC4619613; doi:10.1371/journal.pgen.1005596)
Supplement: S1 File — The alignments are provided as zipped Fasta files. (ZIP) [file pgen.1005596.s006.zip › Alignments/Centipedes/Novel family 4.fas]

>GASR01000001 Thereuopoda longicornis
ATGAGAATTGTGATTTCCTTGGGACTAATCCTGGCTCTCAGTGGAACAGGTTCTACGATTGAAGTCAAAT
GCTTTTTGGAAGATTATTCAGATCTAAAGGAAAGCAATGATATTTCATCAATTTTTGATAAGATTAGTGA
TTCTATGTACCTTGCTTCCAAATCAAGTACAGAAGGATGTGAATATAACGTTGAATGCAAATCCTTAATT
ATAAGGAACCTCAAAGTGCAGCTGGATGCAATGCAACGCCACTACGCCGATTTCTGTATCCAAGATCCTC
AGAGATGGCAGTGGTATTTTCGAGAGCCTGTACTCATGGATGTAGTTAAGGAAGCGTGTAAGCAAAAAGG
AGGAGATAAACAGAAAGTAGAAGCAAAGGTTAGACAAGACCTTTGGCCATTATACAAAGAGTTCATCCTG
TATAAACAACGAGGTATTGTTGCAAGAGAATGCTGTCAAAGTAAACAAGACTATAAAATTGATTGCAATA
AATATCTCAAAAACAGAGATGACTGTGAAGCCATGAAGACCAATTCCAAGTTTGAT

>GASR01000003 Thereuopoda longicornis
ATGAGAATTGTGATTTCCTTGGGACTAATCCTGGCTCTCAGTGGAACAGGTTCTACGGTTGAAGTCAAAT
GCTTTTTGGAAGATTATTCAGATCTAAAGGAAAGCAATGATATCTCATCAATTTTTGATAAGATTAGTGA
TTCTATGTACCTTGCTTCCAAATCAAGTACAGAAGGATGTGAATATAACGTTGAATGCAAATCCTTAATT
ATAAGGAACCTCAAAGTGCAGCTGGATGCAATGCAACGCCACTACGCCGATTTCTGTATCCAAGATCCTC
AGAGATGGCAGTGGTATTTTCGAGAGCCTGTACTCATGGATGTAGTTAAGGAAGCGTGTAAGCAAAAAGG
AGGAGATAAACAGAAAGTAGAAGCAAAGGTTAGACAAGACCTTTGGCCATTATACAAAGAGTTCATCCTG
TATAAACAACGAGGTATTGTTGCAAGAGAATGCTGTCAAAGTAAACAAGACTATAAAATTGATTGCAATA
AATATCTCAAAAACAGAGATGACTGTGAAGCCATGAAGACCAATTCCAAGTTTGAT

>GASR01000002 Thereuopoda longicornis
ATGAGAATTGTGATTTCCTTGGGACTAATCCTGGCTCTCAGTGGAACAGGTTCTACGATTGAAGTCAAAT
GCTTTTTGGAAGATTATTCAGATCTAAAGGAAAGCAATGATATTTCATCAATTTTTGATAAGATTAGTGA
TTCTATGTACCTTGCTTCCAAATCAAGTACAGAAGGATGTGAATATAACGTTGAATGCAAATCCTTAATT
ATAAGGAACCTCAAAGTGCAGCTGGATGCAATGCAACGCCACTACGCCGATTTCTGTATCCAAGATCCTC
AGAGATGGCAGTGGTATTTTCGAGAGCCTGTAATCATGGATGTAGTTAAGGAAGCGTGTAAGCAAAAAGG
AGGAGATAAACAGAAAGTAGAAGCAAAGGTTAGACAAGACCTTTGGCCATTATACAAAGAGTTCATCCTG
TATAAACAACGAGGTATTGTTGCAAGAGAATGCTGTCAAAGTAAACAAGACTATAAAATTGATTGCAATA
AATATCTCAAAAACAGAGATGACTGTGAAGCCATGAAGACCAATTCCAAGTTTGAT

>GASR01000004 Thereuopoda longicornis
ATGAGAATTGTGATTTCCTTGGGACTAATCCTGGCTCTCAGTGGAACAGGTTCTACGATTGAAGTCAAAT
GCTTTTTGGAAGATTATTCAGATCTAAAGGAAAGCAATGATATCTCATCAATTTTTGATAAGATTAGTGA
TTCTATGTACCTTGCTTCCAAATCAAGTACAGAAGGATGTGAATATAACGTTGAATGCAAATCCTTAATT
ATAAGGAACCTCAAAGTGCAGCTGGATGCAATGCAACGCCACTACGCCGATTTCTGTATCCAAGATCCTC
AGAGATGGCAGTGGTATTTTCGAGAGCCTGTAATCATGGATGTAGTTAAGGAAGCGTGTAAGCAAAAAGG
AGGAGATAAACAGAAAGTAGAAGCAAAGGTTAGACAAGACCTTTGGCCATTATACAAAGAGTTCATCCTA
TATAAACAACGAGGTATTGTTGCAAGAGAATGCTGTCAAAGTAAACAAGACTATAAAATTGATTGCAATA
AATATCTCAAAAACAGAGATGACTGTGAAGCCATGAAGACCAATTCCAAGTTTGAT

>GASR01000007 Thereuopoda longicornis
ATGAGAATTGTGATTTCCTTGGCACTAATCCTGGCTCTCAGTGGAACAGGTTCTACGATTGAAGTCAAAT
GCTTTTTGGAAGATTATTCAGATCTAAAGGAAAGCAATGATATTTCATCAATTTTTGATAAGATTAGTGA
TTCTATGTACGTTGCTTCCCAATCAAGTACAGAAGGATGTGAATATAACGTTGAATGCAAATCCTTAATT
ATAAGGAACCTCAAAGTGCAGCTGGATGCAATGCAACGCCACTACGCCGATTTCTGTATCCAAGATCCTC
AGAGATGGCAGTGGTATTTTCGAGAGCCTGTAATCATGGATGTAGTTAAGGAAGCGTGTAAGCAAAAAGG
AGGAGATAAACAGAAAGTAGAAGCAAAGGTTAGACAAGATCTTTGGCCATTATACAAAGAGTTCATTCTG
TATAAACAACGAGGTATTGTTGCAAGAGAATGCTGTCAAAGTAAACAAGACTATAAAATTGATTGCAATA
AATATCTCAAAAACAGAGATGACTGTGAAGCCATGAAGACCAATTCCAAGTTTGAT

>GASR01000006 Thereuopoda longicornis
ATGAGAATTGTGATTTCCTTGGCACTAATCCTGGCTCTCAGTGGAACAGGTTCTACGATTGAAGTCAAAT
GCTTTTTGGAAGATTATTCAGATCTAAAGGAAAGCAATGATATTTCATCAATTTTTGATAAGATTAGTGA
TTCTATGTACGTCGCTTCCCAATCAAGTACAGAAGGATGTGAATATAACGTTGAATGCAAATCCTTAATT
ATAAGGAACCTCAAAGTGCAGCTGGATGCAATGCAACGCCACTACGCCGATTTCTGTATCAAAGATCCTC
AGAGATGGCAGTGGTATTTTCGAGAACCTGTAATCATGGATGTAGTTAAGGAAGCGTGTAAGCAAAAAGG
AGGAGACAAACAGACAGTGGAAGCAAAGGTTAGGCAAGATCTTTGGCCATTATACAAAGAGTTCATCCTC
TATAAACAACGAGGTATTGTTGCAAGGGAATGCTGTCAAAGTAAACAAGACTATAAAATTGATTGCAATA
AATATCTCAAAAACAGAGAA------------------------------------

>GASR01000005 Thereuopoda longicornis
ATGAGAATTGTGATTTCCTTGGGACTAATCCTGGCTCTCAGTGGAACAGGTTCTACGATTGAAGTCAAAT
GCTTTTTGGAAGATTATTCAGATCTAAAGGAAAGCAATGATATCTCATCAATTTTTGATAAGATTAGTGA
TTCTATGTACCTTGCTTCCAAATCAAGTACAGAAGGATGTGAATATAACGTTGAATGCAAATCCTTAATT
ATAAGGAACCTCAAAGTGCAGCTGGATGCAATGCAACGCCACTACGCCGATTTCTGTATCCAAGATCCTC
AGAGATGGCAGTGGTATTTC---GAGAGCCTAGTA-----------------------------------
----------------------------------------------------------------------
----------------------------------------------------------------------
--------------------------------------------------------
