# Supplementary material for: The Rise and Fall of an Evolutionary Innovation: Contrasting Strategies of Venom Evolution in Ancient and Young Animals
Source: PLoS Genet. 2015 Oct 22;11(10):e1005596. doi: 10.1371/journal.pgen.1005596 (PMC4619613; doi:10.1371/journal.pgen.1005596)
Supplement: S1 File — The alignments are provided as zipped Fasta files. (ZIP) [file pgen.1005596.s006.zip › Alignments/Centipedes/Novel family 6.fas]

>GASI01000008 Ethmostigmus rubripes
ATGGCGTGCGGAACCCTC---TTTGCAGCTCTCCTGCTGCTCATCGCGTCTGCCTCTGCCTTTCCTGCAA
GGGAGAAGTGCTCCGAGTTAATTGCGCCCAAGTCGGTCGAAAGTGAACATAAAGACAACATTTGGAGGGT
TAATTTGGAATATCCCTCTAACGTCATCAACTTGACTTATGTGTGTCCTCCTAAGGAAAGTAATGCTACC
GAAGATGCTGAGAGCGGTGAATTCTTAATTCGGGTCTTCGCAGAAGTCAAAAATGACGACGATTCGTTGT
TTAATGCTTTTTTCGACATGAAGTCCTACAGGATGTATCCTGTTCCCGGCATTAATGCAACTCTGAACGT
TAATCAAGAACTCCCAACTATGAAAGCCGATACTGATGTCAAGTTTGATATGGATGGTTTTGAAATTACG
GGTCTTTGCTATAAAGAATTCGACGAATCCAAGAATGAAAAACCTACGGAGAAGTGGACTGAATCGACAC
CCACAGGGGAGAACTTTCCATTCACTTACACAAGTCAGGGCACCCTCAGGTTCAACATGGATAACTGCCA
G

>GASI01000009 Ethmostigmus rubripes
ATGGCGTGCGGAACCCTCAGCTTTGCAGCTCTCCTGCTGCTCATCGCGTCTGCCTCTGCCTTTCCTGCAA
GGGAGAAGTGCTCCGAGTTAATTGCGCCCAAGTCGGTCGAAAGTGAACATAAAGACAACATTTGGAGGGT
TAATTTGGAATATCCCTCTAACGTCATCAACTTGACTTATGTGTGTCCTCCTAAGGAAAGTAATGCTACC
GAAGATGCTGAGAGCGGTGAATTCTTAATTCGGGTCTTCGCAGAAGTCAAAAATGACGACGATTCATTGT
TTAATGCTTTCTTCGACATGAAGTCCTACAGGATGTATCCTGTTCCCGGCATTAATGCAACTCTGAACGT
TAATCAAGAACTCCCAACTATGAAAGCCGATACTGATGTCAAGTTTGATATGGATGGTTTTGAAATTACG
GGTCTTTGCTATAAAGAATTCGACGAATCCAAGAATGAAAAACCTACGGAGAAGTGGACTGAATCGACGC
CCACAGGGGAGAACTTTCCATTCACTTATACAAGTCAGGGCACCCTCAGGTTCAACATGGATAACTGCCA
G

>GASI01000010 Ethmostigmus rubripes
ATGGCGTGCGGAACCCTC---TTTGCAGCTCTCCTGCTGCTCATCGCGTCTGCCTCTGCCTTTCCTGCAA
GGGAGAAGTGCTCCGAGTTAATTGCGCCCAAGTCGGTCGAAAGTGAACATAAAGACAACATTTGGAGGGT
TAATTTGGAATATCCCTCTAACGTCATCAACTTGACTTATGTGTGTCCTCCTAAGGAAAGTAATGCTACC
GAAGATGCTGAGAGCGGTGAATTCTTAATTCGGGTCTTCGCAGAAGTCAAAAATGACGACGATTCATTGT
TTAATGCTTTCTTCGACATGAAGTCCTACAGGATGTATCCTGTTCCCGGCATTAATGCAACTCTGAACGT
TAATCAAGAACTCCCAACTATGAAAGCCGATACTGATGTCAAGTTTGATATGGATGGTTTTGAAATTACG
GGTCTTTGCTATAAAGAATTCGACGAATCCAAGAATGAAAAACCTACGGAGAAGTGGGCTGAATCGACGC
CCACAGGGGAGAACTTTCCATTCACTTACACAAGTCAGGGCACCCTCAGGTTCAACATGGATAACTGCCA
G

>GASJ01000009 Ethmostigmus rubripes epidermal
---------------------------------------CTCATCGCGTCTGCCTCTGCCTTTCCTGCAA
GGGAGAAGTGCTCCGAGTTAATTGCGCCCAAGTCGGTCGAAAGTGAACATAAAGACAACATTTGGAGGGT
TAATTTGGAATATCCCTCTAACGTCATCAACTTGACTTATGTGTGTCCTCCTAAGGAAAGTAATGCTACC
GAAGATGCTGAGAGCGGTGAATTCTTAATTCGGGTCTTCGCAGAAGTCAAAAATGACGACGATTCGTTGT
TTAATGCTTTCTTCGACATGAAATCCTACAGAATGTATCCTGTTCCCGGCATTAATGCAACTCTGAACGT
TAATCAAGAACTCCCAACTATGAAAGCCGATACTGATGTCAAGTTTGATATGGATGGTTTTGAAATTACG
GGTCTTTGCTATAAAGAATTCGACGAATCCAAGAATGAAAAACCTACGGAGAAGTGGACTGAATCGACAC
CCACAGGGGAGAACTTTCCATTCACTTACACAAGTCAGGGCACCCTCAGGTTCAACATGGATAACTGCCA
G

>GASK01000002 Scolopendra alternans
ATGGCTTTAGAAAAGATGAGTTTTGCTCTTGTCCTGCTTCTCGTTGCTTCAACATTCGCCGCACCGGTGG
TGGATCAATGCTCCGATTTGATCGCTCCATCGAAAATCAGTACTGAGCATAAAGAT---TTCTGGAAGAT
TGTCTTGGAATATCCACTAAATAATGTTACAATTGAATATTTCTGTCCATCAAATAATAATGAAAGCAAC
CGAATGAGC---AGC---GTCTTCAGAATCACCGCCAAAGCTCTGGGCAAAAGC---GACAATTCTGATT
ATGGTGAATCGATCGATATCAAAACTTACATGTTGACTCCTGTCCCGGGATTGAACGGAACTTTACATGT
GGATCAAGAAATCCCCGAAATGAAATCGAACATTGAAATCAAATTTGACCCTGAAGGCTTCCAAATCACT
AAAATATGTTACCGGGAAATTGATGATCAAGGAAAGCAAAAGAACTGCAGCCATGGACTAAGGACACGCC
CACTGGGCAAGATTTTCCCT---TCGTAC-----------------------------------------
-

>GASK01000003 Scolopendra alternans
ATGGCTTTAGAAAAGATGAGTTTTGCTCTCGTCCTGCTTCTCGTTGCTTCAACATTCGCCGCACCAGTGG
TGGATCAATGCTCCGATTTGATCGCTCCATCGAAAATCAGTACTGAGCATAAAGAT---TTCTGGAAGAT
TGTCTTGGAATATCCACTAAATAATGTTACAATTGAATATTTCTGTCCATCAAATAATAATGAAAGCAAC
CGAATGAGC---AGC---GTCTTCAGAATCACCGCCAAAGCTCTGGGCAAAAGC---GACAATTCTGATT
ATGGTGAATCGATCGATATCAAAACTTACATGTTGACTCCTGTCCCGGGATTGAACGGAACTTTACATGT
GGATCAAGAAATCCCCGAAATGAAATCGAACATTGAAATCAAATTTGACCCTGAAGGCTTCCAAATCACT
AAAATATGTTACCGGGAAATTGATGATCAAGGAAAGCAAAAAGAACTGCAGCCATGGACTAAGGACACGC
CCACTGGACAAGATTTTCCCTTCGTACTAACAGATCAGAAAACACTGAGGTTCCAGATGGATAAATGCCA
G

>GASL01000002 Cormocephalus westwoodi
ATGGCGTTTCAAGTGAACCTCGTGATCTTCGTGGTCCTTCTGATGGCTTCTGCCTTGGCTGCTCCTATGA
TGAAGAAATGCACTCAACTGATCGCTCCGACGAAAATTAACACCCAGCATACAGAC---ATTTGGAAAGT
TAGTTTGGAATACCCTTTCGATCAAGTAAATATCACGTATGTTTGCCCAGCACCAACAGCAGGCCAAAAT
GAGAGCACTGAAGAAGGGGTCTTCAAAATTATTGCCATTGCTAAAAGCCAAAACAAAGAGGATTCGAATT
TCGATGACTCAATTGACATTAAAACCTACATGATGACTCCTGTTCCGGGACTGAATGGAACTTTATACGT
GACTCAAGCTATCCCAGAAATGAAATCGGAAATAGTGATCAAATTCGATTCGGAAGGATTTGAAATCATT
GGAATTTGCTACAATGAAGTCACTGAACAAGGAGCGCAAAATGAAATGCAACAATGGACAAAGGACACCC
CTACAGGAGCCAATTTCCCCTTCACCCTCACCGATCAGAACACTTTGAGGTTCCAAATGAGCAACTGTAA
T
