# Supplementary material for: The Rise and Fall of an Evolutionary Innovation: Contrasting Strategies of Venom Evolution in Ancient and Young Animals
Source: PLoS Genet. 2015 Oct 22;11(10):e1005596. doi: 10.1371/journal.pgen.1005596 (PMC4619613; doi:10.1371/journal.pgen.1005596)
Supplement: S1 File — The alignments are provided as zipped Fasta files. (ZIP) [file pgen.1005596.s006.zip › Alignments/Centipedes/Novel family 8.fas]

>GASR01000008 Thereuopoda longicornis
ATGCCCTATCTGACGCTTAGCTGGTTCCGGATCGCTCTCCTGGTGGCAATCGTCGCAGCTCTGCTTCTGC
CCGCAACAGGTAAAAGAGGAGTAAAAGGATGTGCTAATTATGGTCACGCATGCTATGGAGGCCACGGAAA
AAGGAGTCCAGTAGAACGATCACCCGAACTTAGTCCAGTTGAACAATTGCTGCTACGGCATTATCAGCCA
AATTCAAGAAATGAAAATGACTTAGAGAGATCGGAGGAATATTCCGATGAGTCTCAGATCAATCCCCCTT
CGAATGAAGAAATGAAAACTGCGATATTATGGAAAAAATTGTTACTC

>GASR01000011 Thereuopoda longicornis
ATGCCCTATCTGACGCTTAGCTGGTTCCGGATCGCTCTCCTGGTGGCAATCGTCGCAGCTCTGCTTCTGC
CCGCAACAGGTAAAAGAGGAGGAAAAGGATGTGCTAATTATGGTCACGCATGCTATGGAGGCCACGGAAA
AAGGAGTCCAGTAGAACGATCACCCGAACTTAGTCCAGTTGAACAATTGCTGCTACGGCATTATCAGCCA
AATTCAAGAAATGAAAATGACTTAGAGAGATCGGAGGAATATTCCGATGAGTCTCAGATCAATCCTCCTT
CGAATGAAGAAATGAAAACTGCGATATTATGGAAAAAATTGTTACTC

>GASR01000012 Thereuopoda longicornis
ATGCCCTATCTGATGCTTAGCTGGTTCCGGATCGCTCTCCTGGTGGCAATCGTCGCAGCTCTGCTTCTGC
CCGCAACAGGTAAAAGAGGAGTAAAAGGATGTGCTAATTATGGTCACGCATGCTATGGAGGCCACGGAAA
AAGGAGTCCAGTAGAACGATCACCCGAACTTAGTCCAGTTGAACAATTGCTGCTACGGCATTATCAGCCA
AATTCAAGAAATGAAAATGACTTAGAGAGATCGGAGGAATATTCCGATGAGTCTCAGATCAATCCCCCTT
CGAATGAAGAAATGAAAACTGCGATATTATGGAAAAAATTGTTACTC

>GASR01000009 Thereuopoda longicornis
ATGCCCTATCTGACGCTTAGCTGGTTCCGGATCGCTCTCCTGGTGGCAATCGTCGCAGCTCTGCTTCTGC
CCGCAACAGGTAAAAGAGGAGTAAAAGGATGTGCTAATTATGGTCACGCATGCTATGGAGGCCACGGAAA
AAGGAGTCCAGTAGAACGATCACCCGAACTTAGTCCAGTTGAACAATTGCTGCTACGGCATTATCAGCCA
AATTCAAGAAATGAAAATGACTTAGAGAGATCGGAGGAATATTCCGATGAGTCTCAGATCAATCCCCCTT
CGAATGAAGAAATGAAAACTGCGATATTATGGAAAAAATTGTTACTC

>GASR01000010 Thereuopoda longicornis
ATGCCCTATCTGACGCTTAGCTGGTTCCGGATCGCTCTCCTGGTGGCAATCGTCGCAGCTCTGCTTCTGC
CCGCAACAGGTAAAAGAGGAGTAAAAGGATGTGCTAATTATGGTCACGCATGCTATGGAGGCCACGGAAA
AAGGAGTCCAGTAGAACGATCGCCCGAACTTAGTCCAGTTGAACAATTGCTGCTACGGCATTATCAGCCA
AATTCAAGAAATGAAAATGACTTAGAGAGATTGGAGGAATATTCCGATGAGTCTCAGATCAATCCCCCTT
CGAATGAAGAAATGAAAACTGCGATATTATGGAAAAAGATATGCTTG

>SMAR005835 Strigamia maritima
ATGTCAACTTTGAAATTT---------ATTTTTGCTCTTTTAACT------CTTGCAGTTTATGTTTATC
AAGTTCAAGGACTTCGCGGA---------TGTACCAATTACGGTCATTCATGTTTTGGTGCACATGGAAA
AAGAACACCGAAAAATGAT------GAAAAAGACCAAACATCATTTCTGGATTCGACCGAAAACCATGTC
AATCAGATTACAACTAATGACGTA----------------------------------------------
-----------------------------------------------

>SMAR005836 Strigamia maritima
ATGCATGGATGCAGGTGTAATACAGCGCTCTTTATCCTACTTGTG------CTCTCGTTACTAGTCTCAT
CAGCAACAGGTAGACGAGGT---------TGTCTTAATTACGGTCATTCCTGCTTAGGAGCCCATGGAAA
ACGTTCAAGCAATAGGCAAGCGATGAGACGAGATATTGCGAATTTTTTACCACTTCACAAAACAGAGTAT
AATACGATATCAGAAGAAAATCTTTTACGG----------------------------------------
-----------------------------------------------
