# Supplementary material for: The Rise and Fall of an Evolutionary Innovation: Contrasting Strategies of Venom Evolution in Ancient and Young Animals
Source: PLoS Genet. 2015 Oct 22;11(10):e1005596. doi: 10.1371/journal.pgen.1005596 (PMC4619613; doi:10.1371/journal.pgen.1005596)
Supplement: S1 File — The alignments are provided as zipped Fasta files. (ZIP) [file pgen.1005596.s006.zip › Alignments/Centipedes/SLPTX01.fas]

>GASR01000113 Thereuopoda longicornis
ATG------------TCTGTCTATGGTTTACTTTCTCTTTTGATATTCATTGCATTGGCTGTCAACACCT
CAAATGGAGATCCTGGTAAA------------------------------GATTGTTCCGAAAAAGAAGA
GTATTTATAT------GATTCTTCTAATTGTGATATTTTCTATGAATGTGATGAAAGTCTAAAACCTCAA
CGGATGATGTGTGGTCCGGGTACAGGATGGAATCAGGACAAATCAGTCTGTGATTTCCTGACTAATATTG
ACTGCACGAGAGGTGGCAAAGTAGCTCCC---AAA

>GASR01000112 Thereuopoda longicornis
ATG------------TCTGTCTATGGTTTACTTTCTCTTTTGATATTCATTGTATTGGCTGTCAACACCT
CAAATGGAGATCCTGGTAAA------------------------------GATTGTTCCGAAAAAGAAGA
GTATTTATAT------GATTCTTCTAATTGTGATATTTTCTACGAATGTGATGAAAGTCTAAAACCTCAA
CGGATGATGTGTGGTCCAGGTACAGGATGGAATCAGGACAAATCAGTCTGTGATTTCTTGGCTAATATTG
ACTGCACGAGAGGTGGCAAAGTAGCTCCC---AAA

>GASR01000111 Thereuopoda longicornis
ATG------------TCTGTCTATGGTTTACTTTCTCTTTTGATATTCATTGTATTGGCTGTCAACACCT
CAAATGGAGATCCTGGTAAA------------------------------GATTGTTCCGAAAAAGAAGA
GTATTTATAT------GATTCTTCTAATTGTGATATTTTCTATGAATGTGATGAAAGTCTAAAACCTCAA
CGGATGATGTGTGGTCCAGGTACAGGATGGAATCAGGATAAATTAGTCTGTGATTTCCTGACTAATATTG
ACTGCACGAGAGGTGGAAAAGTAGCTCCC---AAA

>GASR01000114 Thereuopoda longicornis
ATG------------TCTGTCTATGGTTTACTTTCTCTTTTGATATTCATTGTATTGGCTGTCAACACCT
CAAATGGAGATCCTGGTAAA------------------------------GATTGTTCCGAAAAAGAAGA
GTATTTATAT------GATTCTTCTAATTGTGATATTTTCTATGAATGTGATGAAAGTCTAAAACCTCAA
CGGATGATGTGTGGTCCAGGTACAGGATGGAATCAGGATAAATTAGTCTGTGATTTCCTGACTAATATTG
ACTGCACGAGAGGAAAATACTCAGCGTTACAGAGG

>GASI01000095 Ethmostigmus rubripes
ATGGAAATACATTCAAATATCATCTTGCTGTTGTTGATAGCACTCTTTGCCAATTTCGTAAAGATGGAAG
ATGAAGAAAAACCTCCCAATCTGACTCGTATGCCAGAAGGGGCGAACTTCGCTTGTTCAGGGAAAAAACC
TGGTTTCTACGCCGACGAAGGGTTTGATTGTCAGGTTTACCACATGTGTTCACCTGAAGGACAGCTGACA
ACCTACCTTTGCGGTCCAGGAACTATTTTCAACCAAAAGAATTTTGGTTTGACGACTTACCGACCAATTA
CAATTGCGCAGACGCCGCTAAGGACGCTGAAGAAG

>GASI01000096 Ethmostigmus rubripes
ATGGAAATACATTCAAATATCATCTTGCTGTTGTTGATAGCACTCTTTGCCAATTTCGTAAAGATGGAAG
ATGAAGAAAAACCTCCCAATCTGACTCGTATGCCAGAAGGGGCGAACTTCGCTTGTTCAGGGAAAAAACC
TGGTTTCTACGCCGACGAAGGGTTTGATTGTCAGGTTTACCACATGTGTTCACCTGAAGGACAGCTGACA
ACCTACCTTTGCGGTCCAGGAACTATTTTCAACCAAAAGAATTTGGTTTGCGACTTACCGACCAATTACA
ATTGCGCAGACGCCGCTAAGGACGCTGAAGAAGCG

>GASI01000092 Ethmostigmus rubripes
ATGGAAATACATTCAAATATCATCTTGCTGTTGTTGATAGCACTCTTTGCCATTTTCGTAAAGATGGAAG
ATGAAGAAAAACCTCCCAATCTGACTCGTATGCCAGAAGGGGTGAACTTCGCTTGTTCAGGGAAAAAACC
TGGTTTCTACGCCGACGAAGGATTTGATTGTCAGGTTTACCACATGTGTTCACCTGAGGGACAGCTGACA
ACCTACCTTTGCGGTCCAGGAACTATTTTCAACCAAAAGAAGTTGGTTTGCGACTTACCGACCAATTACA
ATTGCGCAGACGCCGCTAAGGACGCTGAAGAAGCG

>GASI01000093 Ethmostigmus rubripes
ATGGAAATACATTCAAATATCATCTTGCTGTTGTTGATATCACTCTTTGCCATTTTCGTAAAGATGGAAG
ATGAAGAAAAACCTCCCAACCTGACTCGTATGCCAGAAGGGGTGAACTTCGCTTGTTCAGGGAAAAAACC
TGGTTTCTACGCCGACGAAGGGTTTGATTGTCAGGTTTACCACATGTGTTCACCTGAGGGACAGCTGACA
ACCTACCTTTGCGGTCCAGGAACTATTTTCAACCAAAAGAATTTGGTTTGCGACTTACCGACCAATTACA
ATTGCGCAGACGCCGCTAAGGACGCTGAAGAAGCG

>GASI01000094 Ethmostigmus rubripes
ATGGAAATACATTCAAATATCATCTTGTTGTTGTTGATAGCACTCTTTGCCAATTTCGTAAAGATGGAAG
ATGAAGAAAAACCTCCCAATCTGACTCGTATGCCAAAAGGGATGAACTTCGCTTGTTCAGGGAAAAAACC
TGGTTTCTACGCCGACGAAGGGTTTGATTGTCAGGTTTACCACATGTGTTCACCTGAGGGACAGCTGACA
ACCTACCTTTGCGGTCCAGGAACTATTTTCAACCAAAAGAATTTGGTTTGCGACTTACCGACCAATTACA
ATTGCGCAGACGCCGCTAAGGACGCTGAAGAAGCG

>GASL01000036 Cormocephalus westwoodi
ATGTCGAAAGCAACAAATTTCTATCTTTTCGTTTTGCTTGGGGTTTTCGTTGCTCTCGTAAGAACTGAA-
--GACGAAAAGCCGCCTAACTTGACTCGTGTGCCGTCGGGCTTGAGCTTCTCGTGTGACGGGAAGAAGCC
TGGTTACTACGCCGATCAACAGATGGAGTGTCAGGTTTACCACGTATGCACTCCTGATAACGAGCACGCT
GTTCTTTTATGTGGCCCCGGAACTATATTCAACCAAAAACACTTGGTCTGTGATTTCCCGTCCAACTACG
CCTGCGCAGACGCCGCCAAGGACGCTGACGACGCC

>GASJ01000006 Ethmostigmus rubripes epidermis
ATGCGACTCTTGTGCATTTGCATCGGTCTGGCAATAGCCGGTTTCACCCTCACGTTCGAGACCTGCCCTA
ACGACCGGGGTCTCGGCGCCATCGCCCACTGCCGCTACGAATGGGAAGTGGACTGCGGCGACAGAAAGCC
CTGGCTCTACGGTCCAATAACTCCCACCTGCGCCAACTTTCACACGTGCGTGGAA---GGTGAAGCCATA
ATCACACCTTGCGAGCCGGGCTTGGTTTACGATCATCGGATCCATGCCTGCAACTGGCCCGATCTCTTTA
CGTGTCCTAAGAAACCAAAAGGATTGCCAGCTCGA

>GASJ01000008 Ethmostigmus rubripes epidermis
ATGCAGGTGCTCGTGGCTGTCGTTTCCCTCGTGTTGGTGCTCGTGTTTGCTCAGTTGAAGGTGTGTGGCA
ATGACGACAGCACCGCAAATATCGAGAATTGTAACTATCCATTCACTACCGATTGTGGTGACCGACTCCC
CCGTCTCTACGGTCCCGACGAGGAGGACTGTGGCACCTTCTACTCGTGCTGGAAC---GGTGAGGCTAAG
AAGTACACGTGCGCCTCTGGACTGGCCTTTGACCAGACCAATCGTGTGTGCGTCTGGGCCGACCAGTTCG
ATTGCCCCGACCCAGCCTCAGTGGAGCAGTCGGGC

>GASJ01000007 Ethmostigmus rubripes epidermis
---AATTTCCACTTGGTCGTCTTTCTTCTCTGTCTCACAACAGTTTTAGTGCGAGAGTCACTCTGTGACG
ATAACTCTCGTTCCACCCGCAATGCTCGATGTGACATGCCCTTTGATGTTGACTGTAGTGCCCGTCCACC
TCGTAAATGGGGACCAGATTCTGAAACTTGTGCAGATTTCGTGCGATGTGTAGAT---AACGATGCGTAC
GTCACTTCCTGTGGGGATGGCCTCTTTTACGACATGGAAACGGGCAACTGTGACTGGCCTGATGTTTTCA
AATGTCCTGATCCGAGGAAAGCTGGGATTCGATCT

>JZ574149.1 Scolopendra viridis
ATGCCGAAGATGTCGGGTTATTTATTTTTATTTCTTGTCGGATTTTTCGTCGTTTTCATAAAAGCGGACG
AAGACGAAAAACCACCTAATCTGACAAAATTGCCACCTAATCTGAGCTTTTCTTGTGACGGGAAAAAACC
TGGTTTCTATGCCGATCAACAGATAGAATGTCAGGTCTATCACATGTGTTCTCCTAATAATGAACATTCT
ACTTTTCTGTGTGGTCCCGGGACTATTTTTCATCAAAAGAATTTAGTGTGCGACCTTCCATCCAATTACG
ACTGTGCTGATGCTTCCAAAGATGCCGACGAAGGC
