# Supplementary material for: The Rise and Fall of an Evolutionary Innovation: Contrasting Strategies of Venom Evolution in Ancient and Young Animals
Source: PLoS Genet. 2015 Oct 22;11(10):e1005596. doi: 10.1371/journal.pgen.1005596 (PMC4619613; doi:10.1371/journal.pgen.1005596)
Supplement: S1 File — The alignments are provided as zipped Fasta files. (ZIP) [file pgen.1005596.s006.zip › Alignments/Centipedes/SLPTX04.fas]

>GASI01000185 Ethmostigmus rubripes
ATG---CGTAGGAATATACTTTCATCCATTTTATTCCTTCTGCTGATAATGTCCGTCCATGTTGCTGCTG
TAGAGGAA---------------GGACTCGTCGAA---AATGAAGTTACTTTTCAACTAAGAGAAATGGT
TTTG------------------------------------------CCATGTCCC---GAGTTTTCTTGC
CCGACTGGATTCGTGTGCGACACAACG

>GASI01000186 Ethmostigmus rubripes
ATG---CGTAGGAATATACTTTCATCCATTTTACTCCTTCTGCTGATAATGTCCGTCCATGTTGCTGCTG
TAGAGGAA---------------GGACTCGTCGAA---AATGAAGTTACTTTTCAACTAAGAGAAATGGT
TTTG------------------------------------------CCATGTCCC---GAGTTTTCTTGC
CCGACTGGATTCGTGTGCGACACAACG

>GASH01000177 Scolopendra morsitans
ATG---AAAGCAATTTACATCCTGTCGGTTCTTCTGCTGATGATGTTGCCTATTTTATCCCGATTTGCAA
CAAGTGAA---------------GGTGCTGCTCAACACGTGGAACCCATTCAAAAGATAAGAGTAGAACA
AAAC------------------------------------------GATTGTACACGAGGAATTAGATGT
CCACGGGGTCATTATTGTGATCCGGGG

>GASH01000178 Scolopendra morsitans
------------ATTTACATCCTGTCGGTTCTTCTGCTGATGATGTTGCCTATTTTATCCCGATTTGCAA
CAAGTGAA---------------GGTGCTGCTCAACACGTGGAACCTATTCAAAAAATAAGAGTAGAACA
AAAC------------------------------------------GATTGTACACGAGGAATTAGATGT
CCACGGGGTTATTATTGTGATCCGGGG

>KC144415.1 Scolopendra subspinipes dehaani
ATGATGAAGAAAACTTGCGTTGTATCGGTTTTTCTGGTGTTATTACTGTTAAAGTTTCATGACCTTAGCA
TGGGTGAA---------------GAAATCTCTCCA---CTGAAGAAAGTGGCTCCA---AGAGAACAGAT
TTTT------------------------------------------CCATGTCCA---GGTTTCCCTTGT
CCCAAAGGATATTTTTGTGATAAAGGC

>KC144052.1 Scolopendra subspinipes dehaani
ATGATGAAGAAAACTTGCGTTGTATCGGTTTTTCTGGTGTTACTACTGTTAAAGTTTCATGACCTTAGCA
TGGGTGAA---------------GAAATATCTCCA---CTGAAGAAAGTGGCTCCA---AGAGAACAGAT
TTTT------------------------------------------CCATGTCCA---GGTTTCCCTTGT
CCCAAAGGATATTTTTGTGATAAAGGC

>KC144303.1 Scolopendra subspinipes dehaani
ATGATGAAGAAAACTTGCGTTGTATCGTTTTTTCTGGTGTTACTACTGTTAAAGTTTCATGACCTTAGCA
TGGGTGAA---------------GAAATATCTCCA---CTGAAGAAAGTGGCTCCA---AGAGAACAGAT
TTTT------------------------------------------CCATGTCCA---GGTTTCCCTTGT
CCCAAAGGATATTTTTGTGATAAAGGC

>GASI01000187 Ethmostigmus rubripes
ATGGCTCGTAACCTGTTGATTTTAACGATGTTGCTGATT---GTTTGCGTATCCTGGAATGCTGATGCTG
CTCCAGGAGCTGCTCCCTCTATTGCATTGGATAAGAGGGCGAACGAGAATTTCTCGTTGAGAGAACAG--
-------------------------GAGCAACCTATATGC---GAACACTGTTGGAAACAACCTCCACCT
CGTCGG---------TGTCCGAAATTT

>GASI01000188 Ethmostigmus rubripes
ATGGCTCGTAACCTGTTGATTTTAACGATGTTGCTGATT---GTTTGCGTATCCTGGAATGCTGATGCTG
CTCCAGGAGCTGCTCCCTCTATTGCATTGGATAAGAGGGCGAACGAGAATTTCTCGTCGAGAGAACAG--
-------------------------GAGCATCCTATATGC---GAACACTGCTGGAAACAACCTCCACCT
CGTCGG---------TGTCCGAAATTT

>GASI01000189 Ethmostigmus rubripes
ATGGCTCGTAACCTGTTGATTTTAACGATGTTGCTGATT---GTTTGCGTATCCTGGAATGCTGATGCTG
CTCCAGGAGCTGCTCCCTCTATTGCATTGGATAAGAGGGCGAACGAGAATTTCTCGTCGAGAGAACAG--
-------------------------GAGCATCCTATATGC---GAACACTGCTGGAAACAACCTCCACCT
CGTCGG---------TGTCCGAAATTT

>KF130724 Ethmostigmus rubripes
ATGACCCGTCATCTGATTTTTGCCGCAGTGCTGTTGGTATGTCTCTTCGTTTGTTGGAATGCCATAGGCG
CTCAAGATGCCCGATCTGCTTTCTCATCGGAAGAAACAGCGCAAGATCAGCACGTAATGGAAGAGAGAAT
ATTTATAAATCCTGCAGGAAACCGGGAAAAGAACGCCTGTCTGGAAAACTGCAGAAGTTCACCCAATTGT
AAAAACTATGAGTTTTGTTCAAAG---

>KF130728 Ethmostigmus rubripes
ATGACCCGTCATCTGATTTTTGCCGCAGTGCTGTTGGTATGTCTCTTCGTTTGTTGGAATGCCATAGGCG
CTCAAGATGCCCGATCTGCTTTCTCATCGGAAGAAACAGCGCAAGATCAGCACGTAATGGAAGAGAGAAT
ATTTATAAATCCTGCAGGAAACCGGGAAAAGAACGCCTGTCTGGAAAACTGCAGAAGTTCACCCAATTGT
AAAAACTATGAGTTTTGTTCAAAG---

>KF130727 Ethmostigmus rubripes
ATGACCCGTCATCTGATTTTTGCCGCAGTGCTGTTGGTATGTCTCTTCGTTTGTTGGAACGCCGTAGGCG
CTCAAGATGCCCGATCTGCTTTCTCATCGGAAGAAACAGCGCAAGATCAGCACGTAATGGAAGAGAGAAT
ATTTATAAATCCTGCAGGAAACCGGGAAAAGAACGCCTGTCTGGAAAACTGCAGAAGTTCACCCAATTGT
AAAAACTATGAGTTTTGTTCAAAG---

>KF130729 Ethmostigmus rubripes
ATGACCCGTCATCTGATTTTTGCCGCAGTGCTGTTGGTATGTCTCTTCGTTTGTTGGAACGCCGTAGGCG
CTCAAGATGCCCGATCTGCTTTCTCATCGGAAGAAACAGCGCAAGATCAGCACGTAATGGAAGAGAGAAT
ATTTATAAATCCTGCAGGAAACCGGGAAAAGAACGCCTGTCTGGAAAACTGCAGAAGTTCACCCAATTGT
AAAAACTATGAGTTTTGTTCAAAG---

>KF130726 Ethmostigmus rubripes
ATGACCCGTCATCTGATTTTTGCCGCAGTGCTGTTGGTATGTCTCTTCGTTTGTTGGAACGCCGTAGGCG
CTCAAGATGCCCGATCTGCTTTCTCATCGGAAGAAACAGCGCAAGATCAGCACGTAATGGAAGAGAGAAT
ATTTATAAATCCTGCAGGAAACCGGGAAAAGAACGCCTGTATGGAAAACTGCAGAAGTTCACCCAATTGT
AAAAACTATGAGTTTTGTTCAAAG---

>KF130730 Ethmostigmus rubripes
ATGACCCGTCATCTGATTTTTGCCGCAGTGCTGTTGGTATGTCTCTTCGTTTGTTGGAACGCCGTAGGCG
CTCAAGATGCCCGATCTGCTTTCTCATCGGAAGAAACAGCGCAAGATCAGCACGTAATGGAAGAGAGAAT
ATTTATAAATCCTGCAGGAAACCGGGAAAAGAACGCCTGTATGGAAAACTGCAGAAGTTCACCCAATTGT
AAAAACTATGAGTTTTGTTCAAAG---

>KF130733 Ethmostigmus rubripes
ATGACCCGTCATCTAATTTTTGCCGCAATGCTGTTGGTATGTCTCTTCGTTTGTTGGAACGCCGTAGGCG
CTCGAGATGCCCGATCTGCCTTCTCATTGGAAGAAACAGCGCAAGATGAGCACGTAATGGAAGAAAGAAT
ATTTATAAATCCTGCAGGAAACCGGGAAAAGAACGCCTGTTTGGAAAACTGCAGAAGTTCACCCAATTGT
GAAAACTATGAGTTTTGTTCAAAG---

>KF130734 Ethmostigmus rubripes
ATGACCCGTCATTTGATTTTTGCCGCAATGCTGTTGGTATGTCTCTTCGTTTGTTGGAACGCCGTAGGCG
CTCGAGATGCCCGATCTGCCTTCTCATTAGAAGAAACAGCGCAAGATGAGCACGTAATGGAAGAGAGAGT
ATTTATAAATCCTGCAGGAAACCGGGAAAAGAACGCCTGTTTGGAAAACTGCAAAAGTTTACCCAATTGT
AAAAACTATGAGTTTTGTTCAAAG---

>KF130731 Ethmostigmus rubripes
------------------------------CTGTTGGTATGTCTCTTCGTTTGTTGGAACGCCGTAGGCG
CTCAAGATGCCCGATCTGCTTTCTCATCGGAAGAAACAGCGCAAGATCAGCACGTAATGGAAGAGAGAAT
ATTTATAAATCCGTGCAGGAAACCGGGAAAGAACGCCTGTATGGAAAACTGCAGAAGTTCACCCAATTGT
AAAACTATGAGTTTTGTTCAAAGTAGT
