# Supplementary material for: The Rise and Fall of an Evolutionary Innovation: Contrasting Strategies of Venom Evolution in Ancient and Young Animals
Source: PLoS Genet. 2015 Oct 22;11(10):e1005596. doi: 10.1371/journal.pgen.1005596 (PMC4619613; doi:10.1371/journal.pgen.1005596)
Supplement: S1 File — The alignments are provided as zipped Fasta files. (ZIP) [file pgen.1005596.s006.zip › Alignments/Centipedes/SLPTX05.fas]

>GASK01000050 Scolopendra alternans
ATGCCGTCCCTCTGCATTATTGCATTATTCGGAACACTACTCATCCCGTCAATCCACACCCTAAAATGCG
TAATTTGCGACAGCCCTATGGGT---AACTAC------GACTGC---AAAACAACTTATCCGGCAGCTAC
GGAGTGTCCAGGAAGTTCAAACAATTACTGTTACAAAAGAGAAACTTTTGCCAGCAATGGAAACTTAGAT
CAAATCAGGCGAAATTGCAATCCAGTGGCCGCGTCCTCCAAGGCCTGTAAAGATTTGGGT---GCTAAAA
TATGCGAATATTCGTGTAATACCGATGGTTGCAATTCAGTTGCCGGG------------ATGGAACCGAC
CCGAGCCGTT---TATTTCATAGCAATATTAATGCTGACATTCTACACCTTC------ATACGT

>GASI01000194 Ethmostigmus rubripes
ATGAGAAGTTGGTTCGTCTTTGTCGCCTTGTTGGCCGTCCTTCCGTCGTCACTCGACGCCCTCAAGTGCA
TTCAGTGTGACAGTCAACCGAAC---AGAGAT------GAATGC---AAAACCACGCTACCCGAAGCAAG
AGACTGTCCCCAAACTGTCAATAACTACTGTTTCAAGACGGAAACGTTCAACAAGAACGGTGATCTCAGT
ATGCTCCGCCGTTACTGCAACGTCTTGGCGTCCACACAGAACGGCTGTGTGGATCTGGGTTTGGGCAAGA
AGTGCGAGTACTCGTGCAACACCGACGGATGCAACTCAGTTACCGGG------------CTGGTGGCCAG
TCGGGCCGCC---TATCTTGTCACTCTTCTCCCTATCATTTTCTACGCCCTT------TCGCGT

>GASI01000193 Ethmostigmus rubripes
ATGACT------TTCGTTGTCGCT---------GCAGTTGTCGTTCCTTTGGCTACCCCATTGAAGTGCG
TGCAGTGCGATGGTCCATTAACC---GAATTT------GACTGC---AAGACCACGGTCCCAGAGGCAAA
AGATTGCCCACAG---TTAAACACCCACTGCTTCCGAAATGATACCTTTAACAGCAAGAACGAACTGATC
ATGGTCCGACGAGGATGTACCAATGAAAAGGAGCCGTCACCGCCCTGCCAAGAAGTGGGT---GGCAGGC
GATGTACTTACACGTGCAATTCGGACGGCTGCAACAATGCTCCAGGATTTGCCATCGCCATCGAGCCCAG
TCGAATGGTGATTTTCATCGTAACATTCTCAGTGATGATAAGTTTTATTTTACATACATCAGCT

>GASH01000179 Scolopendra morsitans
ATGAATGTTTTGTACACGAAGATATTTTTCATTTTGATACTCACCCGAACGAGTTCTGCCTTGAAATGTG
TGCAGTGTTTTACAGGATACGGA---AATATTGTTCAGGATTGTAATAAGACTTCATATTCTGAGCCAAA
AGAATGTGCCGACCCTTTAAGCAACTATTGCTTCATAGGAACGAGATACGAAAATGGAACTGAATAC---
---ATTCAACGTTACTGT---GCAATTTTCAGTATCAAAGATCAATGTATAGAAAAG------ATCAAAG
CATGTATTTACACTTGTGAAACAGATGGATGTAATTCAGCTTCG------------AGACTTCAAATTTC
ATCATTGGTCACAAGCATTATTTCTGTTTTATATTTAATAACATTT------------------

>GASI01000190 Ethmostigmus rubripes
ATGCTCTCTCTAGGTGTGTCCATCTTCCTGCTGGTGTTTCTCATTCCAGAGAACAGTGGCCTGGAATGTT
ACCAGTGTACATGGATGAAAAACTCACAGTCGCCCGACAACTGCTACAAG---AATTTGCCGAATGCGAC
TGCCTGCGCAAAAGACATGATA---TACTGCGTCACCGACGAGCGCTATGAGGACGAC---GAGTTCATC
AGCATTCGCCGTTTCTGCAGCAGTATG---CCCATGGACGGCCGATGCACCGAGGTCGGCAAGGCGAAGG
ACTGCAAGTACAGCTGTGAAGTGGACGCTTGTAAT------------TTCTCCACCTCCATTGAACCGAG
TAAAGTGTTCGTATTCAGCATCTTAGCAATGGGTTTGGTTTTG---------CACACA------

>GASI01000191 Ethmostigmus rubripes
ATGCTCTCTCTAGGTGTGTCCATCTTCCTGCTGGTGTTTCTCATTCCAGAGAACAGTGGCCTGGAATGTT
ACCAGTGTACATGGATGAAAAACTCACAGTCGCCCGACAACTGCTACAAG---AATTTGCCGAATGCGAC
TGCCTGCGCAAAAGACATGATA---TACTGCGTCACCGACGAGCGCTATGAGGACGAC---GAGTTCATC
AGCATTCGCCGTTTCTGCAGCAGTATG---CCCATGGACGGCCGATGCACCGAGGTCGGCAAGGCGAAGG
ACTGCAAGTACAGCTGTGAAGTGGACGCTTGTAAT------------TTCTCCACCTCCATTGAACCGAG
TAAAGTGTTCGTATTCAGCATCTTAGCAATGGGTTTGGTTTTGCTTAGGGCCATCATATCTTTC

>GASI01000192 Ethmostigmus rubripes
ATGCTCTCTCTAGGTGTGTCCATCTTCCTGCTGGTGTTTCTCATTCCAGAGAACAGTGGCCTGGAATGTT
ACCAGTGTAGATGGGTGAAAAACTTACAGTCGTCCAACGACTGCTACAAG---AATTTGCCGAATGCGAC
TGCCTGCGCAGAAAACATGAAT---TACTGCGTCACCGACGAGCGCTATGAGGACGAC---GAGCTCATC
AGCATCCGCCGCTTCTGCAGTAATATA---CCCATGGACGGCCGATGCACCGAGGTCGGCAAGGCGAAGG
ACTGCAAGTACAGCTGTGAAATGGACGCTTGTAAT------------TTCTCCGCCTCCATTGAACCGAG
TAAAGTGTTCGTATTCAGCATCTTAGCAATGGGTTTGGTTTTGCTTAGGGCCATCATATCTTTC

>GASK01000051 Scolopendra alternans
ATGAAGGAAGCAGTCAAGATGAGTTGTTTGTGCATTTTCCTGTTTTCGTTAACGGATGCCATCAAGTGCA
TAAAATGC---GGAGAGAGTGGATTGTTCGGCACCGAGGACTGCGTTACAGGAAATTTC---GAAGCGGA
AGAATGCGGACCAAAT---GACCAGTATTGC------ACAAAAATCATTCTAAATGACGGGACTCGAACC
ACAGCCCAGAGAGGTTGCAGCGTAGGGCATGTTCCGGAAAGCAATCAGAAAGAT---GGCAAAGTTTCAA
CTCATATGTCCAGTTGCAATACTGACGGTTGTAAT-----------------------------------
----------------------------------------------------------------

>GASL01000049 Cormocephalus westwoodi
ATGAATCCGCTTAACCTATCGACTTTCATCGTCTTCACGGCTGCAAGTGCGACGACGGCGTTAACCTGCT
TCCAGTGCACGACGAGTGAAGGGAGCGACTAT---------TGCGTCTCA---TCGTTCCCTAAACCATC
CCAATGCCTGCCACTGATGAAT---TATTGC------ACGAAAATCATCACTACTTCTAACGGCGCCATT
TCAGTATTGCGAAGTTGCAATGTCGTT---TCCCTCGACAACACTTGTATGGAAACGGGCACCGGGAAAA
TCTGTTCCTTCAGCTGCGACACTGACGCGTGCAATGCCGGTTCCCAATTC--------------------
----------------------------------------------------------------
