# Supplementary material for: The Rise and Fall of an Evolutionary Innovation: Contrasting Strategies of Venom Evolution in Ancient and Young Animals
Source: PLoS Genet. 2015 Oct 22;11(10):e1005596. doi: 10.1371/journal.pgen.1005596 (PMC4619613; doi:10.1371/journal.pgen.1005596)
Supplement: S1 File — The alignments are provided as zipped Fasta files. (ZIP) [file pgen.1005596.s006.zip › Alignments/Centipedes/SLPTX10.fas]

>GASI01000097 Ethmostigmus rubripes
ATGAGTCGATTTTGTTTACTTTTCGTGGCTTTTGGCTTCGTTCTGTATTTTCTGCACATGGAGGTGACTG
GCAAG------------------------------AGAACAAGAGAGGACATACTTAAAGAAGCTGAGCA
AAAAGGCCCTGAGATTAAAGCTATGATTCTGGAAAATGTGCAAAAATGTAAGACAAACTGTGCCTTATAT
GAGAAATGTAATGAATTGGTACCTGAATGTTGTCCTAAAGAAACTCCTAAGTGTAAAAGTGTT

>GASI01000098 Ethmostigmus rubripes
ATGAGTCGATTTTGTTTACTTTTCGTGGCTTTTGGCTTCGTTCTGTATTTTCTGCACATGGAGGTGACTG
GCAAG------------------------------AGAACAAGAGAAGACATACTTAAAGAAGCTGAGCA
AAAAGGCCCTGAGATTAAAGCTATGATTCTGGAAAATGTGCAAAAATGTAAGACAAACTGTGCCTTATAT
GAGAAATGTAATGAACTGGTACCTGAATGTTGTCCTAAAGAAACTCCAAAATGTAAAAGTGTT

>GASI01000099 Ethmostigmus rubripes
ATGAGTCGATTTTGTTTACTTTTCGTGGCTTTTGGCTTCGTTCTGTATTTTCTGCACATGGAGGTGACTG
GCAAG------------------------------AGAACAAGAGAAGACATACTTAAAGAAGCTGAGCA
AAAAGGCCCTGAGATTAAAGCTATGATTCTGGAAAATGTGCAAAAATGTAAGACAAACTGTGCCTTATAT
GAGAAATGTAATGAACTGGTACCTGAATGTTGTCCTAAAGAAACT---AAGTGTAAAAGTGTT

>GASI01000100 Ethmostigmus rubripes
ATGAGTCGATTTTGTTTACTTTTCGTGGCTTTTGGCTTCGTTCTGTATTTTCTGCACATGGAGGTGACTG
GCAAG------------------------------AGAACAAGAGAGGACATACTTAAAGAAGCTGAGCA
AAAAGGCCCTGAGATTAAAGCTATGATTCTGGAAAATGTGCAAAAATGTAAGACAAACTGTGCCTTATAT
GAGAAATGTAATGAACTGGTACCTGAATGTTGTCCTAAAGAAACTCCTAAGTGTAAAAGTGTT

>GASI01000101 Ethmostigmus rubripes
ATGAGTCGATTTTGTTTACTTTTCGTGGCTTTTGGCTTCGTTCTGTATTTTCTACACATGGAGGTGACTG
GCAAG------------------------------AGAACAAGAGAGGACATACTTAAAGAAGCTGAGAA
AAAAGGCCCTGAGATTAAAGCTATGATTCTGGAAAATGTGCAAAAATGTAAGACAAACTGTGCCTTATAT
GAGAAATGTAATGAATTGGTACCTGAATGTTGTCCTAAAGAAACTCCTAAGTGTAAAAGTGTT

>GASI01000116 Ethmostigmus rubripes
ATGAGTCGATTTTGTTTACTTTTCGTGGCTTTTGGCTTTTGTCTATATTTTCTGCACATGGAGGTGACTG
GCAAG------------------------------AGAACAAGAGAAGACATACTTAAAGAAGCTGAGCA
AAAAGGCCCTGAGATTAAAGCTATGATTCTGGAAAATGTGCAAAAATGTAAGACAAACTGTGCCTTATAT
GAGAAATGTAATGAACTGGTACCTGAATGTTGTCCTAAAGAAACTCCTAAGTGTAAAAGTGTT

>GASI01000118 Ethmostigmus rubripes
------CGATTTTGTTTACTTTTCGTGGCTTTTGTCTTCGTTCTCTATTTTCTGCACATGGAGGTGACTG
GCAAG------------------------------AGAACAAGAGAGGACATACTTAAAGAAGCTGAGCA
AAAAGGCCCTGAGATTAAAGCTATGATTCTGGAAAATGTGCAAAAATGTAAGACAAACTGTGCCTTATAT
GAGAAATGTAATGAACTGGTACCTGAATGTTGTCCTAAAGAAACTCCAAAGTGTAAAAGTGTT

>GASI01000102 Ethmostigmus rubripes
ATGAGTCGAGTTTGCTTACTTTTCGTGGCTTTTGTCTTCATTCTGTATTTTCTGCACACGGAAGTGACTG
GCAAG------------------------------AGAACAAGAGAGGACATACTTAAAGAAGCTGAGCA
AAAAGGCCCTGAGATTAAAGCTATGATTCTGGAAAATGTGCAAAAATGTAAAACAAACTGTGCCTTATAT
GAGAAATGTAATGAACTGGTACCTGAATGTTGTCCTAAAGAAACTCCTAAGTGTAAAAGTGTT

>GASI01000103 Ethmostigmus rubripes
ATGAGTCGATTTTGCTTACTTTTCGTGGCTTTTGTCTTCATTCTGTATTTTCTGCACACGGAAGTGACTG
GCAAG------------------------------AGAACAAGAGCGGACATACTTAAAGAAGCTGAGCA
AAAAGGCCCTGAGATTAAAGCTATGATTCTGGAAAATGTGCAAAAATGTAAGACAAACTGTGCCTTATAT
GAGAAATGTAATGAACTGGTACCTGAATGTTGTCCTAAAGAAACTCCTAAGTGTAAAAGTGTT

>GASI01000104 Ethmostigmus rubripes
ATGAGTCGATTTTGTTTACTTTTCGTGGCTTTTGGCTTCATTCTGTATTTTCTGCACACGGAAGTGACTG
GCAAG------------------------------AGAACAAGAGAGGACATACTTAAAGAAGCTGAGCA
AAAAGGCCCTGAGATTAAAGCTATGATTCTGGAAAATGTGCAAAAATGTAAGACAAACTGTGCCTTATAT
GAGAAATGTAATGAACTGGTACCTGAATGTTGTCCTAAAGAAACTCCTAAGTGTAAAAGTGTT

>GASI01000105 Ethmostigmus rubripes
ATGAGTCGATTTTGTTTACTTTTCGTGGCTTTTGGCTTCATTCTGTATTTTCTGCACACGGAAGTGACTG
GCAAG------------------------------AGAACAAGAGAGGACATACTTAAAGAAGCTGAGCA
AAAAGGCCCTGAGATTAAAGCTATGATTCTGGAAAATGTGCAAAAATGTAAGACAAACTGTGCCTTATAT
GAGAAATGTAATGAACTGGTACCTGAATGTTGTCCTAAAGAAACTCCTAAGTGTAAAAGTGTT

>GASI01000117 Ethmostigmus rubripes
ATGAGTCGATTTTGTTTACTTTTCGTGGCTTTTGGCTTCATTCTGTATTTTCTGCACACGGAAGTGACTG
GCAAG------------------------------AGAACAAGAGCGGACATACTTAAAGAAGCTGAGCA
AAAAGGCCCTGAGATTAAAGCTATGATTCTGGAAAATGTGCAAAAATGTAAGACAAACTGTGCCTTATAT
GAGAAATGTAATGAACTGGTACCTGAATGTTGTCCTAAAGAAACTCCTAAGTGTAAAAGTGTT

>GASI01000106 Ethmostigmus rubripes
ATGAGTCGATTTTGTTTACTTTTCGTGGCTTTTGGCTTCATTCTGCATTTTCTGCACACGGAAGTGACTG
GCAAG------------------------------AGAACAAGAGAGGACATACTTAAAGAAGCTGAGCA
AAAAGGCCCTGAGATTAAAGCTATGATTCTGGAAAATGTGCAAAAATGTAAGACAAACTGTGCCTTATAT
GAGAAATGTAATGAATTGGTACCTGAATGTTGTCCTAAAGAAACTCCTAAGTGTAAAAGTGTT

>GASI01000107 Ethmostigmus rubripes
ATGAGTCGATTTTGTTTCCTTTTCGTGGCTTTTGGCTTCATTCTGTATTTTCTGCACACGGAAGTGACTG
GCAAG------------------------------AGAACAAGAGAGGACATACTTAAAGAAGCTGAGCA
AAAAGGCCCTGAGATTAAAGCTATGATTCTGGAAAATGTGCAAAAATGTAAGACAAACTGTGCCTTATAT
GAGAAATGTAATGAACTGGTACCTGAATGTTGTCCTAAAGAAACTCCTAAGTGTAAAAGTGTT

>GASI01000108 Ethmostigmus rubripes
ATGAGTCGATTTTGTTTACTTCTCGTGGCTTTTGGCTTCGTTCTGTATTTTCTGCACACGGAGGTGACTG
GCAAG------------------------------AGAACAAGAGAGGACATACTTAAAGAAGCTGAGAA
AAAAGGCCCTGAGATTAAAGCTATGATTCTGGAAAATGTGCAAAAATGTAAGACAAACTGTGCCTTATAT
GAGAAATGTAATGAACTGGTACCTGAATGTTGTCCTAAAGAAACTCCTAAGTGTAAAAGTGTT

>GASI01000109 Ethmostigmus rubripes
ATGAGTCGATTTTGTTTACTTTTCGTGGCTTTTGGCTTCATTCTGTATTTTCTGCATACGGAAGTGACTG
GCAAG------------------------------AGAACAAGAGAGGACATACTTAAAGAAGCTGAGCA
AAAAGGCCCTGAGATTAAAGCTATGATTCTGGAAAATGTGCAAAAATGTAAGACAAACTGTGCCTTATAT
GAGAAATGTAATGAACTGGTACCTGAATGTTGTCCTAAAGAAACTCCTAAA---------GTG

>GASI01000110 Ethmostigmus rubripes
ATGAGTCGATTTGTTTAC---TTTCGTGGCTTTGGCTTTTGTCTATATTTTCTGCACATGGAGGTGACTG
GCAAG------------------------------AGAACAAGAGAAGACATACTTAAAGAAGCTGAGCA
AAAAGGCCCTGAGATTAAAGCTATGATTCTGGAAAATGTGCAAAAATGTAAGACAAACTGTGCCTTATAT
GAGAAATGTAATGAACTGGTACCTGAATGTTGTCCTAAAGAAACTCCTAAGTGTAAAAGTGTT

>GASI01000111 Ethmostigmus rubripes
ATGAGTCGATTTCCTTAC---TTTCGTGGCTTTGTCTTCATTCTGTATTTTCTGCACACGGAAGTAACTG
GCAAG------------------------------AGAACAAGAGAAGACATACTTAAAGAAGCTGAGCA
AAAAGGCCCTGAGATTAAAGCTATGATTCTGGAAAATGTGCAAAAATGTAAGACAAACTGTGCCTTATAT
GAGAAATGTAATGAACTGGTACCTGAATGTTGTCCTAAAGAAACTCCTAAGTGTAAAAGTGTT

>GASI01000112 Ethmostigmus rubripes
ATGAGTCGATTTTGTTTACTTCTCGTGGCTTTTGGCTTCGCTCTGTATTTTCTGCACACGGAGGTGACTG
GCAAG------------------------------AGAACAAGAGAGGACATACTTAAAGAAGCTGAGAA
AGAAGGCCCTGAGATTAAAGCTATGATTCTGGAAAATGTGCAAAAATGTAAGACAAACTGTACCTACTAT
GAGAAATGTAATGAACTGGTACCTGAATGTTGTCCTAAAGAAACTCCTAAATGTAAAAGTGTT

>GASI01000113 Ethmostigmus rubripes
ATGAGTCGATTTGTTTAC---TTTCGTGGCTTTTGGCTTCGTTCTGTATTTCTGCACATGGAGGTGACTG
GCAAG------------------------------AGAACAAGAGAAGACATACTTAAAGAAGCTGAGCA
AAAAGGCCCTGAGATTAAAGCTATGATTCTGGAAAATGTGCAAAAATGTAAGACAAACTGTGCCTTATAT
GAGAAATGTAATGAACTGGTACCTGAATGTTGTCCTAAAGAAACTCCAAAGTGTAAAAGTGTT

>GASI01000114 Ethmostigmus rubripes
ATGAGTCGATTTTGTTTACTTCTCGTGGCTTTTGGCTTCGTTCTGTATTTTCTGCACACGGAGGTGACTG
GCAAG------------------------------AGAACAAGAGAGGACATACTTAAAGAAGCTGAGAA
AGAAGGCCCTGAGATTAAAGCTATGATTCTGGAAAATGTGCAAAAATGTAAGACAAACTGTACCTACTAT
GAGAAATGTAATGAACTGGTACCTGAATGTTGTCCTAAAAGAAACTCC---------------

>GASI01000115 Ethmostigmus rubripes
ATGAGTCGATTTTGTTTACTTCTCGTGGCTTTTGGCTTCATTCTGTATTTTCTGCACACGGAAGTGACTG
GCAAG------------------------------AGAACAAGAGCGGACATACTTAAAGAAGCTGAGAA
AAAAGGCCCTGTGATTAAAGCTATGATTCTGGAAAATGTGCAAAAATGTAAGACAAACTGTACCTTCTAT
GAGAAATGTAATGAACTGGTACCTGAATGTTGTCCTAAGGAAACTCCTAAGTGTAAAAATGTT

>GASH01000111 Scolopendra morsitans
ATGAACAAGCAGTGGCTTCATTTTTTCTCGGTCTTGCTTTTATGTTACGTCATTGAGGAAACTTGTTCTC
TGAAGGTAGAAGATTTACCGTTGCCGAAAACTTACTTAAAAGCCGTAGAGCTTGCGAAAAAGGACGCCGG
GAAAGATACAAAACTATTGGAAAAATTGAAAAATAATAGAAGAGACTGTATGACCAACTGCAAACTTGTT
GATACCTGTCACCGACTCTCTCCCGAATGTTGTCCCGAAATGACTCCCACTTGCCTCAAACTT

>GASH01000114 Scolopendra morsitans
ATGAACAAGCAGTGGCTTCATTTTTTCTCGGTCTTGCTTTTATGTTACGTTATTGAGGAAACTTGTTCTC
TGAAGGTAGAAGATTTACCGTTGCCGAAAACTTACTTAAAAGCCGTAGAGCTTGCGAAGAAGGACGCCGG
GACAGATAAAAACCTATTGGACAAATTGAAAAATAATAGAAGAGACTGTATGACCAACTGCAAACTTGTT
GATACCTGTCACCGACTCTCTCCCGAATGTTGTCCCGAAATGACTCCCACTTGCCTCAAACTT

>GASH01000115 Scolopendra morsitans
ATGAACAAGCAGTGGCTTCATTTTTTCTCGGTCTTGCTTTTATGTTACGTCATTGAGAAAACTTGTTCTC
TGAAGGTAGAAGATTTACCGTTGCCGAAAACTTACTTAAAAGCCGTAGAGCTTGCGAAGAAGGACGCCGG
GAAAGATAAAAACCTATTGAACATATTGAAAGATAATAGAAGAGACTGTATGACCAACTGCGAACTTGTT
GATACCTGTCACCTACTCTCTCCCGAATGTTGTCCCAAAATGACTCCCACTTGCCTCAAACTT

>GASH01000112 Scolopendra morsitans
ATGAACAAGCAGTGGCTTCATTTTTTCTCGGTCTTGCTTTTATGTTACGTTATTGAGGAAACTTGTTCTC
TGAAGGTAGAAGATTTACCGTTGCCGAAAACTTACAAAAAAGCCATGGAGCTTGCCAAGAAAAAAGCCAA
AGGAGATCCCAAGTTAGAACGAATATTGGTAATTAATAGAAGAGACTGTATGACCAACTGCAAACTTGTT
GATACCTGTCACCGACTCTCTCCCGAATGTTGTCCCGAAATGACTCCCACTTGCCTCAAACTT

>GASH01000116 Scolopendra morsitans
ATGAACAAGCAGTGGCTTCATTTTTTCTCGGTCTTGCTTTTATGTTACGTCATTGAGGAAACTTGTTCTC
TGAAGGTAGAAGATTTACCGTTGCCGAAAACTTACAAAAAAGCCATGGAGCTTGCCAAGAAAAAAGCCAA
AGGAGATCCCAAGTTAGAACGAATATTGGTAATTAATAGAAGAGACTGTATGACCAACTGCAAACTTGTT
GATACCTGTCACCGACTCTCTCCCGAATGTTGTCCCGAAATGACTCCCACTTGCCTCAAACTT

>GASH01000113 Scolopendra morsitans
ATGAACAAGCAGTGGCTTCATTTTTTCTCGGTCTTGCTTTTATGTTACGTCATTGAGGAAACTTGTTCTC
TGAAGGTAGAAGATTTACCGTTGCCGAAAACTTACAAAAAAGCCATGGAGCTTGCCAAGAAAAAAGCCAA
AGGAGATCCCAAGTTAGAACGAATATTGGTAATTAATAGAAGAAACTGTATGACCAATTGCAAACTTGTT
GATACCTGTCACCTACTCTCTCCCGAATGTTGTCCCGAAATGACTCCCACTTGCCTCAAACTT

>GASH01000117 Scolopendra morsitans
ATGAACAAATCGATGATCATTTTGTGTGCTGTCTTATTTTTAACTTACATAATTGAAGAAAACGAAGCTC
TGAAGGTTGAAGATTTACCAGAACCAGAGAGTTATAAACGAGCAAAAGAACTGGCGGTAAAAGATGCTAA
GGGAGACAAAAAGGCCGAAGGGGTTTTGAAAGACAATAGAAAAGATTGCATGACCAACTGCAAGCTGGTC
CCTACCTGCCATTTGCTTTCCCCCGAATGCTGTCCAAAACAAACTCCTGTTTGCCTTCAACTT

>GASH01000119 Scolopendra morsitans
ATGTATAAATTTATTTTTATTTTCTTCACTGTATTTTTTTTAATAAACATTATCGAGGAAAGTGAAACTC
TGAAAGTTGAAGACTTGCCACTGCCGAAATCTTACACAAACGCTCTCCAACAACATTTGGAAAAAGATAA
GAAAAGGCCTGATCTACAGGAACTGTTTAAAACCAACAGAAAAAGTTGTATGACAAACTGTTCACACGTT
GAAGGATGTTTTTTGCTTTCTCCTGAATGCTGTCCAAAGATGACTCCAACTTGCCTTGAACTT

>GASH01000118 Scolopendra morsitans
ATGAACAAATCGATGATCATTTTGTGTGCTGTCTTATTTTTAACTTACATAATTGAAGAAAACGAAGCTC
TGAAGGTTGAAGATTTACCAGAACCAGAGAGTTATAAACGAGCAAAAGAATTGGCGGTAAAAGATGCTAA
GGGAGACAAAAAGGCCGAAGGGGTTTTGAAAGACAATAGAAAAGATTGCATGACCAACTGCAAGCTGGTC
CCTACCTGCCATTTGCTTTCCCCCGAATGCTGTCCAAAACAAACTCCTGTTTGCCTTCAACTT

>GASK01000031 Scolopendra alternans
ATGAACAAATCGATGTTAATTTTCTTCACCATCTTATTTTTAACTTACATCATTGAAGAAAAGGAAGCGC
TGAAGGTTGAAGATTTACCAGAACCAGAGAGTTATAAGAGAGCAAAACAACTAGCATTAAAAGATGCCAA
AGGAGATAAAAATGCTGAAACAATATTGAAACAAAATAGACGAGATTGTATGAAAAATTGCAAACTTGTC
CCCACCTGTGCTTTGCTTTCTCCCGAATGTTGTCCAGATAAAACCGATGTTTGCAAGAAGCTT

>GASK01000033 Scolopendra alternans
ATGAACAAATCGATGTTAATTTTCTTCACCATCTTATTTTTAATTTACATCATTGAAGAAAAGGAAGCGC
TGAAGGTTGAAGATTTACCAGAACCAGAGAGTTATAAGAGAGCAAAACAACTAGCAGTAAAAGATGCCAA
AGGAGATAAAAATGCTGAAACAATATTGAAACAAAATAGACGAGATTGTATGAAAAATTGCAAACTTGTC
CCCACCTGTGCTTTGCTTTCTCCCGAATGTTGTCCAGATAAAACCGATGTTTGCAAGAAGCTT

>GASK01000030 Scolopendra alternans
ATGAACAAATTGACGATAATTTTCTTCACCATCTTACTTTTAACTTACATCATTGTTGAAAAAGAAGCGC
TGAAGATTGAAGATTTACCAGAACCAGAAAGTTATAAAAAAGCAAAACAACTAGCGGTAAAAGATGCCAA
CGGAGATAAAAGGGCTGAAGGAATATTGAGACAAAACAGAAGGAATTGCACGGTTAACTGCGACCTTGTC
CTTACTTGCCCTTTGCTCACTCCTGAATGTTGTCCAAAGAAAAATGATGATTGCCTTAAACTT

>GASK01000032 Scolopendra alternans
ATGACCAGATTCGCCATTATTTTCATCACAATATTTATTATGACAAACATTATTGAGGAAAATGAAGCTC
TGAAAGTAGAAGATTTGGAATTGCCGGCATCCTACAAGAAGGAACTGAAACTGGCTTTGGACAAAGATAA
AAAAGATCCTAACCTGCAAGCTTTTTTTCCAGCCAACAGGAAAAGCTGTATGACAAACTGCAAACACGTT
GAAGGATGTTCTTTGCTTTCTCCCGAATGCTGTCCAAAAATGACTCCAACCTGCCTTGAGCTC

>GASK01000034 Scolopendra alternans
ATGACCAGATTCACCATTGTTTTCATCACAATATTTATTATGATAAACATTGTCGAGGAAAATGAAGCTC
TGAAAGTAGAAGATTTGGAATTGCCGGCATCCTACAAGAAGGAACTGAAATTGGCTTTGGACAAAGATAA
AAAAGATCCTAACCTGCAAGCTTTTTTTCCAGCCAACAGGAAAAGCTGTATGACAAACTGCAAACACGTT
GAAGGATGTTCTTTGCTTTCTCCCGAATGCTGTCCAAAAATGACTCCAACTTGCCTTGAGCTC

>GASK01000035 Scolopendra alternans
ATGACCAGATTCACCATTGTTTTCATCACAATATTTATTATGATAAACATTGTCGAGGAAAATGAAGCTC
TGAAAGTAGAAGATTTGGAATTGCCGGCATCCTACAAGAAGGAACTGAAATTGGCTTTGGACAAAGATAA
AAAAGATCCTAACCTGCAAGCTTTTTTTCCAGCCAACAGGAAAAGCTGTATGACAAACTGCAAACACGTT
GAAGGATGTTCTTTGCTTTCTCCCGAATGCTGTCCAAAAATGACTCCAACTTGCCTTGAGCTC

>GASH01000120 Scolopendra morsitans
ATGTATAAATTTATTTTA---TTTTCTTCACTGTATTTTTTAATAAACATTATCGAGGAAAGTGACACTC
TGAAAGTTGAAGACTTGCCACTGCCGAAATCTTACACAAACGCTCTCCAACAACATTTGGAAAAAGATAA
GAAAAGGCCTGATCTACAGGAACTGTTTAAAACCAACAGAAAAAGTTGTATGACAAACTGTTCACACGTT
GAAGGATGTTTTTTGCTTTCTCCTGAATGCTGTCCAAAGATGACTCCAACTTGCCTTGAACTT

>GASL01000037 Cormocephalus westwoodi
ATGAATAAAACGGTAGCTGTTTTCTTTGCTGTAATTTGTGTGATTTGCGTCATTAAAAGCTGTAAGACAC
TGAAGGTTAGCGATTTAAAAGAGCCGGAAAGCTATAAAGAGGCAATGAAAATGGCAGAAAAGGACCCA--
-------CCAAGTACCAGAGATTTAGTGAAAGCAAATAGGGAGAATTGTATGCCAAATTGTGCCCTTGTA
CCAACATGTCACATACTCTCTCCCGAATGTTGTCCCGTCAAGAAACCAATTTGCTATGACCTG

>GASL01000038 Cormocephalus westwoodi
ATGAATAAAACGGTAGTTGTTTTCTTTGCTGTAATTTGTGTGATTTGCGTCATTAAAAGCTGTAAGACAC
TGAAGGTTAGCGATTTAAAAGAGCCGGAAAGCTATAAAGAGGCAATGAAAATGGCAGAAAAGGACCCA--
-------CCAAGTACCAGAGATTTAGTGATAGCAAATAGAAAGAATTGTATGCCAAATTGTACCCTTGTA
CCAACATGTCACTTACTCTCTCCCGAATGTTGTCCCGTCAAGAAACCAATTTGCTATGACCTG

>GASL01000041 Cormocephalus westwoodi
ATG---CGTGCCATTTTTGCAATCTTCGTCATTTTTTTCGTCGTTCTTCACACTGACCTAATAATGACTG
GA------------------------------------------------ATTTTAGCAGATGTCATTTA
TACTGAAAAAGAAATTGCTGCT------------------------TGCGGAAGGAATTGTAAGCATAAC
AGCCGTTGCAATGTGGCCAATCGCAAATGCTGCCCTGTGCCTCAATCCAATTGCCCCAAGGGT

>GASL01000039 Cormocephalus westwoodi
ATGAGTAAAGCACCAGTTGTATTT---GCTATTGTCGTCGTGTTGTTTTTCGTGGAACTTAATGCCGGAG
GA------------------CTTCCCAAGAGTTTCTTGGAGGCCCTGAAAATGGCGAAAGGAGAC-----
-------------------AAAGTGATTTATAAAAACAGAAACGACTGTATGACGAATTGTAAACTGCTA
CCTACGTGTCCTAGACTTGCTCCCGAGTGTTGTCCCACGAAGACTCCCGAGTGTCCTAAG---

>GASL01000040 Cormocephalus westwoodi
ATGTTAAAGAAGCCGGTGATTTTCATGGTCGTTTTCTTTCTTGTCGTCCTTCAGCCTTTC----------
--------------------------------------------------CTAGCGAGAGAAGTTTCGGC
CGGACTTCCCAGCGGGGGGCGC---------AACGATCGCTACGGTTGCAGACAGAACTGTAAACATAAC
AATCGCTGTAACCAGGTTCTTCCCGCGTGCTGCCCTAAACGTACACCCAGTTGCTCAGCCATT

>JZ574164.1 Scolopendra viridis
ATGAATAAATCAACAGTTGTTTTC---GCTGTCCTTCTGGTATTTTTCTGTGTGGAATTCGCTGCAAGCG
CAAAA---------------CTTCCACAGAGTTTCCAAGATGCCCTGAAACTGGCGAAGGGAGATAAGCT
GGCAGAAAGCATG------------CTGTATACCAACAGAGATAAGTGTATGACTAACTGCAACCTCCTT
CCAACGTGTCCAAAACTTGCTCCTGAGTGCTGTCCTAAGAAGACCGGCGAGTGTCCCAAA---

>JZ574166.1 Scolopendra viridis
ATGAATAAAGAAGCGTTAATCGTATTGGTTATTGTGTCTCTCTTCTGCATTGTGAAAGAATGTAATACTC
TTTCGGTTGGAGAGTTGCCGTTGCCGGAGAGCTACAAGAAAATGTTGAGGAATAACAAGGGTGAC-----
-------------------GGAATGTTGAAGAAAAACAGAAGAGCCTGCATGACAAATTGTAAACTTGTG
CCAGCATGCTATGCACTTTCTCCCGAATGCTGTCCGAAGCAAACTCCAGTTTGTCTTAAACTG

>JZ574142.1 Scolopendra viridis
ATGAAGAAGACGGCGGTTGCTTTTCTTGTGGTTGTTTTCGTCATTTATCTTATTGAAGACTGTAAAACTT
TGAAGGTGAAAGATTTACCAGAGCCACAGAGCTTCAAAGATGCCAAAAAATTAGCGAAAGATAAT-----
----------------------TTGTTATATAAGAACAGAGAGGATTGTATGCCGAACTGCAAACTTCTT
GCTACATGTCCTAAACTTTCGCCCGAATGTTGTGGAAAGAAACCACCAGAATGCCAGAAACTG
