# Supplementary material for: The Rise and Fall of an Evolutionary Innovation: Contrasting Strategies of Venom Evolution in Ancient and Young Animals
Source: PLoS Genet. 2015 Oct 22;11(10):e1005596. doi: 10.1371/journal.pgen.1005596 (PMC4619613; doi:10.1371/journal.pgen.1005596)
Supplement: S1 File — The alignments are provided as zipped Fasta files. (ZIP) [file pgen.1005596.s006.zip › Alignments/Centipedes/SLPTX11.fas]

>GASH01000124 Scolopendra morsitans
ATGTTC------------ACGTTTTTCATTACCACTCTGATC------ATATTAGCTAGTGAAAGAACGA
TTCAAGGTGAGGAT---------------CTTACGAATTGCTTTACGAACACCGCTTGTGCCAAACTCCA
ACAAAATTTCAAAGGAACTTATGTACAAAACTTATGTACTTGTGACGAAGGA---ACGTGCTCTTCCTCG
TGGAGCTCCGATGATTTACAATCTATTACTCAAGGAAAAGATCAGTATCAGTTTTGCTATACCATAAGCA
CACAGAAATCAAACTGCAGCAGTACCGAATACGCCTACAAG---------GAGCTTACCAGAACCTCAAT
AGCAACGAATAAGAAAGAAATTTCACACAACTATTACTGTTATTGCCCGCCAGAGTCTAAATATGTGTAC
------GATAAATCTGAATACTCATCAACTACCCACTATGAACAGAACACGAGGGTGTTCAAATGCCAAA
CATACCCTACTTGTCACGAGCACGAAATTTGTCAAACAGCGGTGGAAAGA--------------------
----------------------------------------------------------------------
------------------------------------------------

>GASH01000121 Scolopendra morsitans
ATGATCTGG---TTCCTGGCATTCATCCTTTTTCTTGCTGCAGGAGAACTGGTCTCGTCCAGTGGA----
-----------------------------TTGCTGAATTGTCCTAGTGAGATAGCCTATGAAGAAATCAC
TCGCCAAGGACAAAAGAGTACAAATACA------TGCAAATGTAAA------------------------
------------------------------------TATGAACCTTACAAATTTTCAACTGCCACAAGCA
AAGAT-----------------------------------------------------------------
----------------------------------------------------------------------
------------------------------------AAAACAACGGTCACTGTTCAATACAAATGCAAAC
AGGTCAGACCCTGCGTTTATGGCCAGAAATGTCAATCCCTTGAAGACGGACCACAGGAGAAAGCTTTGAA
A---ACTCATTGTACTTGTGCGAAAGGCCAACAGTGTCATAGCACTCCTGAACATGCAGACGAATCTAGA
ATCTTCGGTGATACCAAGTAT---------TATAGTTTCGTCTGCGTG

>GASH01000123 Scolopendra morsitans
ATGTTC------------ACGTTTTTCATTACCACTCTGATC------ATATTAGCTAGTGAAAGAACGA
TTCAAGGTGAGGAT---------------CTTACGAATTGCTTTACGAACACCGCTTGTGCCAAACTCCA
ACAAAATTTCAAAGGAACTTATGTACAAAACTTATGTACTTGTGACGAAGGA---ACGTGCTCTTCCTCG
TGGAGCTCCGATGATTTACAATCTATTACTCAAGGAAAAGATCAGTATCAGTTTTGCTATACTATAAGAA
CACAGAAATCAAACTGCAGCAGTACCGAATACGCCTACAAG---------GAGCTTACCAGAACCTCAAT
AGCAACGAATAAGAAAGAAATTTCACACAACTATTACTGTTATTGCCCGCCAGAGTCTAAATATGTGTAC
------GATAAATCTGAATACTCATCAACTACCCACTATGAACAGAACACGAGGGTGTTCAAATGCCAAA
CATACCCTACTTGTCACGAGCACGAAATTTGTCAAACAGCGGTGGAAAGAACGGACAGCTACTTAGTA--
-TCGAAAAACTGTAAATGCACTGGT---------------------------------------------
------------------------------------------------

>KC144430.1 Scolopendra subspinipes dehaani
ATGTATCTCCTCTTTGGA------TTCATTTTCTTAGCTGCGGAAGCTTTTAAT------TTGCGAAATG
TTATGGAATCGAAAGAAACAGAAGATGAACTTGCTACATGCAACAGCGATTCCATCTGTGGATATTTACA
GAATAATGTG------AAAGGCACAAACTATGTTTGTGCCTGTCCAGGAGAAATCAGATGTCCTCACTCG
TGGGATTCTAACGATGGAAAATCTCTTACGAGGGGAAATGAGCAATTTAAGTTTTGTTCTAGTTCGCCTC
AAGACTTA---GACTGTAAGGCTAACGAACTCGTATTCACCGCTGTCTATGAATATTTAAGTAATGTCAA
CCCGAAGAAATTTGCAGCCTACATTGGTAATATCCATTGCAAATGCCCAGATGAATTTGCCTACAACCTG
TTCAATAGGACAAAAAAGGCAACC------GCTGATAGAGAAATACAGACAGTGTATTTTAGTTGTCAAG
AATACAATATATGTGGTTCAAATGATACATGTCATATTATATCAGAGAGCCCAGACAACTTTCATATA--
-TACAAAATCTGCAATTGTGATAACGGTCTACAATGCTCTGATAATCCGGACGCAGCATTCAAGACTGTC
AAATTAGAACAGGGACCTCTATTTAATCAATACTCTATGCGATGCCAA

>KC144839.1 Scolopendra subspinipes dehaani
ATGTATCTCCTCTTTGGA------TTCATTTTCTTAGCTGCGGAAGCTTTTAAT------TTGCGAAATG
TTATGGAATCGAAAGAAACAGAAGATGAACTTGCTACATGCAACAGCGATTCCATCTGTGGATATTTACA
GAATAATGTG------AAAGGCACAAACTATGTTTGTGTCTGTCCAGGAGAAATCAGATGTCCTCGCTCG
TGGGATTCTAACGATGGAAAATCTCTTACGAGGGGAAATGAGCAATTTAAGTTTTGTTCTAGTTCGCCTC
AAGACTTA---GACTGTAAGGCTAACGAACTCGTATTCACCGCTGTCTATGAATATTTAAGTAATGTCAA
CCCGAAGAAATTTGCAGCCTACATTGGTAATATCCATTGTAAATGCCCAGATGAATTTGCCTACAACCTG
TTCAATAGGACAAAAAAGGCAACC------GCTGATAGAGAAATACAGACAGTGTATTTTAGTTGTCAAG
AATACAATATATGTGGTTCAAATGGTACATGTCATATTATATCAGAGAGCCCAGACAACTTTCATATA--
-TACAAAATCTGCAATTGTGATAACGGTCTACAATGCTCTGATAATCCGGACGCAGCATTCAAGACTGTC
AAATTAGAACAGGGACCTCTATTTAATCAATACTCTATGCGATGCCAA

>GASH01000128 Scolopendra morsitans
ATGCGTCGAGTGTTCACGTTAACTTTCCTTTTCCTAGCTGCAGAAGCATTTCATCTAAGTAACAGA----
-----------------ACTGGAAAGGGACTTGCTACGTGTAAAACAGATTCGATCTGCGCATACTTACA
GCAGAATGTC------AGAGGCGTAACTCCAGCTTGTGAGTGTCCAGGAGAACAAACATGTCCTCTTTCG
TGGGATCCAGATGATGGCAAAACTCTTACAAGGGGAGATGAACAATACAAGTTCTGCTCCAGTCCACCTC
AAGCCTTA---GAATGTAAAGAAAAAGAACTCGTATTCACATCTAAGTTCGAATATGAAGCAAATTCCAA
TCCGAGGAAATTTCTCTCCTACGCCGGTTACATCCACTGTGCGTGCCCAGTTGGATTTTCGTATCACCTA
ACCAGAAGAACAAATTCTACGACA------GAGGGCCAAGATTTAGAGACTGTATACTTTTCATGTGAAG
AATATAAAACGTGCCATACAAACGATACGTGCCACATTATATCCGAAAGCTCAGAGGCGTTTATGATC--
-TATAAAATGTGCAACTGTGATGAAGGCCTCAAGTGTCCTACTGATCCTGAAGCAGCTTTTAGGACTGAC
CACATAGAACAAGTTCTTGATTACAACTTGTACAATATGCAATGCCAG

>GASH01000133 Scolopendra morsitans
ATGTATCTTTTCCTTATGATAAATTATTTCGTACTTGCAAATTCGTTCGATTTTCAAGGATATAGTATGA
ATGCGAGGAACGAAAAAGAAACAGATTAC------GTGTGCATTTCGAATGATTATTGTGCCTTCTTACA
AAAGAATACT------CAAAACCTGTATACTTTATGCAAATGTCCAGGAGACAACGAATGCCCGTTAACG
TGGGACCCTGATGATGGCCGAACACTAATTCAGGGCGATATTCATTTTAAGTTTTGTTCTAGTGCACCTG
TAGGATTAAAACAATGTGGTTCTGATGATATTGCCTACACTGCTATGTGGAATAAGAATCTAAAAACAAA
TACAAGCGAA---------TTTACTGGCGAGGTCTTCTGTGAGTGTCCGAAGGAAGTTACTCATTTTCTT
ATGAAAACGAAGAATGAAGAAGGTATTGAGGGTCAAGCT------------------TATAAATGTCCAA
AATTGCAAACATGTACTTCTGAAGAAATCTGTGTGCATATATATAATTATACGAACAACTTTTTCGAA--
-ATCAAATACTGCAAATGCCCTGATGGTCAAAGTTGCCCAGATGAGCTCAATTCTGCTGCAGAAACTGAT
GTTAAAAAGGAGAGAATT---------CGTTACGGAATGAAATGTAAA

>GASK01000037 Scolopendra alternans
ATGTTTCTCCTCCTTGGA------TTCATTTTCTTAGCTGCGGAAGCTTTTAACTTTCAATTGCGAAATG
CTATGGAATCGAAAGAAACAGAAGATGAACTTGCTACATGCAACAGCGATTCCATCTGTGGATATTTACA
GAATAATGTG------AAAGGCACAAACTATGTTTGTGCCTGTCCAGGAGAAATCAGATGTCCTCGCTCG
TGGGATTCTAACGATGGAAAATCTCTTACGAGGGGAAATGAGCAATTTAAGTTTTGTTCTAGTTCGCCTC
AAGACTTA---GACTGTAAGGCTAACGAACTCGTATTCACCGCTGTCTATGAATATTTAAGTAATGTCAA
CCCGAAGAAATTTGCAGCCTACACTGGTAATATCCATTGCAAATGCCCAGATGAATTTGCCTACAACCTG
TTCAATAGGACAAAAAAGGCAACC------GCTGATAGAGAAATACATACAGTGTATTTTAGTTGTCAAG
AATACAATATATGTGGTTCAAATGATACATGTCATATTATATCAGAGAGCCCAGACAACTTTCATATA--
-TACAAAATCTGCAATTGTGATAACGGTCTACAATGCTCTGATAATCCGGACGCAGCATTCAAGACTGTC
AAATTAGAACAGGGACCTCTTTTTAATCAATACTCTATGCGATGTCAA

>GASH01000129 Scolopendra morsitans
ATGTTTCAG---TTCTGCTTGTTCCTTGTACTTCTGACACTAGGCAGAATTAATTCAGCTTTGGGATCTA
ATCATGAGTCAGATGCAGGTGGT------CTTCCGGTCTGCAGAGAAAATGCGATTTGCGCCTTTTTACA
ACAGAACGCAATTGACTCAAAAGTAACTCCGTTATGTACTTGCTCAGGCGGAAACACTTGTTCTGAATCA
TGGAAT---GAAGATGGTAAATCTCTCACCATGGGAAGTAAACAATTCAAGTTTTGTTCTAATGTGCCTG
AATCTGTCAAGAATTGTGATGCTGAAGAAAAAGCATTTACAGCTATTTTTGAGGAA------GATAAAGA
AACTAAAAAGCATTTAGCTTACTACGGTTTCCTTCATTGCATTTGCCCTGAGGATTCTGACTACGTGGAA
ATTGATAAACCAGAAAAAGAG------GAAGGTGATAAGTTAATAAGAACCGAAAATTTCCGTTGTGAAA
AGTTGAAAACTTGTGGCGCTAATGACAGATGCCATTCTCTAGCTATAGGAGGAGACAGGCAAATTGTA--
-TACCGAGAATGTAATTGTCCTGAAGGTAAGCAATGTCCCTTCGATCCGGAATCTGCTTATGATACTGAA
CATAAAGTGACAACAACGGACTATACAACCTACCTCATGCGATGCCAG

>GASH01000130 Scolopendra morsitans
ATGTTTCAG---TTCTGCTTGTTCCTTGTACTTCTGACACTAGGCAGAATTAATTCAGCTTTGGGATCTA
ATCATGAGTCAGATGCAGGTGGT------CTTCCGGTCTGCAGAGAAAATGCGATTTGCGCCTTTTTACA
ACAGAACGCAATTGACTCAAAAGTAACTCCGTTATGTACTTGCTCAGGCGGAAACACTTGTTCTGAATCA
TGGAAT---GAAGATGGTAAATCTCTCACCATGGGAAGTAAACAATTCAAGTTTTGTTCTAATGTGCCTG
AATCTGTCAAGAATTGTGATGCTGAAGAAAAAGCATTTACAGCTATTTTTGAGGAA------GATAAAGA
AACTAAAAAGCATTTAGCTTACTACGGTTTCCTTCATTGCATTTGCCCTGAGGATTCTGACTACGTGGAA
ATTGATAAACCAGAAAAAGAG------GAAGGTGATAAGTTAATAAGAACCGAAAATTTCCGTTGTGAAA
AGTTAAAAACTTGCGGTGCCAATGACAGGTGCCATTCTCTAGCTATAGGAGGAGACAGGCAAATTGTA--
-TACCGAGAATGTAATTGCCCTGAAGGTAAGCAATGTCCCTTCGATCCGGAATCTGCTTATGATACCGAA
CATAAAGTGACAACAACAGACTATACAACCTACCTCATGCGATGCCAG

>GASH01000131 Scolopendra morsitans
ATGTTTCAG---TTCTGCTTGTTCCTTGTACTTCTGACACTAGGCAGAATTAATTCAGCTTTGGGATCTA
ATCATGAGTCAGATGCAGGTGGT------CTTCCGGTCTGCAGAGAAAATGCGATTTGCGCCTTTTTACA
ACAGAACGCAATTGACTCAAAAGTAACTCCGTTATGTACTTGCTCAGGCGGAAACACTTGTTCTGAATCA
TGGAAT---GAAGATGGTAAATCTCTCACCATGGGAAGTAAACAATTCAAGTTTTGTTCTAATGTGCCTG
AATCTGTCAAGAATTGTGATGCTGAAGAAAAAGCATTTACAGCTATTTTTGAGGAA------GATAAAGA
AACTAAAAAGCATTTAGCTTACTTCGGTTTCCTTCATTGCATTTGTCCTGAGGATTCTGACTACGTGGAA
ATTGATAAACCAGAAAAAGAG------GAAGGTGATAAGTTAATAAGAACCGAAAATTTCCGTTGTGAAA
AGTTGAAAACTTGTGGCGCTAATGACAGATGCCATTCTCTAGCTATAGGAGGAGACAGGCAAATTGTA--
-TACCGAGAATGTAATTGTCCTGAAGGTAAGCAATGTCCCTTCGATCCGGAATCTGCTTATGATACTGAA
CATAAAGTGACAACAACGGACTATACAACCTACCTCATGCGATGCCAG

>GASH01000132 Scolopendra morsitans
ATGTTTCAG---TTCTGCTTGTTCCTTGTACTTCTGACACTAGGCAGAATTAATTCAGCTTTGGGATCTA
ATCATGAGTCAGATGCAGGTGGT------CTTCCGGTCTGCAGAGAAAATGCGATTTGCGCCTTTTTACA
ACAGAACGCAATTGACTCAAAAGTAACTCCGTTATGTACTTGCTCAGGCGGAAACACTTGTTCTGAATCA
TGGAAT---GAAGATGGTAAATCTCTCACCATGGGAAGTAAACAATTCAAGTTTTGTTCTAATGTGCCTG
AATCTGTCAAGAATTGTGATGCTGAAGAAAAAGCATTTACAGCTATTTTTGAGGAA------GATAAAGA
AACTAAAAAGCATTTAGCTTACTACGGTTTCCTTCATTGCATTTGCCCTGAGGATTCTGACTACGTGGAA
ATTGATAAACCAGAAAAAGAG------GAAGGTGATAAGTTAATAAGAACCGAAAATTTCCGTTGTGAAA
AGTTGAAAACTTGCGGTGCCAATGACAGGTGCCATTCTCTAGCTATAGGAGGAGACAGGCAAATTGTA--
-TACCGAGAATGTAATTGCCCTGAAGGTAAGCAATGTCCCTTCGATCCGGAATCTGCTTATGATACTGAA
CATAAAGTGACAACAACGGACTATACAACCTACCTCATGCGATGCCAG

>GASH01000134 Scolopendra morsitans
ATGTTCAAA---TATTTTGTGTTCGTTCTCTTACTGACTGCGCTGTCAGGTAATTTGGCTTCGAGACAAC
ATCATGACTGGTACGAAGAA------------CTGACGTGTAAGGAGTCTGCATTTTGTGCTCTTTTATA
CAAATCTAATAGTAATGGACAAGTGGACACTTTATGCAATTGTGTAGGAGGGAATCAATGTTCTCATTCT
TGGGAACCAGAAGATAATAGATCTGTGACAGAAGGACCCTTTCAATACAAGTTTTGTTCTCCTGTACCCG
ACACTACCAAGATTTGCAATTCTGAGGAATTCGCTTATACAACTTTTTCCGAGTAC------GAAATATC
AACAGGGTTGAATTTAGATTACCAAGGATTCCTCCATTGCATCTGTCCTGAG---GCTGAATATAAGAAG
TTTAATCAAATCGATAAAACT------GAAGGCAATAAGAAAAACGTGACCAAAAATTACACTTGTATAC
TTTACGACACGTGCAGTCCTACTGATACGTGCTCTATTATAACTGAAACTGGTCGCAGTCTAGTTGTA--
-AATCGTCAATGTATTTGCCCTGAAGAACAATTTTGCCCTGATGAAGTGGAGTCTGCATTCAAGTTCGAA
GATCACGAAAAAACAGCTAACTACAAAAACTTCTACATGCGCTGCCAG

>GASK01000038 Scolopendra alternans
ATGTTCCAG---TTTTGTTTGCTTATCCTCCTTCTGGCCCCAGGCAGATTTTTCTCTGCTTTGGGAAAAC
CGCAAGAAACGTTAACAGACAGTAAAGCAATTCCGACGTGCAGAGAGGCTTCATTTTGCGCTTTCTTACA
GATAAATCCAATTGACTCAAATTTAGATGTGTTGTGTACTTGCACGGGAGGAACTACATGTTCTCATTCA
TGGGATCCAAATGATGGTAAATCTATCACCGAAGGACATAGACAATTTAAGTTTTGTTCTAATGTCCTTG
ATACTATCAAGGAGTGCAGTGCTGAAGAAAAGGCATTAACAGGTATTTTTGAGGAA------GATAAGGT
AACTAAAATACATCTTGCTTATTACGGTTTCCTCCATTGCATCTGCCCTGACCACTCTGACTACCCCGAG
AACAGCTACAACGAAACGGAAACGGTTGAAGGAGATAAGAAAATTATTACGGAGTATTACCATTGTGAAC
AATTCAAAACCTGCAAATCCGATGACACGTGTCATGCTTTAGCTATAGGAGAAACCAAGAAAATTTAT--
-TACAAAGACTGTAACTGCCCTGAAGGTCAGACTTGTCCCTTTGAACTAAACTCTGCATATAAAACAGAG
TATAAAGAAACCACAGACAAATTTACAACATATAGTATGCGATGCCAA

>GASH01000135 Scolopendra morsitans
ATG---------TCGTTATTGACCATATCCATTCTATATCTTATCGTCAACAAGATAAATTTACTTGATG
CTGCTGAA------------------------------TGCGTGGGCAAATCAGTTTGCGCTTTTTTGCT
AAACAATGGAACCCATGTCCAAGCTGGGGAAATTTGTACATGCGCTGATGGCAAAGAATGTTCTCATTCC
TGGTATCCAATCGATGAAAATTCTTTTGTTCATGGATTTTCTCAATACAAGTTCTGCCCTGGATTAAAAC
CAGATGACCTTACTTGTAACTCCTCACAAATTGCTAGAACA------CACGAAATAGTAAAATCTGCAAG
TACCTGGGATACTTTAGAAAATAATCTCTACCTCAATTGCATCTGTCCAGAAACTCACAAATACCAAGAA
TTACCACGAAACGGAAGAGAA-------------------------------------------------
----------------------------------------------------------------------
----------------------------------------------------------------------
------------------------------------------------

>GASH01000125 Scolopendra morsitans
ATGATC------------AACTTCTTGCTTCTGGTTCTCATCCTCTCCGTACTTGAATCCCAGGAAAACG
TTCATACGGATGAA---------------CTTCCGAAGTGCTTTGGGAACAACGTCTGTGCCAAGCTGCA
AAAGAATTTTCAAGGAACCTATTTACAACAGCTATGTATTTGTGAAGACGAACAAACCTGTTCTACCTCG
TGGAGATCTGATCATTCTAAATCTGCAACCCAAGGAGATAACCAGTACCAGTTTTGCTCTGATATAAGAA
ACGAATTTACGACCTGCACCGTTAACCAAAACGCTTATAAG---------GAAGCTACCATAACCACAAT
CGCAACGAATAAGAAAGAAATCTTGCATCATTACTACTGCTATTGTCCACCAGAATTTAAGTATGTGTAT
------TCGACTACTAATCGTGTAGTAAATGATACACATAAAGTTGAATCCAAATTCTTCAAATGTGAAG
CAATTCCAAGTTGTAACGGGGACGAAGTTTGTAAGATAGCTGTAGAACGAACGAACAGCTACACTGTA--
-TCGAAACACTGTCTTTGCTATAACGATAAAATATGCCCGGATGATCCAAAAGAAGCTTTCAGCAATAAA
ACACAAAACGATGGCAGCACTTACTACGAATTCACGATA---TGTATC

>KC144200.1 Scolopendra subspinipes dehaani
ATGTTCTACACACACTTGCTTTTCTTCACTTTTACATTTGCTTGCAGTAGTTCATTAAATAGGAAAACTA
AGCGAGAAATGTACTTAAACGATATAATTCTGGACACATGCTACCAAAATGCAGTATGTGCTCACATACA
AATGCATTTAAAAGAAATTATTGTGGACGAATTATGTAAATGTGGAGGAGGTCAAGAATGTCCTCTACAC
TGGGATCCAAATGATGGTCATTCAATAACTCTAGCTTATAATCAGTGGAAGTTTTGTTCCCCAACATCGC
AAGATTTACCTGTTTGCACTCGAGAACAAACTGCTCGTGAATTCTTCTATGAAATG---------AACCC
GGTTTCTAAGAAAGTGCAAATGTTTATGTTCTTTAATTGTTTGTGTCCAGAAAATCACTTTTACGAATTT
TTTAATGAAAGAGAAGAAGAAACGGGAAGAGGGCAATTGGCAATTATTGAAGAA------AGATGCGAAA
AGATGAAACAGTGTGAAAAAACACAAGTCTGCCAGAAAATTGAAACACTTCAAGGGAAATTCCTTTTTAA
ACATGTAAAATGCTTTTGTCCAGGAGATCAGAATTGTAACGATGATCTAAAAAAAGCCGATGCCATCGAT
GTAGGAGACGATGGTTCT------ATGCAACATTATATGAAATGCCAT

>KC144173.1 Scolopendra subspinipes dehaani
ATGTTCTACACACACTTGCTTTTCTTCATTTTTACATTTGCTTGCAGTAGTTCATTAAATAGGAAAACTA
AGCGAGAAATGTACTTAAACGATATAATTCTGGACACATGCTACCAAAATGCAGTATGTGCTCACATACA
AATGCATTTAAAAGAAATTATTGTGGACGAATTATGTAAATGTGGAGGAGGTCAAGAATGTCCTCTACAC
TGGGATCCAAATGATGGTCATTCAATAACTCTAGCTTATAATCAGTGGAAGTTTTGTTCCCCAACATCGC
AAGATTTACCTGTTTGCACTCGAGAACAAACTGCTCGTGAATTCTTCTATGAAATG---------AACCC
GGTTTCTAAGAAAGTGCAAATGTTTATGTTCTTTAATTGTTTGTGTCCAGAAAATCACTTTTACGAATTT
TTTAATGAAAGAGAAGAAGAAACGGGAAGAGGGCAATTGGCAATTATTGAAGAA------AGATGCGAAA
AGATGAAACAGTGTGAAAAAACACAAGTCTGCCAGAAAATTGAAACACTTCAAGGGAAATTCCTTTTTAA
ACATGTAAAATGCTTTTGTCCAGGAGATCAGAATTGTAACGATGATCTAAAAAAAGCCGATGCCATCGAT
GTAGGAGACGATGGTTCT------ATGCAACATTATATGAAATGCCAT

>KC144172.1 Scolopendra subspinipes dehaani
ATGTTCTACACACACTTGCTTTTCTTCATTTTTACATTTGCTTGCAGTAGTTCATTAAATAGGAAAACTA
AGCGAGAAATGTACTTAAACGATATAATTCTGGACACATGCTACCAAAATGCAGTATGTGCTCACATACA
AATGCATTTAAAAGAAATTATTGTGGACGAATTATGTAAATGTGGAGGAGGTCAAGAATGTCCTCTACAC
TGGGATCCAAATGATGGTCATTCAATAACTCTAGCTTATAATCAGTGGAAGTTTTGTTCCCCAACATCGC
AAGATTTACCTGTTTGCACTCGAGAACAAACTGCTCGTGAATTCTTCTATGAAATG---------AACCC
GGTTTCTAAGAAAGTGCAAATGTTTATGTTCTTTAATTGTTTGTGTCCAGAAAATCACTTTTACGAATTT
TTTAATGAAAGAGAAGAAGAAACGGGAAGAGGGCAATTGGCAATTATTGAAGAA------AGATGCGAAA
AGATGAAACAGTGTGAAAAAACACAAGTCTGCCAGAAAATTGAAACACTTCAAGGGAAATTCCTTTTTAA
ACATGTAAAATGCTTTTGTCCAGGAGATCAGAATTGTAACGATGATCTAAAAAAAGCCGATGCCATCGAT
GTAGGAGACGATGGTTCT------ATGCAACATTATATGAAATGCCAT

>KC144023.1 Scolopendra subspinipes dehaani
ATGTTCTACACACACTTGCTTTTCTTCACTTTTACATTTGCTTGCAGTAGTTCATTAAATAGGAAAACTA
AGCGAGAAATGTACTTAAACGATATAATTCTGGACACATGCTACCAAAATGCAGTATGTGCTCACATACA
AATGCATTTAAAAGAAATTATTGTGGACGAATTATGTAAATGTGGAGGAGGTCAAGAATGTCCTCTACAC
TGGGATCCAAATGATGGTCATTCAATAACTCTAGCTTATAATCAGTGGAAGTTTTGTTCCCCAACATCGC
AAGATTTACCTGTTTGCACTCGAGAACAAACTGCTCGTGAATTCTTCTATGAAATG---------AACCC
GGTTTCTAAGAAAGTGCAAATGTTTATGTTCTTTAATTGTTTGTGTCCAGAAAATCACTTTTACGAATTT
TTTAATGAAAGAGAAGAAGAAACGGGAAGAGGGCAATTGGCAATTATTGAAGAA------AGATGCGAAA
AGATGAAACAGTGTGAAAAAACACAAGTCTGCCAGAAAATTGAAACACTTCAAGGGAAATTCCTTTTTAA
ACATGTAAAATGCCTTTGTCCAGGAGATCAGAATTGTAACGATGATCTAAAAAAAGCCGATGCCATCGAT
GTAGGAGACGATGGTTCT------ATGCAACATTATATGAAATGCCAT

>KC144075.1 Scolopendra subspinipes dehaani
ATGTTCTACACACACTTGCTTTTCTTCACTTTTACATTTGCTTGCAGTAGTTCATTAAATAGGAAAACTA
AGCGAGAAATGTACTTAAACGATATAATTCTGGACACATGCTACCAAAATGCAGTATGTGCTCACATACA
AATGCATTTAAAAGAAATTATTGTGGACGAATTATGTAAATGTGGAGGAGGTCAAGAATGTCCTCTACAC
TGGGATCCAAATGATGGTCATTCAATAACTCTAGCTTATAATCAGTGGAAGTTTTGTTCCCCAACATCGC
AAGATTTACCTGTTTGCACTCGAGAACAAACTGCTCGTGAATTCTTCTATGAAATG---------AACCC
GGTTTCTAAGAAAGTGCAAATGTTTATGTTCTTTAATTGTTTGTGTCCAGAAAATCACTTTTACGAATTT
TTTAATGAAAGAGAAGAAGAAACGGGAAGAGGGCAATTGGCAATTATTGAAGAA------AGATGCGAAA
AGATGAAACAGTGTGAAAAAACACAAGTCTGCCAGAAAATTGAAACACTTCAAGGGAAATTCCTTTTTAA
ACATGTAAAATGCTTTTGTCCAGGAGATCAGAATTGTAACGATGATCTAAAAAAAGCCGATGCCATCGAT
GTAGGAGACGATGGTTCT------ATGCAACATTATATGAAATGCCAT

>KC144647.1 Scolopendra subspinipes dehaani
ATGTTCTACACACACTTGCTTTTCTTCACTTTTACATTTGCTTGCAGTAGTTCATTAAATAGGAAAACTA
AGCGAGAAATGTACTTAAACGATATAATTCTGGACACATGCTACCAAAATGCAGTATGTGCTCACATACA
AATGCATTTAAAAGAAATTATTGTGGACGAATTATGTAAATGTGGAGGAGGTCAAGAATGTCCTCTACAC
TGGGATCCAAATGATGGTCATTCAATAACTCTAGCTTATAATCAGTGGAAGTTTTGTTCCCCAACATCGC
AAGATTTACCTGTTTGCACTCGAGAACAAACTGCTCGTGAATTCTTCTATGAAATG---------AACCC
GGTTTCTAAGAAAGTGCAAATGTTTATGTTCTTTAATTGTTTGTGTCCAGAAAATCACTTTTACGAATTT
TTTAATGAAAGAGAAGAAGAAACGGGAAGAGGGCAATTGGCAATTATTGAAGAA------AGATGCGAAA
AGATGAAACAGTGTGAAAAAACACAAGTCTGCCAGAAAATTGAAACACTTCAAGGGAAATTCCTTTTTAA
ACATGTAAAATGCTTTTGTCCAGGAGATCAGAATTGTAACGATGATCTAAAAAAAGCCGATGCCATCGAT
GTAGGAGACGATGGTTCT------ATGCAACATTATATGAAATGCCAT

>KC144505.1 Scolopendra subspinipes dehaani
ATGTTCTACACACACTTGCTTTTCTTCACTTTTACATTTGCTTGCAGTAGTTCATTAAATAGGAAAACTA
AGCGAGAAATGTACTTAAACGATATAATTCTGGACACATGCTACCAAAATGCAGTATGTGCTCACATACA
AATGCATTTAAAAGAAATTATTGTGGATGAATTATGTAAATGTGGAGGAGGTCAAGAATGTCCTCTACAC
TGGGATCCAAATGATGGTCATTCAATAACTCTAGCTTATAATCAGCGGAAGTTTTGTTCCCCAACATCGC
AAGATTTACCTGTTTGCACTCGAGAACAAACTGCTCGTGAATTCTTCTATGAAATG---------AACCC
GGTTTCTAAGAAAGTGCAAATGTTTATGTTCTTTAATTGTTTGTGTCCAGAAAATCACTTTTACGAATTT
TTTAATGAAAGAGAAGAAGAAACGGGAAGAGGGCAATTGGCAATTATTGAAGAA------AGATGCGAAA
AGATGAAACAGTGTGAAAAAACACAAGTCTGCCAGAAAATTGAAACACTTCAAGGGAAATTCCTTTTTAA
ACATGTAAAATGCTTTTGTCCAGGAGATCAGAATTGTAACGATGATCTAAAAAAAGCCGATGCCATCGAT
GTAGGAGACGATGGTTCT------ATGCAACATTATATGAAATGCCAT

>KC144104.1 Scolopendra subspinipes dehaani
ATGTTCTACTCACACTTGCTTTTCTTCACTTTTACATTTGCTTGCAGTAGTTCATTAAATAGGAAAACTA
AGCGAGAAATGGACTTAGAAGATATAATTCTGGACACATGCCACCAAAAAGCAGTATGTGCTCACATACA
AATGCATTTAAAAGAAACTTATGTGGACGAATTGTGTAAATGTGGAGGAGGTCAAGAATGTCCTCTACAC
TGGGATCCAAATGATGGTCATTCAATAACTCTAGCTTATAATCAGTGGAAGTTTTGTTCCCCAACATCGC
AAGATTTACCTGTTTGCACTCGAGAACAAACTGCTCGTGAATTCTCCTATGATATG---------AAACC
GGTTTCGAAGAAAGTGCAAATGTTTATGTTCTTTAATTGTTTGTGTCCAGAAAATCACTTTTACGAATTT
TTTAATGAAAGAGAAGAAGAAACGGGAGGAGGGCAATTGGCAATTATTGAAGAA------AGATGCGAAA
AGATGAAACAGTGTGAAAAAACACAAATCTGCCAGAAAATTGAAACACTTCAAGGAAAATTCCTTTTTAA
ACATGTAAAATGCTTTTGTCCAGGAGATCAGAATTGTAACGATGATCTAAAAAAAGCCGATGCAATCGAT
GTAGGAGACGATGGTTCT------GTGCAACATTATATGAAATGCCAT

>KC144090.1 Scolopendra subspinipes dehaani
ATGTTCTACTCACACTTGCTTTTCTTCACTTTTACATTTGCTTGCAGTAGTTCATTAAATAGGAAAACTA
AGCGAGAAATGGACTTAGAAGATATAATTCTGGACACATGCCACCAAAAAGCAGTATGTGCTCACATACA
AATGCATTTAAAAGAAACTTATGTGGACGAATTGTGTAAATGTGGAGGAGGTCAAGAATGTCCTCTACAC
TGGGATCCAAATGATGGTCATTCAATAACTCTAGCTTATAATCAGTGGAAGTTTTGTTCCCCAACATCGC
AAGATTTACCTGTTTGCACTCGAGAACAAACTGCTCGTGAATTCTCCTATGATATG---------AAACC
GGTTTCGAAGAAAGTGCAAATGTTTATGTTCTTTAATTGTTTGTGTCCAGAAAATCACTTTTACGAATTT
TTTAATGAAAGAGAAGAAGAAACGGGAGGAGGGCAATTGGCAATTATTGAAGAA------AGATGCGAAA
AGATGAAACAGTGTGAAAAAACACAAATCTGCCAGAAAATTGAAACACTTCAAGGAAAATTCCTTTTTAA
ACATGTAAAATGCTTTTGTCCAGGAGATCAGAATTGTAACGATGATCTAAAAAAAGCCGATGCAATCGAT
GTAGGAGACGATGGTTCT------GTGCAACATTATATGAAATGCCAT

>KC144802.1 Scolopendra subspinipes dehaani
ATGTTCTACTCACACTTGCTTTTCTTCACTTTTACATTTGCTTGCAGTAGTTCATTAAATAGGAAAACTA
AGCGAGAAATGGACTTAGAAGATATAATTCTGGACACATGCCACCAAAAAGCAGTATGTGCTCACATACA
AATGCATTTAAAAGAAACTTATGTGGACGAATTGTGTAAATGTGGAGGAGGTCAAGAATGTCCTCTACAC
TGGGATCCAAATGATGGTCATTCAATAACTCTAGCTTATAATCAGTGGAAGTTTTGTTCCCCAACATCGC
AGGATTTACCTGTTTGCACTCGAGAACAAACTGCTCGTGAATTCTCCTATGATATG---------AAACC
GGTTTCGAAGAAAGTGCAAATGTTTATGTTCTTTAATTGTTTGTGTCCAGAAAATCACTTTTACGAATTT
TTTAATGAAAGAGAAGAAGAAACGGGAGGAGGGCAATTGGCAATTATTGAAGAA------AGATGCGAAA
AGATGAAACAGTGTGAAAAAACACAAATCTGCCAGAAAATTGAAACACTTCAAGGGAAATTCCTTTTTAA
ACATGTAAAATGCTTTTGTCCAGGAGATCAGAATTGTAACGATGATCTAAAAAAAGCCGATGCAATCGAT
GTAGGAGACGATGGTTCT------GTGCACCATTATATGAAATGCCAT

>KC144483.1 Scolopendra subspinipes dehaani
ATGTTCTACTCACACTTGCTTTTCTTCACTTTTACATTTGCTTGCAGTAGTTCATTAAATAGGAAAACTA
AGCGAGAAATGGACTTAGAAGATATAATTCTGGACACATGCCACCAAAAAGCAGTATGTGCTCACATACA
AATGCATTTAAAAGAAACTTATGTGGACGAATTGTGTAAATGTGGAGGAGGTCAAGAATGTCCTCTACAC
TGGGATCCAAATGATGGTCATTCAATAACTCTAGCTTATAATCAGTGGAAGTTTTGTTCCCCAACATCGC
AAGATTTACCTGTTTGCACTCGAGAACAAACTGCTCGTGAATTCTCCTATGATATG---------AAACC
GGTTTCGAAGAAAGTGCAAATGTTTATGTTCTTTAATTGTTTGTGTCCAGAAAATCACTTTTACGAATTT
TTTAATGAAAGAGAAGAAGAAACGGGAGGAGGGCAATTGGCAATTATTGAAGAA------AGATGCGAAA
AGATGAAACAGTGTGAAAAAACACAAATCTGCCAGAAAATTGAAACACTTCAAGGGAAATTCCTTTTTAA
ACATGTAAAATGCTTTTGTCCAGGAGATCAGAATTGTAACGATGATCTAAAAAAAGCCGATGCAATCGAT
GTAGGAGACGATGGTTCT------GTGCAACATTATATGAAATGCCAT

>KC145102.1 Scolopendra subspinipes dehaani
ATGTTCTACTCACACTTGCTTTTCTTCACTTTTACATTTGCTTGCAGTAGTTCATTAAATAGGAAAACTA
AGCGAGAAATGGACTTAGAAGATATAATTCTGGACACATGCCACCAAAAAGCAGTATGTGCTCACATACA
AATGCATTTAAAAGAAACTTATGTGGACGAATTGTGTAAATGTGGAGGAGGTCAAGAATGTCCTCTACAC
TGGGATCCAAATGATGGTCATTCAATAACTCTAGCTTATAATCAGTGGAAGTTTTGTTCCCCAGCATCGC
AAGATTTACCTGTTTGCACTCGAGAACAAAATGCTCGTGAATTCTCCTATGATATG---------AAACC
GGTTTCAAAGAAAGTGCAAATGTTTATGTTCTTTAATTGTTTGTGTCCAGAAAATCACTTTTACGAATTT
TTTAATGAAAGAGAAGAAGAAACGGGAGGAGGGCAATTGGCAATTATTGAAGAA------AGATGCGAAA
AGATGAAACAGTGTGAAAAAACACAAATCTGCCAGAAAATTGAAACACTTCAAGGGAAATTCCTTTTTAA
ACATGTAAAATGCTTTTGTCCAGGAGATCAGAATTGTAACGATGATCTAAAAAAAGCCGATGCAATCGAT
GTAGGAGACGATGGTTCT------GTGCAACATTATATGAAATGCCAT

>KC144335.1 Scolopendra subspinipes dehaani
ATGTTCTACTCACACTTGCTTTTCTTCACTTTTACATTTGCTTGCAGTAGTTCATTAAATAGGAAAACTA
AGCGAGAAATGGACTTAGAAGATATAATTCTGGACACATGCCACCAAAAAGCAGTATGTGCTCACATACA
AATGCATTTAAAAGAAACTTATGTGGACGAATTGTGTAAATGTGGAGGAGGTCAAGAATGTCCTCTACAC
TGGGATCCAAATGATGGTCATTCAATAACTCTAGCTTATAATCAGTGGATGTTTTGTTCCCCAACATCGC
AAGATTTACCTGTTTGCACTCGAGAACAAACTGCTCGTGAATTCTCCTATGATATG---------AAACC
GGTTTCGAAGAAAGTGCAAATGTTTATGTTCTTTAATTGTTTGTGTCCAGAAAATCACTTTTACGAATTT
TTTAATGAAAGAGAAGAAGAAACGGGAGGAGGGCAATTGGCAATTATTGAAGAA------AGATGCGAAA
AGATGAAACAGTGTGAAAAAACACAAATCTGCCAGAAAATTGAAACACTTCAAGGGAAATTCCTTTTTAA
ACATGTAAAATGCTTTTGTCCAGGAGATCAGAATTGTAACGATGATCTAAAAAAAGCCGATGCAATCGAT
GTAGGAGACGATGGTTCT------GTGCAACATTATATGAAATGCCAT

>KC144251.1 Scolopendra subspinipes dehaani
ATGTTCTACTCACACTTGCTTTTCTTCACTTTTACATTTGCTTGCAGTAGTTCATTAAATAGGAAAACTA
AGCGAGAAATGGACTTAGAAGATATAATTCTGGACACATGCCACCAAAAAGCAGTATGTGCTCACATACA
AATGCATTTAAAAGAAACTTATGTGGACGAATTGTGTAAATGTGGAGGAGGTCAAGAATGTCCTCTACAC
TGGGATCCAAATGATGGTCATTCAATAACTCTAGCTTATAATCAGTGGAAGTTTTGTTCCCCAACATCGC
AAGATTTACCTGTTTGCACTCGAGAACAAACTGCTCGTGAATTCTCCTATGATATG---------AAACC
GGTTTCGAAGAAAGTGCAAATGTTTATGTTCTTTAATTGTTTGTGTCCAGAAAATCACTTTTACGAATTT
TTTAATGAAAGAGAAGAAGAAACGGGAGGAGGGCAATTGGCAATTATTGAAGAA------AGATGCGAAA
AGATGAAACAGTGTGAAAAAACACAAATCTGCCAGAAAATTGAAACACTTCAAGGGAAATTCCTTTTTAA
ACATGTAAAATGCTTTTGTCCAGGAGATCAGAATTGTAACGATGATCTAAAAAAAGCCGATGCAATCGAT
GTAGGAGACGATGGTTCT------GTGCAACATTATATGAAATGCCAT

>KC144193.1 Scolopendra subspinipes dehaani
ATGTTCTACTCACACTTGCTTTTCTTCACTTTTACATTTGCTTGCAGTAGTTCATTAAATAGGAAAACTA
AGCGAGAAATGGACTTAGGAGATATAATTCTGGACACATGCCACCAAAAAGCAGTATGTGCTCACATACA
AATGCATTTAAAAGAAACTTATGTGGACGAATTGTGTAAATGTGGAGGAGGTCAAGAATGTCCTCTACAC
TGGGATCCAAATGATGGTCATTCAATAACTCTAGCTTATAATCAGTGGAAGTTTTGTTCCCCAACATCGC
AAGATTTACCTGTTTGCACTCGAGAACAAACTGCTCGTGAATTCTCCTATGATATG---------AAACC
GGTTTCGAAGAAAGTGCAAATGTTTATGTTCTTTAATTGTTTGTGTCCAGAAAATCACTTTTACGAATTT
TTTAATGAAAGAGAAGAAGAAACGGGAGGAGGGCAATTGGCAATTATTGAAGAA------AGATGCGAAA
AGATGGAACAGTGTGAAAAAACACAAATCTGCCAGAAAATTGAAACACTTCAAGGAAAATTCCTTTTTAA
ACATGTAAAATGCTTTTGTCCAGGAGATCAGAATTGTAACGATGATCTAAAAAAAGCCGATGCAATCGAT
GTAGGAGACGATGGTTCT------GTGCAACATTATATGAAATGCCAT

>KC144442.1 Scolopendra subspinipes dehaani
ATGTTCTACTCACACTTGCTTTTCTTCACTTTTACATTTGCCTGCAGTAGTTCATTAAATAGGAAAACTA
AGCGAGAAATGGACTTAGAAGATATAATTCTGGACACATGCCACCAAAAAGCAGTATGTGCTCACATACA
AATGCATTTAAAAGAAACTTATGTGGACGAATTGTGTAAATGTGGAGGAGGTCAAGAATGTCCTCTACAC
TGGGATCCAAATGATGGTCATTCAATAACTCTAGCTTATAATCAGTGGAAGTTTTGTTCCCCAGCATCGC
AAGATTTACCTGTTTGCACTCGAGAACAAAATGCCCGTGAATTCTCCTATGATATG---------AAACC
GGTTTCAAAGAAAGTGCAAATGTTTATGTTCTTTAATTGTTTGTGTCCAGAAAATCACTTTTACGAATTT
TTTAATGAAAGAGAAGAAGAAACGGGAGGAGGGCAATTGGTAATTATTGAAGAA------AGATGCGAAA
AGATGAAACAGTGTGAAAAA--------------------------------------------------
-------------------------------------AACACAAATCTGCCAGAA---------------
---------------------------------------------AAT

>KC144919.1 Scolopendra subspinipes dehaani
ATGTTCTACTCACACTTGCTTTTCTTCACTTTTACATTTGCTTGCAGTAGTTCATTAAATAGGAAAACTA
AGCGAGAAATGGACTTAGAAGATATAATTCTGGACACATGCCACCAAAAAGCAGTATGTGCTCACATACA
AATGCATTTAAAAGAAACTTATGTGGACGAATTGTGTAAATGTGGAGGAGGTCAAGAATGTCCTCTACAC
TGGGATCCAAATGATGGTCATTCAATAACTCTAGCTTATAATCAGTGGAAGTTTTGTTCCCCAGCATCGC
AAGATTTACCTGTTTGCACTCGAGAACAAAATGCTCGTGAATTCTCCTATGATATG---------AAACC
GGTTTCAAAGAAAGTGCAAATGTTTATGTTCTTTAATTGTTTGTGTCCAGAAAATCACTTTTACGAATTT
TTTAATGAAAGAGAAGAAGAAACGGGAGGAGGGCAATTGGCAATTATTGAAGAA------AGATGCGAAA
AGATGAAACAGTGTGAAAAA--------------------------------------------------
-------------------------------------AACACAAATCTGCCAGAA---------------
---------------------------------------------AAT

>KC144828.1 Scolopendra subspinipes dehaani
ATGTTCTACTCACACTTGCTTTTCTTCACTTTTACATTTGCTTGCAGTAGTTCATTAAATAGGAAAACTA
AGCGAGAAATGGACTTAGAAGATATAATTCTGGACACATGCCACCAAAAAGCAGTATGTGCTCACATACA
AATGCATTTAAAAGAAACTTATGTGGACGAATTGTGTAAATGTGGAGGAGGTCAAGAATGTCCTCTACAC
TGGGATCCAAATGATGGTCATTCAATAACTCTAGCTTATAATCAGTGGAAGTTTTGTTCCCCAGCATCGC
AAGATTTACCTGTTTGCACTCGAGAACAAAATGCTCGTGAATTCTCCTATGATATG---------AAACC
GGTTTCAAAGAAAGTGCAAATGTTTATGTTCTTTAATTGTTTGTGTCCAGAAAATCACTTTTACGAATTT
TTTAATGAAAGAGAAGAAGAAACGGGAGGAGGGCAATTGGCAATTATTGAAGAA------AGATGCGAAA
AGATGAAACAGTGTGAAAAA--------------------------------------------------
-------------------------------------AACACAAATCTGCCAGAA---------------
---------------------------------------------AAT

>GASH01000127 Scolopendra morsitans
ATG-------------------------------------------------------------------
----------------------------------------------------------------------
----------------------------------TGTGAGTGTCCAGGAGAACAAACATGTCCTCTTTCG
TGGGATCCAGATGATGGCAAAACTCTTACAAGGGGAGATGAACAATACAAGTTCTGCTCCAGTCCACCTC
AAGCCTTA---GAATGTAAAGAAAAAGAACTCGTATTCACATCTAAGTTCGAATATGAAGCAAATTCCAA
TCCGAGGAAATTTCTCTCCTACGCCGGTTACATCCACTGTGCGTGCCCAATTGGATTTTCGTATCACCTA
ACCAGAAGAACAAATTCTACGACA------GAGGGCCAAGATTTAGAGACTGTATACTTTTCATGTGAAG
AATATAAAACGTGCGGTACAAACGACACGTGCCACATTATATCCGAAAGCTCAGAGGCGTTTATGATA--
-TACAAAATGTGCAACTGTGATGAAGACCTCAAGTGTCCTACTGATCCTGAAGCAGCTTTTAGGACTGAC
CACATAGAACAAGTTCTTGATTACAACTTGTACAATATGCAATGCCAG

>GASH01000126 Scolopendra morsitans
ATGTTTTTCAAACTCGTTTTAGTTTCAGCTGTTGCTATTCAAGCCTTGTCTATGTCGATATTAAAATCTA
ACGTCAAACGAGATCAG-----------------------------------------------------
----------------------------------------------------------------------
----------------------------------------------------------------------
----------------------------------------------------------------------
----------------------------------------------------------------------
------------------------------------------------------------------AAAC
AGCTTCAACCTTGCCAAGAGAACCAGATATGCCATGAAGTGCCAAACTCAAAGTACGAA---GCGCCTCC
CCTAGTACATTGTTTATGTACCGGAGGTAAACGTTGCCCTATGGATACAAGTCTGGCTCACAAAACTACT
GGATCCGGTGACACCTTGATGTAT---------TTATTTCGGTGTATT

>GASH01000122 Scolopendra morsitans
TAT------------------------CTTTTTCTTGCTGCAGGAGAACTAGTCTCGTCCAATGGA----
-----------------------------TTGCTGAATTGTCCTAGTGAGATAGCCTATGAAGAAATCAC
TCGCCAAGGACAAAAGAGTACAAATACA------TGCAAATGTAAA------------------------
------------------------------------TATGAACCTTACAAATTTTCAACTGCCACAAGCA
AAGAT-----------------------------------------------------------------
----------------------------------------------------------------------
------------------------------------AAAACAACGGTCACTGTTCAATACAAATGCAAAC
AGGTCAGACCCTGCGTTTATGGCCAGAAATGTCAATCCCTTGAAGACGGACCACAGGAGAAAGCTTTGAA
A---ACTCATTGTACTTGTGCGAAAGGCCAACAGTGTCATAGCACTCCTGAACATGCAGACGAATCTAGA
ATCTTCGGTGATACCAAGTATTAT---------AGTTTCGTCTGCGTG

>GASK01000036 Scolopendra alternans
ATGATTAGA---TTCTTCGCATTCGTCCTTTTTTTCGCTACACAAGAATTGATCCTGTGTAATAAT----
-----------------------------CTA---CCGTGCGCCAGTGACATAGCTTACGAAGAAATTAC
TACTCAAGCTGGAACACAGACAAACACC------TGTGATTGCCAA------------------------
------------------------------------ACGGAGACTTACAAATTTTCCACAGGCACAAGTA
CAGAT-----------------------------------------------------------------
----------------------------------------------------------------------
------------------------------------AAACAAACAACTACAGTGAAATACAAATGCAAAA
AAATAAGAGCCTGTGTTTATGCCCAGAAATGCGGATCCTTAGATGTGAAACCAGAAGAGAACGTTTTGAG
T---ACATTCTGTACGTGTGCAGATGGCCAAGTGTGTCATGACACCCCCGAGTATGCGGACGAAACCAGA
ACCTTCGGTGATACCAAGTATCAC---------AGTTTCGTCTGCACA
