# Supplementary material for: The Rise and Fall of an Evolutionary Innovation: Contrasting Strategies of Venom Evolution in Ancient and Young Animals
Source: PLoS Genet. 2015 Oct 22;11(10):e1005596. doi: 10.1371/journal.pgen.1005596 (PMC4619613; doi:10.1371/journal.pgen.1005596)
Supplement: S1 File — The alignments are provided as zipped Fasta files. (ZIP) [file pgen.1005596.s006.zip › Alignments/Centipedes/SLPTX12.fas]

>GASH01000136 Scolopendra morsitans
ATGAAATGTGCGATTGTTACAGTTATTACTTTGTTTATCTGCTCCTTGATATACTCAGTGGAAACTGAAG
AGGAAAATCATCTAGCGATCCCAGAAGATCCTTATCCGACATTACCGCTAAGAAATTATTCCTGCAATAA
CATGGCTTGTCCAATCAAGCACATCTGTGGTTGCATGCCAACTCCTATCACACCAGAGACGCCTTTCAGA
GACCTCGATTGTGGCTGTTATCACGAATTCGATATGATGCCTGTTTGTGCTGAT

>GASH01000137 Scolopendra morsitans
ATGAAATGTGCGATTGTTACAGTTATTACTTTGTTTATCTGCTCCTTGATATACTCAGTAGAAACTGAAG
AGGAAAATCATCTAGCGATCCCAGAAGATCCTTATCCGACATTACCGCTAAGAAATTATTCCTGCAATAA
CATGGCTTGTCCAATCAAGCACATCTGTGGTTGCATGCCAACTCCTATCACACCAGAGACGCCTTTCAGA
GACCTCGATTGTGGCTGTTATCACGAATTCGATATGATGCCTGTTTGTGCTGAT

>GASH01000138 Scolopendra morsitans
ATGAAATGTGCGATTGTTACAGTTATTACTTTGTTTATCTGCTCCTTGATATACTCAGTAGAAACTGAAG
AGGAAAATCATCTAGCGATCCCAGAAGACCCTTTTCCGACATTACCGCTAAGAAATTATTCCTGCAATAA
CATGGCTTGTCCAATCAAGCACATCTGTGGTTGCATGCCAACTCCTATCACACCAGAGACGCCTTTCAGA
GACCTCGATTGTGGCTGTTATCACGAATTCGATATGATGCCTGTTTGTGCTGAT

>GASH01000139 Scolopendra morsitans
ATGAAATGTGTGATTGTTACAGTTATTACTTTGTTTATCTGCTCCTTGATATACTCAGTAGAAACTGAAG
AGGAAAATCATCTAGCGATCCCAGAAGATCCTTATCCGACATTACCGCTAAGAAATTATTCCTGCAATAA
CATGGCTTGTCCAATCAAGCACATCTGTGGTTGCATGCCAACTCCTATCACACCAGAGACGCCTTTCAGA
GACCTCGATTGTGGCTGTTATCACGAATTCGATATGATGCCTGTTTGTGCTGAT

>GASH01000140 Scolopendra morsitans
ATGAAATGTGTGATTGTTACAGTTATTACTTTGTTTATCTGCTCCTTGATATACTCAGTAGAAACTGAAG
AGGAAAATCATCTAGCGATCCCAGAAGACCCTTTTCCGACATTACCGCTAAGAAATTATTCCTGCAATAA
CATGGCTTGTCCAATCAAGCACATCTGTGGTTGCATGCCAACTCCTATCACACCAGAAACGCCTTTCAGA
GACCTCGATTGTGGCTGTTATCACGAATTCGATATGATGCCTGTTTGTGCTGAT

>GASH01000141 Scolopendra morsitans
ATGAAATGTGTGATTGTTACAGTTATTACTTTGTTTATCTACTCCTTGATATACTCAGTAGAAACTGAAG
AGGAAAATCATCTAGCGATCCCAGAAGACCCTTTTCCGACATTACCGCTAAGAAATTATTCCTGCAATAA
CATGGCTTGTCCAATCAAGCACATCTGTGGTTGCATGCCAACTCCTATCACACCAGAAACGCCTTTCAGA
GACCTCGATTGTGGCTGTTATCACGAATTCGATATGATGCCTGTTTGTGCTGAT

>GASK01000039 Scolopendra alternans
ATGAAATATATGATAATTACAGTTGTTATTTTATTTACCTGTGCTTTGATGTTCTGCGAAGAAACAGAAG
AGGAAAACCATCTAGCAATACCGGAGGATCCTTATCCATCATTGCCTCTAAGAAATTATTCCTGCAATAA
TATGGCTTGTCCACTTAAGCATATCTGTGGTTGTATGCCAACTCCCATTACACCAGAAACTCCTTTCAGG
GATCTCGACTGCGGATGTTATCACGAATTCGATATGATGCCTGTTTGTGTC---

>GASI01000119 Ethmostigmus rubripes
ATGAAAGGTTTATTTCTCGTCGTCTTTTTGATGTGGTTCGTTTCTCAGATGAATACGGAAGAAACAGAAG
AATACGTTCAATTTAATGTAATTGAAGATCCTTATCCAAGATTACCTCGCAGGAATTACTCTTGCAGTAC
AATGGCATGTCCTGCTCGACACATCTGTGGCTGTATGCCGACCCCTATAACCCCAGAGACCCCCTATAGG
GATCTCGATTGTGGCTGTTACCACGAATACGACATGATGCCCGTCTGC---GAA

>GASI01000120 Ethmostigmus rubripes
ATGAAAGGTTTATTTCTCGTCGTCTTTTGTATGTGGTTCGTTTCTCAGATGAATACGGAAGAAACAGAAG
AATACGTTCAATTTAATGTAATTGAAGATCCTTATCCAAGATTACCTCGCAGGAATTACTCTTGCAGTAC
AATGGCATGTCCTGCTCGACACATCTGTGGCTGTATGCCGACCCCTATAACCCCAGAGACCCCCTATAGG
GATCTCGATTGTGGCTGTTACCACGAATACGACATGATGCCCGTCTGC---GAA

>GASI01000121 Ethmostigmus rubripes
ATGAAAGGTTTATTTCTCGTCGTCTTTTTGATGTGGTTCGTTTCTCAGATGAATACGGAAGAAACAGAAG
AATACGTTCAATTTAATGTAATTGAAGATCCTTATCCAAGATTACCTCGCAGGAATTACTCTTGCAGTAC
AATGGCATGTCCTGCTCGACACATCTGTGGCTGTATGCCGACCCCTATAACCCACGAGACCCCTACTAGG
AGTCTCGATTGTGGCTGTTACCACGAATACGACATGATGCCGTCCTGC---GAA
