# Supplementary material for: The Rise and Fall of an Evolutionary Innovation: Contrasting Strategies of Venom Evolution in Ancient and Young Animals
Source: PLoS Genet. 2015 Oct 22;11(10):e1005596. doi: 10.1371/journal.pgen.1005596 (PMC4619613; doi:10.1371/journal.pgen.1005596)
Supplement: S1 File — The alignments are provided as zipped Fasta files. (ZIP) [file pgen.1005596.s006.zip › Alignments/Centipedes/SLPTX13.fas]

>GASI01000122 Ethmostigmus rubripes
ATGTCGTGGTCAACGACATTCGTGTTGTGTATGGGGCTTTGCAGCTTGATGAACGGAGCTCTTGCGCAAT
ACGACGAAGGTGCCTCCATAGAAGACTTCGAATTCAGATCAGCATGCACTACCGCTAACAATGTGTGCGA
ACGAATGGCTGACACCTGCTGTCCTGGTCTCCAGTGTATTGGTTGCAACCCTTTAGACCCCGACGATGAT
GGTCACTGCAGTTGCCAG

>GASI01000123 Ethmostigmus rubripes
ATGTCGTGGTCGATGACATTTGTGTTGTGTATGGGGCTTTGCAGCTTGATGAACGGAGCTCTTGCGCAAT
ACGACGAAGGTGCCTCCATAGAAGACTTCGAATTCAGATCAGCATGCACTACCGCTAACAATGTGTGCGA
ACGAATGGCTGACACCTGCTGTCCTGGTCTCCAGTGTATTGGTTGCAACCCTTTAGACCCCGACGATGAT
GGTCACTGCAGTTGCCAG

>GASI01000124 Ethmostigmus rubripes
ATGTCGTGGTCGATGACATTTGTGTTGTGTATGGGGCTTTGCAGCTTGATGAACGGAGCTCTTGCGCAAT
ACGACGAAGGTGCCTCCATAGAAGACTTCGAATTCAGATCAGCATGCACTACCGCTAAACAAATAGTAAA
ACGAATGGCTGACACCTGCTGTCCTGGTCTCCAGTGTATTGGTTGCAACCCTTTAGACCCCGACGATGAT
GGTCACTGCAGTTGCCAG

>GASH01000142 Scolopendra morsitans
ATGGCTTATATTTGTGCA---ACTTTGGCGTTCCTTTTGTGTGTGAATACGGGTATCATTCAAGCTGAAG
ACAAAGAATACGTTAGCTCAGAACATATGGAATTTAGGGAATCTTGCATACCTCAAGATGGCGAGTGTGA
TCGGATGGCTGATGCATGCTGTCCTGGTTTGCAATGTTTGGGTTGTAATCCTTTAGCCGCCCACGACACC
GGACACTGCAAATGCCAA

>GASH01000143 Scolopendra morsitans
ATGGCTTATATTTGTGCACTGACTTTGGCGTTCCTTTTGTGTGTGAATACGGGTATCATTCAAGCT----
--GAAGACAAAGTTAGCTCAGAACATATGGAATTTAGGGAATCTTGCATACCTCAAAATGGCGAGTGTGA
TCGGATGGCTGATGCATGCTGTCCTGGTTTGCAATGTTTGGGTTGTAATCCTTTAGCCGCCCACGACACC
GGACACTGCAAATGTCAA

>GASH01000144 Scolopendra morsitans
ATGGCTTATATTTGCGCATTGACTTTGGCGTTCCTTTTGTGTGTGAATACGGGTATCATTCAAGCTGAAG
ACAAAGAATACGTTAGCTCAGAACATATGGAATTTAGGGAATCTTGCATACCTCAAAATGGCGAGTGTGA
TCGGATGGCTGATGCATGCTGTCCTGGTTTGCAATGTTTGGGTTGTAATCCTTTA---GCCCACGACACC
GAACACTGCAAATGTCAA

>GASK01000040 Scolopendra alternans
ATGGCTTACATTTTTGCACTGATTTTCGCGTTCGTTGTGTGCATTAACACTGATGTTATTCAAGCTGAAG
AGATACAACATGATACTTTAAGAAATATGGAATATAGGTTATCTTGCACACCTAAAAACAGCGAGTGCGA
ACGAATGACTGATATATGTTGTCCAGGTTTCCAATGTTTGGGTTGTAATCCTTATGATAAGAATGACGTT
AATAAGTGCAAATGCCAG

>GASL01000042 Cormocephalus westwoodi
ATGTTTCTTTCGTGTACAGTAATAATGCACTTTCTTTCGTGTACAGTAATACATTGGAAAGGAGCAAATT
TCAAAGAATATTCCTCCCCACAACACGAGGAAAGGCAAAGTGGTTGTATCACAGCTGGTCAAACTTGTGA
TGTACAGAATGATTCCTGTTGTCCCTTGTTAGTATGCCAGGATTGCAAT------GGACCCAATGCTGAT
GAAAACTGTAAATGTAAA

>GASL01000043 Cormocephalus westwoodi
ATGAATAACGTCATTTTTCTTCCCATGATCATTATTTCATGTTTGATGATTCAAACGGCAAAAGCT----
-----GAATGGAATCAACCACAACACGAGGAAAGGCAAAGTGGTTGTATCACAGCTGGTCAAACTTGTGA
TGTACAGAATGATTCCTGTTGTCCCTTGTTAGTATGCCAGGATTGCAAT------GGACCCAATGCTGAT
GAAAACTGTAAATGTAAA
