# Supplementary material for: The Rise and Fall of an Evolutionary Innovation: Contrasting Strategies of Venom Evolution in Ancient and Young Animals
Source: PLoS Genet. 2015 Oct 22;11(10):e1005596. doi: 10.1371/journal.pgen.1005596 (PMC4619613; doi:10.1371/journal.pgen.1005596)
Supplement: S1 File — The alignments are provided as zipped Fasta files. (ZIP) [file pgen.1005596.s006.zip › Alignments/Centipedes/SLPTX15.fas]

>GASH01000148 Scolopendra morsitans
ATGAAAATGAATGTCGTCGTTTTATCAGTTGTTGTTCTTCTGTTATTCATCGCTAATATCCAGCAGACAG
AAGCAAAGGAAGTTAATTTCCCAGCGCCAGGAAAAAAACCTACAAGAGAAGACTGCAAGAAGGCGTGCGC
AAACAAGTACACGAATGGAGTTATGAGCAAAGTTATTGTAGCTAAA---TTGACAGGAAAGAATTGCTAT
TGCAAATACCAAGAAAAT

>GASH01000149 Scolopendra morsitans
ATGAAAATGAATGTCGTCGTTTTATCAGTTGTTGTTCTTCTGTTATTCATCGCTAATATCCAGCAGACAG
AAGCAAAGGAAGTTAATTTCCCAGCGCCAGGAAAAAAACCGACAAGAGAAGACTGCAAGAAGGCGTGCGC
AAACAAGTACACGAATGGAGTTATGAGCAAAGTTATTGTAGCTAAA---TTGACAGGAAAGAATTGCTAT
TGCAAATACCAAGAAAAT

>GASH01000150 Scolopendra morsitans
ATGAAAATGAATGTCGTCGTTTTATCAGTTGTTGTTCTTCTGTTATTCATCGCTAATATCCAGCAGACAG
AAGCAAAGGAAGTTAATTTCCCAGCGCCAGGAAAAAAACCTACAAGAGAAGACTGCAAGAAGGCGTGCGC
AAACAAGTACACGAATGGAGTTATGAGTAAAGTTATTGTAGCTAAA---TTGACAGGAAAGAATTGCTAT
TGCAAATACCAAGAAAAT

>GASH01000151 Scolopendra morsitans
ATGAAAATGAATGTCGTCGTTTTATCAGTTGTTGTTCTTCTGTTATTCATCGCTAATATCCAGCAGACAG
AAGCAACCGAAAGAGTAATTCCAGCGCCAGGAAAA---CCTACAAGAGAAGACTGCAAGAAGGCGTGCGC
AAACAAGTACACGAATGGAGTTATGAGCAAAGTTATTGTAGCTAAA---TTGACAGGAAAGAATTGCTAT
TGCAAATACCAATTCTTT

>KC144976.1 Scolopendra subspinipes dehaani
ATGAAAGTATTTATTGCTGTTTTGTCAATCGCTATCGTCCTGATAATCATAGTTAGTATTCAGGAGACAA
CAGCAGCCGAAACTACATTTGCGGTCCCAAATAAAAAGTTTACGAGAGAAGACTGTAAGAAGGAGTGTGT
TAGAAGATTTACAAATGGAGTTTTGAGCAAAGTTATTATAGCTAAA---CTTAATGGAACAAAATGTTAT
TGTAAATATAAAAATAAA

>KC144272.1 Scolopendra subspinipes dehaani
ATGAAAGTATTTATTGCTGTTTTGTCAATCGCTATCGTCCTGACAATCATAGTTAGTATTCAGGAGACAA
CAGCAGCCGAAACTACATTTGCGGTCCCAAATAAAAAGTTTACGAGAGAAGACTGTAAGAAGGAGTGTGC
TAGAAGATTTACAAATGGAGTTCTGAGCAAAGTTATTATAGCTAAA---CTTACTGGAACAAAATGTTAT
TGTAAATATAAAACTAAA

>KC144973.1 Scolopendra subspinipes dehaani
ATGAAAGTATTTATTGCTGTTTTGTCAATCGCTATCGTCCTGATAATCATAGTTAGTATTCAGGAGACAA
CAGCAGCCGAAACTACATTTGCGGTCCCAAATAAAAAGTTTACGAGAGAAGACTGTAAGAAGGAGTGTGC
TAGAAGATTTACAAATGGAGTTCTGAGCAAAGTTATTATAGCTAAA---CTTACTGGAACAAAATGTTAT
TGTAAATATAAAACTAAA

>GASH01000152 Scolopendra morsitans
ATGAAGTTCTACATCGTCTTTTGCCTCTTTGTCGTCCTACTGATCAATTTCGCTGCTGCTGAAGAGACAG
AA---------GAACCCATACGTCATGCAAAGAAAAATCCAAGTGAAGGCGAGTGCAAGAAGGCCTGTGC
TGATGCCTTTGCCAATGGCGACCAGTCAAAGATTGCAAAAGCAGAAAATTTCAAAGATTATTACTGCAAC
TGTCATATTATAATCCAC

>GASH01000153 Scolopendra morsitans
ATGAAGTTCTACATCGTCTTTTGCCTCTTTGTCGTCCTACTGATCAATTTCGCTGCTGCTGAAGAGACTG
AA---------GAACCCATACGTCATGCAAAGAAAAATCCAAGTGAAGGCGAGTGCAAGAAGGCCTGTGC
TGATGCCTTTGCCAATGGCGACCAGTCAAAGATTGCAAAAGCAGAAAATTTCAAAGATTATTACTGCAAC
TGTCATATTATAATCCAC

>GASH01000154 Scolopendra morsitans
ATGAAGTTCTACATCGTCCTTTGCCTCTTTGTCGTCCTACTGATCAATTTCGCTGCTGCTGAAGAGACTG
AA---------GAACCCATACGTCATGCAAAGAAAAATCCAAGTGAAGGCGAGTGCAAGAAGGCCTGTGC
TGATGCCTTTGCCAATGGCGACCAGTCAAAGATTGCAAAAGCAGAAAATTTCAAAGATTATTACTGCAAC
TGTCATATTATAATCCAC

>GASK01000042 Scolopendra alternans
ATGAAGTTCCATATAATATTTTGTCTCCTTGCTGCTCTAATGATGACTTCTGCTTTTGCTGAAGTGACTG
TA---------GAACCCCTCCGTCACAGTAACAAAAATCCCACTGAAAGCGAATGCAAGAATGCTTGTGC
TGATGCCTATGCCAAAGGAGACCAATCCAGAATTCCAGAGGCACATAACTTCAGAGATTATTACTGCAAC
TGTCACATTACAGTACAG

>KC144115.1 Scolopendra subspinipes dehaani
ATGAAGTTCCATTTAATCTTTTGTCTTCTTGCTGCTCTAATGATGACTTCTGCTTTTGCTGAAGTGACTG
TA---------GAACCCCTCCGTCACAGTAACAAAAATCCCACTGAAAGCGAATGCAAGAAAGCTTGTGC
CGATGCCTATGCCAAAGGAGACCAATCAAAAATTCCAGAGGCACATAACTTCAGAGATTATTACTGCAAC
TGTCACGTTATAGTACAG

>KC144793.1 Scolopendra subspinipes dehaani
ATGAAGTTCCATATAATCTTTTGTCTTCTTGCTGCTCTAATGATGACTTCTGCTTTTGCTGAAGTGACTG
TA---------GAACCCCTCCGTCACAGTAACAAAAATCCCACTGAAAGCGAATGCAAGAAAGCTTGTGC
CGATGCCTATGCCAAAGGAGACCAATCAAAAATTCCAGAGGCACATAACTTCAGAGATTATTACTGCAAC
TGTCACGTTATAGTACAG

>KC144364.1 Scolopendra subspinipes dehaani
ATGAAGTTCCATATAATCTTTTGTCTTCTTGCTGCTCTAATGATGACTTCTGCATTTGTTGAAGTGACTG
TA---------GAACCCCTCCGTCACAGTAACAAAAATCCCACTGAAAGCGAATGCAAGAAAGCTTGTGC
CGATGCCTATGCCAAAGGAGACCAATCAAAAATTCCAGAGGCACATAACTTCAGAGATTATTACTGCAAC
TGTCACGTTATAGTACAG

>KC144588.1 Scolopendra subspinipes dehaani
ATGAAGTTCCATATAATCTTTTGTCTTCTTGCTGCTCTAATGATGGCTTCTGCTTTTGCTGAAGTGACTG
TA---------GAACCCCTCCGTCACAGTAACAAAAATCCCACTGAAAGCGAATGCAAGAAAGCTTGTGC
CGATGCCTATGCCAAAGGAGACCAATCAAAAATTCCAGAGGCACATAACTTCAGAGGTTATTACTGCAAC
TGTCACGTTATAGTACAG

>KC144400.1 Scolopendra subspinipes dehaani
ATGAAGTTCCATTTAATCTTTTGTCTTCTTGCTGCTCTAATGATGACTTCTGCTTTTGCTGAAGTGACTG
TA---------GAACCCCTCCGTCACAGTAACAAAAATCCCACTGAAAGCGAATGCAAGAAAGCTTGTGC
TGATGCCTATGCCAAAGGAGACCAATCAAGAATTCCAGAGGCACATAACTTCAGAGATTATTACTGTAAC
TGTCACGTTATAGTACAG

>KC144464.1 Scolopendra subspinipes dehaani
ATGAAGTTCCATATAATCTTTTGTCTTCTTGCTGCTCTAATGATGACTTCTGCTTTTGCTGAAGTGACTG
TA---------GAACCCCTCCGTCACGGTAACAAAAATCCCACTGAAAGCGAATGCAAGAAAGCTTGTGC
CGATGCCTATGCCAAAGGAGACCAATCAAAAATTCCAGAGGCACATAACTTCAGAGATTATTACTGCAAC
TGTCACGTTATAGTACAG

>GASH01000155 Scolopendra morsitans
ATGGAAAGAAAAGTTTTTCTCTTGCTTTTTGTGATTGTTCTTTTGACTCTGCCTGGTTTCATGTCGGCTG
CG------AAGAAAGAGATACCATATAAAAGACAGAAACCAAAGAAAAGCCAATGTATAGAAGCCTGTGC
CAATGCCCTTACAAATGGCGACAAAAGCAAAATAACAGATGTGAAA---TCAAGATTCTATAAATGCATT
TGTTATTATAATCCA---

>KC144101.1 Scolopendra subspinipes dehaani
ATGGAGGGAAAAATTATTTTCATCTGTTTTCTTGTTGTTCTTTTGACACTTCCTGAATTAATTTCATCTG
AAGTTATCAGAAAAGAAATTCCGTATAAAAAAAGAAAACCTTATAAAAGTGAGTGTAGGAAGGCCTGTGC
AACCGCATTTACGGGTGGAGATGAAAGCAGAATAAAAGATGTAAAG---CCTGGATTCTTTAAGTGTTCT
TGTTATTATTCCTCTGGA

>GASI01000126 Ethmostigmus rubripes
ATGAACAAAGGCGTTGTGTTAACATTATTTCTTGTGGTCTCCATGGCCATCGTCATCTCCAGCACAAAGG
AGAAGCAAAAGAAATATGTCGACTTTAAGGATAGAAAACCATGGAAGGAAGAGTGCTTTGAGACTTGTGC
CAGGACATTTACTAATGGAGACCAGAGTAAAGTTTCCGAGGTTGTG---CCTGATTACTTCAAATGTATA
TGT---TATGTACTTATA

>KC145039.1 Scolopendra subspinipes dehaani
ATGGAGAAAAAAATTATTTTCCTGGTTGTCCTTGTTGCGCTTTTGGCACTTCCGGAATTCATTTCATCTG
AAGTTATTAAAAGAGATATTCCATATAAAAAAAGAAAACCTTATAAAAGTGAGTGTTTGAAGGCCTGCGC
AGCTGCTTTCACAGGTGGAGATGAAAGTAGAATACAAGAAGGGAAA---CCTGGGTTCTTTAAATGTACC
TGTTATTATACCACTGGT

>KC144953.1 Scolopendra subspinipes dehaani
ATGGAGAAAAAAATTATTTTCCTGGTTGTCCTTGTTGCGCTTTTGGCACTTCCGGAATTCATTTCATCTG
AAGTTATTAAAAGAGATATTCCATATAAAAAAAGAAAACCTTATAAAAGTGAGGGTTTGAAGGCTTGCGC
AGCGGCTTTCACAGGTGGAGATGAAAGTAGAATACAAGAAGGGAAA---CCTGGGTTCTTCAAATGTACC
TGTTATTATACCACTGGT

>KC144826.1 Scolopendra subspinipes dehaani
ATGGAGAAAAAAATTATTTTTCTGGTTGTCCGTGTTGGGCTTTTGGCACTTCCGGAATTCATTTCATCTG
AAGTTATTAAAAGAGATATTCCATATAAAAAAAGAAAACCTTATAAAAGTGAGGGTTTGAAGGCTTGCGC
AGTGGCTTTCACAGGTGGAGATGAAAGTAGAATACAAGAAGGGAAA---CCTGGGTTCTTCAAATGTACC
TGTTATTATACCACTGGT

>KC145003.1 Scolopendra subspinipes dehaani
ATGGAAAAAAAAATTATTTTCCTCTGTTTCCTCGTTGCTCTATTGACTTTCCCTGAATTTATTTCGTCTG
AAGTTATTAGAGATTCTGTTATTCATGATGAAGAAAAAGCTAATAGAAGTTACTGTATAAAGACCTGTGC
AACCGAATTTACGGGTGGAGATGAAAGTAGAATAAAAGATGTAAGG---CCGAGACACTATAAGTGTGTT
TGTTGGTATTATTCTGAT

>KC145006.1 Scolopendra subspinipes dehaani
ATGGAAAAAAAAATTATTTTCCTCTGTTTCCTCGTTGCTCTATTGACTTTCCCTGAATTTATTTCGTCTG
AAGTTATTAGAGATTCTGTTATTCATGATGAAGAAAAAGCTAATAGAAGTTACTGTATAAAGACCTGTGC
AACCGAATTTACGGGTGGAGATGAAAGTAGAATAAAAGATGTAAGG---CCGAGACACTATAAGTGTGTT
TGTTGGTATTATTCTGAT

>GASK01000043 Scolopendra alternans
------ATGAAAATATCATATTTGGGTCTCTTTCTCATAATAACTTCATGTGTTATTTCTTCTGGATCAA
CGATTTGGAGAGAAAGTGTCCGATTTCAGAAAAAGGAACCAACGCACAAGTTTTGTGAAACGTCATGCAA
GGAA------AAAGCTTCTGCTGATGAAGCAATTTACGAACATAGTTACAAGGATTCATCAAGATGTTAT
TGTGGATATCCCTCAGAT

>GASK01000044 Scolopendra alternans
ATGAAAATG------GTGTATTTGGGTCTCTTTCTCATAATAACTTCATGTGTTATTTCTTCTGGAAATT
TAATTTGGGTAGATACTATCCGAGTTAAAGAC------CCCACAAACGAGCTTTGTCAAAAGAAATGCGA
GGAAACGTTTACCGGTAGAATA------ACTGTAAAACATGGTTATGCTTCTTCAGAACGTCGCTGTGCT
TGTCCATATCCGTCAGAT

>KC144556.1 Scolopendra subspinipes dehaani
ATGAAAATG------GTGTATTTGGGTCTCTTTCTCATAATAACTTCATGTGTTATTTCTTCTGGAAATT
TAATTTGGGCAGATTCTATCCGTCTTAAAGATAAGAATCCTACGCACGAGTTTTGTAAAAAGAAATGCGA
GGAA------AAAAATACCGATAGAATAACCGTACAACATGGTTTTCATTCTTCAGATTATCGCTGTACT
TGTCCATATCAGTCAGAT

>GASH01000156 Scolopendra morsitans
ATGAAAGTTTTGATTTTATTGATTTTGACTGTTGCTTATGTTTCGTGTTCAAAGGAGTATAAAGAATGCG
AA---GCGACCATCGGCGTACAAACGAAGAGATTAAATCCCTCTAATGAAGTCTGTAAAGAACGATGCCA
AGAAATCATTATAAAATCCGATAAGTGGTGGTTTCACAGAGCTTTGCGCATTGATGACCATAACTGTGAT
TGCAAGTACTTAATGAAC
