# Supplementary material for: The Rise and Fall of an Evolutionary Innovation: Contrasting Strategies of Venom Evolution in Ancient and Young Animals
Source: PLoS Genet. 2015 Oct 22;11(10):e1005596. doi: 10.1371/journal.pgen.1005596 (PMC4619613; doi:10.1371/journal.pgen.1005596)
Supplement: S1 File — The alignments are provided as zipped Fasta files. (ZIP) [file pgen.1005596.s006.zip › Alignments/Centipedes/SLPTX16.fas]

>KC144377.1 Scolopendra subspinipes dehaani
ATGACAACATCAGCAACAGTTATCATTATGGTTTTGTGTGTGGGATCCTTGGTCATTTTCAGCGAGGGAA
GCATTGGATTTGAACTT---GTCACTCCTTTGCCTGGTAAACCTGATGAATGTCCAGTTGAAGACGGGAG
GACTTTGGCAATTGGACAAACAGAACAAGTTCCTGGACAATGTGAAGAAAGAACATGTATTAAAATGGAT
GATCAATTATATTTT---GAATTAGCTGGTTGTGGAATTTCTGAAGCTGGCCCGGGATGCGAAATGTTTG
AAAGTGCGGAAACTTACCCTGAGTGTTGTCCTGAAATCAAGTGTAAT------

>GASI01000135 Ethmostigmus rubripes
ATGAACACCGTGTCTGTGGTTCAGTTCCTGGCCGTCGGTTGCGCCGTCTTCGTCTTGTACGGCCGAGGTG
TTTTCGCTGCCGAAGGTAAGAAGGCCGGACAGCACAAGGACGCTGAATTGTGTCTCGGTTCGGACGGGCT
GGGCCATCGCCTCGACGAGTTCTGGTACAACGACGACATGTGTCAACGCTTCCTGTGTTTCAAGGACGAC
GAGGGCATCATGTACGAACAGATCGCTAATTGTCCGATCGCGATCGCCGAAGGTGACTGCACACTGAAGC
CGGGGAAGGGCCACTACCCAGACTGTTGCCCCGCCGTCGAATGCCCCCCTGAG

>GASI01000136 Ethmostigmus rubripes
ATGAACACCGTGTCTGTGGTTCAGTTCCTGGCCGTCGGTTGCGCCGTCTTTCGCTTGTACGGCCGAGGTG
TTTTCGCTGCCGAAGGTAAGAAGGCCGGACAGCACAAGGACGCTGAATTGTGTCTCGGTTCGGACGGGCT
GGGCCATCGCCTCGACGAGTTCTGGTACAACGACGACATGTGTCAACGCTTCCTGTGTTTCAAGGACGAC
GAGGGCATCATGTACGAACAGATCGCTAATTGTCCGATCGCGATCGCCGAAGGTGACTGCACACTGAAGC
CGGGGAAGGGCCACTACCCAGACTGTTGCCCCGCCGTCGAATGCCCCCCTGAG

>GASI01000137 Ethmostigmus rubripes
ATGAACACCGTGTCTGTGGTTCAGTTCCTGGCCGTCGGTTGCGCCGCCTTCGTCCTGTACGGCCGAGGCG
TTTTCGCTGCCGAAGGTAAGAAGGCCGGACAGCACAAGGACGCTGAATTGTGTCTCGGTTCGGACGGGCT
GGGCCATCTCCTCGACGAGTTCTGGTACAACGACGACATGTGTCAACGCTTCCTGTGTTTCAAGGACGAC
GAGGGCATCATGTACGAACAGATCGCCAATTGTCCGATCGCGATCGCCGAAGGTGACTGCACACTGAAGC
CGGGGAAGGGCCACTACCCAGACTGTTGCCCCGCCGTCGAATGCCCCCCTGAG

>GASI01000138 Ethmostigmus rubripes
ATGAACACCGTGTCTGTGGTTCAGTTCCTGGCCGTCGTTTGTGCCGTCTTCGTCTTGTACGGCCGAGGTG
TTTTCGCTGCCGAAGGTAAGAAGGCCGGACAGCACAAGGACGCTGAATTGTGTCTCGGTTCGGACGGGCT
GGGCCATCGCCTCGACGAGTTCTGGTACAACGACGACATGTGTCAACGCTTCCTGTGTTTCAAGGACGAC
GAGGGCATCATGTACGAACAGATCGCCAATTGTCCGATCGCGATCGCCGAAGGTGACTGCACACTGAAGC
CGGGGAAGGGCCACTACCCAGACTGTTGCCCCGCCGTCGAATGCCCCCCTGAG

>GASI01000139 Ethmostigmus rubripes
ATGAACACCGTGTCTGTGGTTCAGTTCCTGGCCGTCGTTTGCGCCGTCTTCGTCTTGTACGGCCGAGGTG
TTTTGGCTGCCGAAGGTAAGAAGGCCGGACAGCACAAGGACGCTGAATTGTGTCTCGGTTCGGACGGGCT
GGGCCATCGCCTCGACGAGTTCTGGTACAACGACGACATGTGTCAACGCTTCCTGTGTTTCAAGGACGAC
GAGGGCATCATGTACGAACAGATCGCTAATTGTCCGATCGCGATCGCCGAAGGTGACTGCACACTGAAGC
CGGGGAAGGGCCACTACCCAGACTGTTGCCCCGCCGTCGAATGCCCCCCTGAG

>GASI01000140 Ethmostigmus rubripes
ATGAACACCGTGTCTGTGGTTCAGTTCCTGGCCGTCGGTTGCGCCGTCTTCGTCTTGTACGGCCGAGGTG
TTTTCGCTGCCGAAGGTAAGAAGGCCGGACAGCACAAGGACGCTGAATTGTGTCTCGGTTCGGACGGGCT
GGGCCATCGCCTCGACGAGTTCTGGTACAACGACGACATGTGTCAACGCTTCCTGTGTTTCAAGGACGAC
GAGGGCATCATGTACGAACAGATCGCCAATTGTCCGATCGCGATCGCCGAAGGTGACTGCACACTGAAGC
CGGGGAAGGGCCACTACCCAGACTGTTCGCCCCGCCGTCGAATCGCCCCCCTG

>GASI01000141 Ethmostigmus rubripes
ATGAACACCGTGTCTGTGGTTCAGTTCCTGGCCGTCGGTTGCGCCGTCTTCGTCTTGTACGGCCGAGGTG
TTTTCGCTGCCGAAGGTAAGAAGGCCGGACAGCACAAGGACGCTGAATTGTGTCTCGGTTCGGACGGGCT
GGGCCATCGCCTCGACGAGTTCTGGTACAACGACGACATGTGTCAACGCTTCCTGTGTTTCAAGGACGAC
GAGGGCATCATGTACGAACAGATCGCTAATTGTCCGATCGCGATCGCCGAAGGTGACTGCACACTGAAGC
CGGGAAGGGCCACTACCCAGACTGTTCGCCCCGCCGTCGAATCGCCCCCC---

>GASI01000142 Ethmostigmus rubripes
ATGAACACCGTGTCTGTGGTTCAGTTCCTGGCCGTCGGTTGCGCCGTCTTCGTCTTGTACGGCCGAGGTG
TTTTCGCTGCCGAAGGTAAGAAGGCCGGACAGCACAAGGACGCTGAATTGTGTCTCGGTTCGGACGGGCT
GGGCCATCGCCTCGACGAGTTCTGGTACAACGACGACATGTGTCAACGCTTCCTGTGTTTTCAA------
----------------------------------------------------------------------
--GGACGAGGGCATCATGTACGAACAGATCGCCAATTGTCCGATCGCGATCGC

>GASI01000143 Ethmostigmus rubripes
ATGAACACCGTGTCTGTGGTTCAGTTCCTGGCCGTCGTTTGTGCCGTCTTCGTCTTGTACGGCCGAGGTG
TTTTCGCTGCCGAAGGTAAGAAGGCCGGACAGCACAAGGACGCTGAATTGTGTCTCGGTTCGGACGGGCT
GGGCCATCGCCTCGACGAGTTCTGGTACAACGACGACATGTGTCAACGCTTCCTGTGTTTTCAA------
----------------------------------------------------------------------
--GGACGAGGGCATCATGTACGAACAGATCGCCAATTGTCCGATCGCGATCGC

>GASI01000134 Ethmostigmus rubripes
ATGAACACCGTGTCTGTGGTTCAGTTCCTGGCCGTCGGTTGCGCCGTCTTCGTCTTGTACGGCCGAGGTG
TTTTCGCTGCCGAAGGTAAGAAGGCCGGACAGCACAAGGACGCTGAATTGTGTCTCGGTTCGGACGGGCT
GGGCCATCGCCTCGACGAGTTCTGGTACAACGACGACATGTGTCAACGCTTCCTGTGTTTCAAGGACGAC
GAGGGCATCATGTACGAACAGATCGCTAATTGTCCGATCGCGATCGCCGAAGGTGACTGCACACTGAAGC
CGGGGAAGGGCCACTACCCAGACTGTTGCCCCGCCGTCGAATGCCCCCCTGAG

>GASL01000045 Cormocephalus westwoodi
ATGAACGCAGTTTTCATAGTCTTTCTCTCTGCCATT---------------TTGTCATATCCACATGAAA
GTTTTGCAGAAGAACTA------GCGACGAAACATAAACATGTTGAACATTGCCTGGGGTCGGATGGT--
-GGACATCCACTGAATGAATTCTGGTACGATGATGGTATGTGCCAGAGATTCTACTGTTTCAGGGATGAT
GAAGGCATTATATATGAACAAATTACTAATTGTCCAATAGCCATTGCCGAAGGTGATTGCAAAATCAACC
CCGGAGCAGGAAGTTATCCCGATTGTTGTCCAACTGTTATTTGTCCTGATTCT

>GASH01000160 Scolopendra morsitans
ATG---------------AACTTGTTTTTGGTTTTGTTTGTCTTTTCATTCGTCAGCCAA---------T
TCTTTGCAGTAGAGGCT---GGGGGACGAAAACATAAACACCAAGAAGTTTGTATTGGATCAGATGGAAA
AGGGCACCAACTAAATCAGTTCTGGTATGATAACGGTAACTGTCGAAGATTCTACTGCTATAAAGACGAA
GATGGACTTGTGATTGAGCAAACCACTAATTGTGAATTAGCCGTTGCTGAAAACGACTGCAGAATCAAGC
CAGGAGCTGGAAGATATCCAGATTGTTGCCCAAGCGTCGAATGTCCTCAGGAA

>GASH01000161 Scolopendra morsitans
ATGAACTTGTTTTTGGTTTTGTTTGTCTTTTCATTCTCTGTCAGCCAATTC-------------------
--TTTGCAGTAGAGGCT---GGGGGACGAAAACATAAACACCAAGAAGTTTGTATTGGATCAGATGGAAA
AGGGCACCAATTAAATCAGTTCTGGTATGATAACGGTAACTGTCGAAGATTCTACTGCTATAAAGACGAA
GATGGACTTGTGATTGAGCAAACCACTAATTGTGAATTAGCCGTTGCTGAAAACGACTGCAGAATCAAGC
CAGGAGCTGGAAGATATCCAGATTGTTGCCCAAGCGTCGAATGTCCTCAGGAA

>GASH01000162 Scolopendra morsitans
ATGAACTTGTTTTTGGTTTTGTTTGTCTTTTCATTCTCTGTCAGCCAATTC-------------------
--TTTGCAGTAGAGGCT---GGGGGACGAAAACATAAACACCAAGAAGTTTGTATTGGATCAGATGGAAA
AGGGCACCAACTAAATCAGTTCTGGTATGATAACGGTAACTGTCGAAGATTCTACTGCTATAAAGACGAA
GATGGACTTGTGATTGAGCAAACCACTAATTGTGAATTAGCCGTTGCTGAAAACGACTGCAAAATCAAGC
CAGGAGCTGGAAGATATCCAGATTGTTGCCCAAGCGTCGAATGTCCTCAGGAA

>GASI01000144 Ethmostigmus rubripes
ATGACTTCAACAAGGAAGCTTAGCGTATCCTGTCTCATCGTTTTCATG---GTTTCATCTTTGATTGCGG
TATCCTCTGGATGGCTTTCCATCGGGAAAATCGCCATTAAAGATGGAAAATGTGATCCGAAGAATGGAAA
CCTGTATGCAATTGGAGAAAAGTGGTACAATGACGAAGACTGTTTTGAAATTACTTGTATTCAAGGTGAT
AAAGGATCAGTGGCCCAGCAAGTGGCCAGCTGTCCTGTCCATGCAGTGAAACCGGGTTGCGAACTGGTAT
TTCCTGGAGGCACTTATCCAAAGTGTTGTCCTTATTACGAATGTCCTAACTCG

>GASI01000145 Ethmostigmus rubripes
ATGACTTCAACAAGGAAGCTTAGCGTATCCTGTCTCATCGTTTTCATG---GTTTCATCTTTGATTGCGG
TATCCTCTGGATGGCTTTCCATCGGGAAAATCGCCATTAAAGATGGAAAATGTGATCCGAAGAATGGAAA
TCTGTATGCAATTGGAGAAAAGTGGTACAATGACGAAGACTGTTTTGAAATTACTTGTATTCAAGGTGAT
AAAGGATCAGTGGCCCAGCAAGTGGCCAGCTGTCCTGTCCATGCAGTGAAACCGGGTTGCGAACTGGTAT
TTCCTGGAGGCACTTATCCAAAGTGTTGTCCTTATTACGAATGTCCTAACTCG

>GASI01000146 Ethmostigmus rubripes
ATGACTTCAACAAGGAAGCTTAGCGTATCCTGTCTCATCGTTTTCATG---GTTTCATCTTTGATTGCGG
TATCCTCTGGATGGCTTTCCATCGGGAAAATCGCCATTAAAGATGGAAAATGTGATCCGAAGAATGGAAA
CCTGTATGCAATTGGAGAAAAGTGGTACAATGACGAAGACTGTTTTGAAATTACTTGTATTCAAGGTGAT
AAAGGATCAGTGGCCCAGCAAGTGGCCAGCTGTCCTGTCCATGCAGTGAAACCAGGTTGCGAACTGGTAT
TTCCTGGAGGCACTTATCCAAAGTGTTGTCCTTATTACGAATGTCCTAACTCG

>GASI01000147 Ethmostigmus rubripes
ATGACTTCAACAAGGAAGCTTAGCGTATCCTGTCTCATCGTTTTCATG---GTTTCATCTTTGATTGCGG
TATCCTCTGGATGGCTTTCCATCGGGAAAATCGCCATTAAAGATGGAAAATGTGATCCGAAGAATGGAAA
ACTGTATGCAATTGGAGAAAAGTGGTACAATGACGAAGACTGTTTTGAAATTACTTGTATTCAAGGTGAT
AAAGGATCAGTGGCCCAGCAAGTGGCCAGCTGTCCTGTCCATGCAGTGAAACCGGGTTGCGAACTGGTTT
TTCCTGGAGGCACTTATCCAAAGTGTTGTCCTTATTACGAATGTCCTAACTCG

>GASI01000151 Ethmostigmus rubripes
ATGACTTCAACAAGGAAGCTTAGCGTATCCTGTCTCATCGTTTTCATG---GTTTCATCTTTGATTGCGG
TATCCTCTGGATGGCTTTCCATCGGGAAAATCGCCATTAAAGATGGAAAATGTGATCCGAAGAATGGAAA
CCTGTATGCAATTGGAGAAAAGTGGTACAATGACGAAGACTGTTTTGAAATTACTTGTGTTCAAGGTGAT
AAAGGATCAGTGGCCCAGCAAGTAGCCAGCTGTCCTGTCCATGCAGTGAAACCGGGTTGCGAACTGGTAT
TTCCTGGAGGCACTTATCCAAAGTGTTGTCCTTATTACGAATGTCCTAACTCG

>GASI01000152 Ethmostigmus rubripes
ATGACTTCAACAAGGAAGCTTAGCGTATCCTGTCTCATCGTTTTCATG---GTTTCATCTTTGATTGCGG
TATCCTCTGGATGGCTTTCCATCGGGAAAATCGCCATTAAAGATGGAAAATGTGATCCGAAGAATGGAAA
TCTGTATGCAATTGGAGAAAAGTGGTACAATGACGAAGACTGTTTTGAAATTACTTGTGTTCAAGGTGAT
AAAGGATCAGTGGCCCAGCAAGTGGCCAGCTGTCCTGTCCATGCAGTGAAACCGGGTTGCGAACTGGTAT
TTCCTGGAGGCACTTATCCAAAGTGTTGTCCTTATTACGAATGTCCTAACTCG

>GASI01000154 Ethmostigmus rubripes
ATGACTTCAACAAGGAAGCTTAGCGTATCCTGTCTCATCGTTTTCATG---GTTTCATCTTTGATTGCGG
TATCCTCTGGATGGCTTAGTACGGGAAAATCGCCATTAAAGATAGGAAAATGTGATCCGAAGAATGGAAA
CCTGTATGCAATTGGAAGAAAGTGGTACAATGACGAAGACTGTTTTGAAATTACTTGTATTCAAGGTGAT
AAAGGATCAGTGGCCCAGCAAGTGGCCAGCTGTCCTGTCCATGCAGTGAAACCGGGTTGCGAACTGGTAT
TTCCTGGAGGCACTTATCCAAAGTGTTGTCCTTATTACGAATGTCCTAACTCG

>GASI01000148 Ethmostigmus rubripes
ATGACTTTCAACAAGGAAGCTTTAGCGTATCCTGTCTCATCGTTTTTCATGGTTTCATCTTTGATTGCGG
TATCCTCTGGATGGCTTTCCATCGGGAAAATCGCCATTAAAGATGGAAAATGTGATCCGAAGAATGGAAA
CCTGTATGCAATTGGAGAAAAGTGGTACAATGACGAAGACTGTTTTGAAATTACTTGTATTCAAGGTGAT
AAAGGATCAGTGGCCCAGCAAGTGGCCAGCTGTCCTGTCCATGCAGTGAAACCGGGTTGCGAACTGGTAT
TTCCTGGAGGCACTTATCCAAAGTGTTGTCCTTATTACGAATGTCCTAACTCG

>GASI01000149 Ethmostigmus rubripes
ATG------------------------------------------------GTTTCATCTTTGATTGCGG
TATCCTCTGGATGGCTTTCCATCGGGAAAATCGCCATTAAAGATGGAAAATGTGATCCGAAGAATGGAAA
CCTGTATGCAATTGGAGAAAAGTGGTACAATGACGAAGACTGTTTTGAAATTACTTGTATTCAAGGTGAT
AAAGGATCAGTGGCCCAGCAAGTGGCCAGCTGTCCTGTCCATGCAGTGAAACCGGGTTGCGAACTGGTAT
TTCCTGGAGGCACTTATCCAAAGTGTTGTCCTTATTACGAATGTCCTAACTCG

>GASI01000150 Ethmostigmus rubripes
ATG------------------------------------------------GTTTCATCTTTGATTGCGG
TATCCTCTGGATGGCTTTCCATCGGGAAAATCGCCATTAAAGATGGAAAATGTGATCCGAAGAATGGAAA
TCTGTATGCAATTGGAGAAAAGTGGTACAATGACGAAGACTGTTTTGAAATTACTTGTATTCAAGGTGAT
AAAGGATCAGTGGCCCAGCAAGTGGCCAGCTGTCCTGTCCATGCAGTGAAACCGGGTTGCGAACTGGTAT
TTCCTGGAGGCACTTATCCAAAGTGTTGTCCTTATTACGAATGTCCTAACTCG

>GASI01000153 Ethmostigmus rubripes
ATG------------------------------------------------GTTTCATCTTTGATTGCGG
TATCCTCTGGATGGCTTTCCATCGGGAAAATCGCCATTAAAGATGGAAAATGTGATCCGAAGAATGGAAA
CCTGTATGCAATTGGAGAAAAGTGGTACAATGACGAAGACTGTTTTGAAATTACTTGTGTTCAAGGTGAT
AAAGGATCAGTGGCCCAGCAAGTAGCCAGCTGTCCTGTCCATGCAGTGAAACCGGGTTGCGAACTGGTAT
TTCCTGTAGGCACTTATCCAAAGTGTTGTCCTTATTACGAATGTCCTAACTCG

>GASI01000155 Ethmostigmus rubripes
ATG---------------GTTTCGTATCTTTGTATGTCG------------------------------G
TATCCTCTGGATGGCTTTCCATCGGGAAAATCGCCATTAAAGATGGAAAATGTGATCCGAAGAATGGAAA
CCTGTATGCAATTGGAGAAAAGTGGTACAATGACGAAGACTGTTTTGAAATTACTTGTATTCAAGGTGAT
AAAGGATCAGTGGCCCAGCAAGTGGCCAGCTGTCCTGTCCATGCAGTGAAACCGGGTTGCGAACTGGTAT
TTCCTGGAGGCACTTATCCAAAGTGTTGTCCTTATTACGAATGTCCTAAACTC

>GASH01000163 Scolopendra morsitans
ATGGCCAAACCTAATCATTTGTTTGTGACAGTAACTTTTATTTTCGGCTTTGCTGTGTGTATTGTCCAAA
TA---TCTGCTTGG---TCTATTGGAAAAATAGCGATAAAAGATGGTAAATGTGACCCTAAAAATGGAAA
ATTATACAGTATTGGTGAAAAGTGGCATAATAACGAAGACTGTTTTGAAATCACTTGCATTCAAGGAAAC
AAAGGGACGGTTGCTCAGCAAGTAACAAGTTGCCCAGTCCATGCAATGAAAACTGGATGTAAATTGAAGT
TTCCCAAAGGCGAATTTCCGAATTGTTGTCCGTTTTACGATTGTTCTAAAAAT

>GASH01000164 Scolopendra morsitans
ATGTGTGCCAAACCTAATCATTTGTTTGTGACAGTATTTATTTTCGGCTTTGCTGTGTGTATTGTCCAAA
TA---TCTGCTTGG---TCTATTGGAAAAATAGCGATAAAGGATGGTAAATGTGACCCTAAAAATGGAAA
ATTATACAGTATTGGTGAAAAGTGGCATAATAACGAAGACTGTTTTGAAATCACTTGCATTCAAGGAAAC
AAAGGGACGGTTGCTCAGCAAGTAACAAGTTGCCCAGTCCATGCAATGAAAACTGGATGTAAATTGAAGT
TTCCCAAAGGCGAATTTCCGAATTGTTGTCCGTTTTACGATTGTTCTAAAAAT

>GASH01000165 Scolopendra morsitans
ATGGCCAAACCTAATCATTTGTTTGTGACAATAACTTTTATTTTCGGCTTTGCTTTGTGTATTGTCCAAA
TA---TCTGCTTGG---TCTATTGGAAAAATAGCGATAAAAGATGGTAAATGTGACCCTAAAAATGGAAA
ATTATACAGTATTGGTGAAAAGTGGCATAATAACGAAGACTGTTTTGAGATCACTTGCATTCAAGGAAAC
AAAGGGACGGTTGCTCAGCAAGTAACAAGTTGCCCAGTCCATGCAATGAAAACTGGATGTAAATTGAAGT
TTCCCAAAGGCGAATTTCCGAATTGTTGTCCGTTTTACGATTGTTCTAAAAAT

>GASI01000127 Ethmostigmus rubripes
ATGGCTTCGTTCACCTCGTTTTGCGTCCTCTTCACCTTTTGCTTGCTGTTACTCGCCCAC----------
--CAAGCACGATCAGGAAGACAGTACAAAACTGAATCGAGAAACGGCAAATGTGTCGGCGAAGAC---CA
ACTTCACGCTCCGACGGAGGTTTGGTACAACGATAACGACTGCTCCGAGCACACTTGCGTCAACGACGAC
ACCGGT---TACTATGAAATCATTCGACGCTGCACACTGATCGCCTACCCGGACGAATGCCACATGATAA
ACGGTGGGCCGAGGTACCCTCAATGCTGTTGCAAGGTTACCTGCGAGCTCGAC

>GASI01000128 Ethmostigmus rubripes
ATGGCTTCGTTCACCTCGTTTTGCGTCCTCTTCACCTTTTGCTTGCTGTTA------------CTCGCCC
ACCAAGCACGATCAGGAAGACAGTACAAAACTGAATCGAGAAACGGCAAATGTGTCGGCGAAGAC---CA
ACTTCACGCTCCGACGGAGGTTTGGTACAACGATAACGACTGCTCCGAGCACACTTGCGTCAACGACGAC
ACCGGT---TACTATGAAATCATTCGACGCTGCACACTGATCGCCTACCCGGACGAATGCCACATGATAA
ACGGTGGGCCGAGGTACCCTCAATGCTGTTGCAAGGTTACCTGCGAGCTCGAC

>GASH01000166 Scolopendra morsitans
ATGGCGCTGCCGTCAACCCTTTCATCCATAGTTCTTCGCTGGGTCCTGTTTGCCATCTTCTTACTGTTAG
TAGAGGCT------GGTAGGCAATACAGAACCGAGTCTCGAGATGGGAAATGTGTCGGAGAAGATGGCCA
GGTGCACGCGGTCACGGAAATCTGGTACAACGACAACGACTGTTCCGAACATACCTGTGTCAACGACCAC
ACCGGA---TACTACGAAATCATCCGACGCTGCACCTTGATCGTCTACCCTCCAGAGTGTCGCCTCGTGA
ACGGAGGAACCAGGTACCCCAAGTGCTGCTGCGGGGTCACTTGCGAATTAAAC

>GASH01000167 Scolopendra morsitans
ATGGCGCTGCCGTCAACCCTTTCATCCATAGTTCTTCGCTGGATCCTGTTTGCCATCTTCTTACTGTTAG
TAGAGGCT------GGTAGGCAATACAGAACCGAGTCTCGAGATGGGAAATGTGTCGGAGAAGATGGCCA
GGTGCACGCGGTCACGGAAATCTGGTACAACGACAACGACTGTTCCGAACATACCTGTGTCAACGACCAC
ACCGGA---TACTACGAAATCATCCGACGCTGCACCTTGATCGTCTACCCTCCAGAGTGTCGCCTCGTGA
ACGGAGGAACCAGGTACCCCAAGTGCTGCTGCGGGGTCACTTGCGAATTAAAC

>GASK01000045 Scolopendra alternans
ATGGCGCCACCGTCGAACCCCCTGTTCGTGGTCCTTTGCTGGGCCCTGTTTATGCTCGTCCTGCGGGACA
TCCAGGCG------GCCAGGCAGTACAGAACCGAGTCACGTGATGGGAAGTGTGTCGGAGAAGATGGTCT
TCTTCACGCCCCCACCGAACTCTGGTACAACGACAACGACTGTTCCGAACATACTTGTGTCAACGACAAC
ACTGGA---TACTATGAGATCATTCGACGCTGCACCTTGATCGTCTACCCTCCGGAATGTCACCTCATGA
ACGGAGGGACCAGGTACCCCAAGTGCTGCTGCAAGGTCACGTGCGAACTCAAC

>GASI01000129 Ethmostigmus rubripes
ATGTCTTGGACTGCCGCTGTTCTATCGCTAGGG------------------CTGATCTATCTGTCCATTA
GTCAGAACGAAGGTGCCACTGAATTTCCCACCATGAATTATGAAGGTAGATGTGCACTAGATATGTTTAC
GCTAATAGAAGTTGGTGACACCTTCAACTATCGCCACGCTTGCCTCAGCTACACTTGCATGAAAAGAGAT
GAG---ACATTTTATGTTCAAGTCCATACTTGTCCTCACTTCGAGGTCACCTCTGGCTGCAACTTTACAC
CTCCCACTGGCAACTTCCCCGACTGTTGTCTCAAGGTGAACTGT---------

>GASI01000130 Ethmostigmus rubripes
ATGAACTGGGTTTTGCTTCTGAGTTTTCTAACTGTAGCTCTAGTCGCCAATGTCCCTGCTATATTC----
--------------------------------------------GGAAAGTGTATTGATGAAAATGGTAA
AGAACACGATGTAGGAGAAACTTGGCAAGGTGATGAA---TGCTCTAAATACGAATGCTTTGTTAGTGAA
GATGGCAATTACTACTACACTGGTACAGGATGTCCTAGTTTCGGAGTTCCGCCTGAATGTCATCTGGAAG
CAAAATCAGGAGACTTTCCCGAGTGTTGTCCTAGCGTAACTTGTCCGGAAGAG

>GASI01000131 Ethmostigmus rubripes
ATGAACTGGGTTTTGCTTCTGAGTTTTCTAACTGTAGCTCTAGTCGCCAATGTCCCTGCTGTATTC----
--------------------------------------------GGAAAGTGTATTGATGAAAATGGTAA
AGAACACGATGTAGGAGAAACTTGGCAAGGTGATGAA---TGCTCTAAATACGAATGCTTTGTTAGTGAA
GATGGCAATTACTACTACACTGGTACAGGATGTCCTAGTTTCGGAGTTCCGCCTGAATGTCATCTGGAAG
CAAAATCAGGAGACTTTCCCGAGTGTTGTCCTAGCGTAACTTGTCCGGAAGAG

>GASI01000132 Ethmostigmus rubripes
ATGAACTGGGTTTTGCTTCTGAGTTTTCTAACTGTAGCTCTAGTCGCCAATGTCCCTGCTATATTC----
--------------------------------------------GGAAAGTGTATTGATGAAAATGGTAA
AGAACACGATGTAGGAGAAACTTGGCAAGGTGATGAA---TGCTCTAAATACGAATGCTTTGTTAGTGAA
GATGGCAATTACTACTACACTGGTACAGGATGTCCTAGTTTCGGAGTTCCGCCTGAATGCCATCTGGAAG
CAAAATCAGGAGACTTTCCCGAGTGTTGTCCTAGCGTAACTTGTCCGGAAGAG

>GASI01000133 Ethmostigmus rubripes
ATGAACTGGGTTTTCCTTTTCAGTTTTTTGACCGTCGCTTTGCTCGTAAATGTCCCTGCCATATTC----
--------------------------------------------GGAAAGTGTATTGATCAAAATAATGC
TGAACATGATGTAGGAGAAAGCTGGCAAGGGGACGGA---TGCTCTAAATACACATGTTTCGTTACGGAA
GATGGCGATTACTACTACGCTACTACAAGATGTCCAAAATATCGTGTTCCACCTGGATGTCATCTGGAAT
CAAAACCAGGAGAGTATCCAAACTGCTGTCCTCGC---GCCTGTCCGGAAGAG

>GASH01000168 Scolopendra morsitans
ATG---TGGGCTTTGACTGTATTTGTAACCATTCTTGCCGCTGCAATTCCT-------------------
-----------------------------ATCACAGGAGTAACAGGAGTATGTGAAGACATGGCAGGGAA
TGGACGAGCGCCAGGAGAAGTCTGG---ACTGAAGATTCATGTACGTTGTACGAATGCGGTGAGGATGAC
AGTGGGGAACTTAATTTGTTTGTAGCTGGTTGCCCACTTAGTCTAATTCCGAAAGGATGTCATTACGAAC
CAAGGTCGGGTAATTTTCCCTATTGCTGTCCACTT------TGTCCAGAT---

>SMAR012379 Strigamia maritima
ATG---------AAGCAATTGATATTTTTCCTGTTGATAATTTTAACTACATGCTACAATGTTCAATGCG
CGCTTTCCATAAATGAA---GTGAAGCCGGTTCCTGGTAAACCAGACCATTGCGCTCTTACTGATGACAC
TGAACTAAAAATTGGTTCTACTGCACAAATGAAGAATAACTGTGGTGACGTATACTGTCAAAAAATGGAG
ACAAACTCTACATCCCGTCAACATGCGGGGCTC-------------------------------------
--------------------AAAGATTGCCTCCAAATTAAG------------

>SMAR009096 Strigamia maritima
ATG---------AAGCTAATTCTCTTTGTTGCTGCTTTTTGCATTTTCCAGTGCTACTCAGTTTCTGGAA
ATAGTAGCTCACTATAT------------GTTGATAACAAAGACGGCAAATGTGTTGGACCTGATGGAGA
ATTGCATGCACGTGGACAAGATTGGTATGACAATGACAAATGTGAAACCTACCAATGTCTAGAACGGTCA
GATGGGCAGTTTATAATTTACGCCAGAGGATGTGAATCAGGTAGAATCGAAAGAGGTTGCCATTTAGGAG
CTCGCTCTGGACCATGGCCCGAGTGCTGTCCTGAC---AACTGTCCTCTGGTT

>SMAR009097 Strigamia maritima
ATG---------AAACTAATCCTGCTTGTTGTTGCATTTTGCATTTTGCAATGTCACTCAGTTTCTGGAT
CTGTAGGCCGAAGGCTA------------GTAGAACCAGAAGATGGTAAATGTGTTACTAGTAATGGCGA
AGTAATCGCACCTGGTGAAGACTGGATTGACAACGAAAATTGCAAGAGACTTCATTGCAGTGATCCAGAA
GATGGAAAGTTTCAGATTTCTTACGCAGGCTGTGGAGTTGTAGGTGCTAAGCAAAAGTGTCACTTAGAAC
GTGGTAATGGACCATATCCCGACTGCTGTAAACACATCAAATGCAGGAAAACA
