# Supplementary material for: The Rise and Fall of an Evolutionary Innovation: Contrasting Strategies of Venom Evolution in Ancient and Young Animals
Source: PLoS Genet. 2015 Oct 22;11(10):e1005596. doi: 10.1371/journal.pgen.1005596 (PMC4619613; doi:10.1371/journal.pgen.1005596)
Supplement: S1 File — The alignments are provided as zipped Fasta files. (ZIP) [file pgen.1005596.s006.zip › Alignments/Centipedes/SLPTX17.fas]

>GASI01000156 Ethmostigmus rubripes
ATGAAGCTCTTGGTTTTCGCCCTTTTTCTTCAGGTTGTTCAGTTGTCGCTGGCTCAGGATGACGGAAAAT
GTATCGACATGCCGAAGCTTTTGAAAAAAATGCAACCGGCAATTGACGAATGTGGGTATAAGGATGCCCC
AACCGATCAAGCAAAACATGATGCTGTGACTTGTGGATTGCAAAAACTTGGAATTGTAACACAAAATAAA
GAGTTGGTTGTCCAAACTTATAAGGATTATTTAGATGATACAATTCTTCAGCATAAGACTGAACTTTACA
ATGCACTCGATGAATGTTGTCCATCTGGAACCTGCCCGGCACAGGATACCTTTAAGTGCTATCATGAGAA
AATCGATTCCGTGTGCCCTGGAGACAAACAGAAACCGCAG

>GASI01000157 Ethmostigmus rubripes
ATGAAGCTCTTGGTTTTCGCCCTTTTTCTTCAGGTTGTTCAGTTGTCGCTGGCTCAGGATGACGGAAAAT
GTATCGACATGCCGAAGCTTTTGAAAAAAATGCAACCGGCAATTGACGAATGTGGGTATAAGGATGCCCC
AACCGATCAAGCAAAACATGATGCTGTGACTTGTGGATTGCAAAAACTTGGAATTGTAACACAAAATAAA
GAGTTGGTTGTCCAAACTTATAAGGATTATTTAGATGATACAATTCTTCAGCATAAGACTGAACTTTACA
ATGCACTCGATGAATGTTGTCCATCTGGAACCTGCCCGGCTCAGGATACCTTTAAGTGCTATCATGAGAA
AATCGATTCCGTGTGCCCTGGAGACAAACAGAAACCGCAG

>GASI01000158 Ethmostigmus rubripes
ATGAAGCTCTTGGTTTTCGCCCTTTTTCTTCAGATTGTTCAGTTGTCGCTGGCTCAGGATGACGGAAAAT
GTATCGACATGCCGAAGCTTTTGAAAAAAATGCAACCGGCAATTGACGAATGTGGGTATAAGGATGCCCC
AACCGATCAAGCAAAACATGATGCTGTGACTTGTGGATTGCAAAAACTTGGAATTGTAACACAAAATAAA
GAGTTGGTTGTCCAAACTTATAAGGATTATTTAGATGATACAATTCTTCAGCATAAGACTGAACTTTACA
ATGCACTCGATGAATGTTGTCCATCTGGAACCTGCCCGGCTCAGGATACCTTTAAGTGCTATCATGAGAA
AATCGATTCCGTGTGTCCTGGAGACAAACAGAAACCGCAG

>GASI01000159 Ethmostigmus rubripes
ATGAAGCTCTTGGTTTTCGCCCTTTTTCTTCAGATTGTTCAGTTGTCGCTGGCTCAGGATGACGGAAAAT
GTATCGACATGCCGAAGCTTTTGAAAAAAATGCAACCGGCAATTGACGAATGTGGGTATAAGGATGCCCC
AACCGATCAAGCAAAACATGATGCTGTGACTTGTGGATTGCAAAAACTTGGAATTGTAACACAAATTAAA
GAGTTGGTTGTCCAAACTTATAAGGATTATTTAGATGATACAATTCTTCAGCATAAGACTGAACTTTACA
ATGCACTCGATGAATGTTGTCCATCTGGAACCTGCCCGGCTCAGGATACCTTTAAGTGCTATCATGAGAA
AATCGATTCCGTGTGCCCTGGAGACAAACAGAAACCACAG

>GASI01000160 Ethmostigmus rubripes
ATGAAGCTCTTGGGTTTTCGCTTTTTTCTTCAGGTTGTTCAGTTGTCGCTGGCTCAGGATGACGGAAAAT
GTATCGACATGCCGAAGCTTTTGAAAAAAATGCAACCGGCAATTGACGAATGTGGGTATAAGGATGCCCC
AACCGATCAAGCAAAACATGATGCTGTGACTTGTGGATTGCAAAAACTTGGAATTGTAACACAAAATAAA
GAGTTGGTTGTCCAAACTTATAAGGATTATTTAGATGATACAATTCTTCAGCATAAGACTGAACTTTACA
ATGCACTCGATGAATGTTGTCCATCTGGAACCTGCCCGGCTCAGGATACCTTTAAGTGCTATCATGAGAA
AATCGATTCCGTGTGCCCTGGAGACAAACAGAAACCGCAG

>GASJ01000003 Ethmostigmus rubripes epidermis
------------------------------------CTACCGAGGGTA---------------GGTCAAT
GTATCGACAATCAGGCGGTCCTAGATTACCTCAACACATACATAAGTAAA------TATTGTCCTGATAA
ATCTGAAGAGCCGACACCAGATTGTATTAGTAAAGGTTTGCAGGACGCTGGACTTGTAATAGTTGAGGAC
GGCTTTGATTTCAAAAAATATAAGGAAATATTAGATGGCAAAATCTTAAAGAATGAACGTGAAATCTTCC
AGTTCATGCGCGATTGCTGTCCATCCAGTCGTTGTGAGATCCAGAGCTCCTTGTCCTGTTTCCGTAGAAA
AGTTAAAGAGCTTTGTCCTAACGATGAAGGACCGCCATCT

>GASJ01000004 Ethmostigmus rubripes epidermis
---AATCTTTTGTTTTCGACCGTTTTTCAGGCGATTGTTCCGCTGACCTTAGCTGCCGAGGATGGTCAAT
GTATCAACAATCAGGCGGTCATAGATTACCTCAACAAGTACATACGTAAA------TATTGTCCTGATGA
ATCTAAAGAGCCGACACCAGATTGTATTAGTCGTGGTTTGCAGGATGCTGGACTTGTAATAGTTCAGGAG
---TTTGATTTCAAAAAATATAAGGAAATATTAGAGGGCAAAATCTTAAAGAATGACCGTCAAATCTTCC
AGTTCATGCGCGATTGCTGTCCATCCAGTCGTTGTGAGATCCAGAAGTCCTTGTCCTGTTTCCGCGAAAA
AGTTGCAAAGATTTGTCCTAACGAT------------CAA

>GASI01000161 Ethmostigmus rubripes
ATGAAATCCGTTGTTTTCGCCGTTTTTCAGGCGACCGTTGCTCTGTCCCTGGCTGCCGATGATGGTCAAT
GTATCAACACAACAGCAGTCGTAGAATACTTCAACCCATTTATTCAAGAA------TGTTGTCCTAATGA
A---GAGCCACCAAGTCGCGACTGTGTTACTTGTGGTTTAAAGGGAGCTGGACTTGTAGTAACTGAGGAC
GGGTTTGATTTCGACAAATATAGGCGAAAATTACGTGGCAGAATTATAAGGAATGAACGTCTGATTTACA
GGTCTCTTCGCGAATGCTGT---CGCCGTTTGTGTGAGGCGGAGCCCACCTTTACCTGTTTCCATGATAA
AGTGAAAGAGCAATGCCCTGGAGATAGAAGCCCTTCCTGC

>GASI01000162 Ethmostigmus rubripes
ATGAAGTCC---ACGTTTGCAGTCTTTGGGATCCTGGTTATTGCCCATTTGAGCTTTGCTAAAGTTCTAT
GTTTTGACAACAGTGAAACTTTAAACAAGGAGATAAAATTATTTGAGCAGTGTGGAGTTACTAAT---GC
AAACGAAGAAAATTTCAATGAGGCCTATATATGCGTCTTAGAAAAAATGGAAGTGTTGGATGAAAATAAT
CAAATAGTAATTGAAAAATTCAAAGAAACAGAAAAGACT---GAAATCGTAAACAAAGAAGAACTGATGG
CTGCCGTTGATGAATGCGCT---AAACCAACAGCTGAACCGAAGGAGTTTATTCAATGTTACGACGAGAA
AGTTGATAAGCTATGTCCAGATGATGACATGGAA---GAA

>JZ574151.1 Scolopendra viridis
ATGAATACT---TTCTTCTCTTTG------CTAGTTGTGATTTTTGGTGTTGCTTTCTCTAAA------T
GCTGGGAGACCGAGAAA------AAAGAATATGTTTCTATCTTGAAAGAATGTGGATTTAAAGATATTGC
TGATAAAGAGAAAATCCAAGAAATTTTCATCTGTTCAACGAAGAAGGAGGATATTGTCGATGGTGATAAC
---ATATTGATTAAGAAACTTCAGGACTGGGAAGAAACTTTTGCCCTAGAAAACAAGAAAGAAATTGCAG
AAATCTTAAAAAAATGCAGT---AAAGATTCTGTGCCGATGAAGGAATTCTTGCCGTGCTATAATGAAGA
CTTGCATAAGCTCTGT---------GATATGGGCTTCGAC
