# Supplementary material for: The Rise and Fall of an Evolutionary Innovation: Contrasting Strategies of Venom Evolution in Ancient and Young Animals
Source: PLoS Genet. 2015 Oct 22;11(10):e1005596. doi: 10.1371/journal.pgen.1005596 (PMC4619613; doi:10.1371/journal.pgen.1005596)
Supplement: S1 File — The alignments are provided as zipped Fasta files. (ZIP) [file pgen.1005596.s006.zip › Alignments/Cnidaria/Actinoporins.fas]

>AB175824.1 Actineria villosa
ATGAGACATTTCGTGGTCTTCCTGTACATGTTCCTAGCCCTTTCGATACCCACGGCTTTTGCTAAGAAAC
ACATCGTTACAAAG---AAAGGAAACCATCAAGACATCACAAACGACAATGAAGGGGAGAATGCCGAAAA
GAAATCTGCTGCCGTT---------------------------------------------------GCC
GGA-------------------------------------------------------------------
----------------------------------------------------------------------
----------------------------------------------------------------GCCGTC
ATCGCTGGAGGCGAGCTTGCCTTAAAAATCCTTACTAAAATTCTCGATGAAATAGGTAAAATCGAT----
--CGCAAGATTGCAATTGGCGTTGATAACGAATCTGGCCTTAAATGGACAGCTTTGAATACTTACTATAA
ATCTGGAGCCTCG---GATGTCACTTTGCCATATGAAGTAGAAAATTCCAAAGCTCTCTTGTACACCGCA
AGGAAGAGCAAAGGACCTGTAGCGCGGGGCGCTGTTGGCGTCCTTGCCTACAAAATG------AGCAGCG
GT---AATACTCTGGCAGTAATGTTCAGCGTCCCTTTC------GACTACAACTTATACTCCAATTGGTG
GAATGTTAAGATTTAC---GAT------GGTGAGAAAAAAGCGGATGAAAAGATGTATAATGAGCTGTAT
---AATAACAACAACCCAATTAAACCGAGCACA---TGGGAGAAACGAGATCTG------------GGAA
AGGATGGACTCAAGCTTAGAGGATTCATGACAAGCAATGGTGATGCGAAACTTGTGATCCACATTGAGAA
GAGC------------------------

>AB512460.1 Hydra magnipapillata
ATGAGACATTTCGTGGTCTTCCTGTACATGTTCCTAGCCCTTTCGATACCCACGGCTTTTGCTAAGAAAC
ACATCGTTACAAAG---AAAGGAAACCATCAAGACATCACAAACGACAATGAAGGGGAGAATGCCGAAAA
GAAATCTGCTGCCGTT---------------------------------------------------GCC
GGA-------------------------------------------------------------------
----------------------------------------------------------------------
----------------------------------------------------------------GCCGTC
ATCGCTGGAGGCGAGCTTGCCTTAAAAATCCTTACTAAAATTCTCGATGAAATAGGTAAAATCGAT----
--CGCAAGATTGCAATTGGCGTTGATAACGAATCTGGCCTTAAATGGACAGCTTTGAATACTTACTATAA
ATCTGGAGCCTCG---GATGTCACTTTGCCATATGAAGTAGAAAATTCCAAAGCTCTCTTGTACACCGCA
AGGAAGAGCAAAGGACCTGTAGCGCGGGGCGCTGTTGGCGTCCTTGCCTACAAAATG------AGCAGCG
GT---AATACTCTGGCAGTAATGTTCAGCGTCCCTTTC------GACTACAACTTATACACCAATTGGTG
GAATGTTAAGATTTAC---GAT------GGCGAGAAAAAAGCGGATGAAAAGATGTATAATGAGCTGTAT
---AATAACAACAACCCAATTAAACCAAGTATA---TGGGAGAAACGAGATCTA------------GGAC
AGGATGGACTCAAGCTTAGAGGATTCATGACAAGCAATGGTGATGCGAAACTTGTGATCCACATTGAGAA
GAGC------------------------

>AB512462.1 Hydra magnipapillata
ATGAGACATTTCGTGGTCTTCCTGTACATGTTCCTAGCCCTTTCGATACCCACGGCTTTTGCTAAGAAAC
ACATCGTTACAAAG---AAAGGAAACCATCAAGACATCACAAACGACAATGAAGGGGAGAATGCCGAAAA
GAAATCTGCTGCCGTT---------------------------------------------------GCC
GGA-------------------------------------------------------------------
----------------------------------------------------------------------
----------------------------------------------------------------GCCGTC
ATCGCTGGAGGCGAGCTTGCCTTAAAAATCCTTACTAAAATTCTCGATGAAATAGGTAAAATCGAT----
--CGCAAGATTGCAATTGGCGTTGATAACGAATCTGGCCTTAAATGGACAGCTTTGAATACTTACTATAA
ATCTGGAGCCTCG---GATGTCACTTTGCCATATGAAGTAGAAAATTCCAAAGCTCTCTTGTACACCGCA
AGGAAGAGCAAAGGACCTGTAGCGCGGGGCGCTGTTGGCGTCCTTGCCTACAAAATG------AGCAGCG
GT---AATACTCTGGCAGTAATGTTCAGCGTCCCTTTC------GACTACAACTTATACTCCAATTGGTG
GAATGTTAAGATTTAC---GAT------GGTGAGAAAAAAGCGGATGAAAAGATGTATAATGAGCTGTAT
---AATAACAACAACCCAATTAAACCGAGCACA---TGGGAGAAACGAGATCTG------------GGAA
AGGATGGACTCAAGCTTAGAGGATTCATGACAAGCAATGGTGATGCGAAACTTGTGATCCACATTGAGAA
GAGC------------------------

>AB512463.1 Hydra magnipapillata
ATGAGACATTTCGTGGTCTTCCTGTACATGTTCCTAGCCCTTTCGATACCCACGGCTTTTGCTAAGAAAC
ACATCGTTACAAAG---AAAGGAACCCATCAAGACATCACAAACGACAATGAAGGGGAGAATGCCGAAAA
GAAATCTGCTGCCGTT---------------------------------------------------ACC
GGA-------------------------------------------------------------------
----------------------------------------------------------------------
----------------------------------------------------------------GCCGTC
ATCGCTGGAGGCGAGCTTGCCTTAAAAATCCTTACTAAAATTCTCGATGAAATAGGTAAAATCGAT----
--CGCAAGATTGCAATTGGCGTTGATAACGAATCTGGCCTTAAATGGACAGCTTTGAATACTTACTATAA
ATCTGGAGCCTCG---GATGTCACTTTGCCATATGAAGTAGAAAATTCCAAAGCTCTCTTGTACACCGCA
AGGAAGAGCAAAGGACCTGTAGCGCGGGGCGCTGTTGGCGTCCTTGCCTACAAAATG------AGCAGCG
GT---AATACTCTGGCAGTAATGTTCAGCGTCCCTTTC------GACTACAACTTATACACCAATTGGTG
GAATGTTAAGATTTAC---GAT------GGCGAGAAAAAAGCGGATGAAAAGATGTATAATGAGCTGTAT
---AATAACAACAACCCAATTAAACCAAGTATA---TGGGAGAAACGAGATCTA------------GGAC
AGGATGGACTCAAGCTTAGAGGATTCATGACAAGCAATGGTGATGCGAAACTTGTGATCCACATTGAGAA
GAGC------------------------

>U41661.1 Actinia equina
ATGAGCCGTCTAATCATCGTGTTCATTGTCGTTACAATGATATGCTCAGCCACTGCCCTGCCGTCGAAGA
AGATTATT---------------------------------------GATGAAGACGAAGAAGATGAAAA
AAGATCCGCAGACGTG---------------------------------------------------GCT
GGC-------------------------------------------------------------------
----------------------------------------------------------------------
----------------------------------------------------------------GCCGTT
ATTGATGGTGCAAGTCTGTCCTTCGACATCCTGAAGACTGTCCTCGAAGCACTCGGTAATGTCAAA----
--CGAAAGATTGCCGTCGGTGTCGACAACGAGTCGGGCAAGACGTGGACCGCATTGAACACATACTTCCG
TTCTGGCACCTCT---GATATCGTCCTTCCCCATAAAGTTCCACATGGTAAGGCACTACTCTACAACGGT
CAGAAAGATCGTGGTCCAGTTGCGACTGGCGCGGTTGGAGTACTTGCTTATCTCATG------AGCGATG
GA---AACACCCTGGCCGTTTTATTCAGCGTTCCCTAT------GACTATAACTGGTACAGCAACTGGTG
GAATGTCAGGATCTATAAG---------GGAAAGAGGCGAGCAGACCAGAGGATGTACGAGGAACTCTAC
---TACAATTTGTCTCCATTTCGAGGGGACAATGGCTGGCACACCAGGAATCTT------------GGAT
AT---GGGTTGAAGAGCCGTGGATTCATGAACAGCTCTGGACATGCCATACTGGAAATTCACGTGAGCAA
AGCT------------------------

>U51900.1 Actinia equina
ATGAGCCGTCTAATCATCGTGTTCATTGTCGTTACAATGATATGCGCAGCCACTGCCCTGTCGTCGAAGA
AGAGTATC---------------------------------------AATGAAGACGAAAAAGATGAGAA
AAGATCCGTAGCCGTG---------------------------------------------------GCT
GGC-------------------------------------------------------------------
----------------------------------------------------------------------
----------------------------------------------------------------GCCGTC
ATTGAAGGTGCAACCTTGACTTTCAACGTCCTGCAGACCGTGCTCAAAGCACTCGGTGATATCAGT----
--CGAAAGATTGCCGTCGGTATCGACAACGAGTCGGGCATGACGTGGACCGCAATGAACACATACTTCCG
TTCTGGTACCTCT---GATGTCATCCTTCCCCATACAGTTCCACATGGTAAGGCACTGCTCTACAACGGT
CAGAAAGATCGTGGTCCAGTTGCGACTGGCGTGGTTGGAGTACTTGCTTATGCCATG------AGCGATG
GA---AACACCCTGGCCGTTTTGTTCAGCATTCCCTTT------GACTATAACCTGTACAGCAACTGGTG
GAATGTCAAGGTCTATAAA---------GGACATAGACGAGCAGACCAGAGGATGTACGAGGAACTCTAC
---TACAATTTGTCTCCATTTCGAGGGGACAATGGCTGGCACAACAGGGACCTT------------GGAT
AT---GGGTTGAAGGGCCGTGGATTCATGAACAGCTCTGGACAATCCATACTGGAAATTCACGTGACCAA
AGCT------------------------

>AF057028.1 Actinia equina
ATGAGCCGTCTAATCATCGTGTTCATTGTCGTTTCAATGATATGCTCAGCCACTGCCCTGCCGTCGAAGA
AGATTATT---------------------------------------GATGAAGACGAAAAAGATGAGAA
AAGATCCGTAGCCGTG---------------------------------------------------GCT
GGC-------------------------------------------------------------------
----------------------------------------------------------------------
----------------------------------------------------------------GCCATT
ATTAAAGGTGCAGCCCTGACCTTCAACGTCCTGCAGACCGTGCTCAAAGCACTCGGTGACATCAGT----
--CGAAAGATTGCCGTCGGTGTCGACAACGAGTCGGGCAAGACGTGGACCGCATTGAACACATACTTCCG
TTCTGGCACCTCT---GATATCGTCCTTCCCCATAAAGTTCCACATGGTAAGGCACTACTCTACAACGGT
CAGAAAGATCGTGGTCCAGTTGCGACTGGCGCGGTTGGAGTACTTGCTTATGCCATG------AGCGATG
GA---AACACCCTGGCCGTTTTATTCAGCGTTCCCTAT------GACTATAACTGGTACAGCAACTGGTG
GAATGTCAGGATCTTCAAG---------GGAAGGAGGCGAGCAGACCAGAGGATGTACGAGCAACTCTAC
---TACTATTTGTCTCCATTTCGAGGTGACAATGGCTGGCACGAAAGGCACCTT------------GGAT
AT---GGGTTGAAGAGCCGTGGATTCATGAACAGCGGTGGACAAGCCATACTGGAAATTCACGTGACCAA
AGCT------------------------

>FM958450.1 Actinia fragacea
----------------------------------------------------------------------
----------------------------------------------------------------------
----------------------------------------------------------------------
----------------------------------------------------------------------
----------------------------------------------------------------------
----------------------------------------------------------------------
------------GGTCTGGGCTTCGACGTCCTGAAAACCGTGCTCGAAGCACTCGGCAATGTCAAA----
--CGAAAGATTGCCGTCGGTATCGACAACGAGTCGGGCAAGACGTGGACCGCAATGAACACATACTTCCG
TTCTGGTACCTCT---GATATCGTCCTTCCCCATAAAGTTGCACATGGTAAGGCACTGCTCTACAACGGT
CAGAAAAATCGTGGTCCAGTTGCGACTGGCGTGGTTGGAGTAATTGCTTATTCCATG------AGCGATG
GA---AACACCCTGGCCGTTTTGTTCAGCGTTCCCTAT------GACTATAACTGGTACAGCAACTGGTG
GAATGTTAGGGTCTATAAA---------GGACAAAAACGAGCAGACCAGAGGATGTACGAGGAACTCTAC
---TACCATCGGTCTCCATTTCGAGGGGACAATGGCTGGCACTCCAGGGGTCTT------------GGAT
AT---GGATTGAAGAGCCGTGGATTCATGAACAGCTCTGGACATGCCATACTGGAAATTCACGTGACCAA
AGCT------------------------

>AB479475.1 Anthopleura asiatica
ATGAGCCGTCTGATCATCGCGTTCATCGTTGTTACGATGGTATGCTCAGCCATTGCGTTGCCGAAGAAGA
AAGTG------------------------------------------GAACCGCTGGAAAAAGATGAGAA
AAGATCACTAGCCGTG---------------------------------------------------GCT
GGC-------------------------------------------------------------------
----------------------------------------------------------------------
----------------------------------------------------------------GCCGTG
ATTGAAGGCGGAAATCTGGTCATGTCTGTCCTGGACCGCATTCTCGAAGCAATTGGCGATGTCAAT----
--CGTAAGATTGCTATCGGTGTTGAAAACCAGTCAGGCAAGTCGTGGACAGCAATGAACACATACTTCCG
TTCCGGTACCTCC---GATGTTGTCCTCCCCCATTCAGTTCCCAGTGGTAAAGCGCTGCTCTACGATGGT
CAAAAAACTCGTGGTCCAGTAGCGACTGGTGTGGTTGGAGTATTTGCCTATGCTATG------AGCGATG
GA---AATACACTGGCTGTCATGTTCAGTATTCCTTAC------GACTACAACCTGTACAGCAACTGGTG
GAATGTCAAGACCTATTCA---------GGAATGAAACGAGCAGACCAATCGATGTACGAGGACCTCTAC
---TACCATGCGTCTCCATTCAAAGGGGACAATGGCTGGCACTCCAGAAACCTT------------GGCT
AT---GGCCTGAAGTGCCGTGGTTTTATGAACAGCTCTGGAGCCGCCAAACTGGAGATTCACGTCAGTCG
CGCT------------------------

>AY855350.1 Heteractis crispa
----------------------------------------------------------------------
----------------------------------------------------------------------
----------------------------------------------------------------------
----------------------------------------------------------------------
----------------------------------------------------------------------
----------------------------------------------------------------GCTATT
ATTGCGGGTGCAAGTCTAACCTTCCAAATCCTTGACAAAGTGCTCGCAGAACTTGGTCAAGTGTCT----
--CGGAAGATTGCTATCGGTATCGACAACGAGTCAGGGGGGTCATGGACAGCAATGAATGCGTATTTCCG
TTCTGGTACTACG---GACGTCATTCTACCAGAGTTTGTCCCAAACCAAAAAGCGCTACTCTACAGCGGT
CGAAAGAACAGAGGCCCCGATACAACGGGCGCTGTGGGTGCCCTTGCTTATTACATG------AGCAATG
GA---AACACTCTTGGGGTTATGTTCAGCGTTCCCTTT------GACTATAACCTGTACAGCAACTGGTG
GGATGTCAAAGTCTATAGT---------GGGAAGAGGAGAGCTGATCAAGCGATGTACGAAGACCTGTAC
---TATAGCAAT---CCATATCGAGGCGACAACGGATGGCATCAGAAGAATCTT------------GGAT
AT---GGACTGAAGATGAAGGGAATCATGACAAGTGCTGGCGAAGCAATAATGGAAATTAGGATTTCACG
C---------------------------

>AF170706.1 Heteractis magnifica
ATGAATCGTCTCATCGTCTTATTTCTGATCGTTACCATGATATGTGCGACCATCGCTGTGCCATCTCGA-
-----------------------------------------GAGGAACTCGAAGATCAAAAAGAGTACAA
GAGGAGTGCGGCTTTA---------------------------------------------------GCT
GGC-------------------------------------------------------------------
----------------------------------------------------------------------
----------------------------------------------------------------ACAATT
ATCGAAGGGGCAAGTCTAGGCTTCCAAATCCTTGACAAAGTGCTCGGAGAACTTGGTAAAGTGTCT----
--CGGAAGATTGCTGTCGGTGTCGACAACGAGTCAGGGGGGTCGTGGACAGCATTGAATGCGTATTTCCG
TTCTGGTACTACG---GATGTCATTCTACCAGAGTTTGTCCCAAACCAAAAAGCGCTACTCTACAGCGGT
CGGAAGGACACAGGCCCTGTTGCAACGGGCGCTGTGGCTGCCTTTGCCTATTACATG------AGCAATG
GA---CACACTCTCGGGGTTATGTTCAGTGTTCCCTTT------GACTATAACTTTTACAGCAACTGGTG
GGATGTCAAAGTCTATAGT---------GGGAAGAGGAGAGCTGATCAAGGGATGTACGAAGACATGTAC
---TATGGCAAT---CCATATCGAGGGGACAATGGATGGCACCAGAAGAATCTT------------GGAT
AT---GGACTGAGGATGAAGGGAATCATGACAAGTGCTGGCGAAGCAATACTGCAAATTAGGATTTCACG
C---------------------------

>XM_004206398.1 Hydra magnipapillata
ATGCTTTTGTATGTATGTTTAGTGAACTTACTCCTA----------------------------------
--------------------------------------------------CAGTCGCCTTCTGGTGTAGA
CAGTCAGGTAGCTTTA---------------------------------------------------GGA
GTT-------------------------------------------------------------------
----------------------------------------------------------------------
----------------------------------------------------------------ATAGCA
AAGGTTGGCGTGAATGTTGCTATGAAACTTATTAGTAATATTTGGAAA------GGAGATGTTGTG----
--AGAGGTTGGAAATGTGCCGTAGAAAATAAATCCACAAAAACGCTTTATGCTTTAGGAACAACACCAGT
TTCAGGACATTTG---GCTACAGTCTTACCCGAT---ATTCCTCCACAAAGTACGGGTATGTTTGTGTGG
TCAAAGTCTAGAGGAGCT---GCAAGAGGGGCAATAGGCGTTGTTCATTATCAATAT------------G
GAAACAAAGTTCTCAACATAATGGCATCCATTCCTTAC------GACTGGAATTTATACGGAGCTTGGGC
TAATGCACGTGTAACGTAC------------CAAAGAGAACCTTTTTCAAATTTGTATTACGGAAGAAAG
---GGTACTAAATATCCTACTAGAGACGGGAAT---TGGGGTAAAGTTGAT---------------GGAA
CA---------------AAGTTTTTTTTAACTGAAAAAAGCCATGCTAAGTTTAAAGTAATTTTTTCAGG
A---------------------------

>XM_002166243.2 Hydra magnipapillata
----------------------------------------------------------------------
----------------------------------------------------------------------
----------------------------------------------------------------------
----------------------------------------------------------------------
----------------------------------------------------------------------
----------------------------------------------------------------------
---------------------------------------------------ATGGGGAATGTAGTA----
--AGGTCTTGGAAATGTACCGTAGAAAACAAATCCAATAAAACACTATACGCTGACGGATCTACTCCAGT
ATCAGGAAGTATG---GCAACAGTTTTAACAGAT---ATAGCCCCTGGTGGCACAGGCGTTTTTTTGTGG
GAACAATCGAAAGGCGCT---GCTAGAGGCGCAGTTGGTGTGGTTTATTATCGTTAT---------GAA-
--GACAAGATCCTTAGCTTAATGGCATCTATTCCGTAC------GATTGGCATTTGTATAACGCTTGGGC
TAATGCACGAGTTTCAAAC------------AAAAAGGAAAGTTTTTCTAATTTGTATAACGGATATGAT
---GGTGCGCAACAACCTACAATAGCGGGAAAC---TGGGGCGAAGTTGAT---------------GGTA
CA---------------AAGTTTTTTCTTACTGATAAAAGTCACGCTGAGTTTAATGTTATTTTTTCAGG
A---------------------------

>XM_002153869.2 Hydra magnipapillata
ATGCTCTCGTACTTATGTTTTGGATGTTTTCTTGTATCGGCATCTTTAGAAATTGCTTGCGGAACACCT-
-----------------------------------ATTAAAGAAACTAGCAAAGCAGACGCTGGAGGAGG
CGCTGGAATAGCAATT---------------------------------------------------TTA
GGAGTA----------------------------------------------------------------
----------------------------------------------------------------------
----------------------------------------------------------------TTAGCA
AAAGTCGGCGTAGAAGCTGCGTTACAGCAAATTGATAATATTTGGAAA------GGAGATGTAGTG----
--AGGTATTGGAAATGCGCCGTAGAAAACAGATCCGATAAAACACTTTATGCTTACGGAACAACTTCGGA
ATCGGGAAGTATGGGT---ACAGTTTTTGCCGAT---ATTCCCTCTGGAAGCACAGGAATTTTTGTGTGG
GAAAAATCTAGAGGAGCT---GCAACTGGAGCAAGTGGTGTAGTTCATTATCGTTAT------------G
GAGACAAGATACTTAATTTAATGGCATCCATTCCATAT------GATTGGAACTTGTATCAATCTTGGGC
TAATGCACGAGTTTCGAAT------------GAAAAGGAAAGCTTTTACAACTTGTATAACGGGTTAAAT
---GGTGCGAAACCTGCTACAAGAGGAGGAAAC---TGGGGCGACGTTGAT---------------GGTG
CA---------------AAATTTTTTCTTACTGAAAAAAGTCACGCAGAGTTTAAAGTTATTTTTTCTGG
T---------------------------

>AY861662.1 Oulactis orientalis
----------------------------------------------------------------------
----------------------------------------------------------------------
----------------------------------------------------------------------
GGG-------------------------------------------------------------------
----------------------------------------------------------------------
----------------------------------------------------------------GCCATA
ATTGCGGGGGCAGCTCTCGGATTCAACGTTCATCAAACGGTTCTAAAAGCCCTGGGACAGGTGTCT----
--CGGAAGATTGCAATCGGAGTCGACAACGAGTCAGGGGGGACATGGACAGCACTGAATGCGTATTTCCG
TTCTGGTACTACA---GACGTCATTCTACCAGAGTTCGTCCCAAACCAAAAAGCGCTACTCTACTCCGGT
CAAAAGGACACAGGCCCTGTGGCAACGGGCGCTGTGGGTGTCCTTGCCTATTACATG------TCCGATG
GA---AACACTCTTGGGGTTATGTTCTCAGTTCCCTTT------GACTATAACCTGTACTCCAACTGGTG
GGATGTCAAAGTCTATCGT---------GGGCGGCGGCGAGCTGATCAAGCGATGTACGAAGGCCTGCTC
---TATGGCATT---CCATATGGAGGTGACAACGGATGGCATGCGCGAAAACTC------------GGGT
AT---GGGCTGAAAGGGCGTGGGTTTATGAAATCATCTGCACAATCTATACTCGAGATCCACGTTACAAA
AGCG------------------------

>AY856481.1 Oulactis orientalis
----------------------------------------------------------------------
----------------------------------------------------------------------
----------------------------------------------------------------------
----------------------------------------------------------------------
----------------------------------------------------------------------
----------------------------------------------------------------------
---------------GCCACCTTCAGGGTGTTGGCAAAGGTGTTAGCAGAGCTGGGAAAGGTCTCG----
--CGAAAGATCGCTGTGGGAGTAGACAATGAGTCAGGGGGTTCATGGACAGCATTGAATGCTTATTTCCG
TAGTGGTACTACA---GACGTAATCCTACCAGATTTGGTGCCCAACCAAAAGGCGCTCCTATACCGCGGG
GGAAAGGACACAGGTCCGGTTGCAACAGGAGTTGTGGGAGTACTTGCCTATGCAATG------TCGGATG
GA---AATACCTTGGCAATTTTGTTCTCGGTCCCTTAT------GATTATAACTTGTACTCAAATTGGTG
GAATGTAAAGGTTTATAGT---------GGAAAACGCCGGGCGGACCAAGGAATGTCGGAGGACTTGTCT
---TATGGGAAT---CCCTATGGCGGGGACAACGGGTGGCATGCAAGAAAGCTC------------GCGT
AT---GGGTTAAAAGAGCGGGGGTTCATGAAATCTTCCGCACAATCTATACTGGAAATCCACGCCACAAA
AGCT------------------------

>AB063314.1 Phyllodiscus semoni
ATGAGACATTTCGTGGTCTTCCTGTACATGTTCCTAGCCCTTTCGATACCCACGGCTTTTGCTAAGAAAC
ACATCGTTACAAAG---AAAGGAAACCATCAAGACATCACAAACGACAATGAAGGGGAGAATGCCGAAAA
GAAATCTGCTGCCGTT---------------------------------------------------GCC
GGA-------------------------------------------------------------------
----------------------------------------------------------------------
----------------------------------------------------------------GCCGTC
ATCGCTGGAGGCGAGCTTGCTTTAAAAATCCTTACTAAAATTCTCGATGAAATAGGTAAAATCGAT----
--CGCAAGATTGCAATTGGCGTTGATAACGAATCTGGCCTTAAATGGACAGCTTTGAATACTTACTATAA
ATCTGGAGCCTCG---GATGTCACTTTGCCATATGAAGTAGAAAATTCCAAAGCTCTCTTGTACACCGCA
AGGAAGAGCAAAGGACCTGTAGCGCGGGGCGCTGTTGGCGTCCTTGCCTACAAAATG------AGCAGCG
GT---AATACTCTGGCAGTAATGTTCAGCGTCCCTTTC------GACTACAACTTATACACCAATTGGTG
GAATGTTAAGATTTAC---GAT------GGTGAGAAAAAAGCGGATGAAAAGATGTATAATGAGCTGTAT
---AATAACAACAACCCAATTAAACCAAGTATA---TGGGAGAAACGAGATCTA------------GGAC
AGGATGGACTCAAGCTTAGAGGATTCATGACAAGCAATGGTGATGCGAAACTTGTGATCCACATTGAGAA
GAGC------------------------

>AB512461.1 Phyllodiscus semoni
ATGAGACATTTCGTGGTCTTCCTGTACATGTTCCTAGCCCTTTCGATACCCACGGCTTTTGCTAAGAAAC
ACATCGTTACAAAG---AAAGGAAACCATCAAGACATCACAAACGACAATGAAGGGGAGAATGCCGAAAA
GAAATCTGCTACCGTT---------------------------------------------------GCC
GGA-------------------------------------------------------------------
----------------------------------------------------------------------
----------------------------------------------------------------GCCGTC
ATCGCTGGAGGCGAGCTTGCCTTAAAAATCCTTACTAAAATTCTCTATGAAATAGGTAAAATCGAT----
--CGCAAGATTGCAATTGGCGTTGATAACGAATCTGGCCTTAAATGGACAGCTTTGAATACTTACTATAA
ATCTGGAGCCTCG---GATGTCACTTTGCCATATGAAGTAGAAAATTCCAAAGCTCTCTTGTACACCGCA
AGGAAGAGCAAAGGACCTGTAGCGCGGGGCGCTGTTGGCGTCCTTGCCTACAAAATG------AGCAGCG
GT---AATACTCTGGCAGTAATGTTCAGCGTCCCTTTC------GACTACAACTTATACTCCAATTGGTG
GAATGTTAAGATTTAC---GAT------GGTGAGAAAAAAGCGGATGAAAAGATGTATAATGAGCTGTAT
---AATAACAACAACCCAATTAAACCAAGCACA---TGGGAGAAACGAGATCTG------------GGAA
AGGATGGACTCAAGCTTAGAGGATTCATGACAAGCAATGGTGATGCGAAACTTGTGATCCACATTGAGAA
GAGC------------------------

>AY247033.1 Sagartia rosea
ATGAGTCGCCTGATCGTCGTTTGCATTGTCATTTCGATGATATGCGGAGCCCTTTCCTTGTCGTCAACCA
AGATGGCT---------------------------------GATGAAAAAAAAGAAAAAGATGAAGACGA
GAAACCCAAAATCTCG---------------------------------------------------GGT
GGT-------------------------------------------------------------------
----------------------------------------------------------------------
----------------------------------------------------------------ACTGTT
ATTGCAGCTGGGAGATTGACCCTGGATCTCTTGAAAACGTTGCTCGGTACACTTGGTAGTATCTCT----
--AGAAAGATTGCAATTGGTGTTGACAACGAGACGGGTGGGCTAATTACAGGAAATAACGTATATTTCCG
TTCCGGGACCTCT---GATGACATCCTCCCTCATCGTGTGGAAACTGGTGAAGCGCTTCTCTATACAGCT
CGCAAAACTAAAGGCCCAGTCGCAACAGGTGCCGTTGGAGTATTTACTTATTACTTG------AGCGATG
GA---AACACACTGGCAGTGTTATTCAGCGTCCCCTTT------GATTATAACTTCTACAGCAACTGGTG
GAATGTCAAGATCTATTCA---------GGAAAACGGAATGCGGACTATGATATGTACCATGAGCTGTAC
---TATGATGCGAATCCATTCGAGGGGGACGATACCTGGGAGTATAGATACCTT------------GGAT
AT---GGAATGAGGATGGAAGGTTACATGAACAGCCCCGGAGAAGCGATTCTTAAGATCACGGTGATGCC
CGAT------------------------

>JQ353486.1 Stichodactyla gigantea
---------------------------------ATCGCTGTGCAATCTGGAAAGAAATTCCAAGGCAGA-
--------------------------------------------------------AAAGAGGACAAGAA
GAGTGCTTCAGCAGTC---------------------------------------------------GCT
GGC-------------------------------------------------------------------
----------------------------------------------------------------------
----------------------------------------------------------------ACAATT
ATCGAAGGGGCAAGTCTAACTTTCCAAATCCTTGACAAAGTACTCACAGAACTTGGTAATGTGTCT----
--CGGAAGATTGCTATCGGTATCGACAACGAGTCAGGAGGGTCATGGACAGCAATGAATGCATATTTCCG
TTCTGGTACTACA---GACGTCATTCTACCAGAGTTTGTCCCAAACAATAAAGCGCTACTCTACAGCGGT
CGGAAGGACACAGGCCCTGTTACAACGGGCGCTGTGGGTGCCCTTGCCTATTACATG------AGCGATG
GA---AACACTCTTGCCGTTATGTTCAGCGTTCCCTTT------GACTACAACCTGTACAGCAACTGGTG
GGATGTCAGAGTCTATAGT---------GGGAAGAGGAGAGCCGACCAAAAGATGTACGAAGACCTCTAT
---AATGGCTCT---CCATTTAAAGGGGACAATGGATGGCACCAGAAGAATCTT------------GGAT
AT---GGACTGAGGATGAAGGGAATCATGACAAGTGCTGGCGAAGCAAAACTGCAAATTAAGATTTCACG
C---------------------------

>AJ009931.2 Stichodactyla helianthus
----------------------------------------------------------------------
----------------------------------------------------------------------
----------------------------------------------------------------------
----------------------------------------------------------------------
----------------------------------------------------------------------
----------------------------------------------------------------------
---GATGGGGCAAGTCTAACCTTCGAAGTCCTTGACAAAGTGCTCGGAGAACTTGGTAAAGTGTCT----
--CGGAAAATTGCTGTCGGTATCGACAACGAGTCAGGGGGGACATGGACAGCACTGAATGCGTATTTCCG
TTCTGGTACTACG---GACGTCATTCTACCAGAGGTTGTCCCAAACACAAAAGCGCTACTCTACAGCGGT
CGGAAGAGCTCAGGCCCTGTTGCAACAGGCGCTGTGGCTGCCTTTGCCTATTACATG------AGCAATG
GA---AACACTCTTGGGGTTATGTTCAGTGTTCCCTTT------GACTACAACTGGTACAGCAACTGGTG
GGATGTCAAAATCTATCCT---------GGGAAGAGGAGAGCTGATCAAGGGATGTACGAAGACATGTAC
---TATGGCAAT---CCATATCGAGGGGACAATGGATGGTACCAGAAGAATCTT------------GGAT
AT---GGACTGAGGATGAAGGGAATCATGACAAGTGCTGGCGAAGCAAAAATGCAAATTAAGATTTCACG
C---------------------------

>AJ005038.1 Stichodactyla helianthus
----------------------------------------------------------------------
----------------------------------------------------------------------
----------GCTCTC---------------------------------------------------GCT
GGC-------------------------------------------------------------------
----------------------------------------------------------------------
----------------------------------------------------------------ACCATT
ATTGCGGGGGCAAGTCTAACCTTCCAAGTCCTTGACAAGGTGCTCGAAGAACTTGGTAAAGTGTCT----
--CGGAAGATTGCTGTCGGTATCGACAACGAGTCAGGGGGGACATGGACAGCATTGAATGCGTATTTCCG
TTCTGGTACTACG---GACGTCATTCTACCAGAGTTTGTCCCAAACACAAAAGCGCTACTCTACAGCGGT
CGGAAGGACACAGGCCCTGTTGCAACAGGCGCTGTGGCTGCCTTTGCCTATTACATG------AGCAGTG
GA---AACACTCTTGGGGTTATGTTCAGTGTTCCCTTT------GACTACAACTGGTACAGCAACTGGTG
GGATGTCAAAATCTATAGT---------GGGAAGAGGAGAGCTGATCAAGGGATGTACGAAGACCTGTAC
---TATGGCAAT---CCATATCGAGGGGACAATGGATGGCACGAGAAGAATCTT------------GGAT
AT---GGACTGAGGATGAAGGGAATCATGACAAGTGCTGGCGAAGCAAAAATGCAAATTAAGATTTCACG
C---------------------------

>GQ848199.1 Urticina crassicornis
ATGAACCGTCTCATTGTCTTATGTCTCTTTGTTGCGATGATCTACGCGACCATCGCTTTGCCTAAGAAGG
AGGACATTTCCAAC------------------GACGAAAGATCCATTTCAGTAAGCAAGGTACCCGTCAA
GAAAAGTGTCGCGATA---------------------------------------------------GCC
GGG-------------------------------------------------------------------
----------------------------------------------------------------------
----------------------------------------------------------------GCCGTT
ATCGAAGGTGCAAAGCTTACCTTTGGAATCCTTGAGAAAATACTCACGGTACTTGGTGATATCAAT----
--CGCAAGATTGCTATTGGTGTTGACAACGAGTCGGGGAGGGAATGGACGGCGCAGAACGCGTACTTCTT
TTCTGGTACCTCA---GACGTGGTGCTTCCCGCGAGTGTTCCAAATACCAAAGCGTTCCTCTACAACGCT
CAGAAGGACCGTGGCCCAGTAGCAACGGGTGTTGTTGGAGTGCTGGCCTATTCTCTG------AGCAATG
GA---AACACACTTGGTATCCTTTTCAGTGTTCCCTAC------GACTACAACTTGTACAGCAACTGGTG
GAACATCAAACTCTATAAA---------GGGATCAAGCGCGCTGACAGAGACATGTATAATGACCTCTAT
---TATTATGCTCATCCACACAAAGGGGACAACGGGTGGCACGAGAATTCGCTT------------GGAT
TT---GGATTGAAGAGCAAAGGATTCATGACAAGTTCAGGCCAGACGATCTTGCAAATTCGTGTCAGCCG
TGCA------------------------

>GASU01034529.1 Acropora cervicornis
----------------------------------------------------------------------
----------------------------------------------------------------------
----------------------------------------------------------------------
----------------------------------------------------------------------
----------------------------------------------------------------------
----------------------------------------------------------------------
----------------------------------------------------------------------
----------------------------------------------------------------------
----------------------------------------------------------------------
----------------------------------------------------------------------
--------------------ATGTTCTCTGTTCCTTAT------GATTACGGGCTCTTCGAAAATTGGTG
GAATGTCAAGCTTTACACT---------GGAATAAAACGGGCCGACTATGAAATCTTCGAGGATATGTAC
---TATGACGCAAATCCCTTCCAGGCAAAT---GGTTGGCATGAAAGAGACCTA------------GGTA
TT---ATTTGTAAATTTAGGGGTGTAATGTCCAGCTCTGGTCAAGCCAACCTCAAGATTCACGTCATGAG
AAAATTCGCAACCGACATC---------

>GASU01040226.1 Acropora cervicornis
----------------------------------------------------------------------
----------------------------------------------------------------------
----------------------------------------------------------------------
----------------------------------------------------------------------
----------------------------------------------------------------------
----------------------------------------------------------------------
----------------------------------------------------------------------
----------------------------------------------------------------------
----------------------------------------------------------------------
----------------------------------------------------------------------
--------------------ATGTTTTCCGTTCCTTTTTTAAACACCAGGCCTTTTTACAATAATCAGTT
TTATCTTAAATTATTTAACAGAAAGTTAGATGAAGAAGATGTCAACAAAAATCTTTTTAACGAGATGTAT
CGGGATACTAAAAACAGATTCAAAGGAGATAACACTTGGCATCGTGACTTCAAG------------TTGG
ACGAATATTTTGAAGCGGACTGCCTTATGTCAAGCGCCGGTACGGCGGTCATTGAAATTGACGTAAAGAG
GAAA------------------------

>JR995219.1 Acropora millepora
----------------------------------------------------------------------
-----------------------------------ATGGTTCGCAATCGCCAGGAACTTGAGGCCCTTTT
GAAGCGATCTCATGAC---------------------------------------------------GCT
CAA-------------------------------------------------------------------
----------------------------------------------------------------------
----------------------------------------------------------------GCAAAA
CTGAAAGGCGAGAAGAGCTCGAGAGACAAAGACAGCGAAATGTCCAAGCGAATTGGTCAGCGGAGAGGTA
TTCGACATGTCAGCATTACCATTAAAAACACAAATGCCTCTTACTGGAAGGATCCTTTTATCTTTAAAGC
GTTTGGCTTCAGTGCAGAAAACACCTTGCCAGCTAATCTGGAATCAGGAAATGAGGGTTCCTTTAAAACT
AGTAGCAACTTTTATGATTTCTTGGGCGGAACCGCTGGAGTCTTCACCTACCGCATT------CCCGTCA
TTCAAAAATCACTTGCTGTGATGTGGACG---------------TCTAATCCTGTGTTCAACTGTGCTTG
GAATGTGAAGCTGTAC---GAT------AATTACCCATCGCCCGACGAAGATATGTACCGTGAACTGGCC
---------AGAGACCGCTTTCCGGGAGATAGTAGTACCCATAAGAAACTCATC------------GGTG
GG---GGTCTAAAAGTCAGCGGCCTTATGACCTGCGGCAATAATTCTGTGCTCAGAATTACGGTTCTTAA
GGATGGCAATGCG---------------

>JV077412.1 Aiptasia pallida
----------------------------------------------------------------------
--------------------------------------------------------------ATGGCAAA
AAAGTCCGTTGCCCTT---------------------------------------------------GCA
GCC-------------------------------------------------------------------
----------------------------------------------------------------------
----------------------------------------------------------------GTTATC
ATCAAAGGTGCTAGTCTTGGCACTAAGATCCTCAAAGATTTCCTGGATGCGATGGCAAATATTGAA----
--CGCAAGGTTGCGATTGGTGTTGACAACGAGTCGGGATGCACTTGGGAAAAGCCAAGTACATACTTCTT
CTCTGGTACTGAG---GATAAAGTGCCTCCCTCTAAAGTTGAGAATAAAAAAGCACTTTTGTACGGCCCA
CGTAAGACAACAGGGCCTGTTGCCAGGGGAGCTGTTGGAGTGCTCACTTACAAAATGTTGTGCACCAATG
AGACGAACACTCTGGCTGTTCTTTTCAGTGTACCCTTC------GACTACAACTTGTACAGCAACTGGTG
GAACGTCAAAATCTACCCT---------GGAGAAAAGAAAGCCGACAAAAAAATGTACAACGAGCTATAC
---AACGATGCCGATCCAATAAAAGGTGATGATTCCTGGAAGTCAAAAATACTC------------GGAT
AT---GGCCTACAAATGAAAGGATCTATGTCCAGTTCTGGAACGGCAACCATGGAAGTACATGTTTTGAA
GGCC------------------------

>JV105615.1 Aiptasia pallida
ATGAAGGGTTACATTATTTCATATCTTGCACTGTTGGTGATATGTGGAACTGCTACAACTGATGGTCGAA
CCCACCCCACTAAGGACGTCTCAGGAGAAAAAGAGCCAGCCGAAGTTGATGAAGATTATGAAACGTACCC
ACGGAAAGAAGTCATT---------------------------------------------------GAA
GAAAAAAAGCCAGAAGCTGACCTTCCTTACCCACTGAACGGCATCTCTGAAGGAAAAGAGCCAGAAGCTG
ACCTACCTTACCCACTAAACGACATCTCTGAAGAAAAAGAGCCAGAAACTTACCCCGTGAAGCAGGTTCC
TGAAAAAGCGGATCCAGTCGAAGTTAAAAAGAATATAAAAAACGTTAAAAAGGTCGCGGTAGCCACTCTT
ATATCAGGTGCTACACTTGGCTTCAATGTCCTTAAGTATGCCCTGAATGCAATAGGAAATGTTAAA----
--CGCAAAATCGCTATCGGTGTTGACAACGAGTCGGGATGTACCTGGACTGCATTAGGTACCCACTTTTA
CTCTGGTACTTCG---GATAAAGTGCTCCCCCATGAAGTTCAGAATACCAAAGCACTGATATACAACGCT
CGAAAACACCAAACC------TTCCATGGGGCTGTTGGAGTGTTCACTTATCGCTTG------TGCAATT
CCTGGAAAACTCTGGCGATTCTTTTCAGTGTTCCCTAC------AACCGATGGTGGTATAAAAACTGGTG
GAATGTCAAAATATATCAT---------GGAGTAAGGCGTCCTAGTCATTCCATATACAAAGATCTTTAC
---TACCGCGCCAGGCCGTTCCGTGGTAATAATCACTGGTATCATAGAAATCTG------------GGAC
AT---GGTCTTAAAATGAAAGGATTTATGACGAATTCTGGGCAGGCAATCCTGGAAATACACATATCAAA
GGCC------------------------

>JV093095.1 Aiptasia pallida
ATGAAGGGTTACATTATTTCATATCTTGCACTGTTGGTGATATGTGGAACTGCTACAACTGATGGTCGAA
CCCACCCCACTAAGGACGTCTCAGGAGAAAAAGAGCCAGCCGAAGTTGATGAAGATTATGAAACGTACCC
ACGGAAAGAAGTCATTGAAGAAAAAAAGCCAGAAGCTGACCTTCCTTACCCACTGAACGGCATCTCTGAA
GGAAAAGAGCCAGAAGCTGACCTACCTTACCCACTGAACGGCATCTCTGAAGGAAAAGAGCCAGAAGCTG
ACCTACCTTACCCACTAAACGACATCTCTGAAGAAAAAGAGCCAGAAACTTACCCCGTGAAGCAGGTTCC
TGAAAAAGCGGATCCAGTCGAAGTTAAAAAGAATATAAAAAACGTTAAAAAGGTCGCGGTAGCCACTCTT
ATATCAGGTGCTACACTTGGCTTCAATGTCCTTAAGTATGCCCTGAATGCAATAGGAAATGTTAAA----
--CGCAAAATCGCTATCGGTGTTGACAACGAGTCGGGATGTACCTGGACTGCATTAGGTACCCACTTTTA
CTCTGGTACTTCG---GATAAAGTGCTCCCCCATGAAGTTCAGAATACCAAAGCACTGATATACAACGCT
CGAAAACACCAAACC------TTCCATGGGGCTGTTGGAGTGTTCACTTATCGCTTG------TGCAATT
CCTGGAAAACTCTGGCGATTCTTTTCAGTGTTCCCTAC------AACCGATGGTGGTATAAAAACTGGTG
GAATGTCAAAATATATCAT---------GGAGTAAGGCGTCCTAGTCATTCCATATACAAAGATCTTTAC
---TACCGCGCCAGGCCGTTCCGTGGTAATAATCACTGGTATCATAGAAATCTG------------GGAC
AT---GGTCTTAAAATGAAAGGATTTATGACGAATTCTGGGCAGGCAATCCTGGAAATACACATATCAAA
GGCC------------------------

>GAOL01019782.1 Hydra magnipapillata
ATGCTCCTGTATGTATGTTTAGTGAACTTACTTCTACCATTGTCT-------------------------
-----------------------------------------------------------GATGGAGCAGT
AAATCCAGAACTTGTA---------------------------------------------------GGA
GTT-------------------------------------------------------------------
----------------------------------------------------------------------
----------------------------------------------------------------TTAGTA
AAGGTTGGTGTGGATGCTGCTTTACAACAAATTGATGAAGTTTGGAAA------GGAAGTACGGTA----
--AGAGATTGGAAATGTGCGGTAGAAAATAAATCTAATAAAACTCTTTATGCAATGGGAACAACACCAGA
ATCAGGAAGCATG------ACTACAATCTTGGATGATATTCCTCCAGAAAATACGGGTATCTTTGTGTGG
GAAAAGTCTAGAGGAGCT---GCAACAGGGGCAGCTGGCGTTGTTCATTACAAATAT------------G
GCAACAAAGTTCTTAACCTAATGGCATCCATTCCTTAC------GACTGGAATTTATATAGTGCTTGGGC
TAATGCACGTCTATCG---GAT---------GACAAAGTAAGTTTTTCGGATTTGTATCATGGACAAAAC
---GGCGCCAAAAGTCCTACAAAAGGCGGAAAT---TGGGGTGAGGTTGAC---------------GGTA
TA---------------AAGTTTTTTTTAACTTCAAAAAGCCATGCTGAGTTTAAAGTAATTTTTTCCGG
AAAA------------------------

>GAOL01019715.1 Hydra magnipapillata
ATGCTCTCGTACTTATGTTTTGGATGTTTTCTTGTATCGGCATCTTTAGAAATTGCTTGCGGAACACCT-
-----------------------------------ATTAAAGAAACTAGCAAAGCAGACGCTGGAGGAGG
CGCTGGAATAGCAATT---------------------------------------------------TTA
GGAGTA----------------------------------------------------------------
----------------------------------------------------------------------
----------------------------------------------------------------TTAGCA
AAAGTCGGCGTAGAAGCTGCGTTACAGCAAATTGATAATATTTGGAAA------GGAGATGTAGTG----
--AGGTATTGGAAATGCGCTGTAGAAAACAGATCCGATAAAACACTTTATGCTTACGGAACAACTACGGA
ATCGGGAAGTATGGGT---ACAGTTTTTGCCGAT---ATTCCCCCTGGAAGCACAGGAATTTTTGTGTGG
GAAAAATCTAGAGGAGCT---GCAACTGGAGCAAGTGGTGTAGTTCATTATCGTTAT------------G
GAGACAAGATACTTAATTTAATGGCATCCATTCCATAT------GATTGGAACTTGTATCAATCTTGGGC
TAATGCACGAGTTTCGAAT------------GAAAAGGAAAGCTTTTACAACTTGTATAACGGGTTAAAT
---GGTGCGAAACCTGCTACAAGAGGAGGAAAC---TGGGGCGACGTTGAT---------------GGTG
CA---------------AAATTTTTTCTTACTGAAAAAAGTCACGCAGAGTTTAAAGTTATTTTTTCTGG
T---------------------------

>GAOL01014507.1 Hydra magnipapillata
----------------------------------------------------------------------
----------------------------------------------------------------------
----------------------------------------------------------------------
----------------------------------------------------------------------
----------------------------------------------------------------------
----------------------------------------------------------------------
---------------------------------------------------ATGGGGAATGTAGTA----
--AGGTCTTGGAAATGTACCGTAGAAAACAAATCCAATAAAACACTATACGCTGACGGATCTACTCCAGT
ATCAGGAAGTATG---GCAACAGTTTTAACAGAT---ATAGCCCCTGGTGGCACAGGCGTTTTTTTGTGG
GAACAATCGAAAGGCGCT---GCTAGAGGCGCAGTTGGTGTGGTTTATTATCGTTAT------------G
AAGACAAGATCCTTAGCTTAATGGCATCTATTCCGTAC------GATTGGCATTTGTATAACGCTTGGGC
TAATGCACGAGTTTCAAAC------------AAAAAGGAAAGTTTTTCTAATTTGTATAACGGATATGAT
---GGTGCGCAACAACCTACAATAGCGGGAAAC---TGGGGCGAAGTTGAT---------------GGTA
CA---------------AAGTTTTTTCTTACTGATAAAAGTCACGCTGAGTTTAATGTTATTTTTTCAGG
A---------------------------

>GBFD01000386.1 Hydra oligactis
ATGCTTCTGTTTGCGTGTTTAGTGAATTTACTTCTACCATTGTCTGTT----------------------
--------------------------------------------------------------GGAGCATC
CGGTGGAGCAGCTTTA---------------------------------------------------GGA
GTT-------------------------------------------------------------------
----------------------------------------------------------------------
----------------------------------------------------------------ATAGCA
AAGATAGGCGTGGATGCTGCTTTACAACAAATTGATGATGTTTGGAAA------GGAAATCCTGTA----
--CGGTATTGGAAATGTGCAGTAGAAAACAGATCCACTAAAACACTTTACGCTTCAGGAACAACACAAAA
ATCAGGTAGTATG---ACTACAATCTTTGCCGAT---ATTCCTCCAAAAAGTACTGGCGTGTTTGTTTGG
GAAAAGTCTAGAGGAGCT---GCAACAGGAGCAGTAGGCGTTGTTCATTACAAATAT------------G
GCACCAAAATACTTAACATAATGGCATCTATTCCTTAC------GACTGGAATTTGTATAAAGGTTGGGC
TAATGTTCGACTATCG---GAT---------CACAAAGAAAGCTTCTCAAATTTGTATAAAGGAAAAAAT
---GGTGCCCAATATCCTACTCAAGCAGGAAAT---TGGGGTGAAGTTGAC---------------GGAA
CG---------------AAGTTTTTTTTAACGGAAAATAGTCATGCAGAGTTTAAAGTTATTTTTTCTGG
A---------------------------

>GBFD01006301.1 Hydra oligactis
ATGCTTTTGTTCTTATGTTTTGGGTGTTGCCTTGCATCAGCATCTTTTCAATTTATTTGG----------
-----------------GGAGCACCTGTTCCTGGAGCTAACGGTGCAGCTGCTGGAGCTAATGATCCAGC
TACTGGAATAGCAATT---------------------------------------------------TTA
GGAGTA----------------------------------------------------------------
----------------------------------------------------------------------
----------------------------------------------------------------TTAGCT
AAAGTTGGCGTAGAAGCTGCGTTAGCTGAAATTGATAATATTTGGAAA------GGGGATGTAGTG----
--AGATATTGGAAATGTGCCGTAGAAAACAGATCCGATAAAACACTATATGCTTACGGAACTACTTCAGA
ATCAGGAAGTATGGGG---ACAGTTTTTGCAGAT---ATACCCCCTGGAAGCACAGGAATCTTTGTGTGG
GAGAAATCTAGAGGCGCT---GCAACTGGTGCAAACGGGGTAGTTCATTATCGTTAC------------G
GAGATAAGATACTTAACTTAATGGCATCCATTCCTTAT------GACTGGAATTTGTATAAATCTTGGGC
TAATGTTCGAGTTTCAAATGAA---------AGGGAAAGTTTTTACAACATGTATAACGGATTAAAC---
GGCGCACAAACTGCTACAAGAGGTGGAAAC---TGGGGTGATGTCGAT---------------GGTGCA-
--------------AAATTTTTTCTCACTGAAAAAAGTCACGCAGAATTTAAAGTTATATTTTCTGGC--
----------------------------

>GBFD01006728.1 Hydra oligactis
ATGCTTTTGTTCTTATGTTTTGGGTGTTGCCTTGCATCAGCATCTTTTCAATTTATTTGG----------
-----------------GGAGCACCTGTTCCTGGAGCTAACGGTGCAGCTGCTGGAGCCAATGATCCAGC
TACTGGAATAGCAATT---------------------------------------------------TTA
GGAGTA----------------------------------------------------------------
----------------------------------------------------------------------
----------------------------------------------------------------TTAGCT
AAAGTTGGCGTAGAAGCTGCGTTAGCTGAAATTGATAATATTTGGAAA------GGGGATGTAGTG----
--AGATATTGGAAATGTGCCGTAGAAAACAGATCCGATAAAACACTATATGCTTACGGAACTACTTCAGA
ATCAGGAAGTATGGGG---ACAGTTTTTGCAGAT---ATACCCTCTGGAAGCACAGGAATCTTTGTGTGG
GAGAAATCTAGAGGCGCT---GCAACTGGTGCAAACGGGGTAGTTCATTATCGTTAC------------G
GAGATAAGATACTTAACTTAATGGCATCCATTCCTTAT------GACTGGAATTTGTATAAATCTTGGGC
TAATGTTCGAGTTTCAAATGAA---------AGGGAAAGTTTTTACAACTTGTATAACGGATTAAAT---
GGCGCACAAACTGCTACAAGAGGTGGAAAC---TGGGGTGATGTCGAT---------------GGTGCA-
--------------AAATTTTTTCTCACTGAAAAAAGTCACGCAGAATTTAAAATTATATTTTCTGGC--
----------------------------

>FX502289.1 Porites australiensis
----------------------------------------------------------------------
----------------------------------------------------------------------
----------------------------------------------------------------------
ATG-------------------------------------------------------------------
----------------------------------------------------------------------
----------------------------------------------------------------GCTACT
TTAACTGGCGTGATCTCTGGCATGCAAGCAATGAAAACAGTTTTGGATAGTATG---GAAACAAAG----
--CGCAGAATTGCTATCGGCGTTTGGAATGAAAGTGATCATCCGTGGGAACCAATTTCCGTGTATTTTTC
GTCTGGCACCTCA---GATATCAACCTTCCACTTAATGATCCAAAAGATAAGCCCATGATATGGGGAGCT
CGAAAAACTTCGGGGCCTATAGCTAGAGGAGCCGTTGGAGTCTTCACGTACTACATA------CCAGCCT
TAAATAAGACATTGGCTATCATGTATTCCGTTCCTTTT------GATTACAACTTATTCAGAAATTGGTG
GAATGTAAAACTTTACAGCGAT---------CGTCGGGAGGCCAATAAAAAGACGTTCAGTGAAATG---
---GATGGTTCCGACAGAGTGAAGGGTGATAACACCTGGCATACTATAAAGTTA------------GGCT
CA---GGAGTGTCTGTGAAGGGTGCGATGGGGAGCACGGGTCAATCCAAACTTGAGATTAAGGTTGGGAT
TGCAAGCAAGAAA---------------

>FX459751.1 Porites australiensis
----------------------------------------------------------------------
-----------------------------------------------------------------ATGGC
TGCTGTTGCTGCTGCT---------------------------------------------------GCT
GGA-------------------------------------------------------------------
----------------------------------------------------------------------
----------------------------------------------------------------AGCGTG
GTCTCTATTGCATCTGTT---GTGAACTCACTGAAAACAGTTTTGGATAATATA---CAAACAAAC----
--CGCAGAATTGCAGTCGCCGTTTCGAATGAAACTAAGCATCCGTGGGAAGCAATTTCCGTGTATTTTTC
GTCTGGCACCTCA---GATATCAACCTTCCACTTAATGATCCAAAAGATAAGCCCATGATATGGGGAGCT
CGAAAAACTTCGGGACCTATAGCTAGAGGAGCCGCTGGAGTCTTCACGTACTACATA------CCAGCCT
TAAATAAGACATTGGCTATCATGTATTCCGTTCCTTTT------GATTACAACTTATTCAGAAATTGGTG
GAATGTAAAACTTTACAGCGAT---------CGTCGGGAGGCCAATAAAAAGACGTTCAGTGAAATG---
---GATGGTTCCGACAGAGTGAAGGGTGATAACACCTGGCATACTATAAAGTTA------------GGCT
CA---GGAGTGTCTGTGAAGGGTGCGATGGGGAGCACGGGTCAATCCAAACTTGAGATTAAGGTTGGGAT
TGCAAGCAAGAAA---------------

>FX442360.1 Porites australiensis
ATGAGAAGGGTTACGCTGGTTATCCGTCTGTTTTCCATTCTGCTGATAACTCAGTCAATCTTTGGGTGTC
CCTTGAAGCACGATCATGTTGAAAGGAATCCTGGATTGTCTACCAATGACACTGAGGGCTCGTCCTCGAT
CTCTGCTGTTAAAGAT---------------------------------------------------GGC
GAGGAGAAAAAC----------------------------------------------------------
----------------------------------------------------------------------
----------------------------------------------------------------AAGCAA
CGAGATTGGCTCAGTGGTGGTTTGGGCCTTCTTAAGGAAGTTTCAGGCCAGCTTAATAAAGAAGAG----
--CGTAAGGTCACCATCAGTGTTGTGAATAAGAGTGGATATAAATGGCAAGCAATCAACGCCTACATAAA
ACATGGGACGGCA---GATCTTGCTCTACCTTATGAAGTTCCTAAAGGTGGATCTTTGAATTACGGCGCA
CGAAAAACTGCGGGGCCCGTCCCATTTGGTGCAGAAGGAGTATTCTCATACTACATC------CCAGGCA
TCAAGAAAACACTTGCTGTTATGTTTTCCGTTCCATTT------AACTACGCTGTCAACAGCAATTGGGT
TGATGTTCAGCTATAC---GAA------GGGACAATAACCGCCAACAAAGTTCTTTGGTACAAGATGTAT
CACAATAATCCCAACAAGTTCAAAGGGAATAACATGTGGTATGAAAAGAACCTGGAAGCAGACCGTGGGG
AAAAAGGGATCCGTGCAAAGTTCTCTATGTCCAGCTCCGGTCAGGCGACCATTCAAATGCAAATACTGCC
ACGCAAGTCGTCGTGGTGGCCGTTTGGG

>FX440461.1 Porites australiensis
ATGAGCTTGGTTAGCTTGGTCATCCGTCTGTTTTCCATCTTGCTGATAACCCACTCAGTCTCTGGGTCTC
ACTTAAGAAACGATCATGTTAAAAGGAATCCTGGGTTGTCTACTAATAACAATGAGATACAAGGGCAACA
GGGTTCGTCCTCAATC---------------------------------------------------TCT
GCTTTTAAAGAAGATGAAGAGAAAAACAAGCGACGA----------------------------------
----------------------------------------------------------------------
----------------------------------------------------------------TCTGTC
ATCCCCGCTGCTACACTCAGCTACAACGTTCTTAAGGGAATTTTAGACACCCTTGGTAACGTACAA----
--CGTAAGGTCGCCATTGGTGTTGATAATGAAAGTGGATACGAATGGAAAGCAATCAGCTACTTCATAAA
ACATGGGACGTCA---GATTCCGTTTTGCCTCCGAAAGTTCCTAAAGGTCAAGCTTTGACTTGGGGCGCA
CGAAAAACTATGGGGCCCATTACACGTGGCGTAGAAGGAGTATTCACATACTACATC------CCAGACA
TCGATCAAACACTTGCTGTTATGTTCTCCGTTCCATAT------ATAAACACCAATTACAATAATAGGGT
TGATATTATGCTTTACGCT---------GGGAAAGAAGAGGCCAACAATCAACTTTGGGAAAAGATGTAT
AAATATAATCCAAACAAATTCAAAGGGGATGGCAAGCTTTATGAAAAGAACCTGGAACCAGCCCTTAGGG
AAAAAGGGATCCGTGCAGAATTCTCTATGGCCACCTCCAGTCAAGCGACCATTCAAATAAAAATACTGCC
ACGCCAGTCGAAG---TGGCCGTGGGGG

>GARY01005673.1 Stylophora pistillata
----------------------------------------------------------------------
----------------------------------------------------------------------
-------------ATG---------------------------------------------------ACA
GAT-------------------------------------------------------------------
----------------------------------------------------------------------
----------------------------------------------------------------CCAGTG
ATACCAGCCGACCAGCTGGGCCAACAAGTTCTGGACGATGTTTTCAAATCAATGCCACCCACAAAG----
--CGGGGAATTGCCATTGGAATCGCCAATGAAACACCTTACAAATGGAGTGGAATGAGTCCCTATTTTCG
TTCTGGTAAACCTGGTTCAAATATGATCCCCGAATTCGTGAAAAGCAAGGAAGCAGCTCTGTATACTGCC
ACAAAACGATGTGGCGAA---GCAACAGGAAGTGTAGGGGTGCTTACCTTCTTCATC------CCAGAAG
ACAAAAAGACCGTGGCAGTCATGTTCAGTGTACCATTC------GACCGCAATTTGTTTGAAAACTGGTG
GGATGCTAAGGTATACCCC---------GGTAAGAAAGAAGCTGACTATGATATGTGGTCCTACATGTAC
---TACAATCATAACCCTTTCAAAGGGGACGACGGCTGGCACGAGAAACCAATA------------AGTG
AA---GGTTATAGTGTAAAGGGGATTATGACAAACGCAGGCCAATGTAAGCTACAGGTAAAGATCTGGAA
G---------------------------
