# Supplementary material for: The Rise and Fall of an Evolutionary Innovation: Contrasting Strategies of Venom Evolution in Ancient and Young Animals
Source: PLoS Genet. 2015 Oct 22;11(10):e1005596. doi: 10.1371/journal.pgen.1005596 (PMC4619613; doi:10.1371/journal.pgen.1005596)
Supplement: S1 File — The alignments are provided as zipped Fasta files. (ZIP) [file pgen.1005596.s006.zip › Alignments/Cnidaria/Aerolysin-related_anthozoa.fas]

>XM_001621963 Nematostella vectensis
----------------------------------------------------------------------
----------------------------------------------------------------------
----------------------------------------------------------------------
----------------------------------------------------------------------
----------------------------------------------------------------------
----------------------------------------------------------------------
------------------------------------------------------------------ATGG
CTACATTAATCATCACAGGCTCA---------------------------------------------AG
ATGC---------------------------ACTACAGAGACTTCAAGTTTGGCGTCAAGAACATCGTCT
ACGGCAAACCAG---------TTATTCAGACATTGG------CAC-------------------------
----------------------------------------------------------------------
----------------------------------------------------------------------
------------------------------------------------------------------CTCA
GTCGTACATATCTG---GAAGCGAAAGATAATGAGGATCATGAA---GTGACAGGCACGGTTTCTGAGCA
AGTGGAA------------------------AGCACACGTACCGTCACCCACACGACA------------
----------------------------------------------------------------------
--------------------------------------------------ACCAGCTCGTGGAAAAAGAC
ACATGGAGTCGGTATCGAGTTAAGCTACACCCCTCCCGGT---------------GCAACAGGAGGGGCG
GGAGTAAAAGCG------------TCGTACAATTTCAACTACGAGAAGTCGTCGACCCAGACGGACAGCA
CTGCAAATACGCAGAAGTACACGAGCACAGTCACATCG--------------------------------
-------------------------------------------ACAAAGACGCTCAAACCCTTCACAGCT
GCTCAGTATCGTATTATGCTGACAAAGACG------------------------AGAACCACCGTA----
--CCGTACACAGCAACCATTATCGTGCACTTCTCGGCAGAGCTGGACGGATTCCTGAGGTGGGGAGGAGG
AAAAGACGGA------------------------------------------------------------
------------------GACTCTACCAACTACCATTACGAGCACCGCGGCTCAAATAGAAGACCAACCT
TCAAGTACAAATTCGGCGACTCGTCAACTCCGTTCTACAGCGCCCTTAAGAAACAAAGTGACCGAAGTAT
GCGATCATGGGAATGGCATGAGATGAAAGCGAGATATTCCCATGCACAAACCCTGATCAATGCTCTCACC
GACGAGAGCAAGTATGAATTTACCTTGACTGGGCAATTTGAGGACGTGATTGGCCACCATGTAGATATAC
ATTGGAGTACCACATCGCTAAAAGTACCGCGTGGACTCGAGAGAACCCTCGCTGAGACGCATTTCCCAAA
GATCAAAGGCACTTCCCCCAAACGTGTCTTCCCCAAGCCACCAGCGGAACGTCTCTCGATGTCGAAATCT
CAAACTCTCCCGCTGATTCTTAATATCAATTACGATGACCCTGATACCAACGTACATGGGAACATGACCG
ATCCACCGAGAGTGTCTCCCAAGCCTCCAAAAGTGGACATCTCCATAAAAGAACCACAAAATATCCCGCA
TGTTCCCAACGTGGATGACGAAAGCGAACTTAACGAG

>XM_001624302 Nematostella vectensis
----------------------------------------------------------------------
----------------------------------------------------------------------
----------------------------------------------------------------------
---------------------------------------------------ATGGCTGACTGGTGGAGCA
GTTTTGACAGGAACAATCGTTGGAACACATGTCCCAATGGTTATTACCTCCGGGGATTGGATCGAAACGA
C------GGCCAGAGCCTGGATAACATCGAGGTCGGCAAGTGTTGCAAGCCTGCCAACCACCCGCACTGG
TACGGACACTGTTATGATCAAAACGTGAGGGCCAGCTTCGACAAGGAGGGCACCAGCAAGTGT---AGGG
ATGGCTACTTCATGACTGGATTA---TACCGAGGCAATTGCGATCAGATCTATTGCATTGAAATGTTCAA
GTGTTGTAAAATGGTTCCAACACCCCCAAAGATGCAATCCTTGGATGATGTCAAGACCCGTGTCATGGAT
GAGACCATGGCAGAGTTGGCATTACTTGCTCACTATCTTGGCTACGGA----------------------
-----------------------------------------------------------------TGT--
----------------------------------------------------------------------
----------------------------------------------------------------------
--CGTACATATCTG---GAAGCGAAAGATAATGAAGATCATGAA---GTGACACGCACGGTTTCTGAGCA
AGTGGAA------------------------AGCACACGTACCGTCACCCACACGACA------------
----------------------------------------------------------------------
--------------------------------------------------ACCAGCTCGTGGAAAAAGAC
ACATGGAGTCGGTATCGAGATAAGCTACACCCCTCCCGAT---------------GCAACAGGAGGGGCG
GGAGTAAAATCG------------TCGTACAATTTCAACTACGAGAAGTCGTGGACCCAGACGGACAGCA
CTGCAAATACGCAGAAGTACACGAGCACAGTCACATCG--------------------------------
-------------------------------------------ACAAAGACGCTCAAACCCTTCACAGCT
GCTCAGTATCGTATTATGCTGACAAAGACG------------------------AGAACCACCGTA----
--CCGTACACCGCGACCATTATCGTGCACTTCTCGGCAGAGCTGGACGGATTCTTGAGGTGGGGAGGAGG
AAAAGACGGA------------------------------------------------------------
------------------GACTCTACCAACTACCATTACGAGCACCGCGGCTCAAATAGAAGACCAACCT
TCAAGTACAAATTCGGCGACTCGTCAACTCCGTTCTACAGCGCCCTAAAGAAACAAAGTGACCGAAGTAT
GCGACCATGGGAATGGCATGAGATGAAAGCGAGATATTCTAATGCACAACCCCTGATCAATGCTCTCACC
GACGAGAGCAAGTATGAATTTACCTTGACTGGGCAATTTGAGGACGTGATTGGCCACCATGTAGATATAC
ATTGGAGTACCACATCGTTAAAAGTACCGCGTGGATTCGAGGAAACCCTTGCTGAGACGCATTTCCCAAA
GATCAAAGGCACTTCCCCCAAACGTGTCTTCCCCAAGTCACCAAAGGGTCGTCTCTCGATGTCGAAACCT
CACATTCTCCCGCTGCTTCTTAATATCAATTACGATGACCCTGATAACAACGTAGATGGGAACACGACCG
ATCCACCGAGAGTGTTTCCCGAGCCTCCAAAAGTGGACATCTCCATAAAAGAACCACAAAAAATCCCGCA
TGTTCCCAACGTGGATGACGAAAGCGAGCTTAACGAG

>XM_001626030 Nematostella vectensis
----------------------------------------------------------------------
----------------------------------------------------------------------
----------------------------------------------------------------------
----------------------------------------------------------------------
----------------------------------------------------------------------
----------------------------------------------------------------------
----------------------------------------------------------------------
----------------------------------------------------------------------
-------------------------------ATGCAATCCTTGGATGATGTCAAGACCCGTGTTATGGAT
GAGACCATGGCAGAGTTGGCATTACTTGCTCACTATCTTGGCTACGGA----------------------
-----------------------------------------------------------------TGC--
----------------------------------------------------------------------
----------------------------------------------------------------------
--------------------GAAAGAAATAATGAGGATCATGAA---GTGACACGCACGGTTTCTGAGCA
AGTGGAA------------------------AGCACGCGTACCGTCACCCACGAGACA------------
----------------------------------------------------------------------
--------------------------------------------------ACCAGCTCGTGGAAAAAGAC
ACATGGAGTCGGTATCGAGTTAAGCTACACCCCTCCCGAT---------------GCAACAGGAGGGGCG
GGAGTAAAAGCG------------TCGTACAATTTCAACTACGAGAAGTCGTCGACCCAGACGGACAGCA
CTGCAAATACGCAGAAGTACACGAGCACAGTCACATCG--------------------------------
-------------------------------------------ACAAAGACGCTCAAACCCTTCACAGCT
GCTCAGTATCGTATTATGCTGACAAAGACG------------------------AGAACCACCGTA----
--CCGTACACAGCAACCATTATCGTGCACTTCTCGGCAGAGCTGGACGGATTCCTGAGGTGGGGAGGAGG
AAAAGACGGA------------------------------------------------------------
------------------GACTCTACCAACTACCATTACGAGCACCGCGGCTCAAATAAAAGACCAACCT
TCAAGTACAAATTCGGTGACTCGTCAACTCCGTTCTACAGCGCCCTTAAGAAACAAAGTGACCGAAGTAT
GCGACCATGGGAATGGCATGAGATGAAAGCGAGATATTCCCATGCACAAACCCTGATCAATGCTCTCACC
GACGAGAGCAAGTATGAATTTACCTTGACTGGGCAATTTGAGGACGTGATTGGCCACCATGTAGATATAC
ATTGGAGTACCACATCGCTAANATTACCGCGTGGACTCGAGAGAACCCTCGCTGAGACGCATTTCCCAAA
GATCAAAGGCACTTCCCCCAAACGTGTCTTCCCCAAGCCACCAGCGGAACGTCTCTCGATGTCGAAATCT
CACACTCTCCCGCTGCTT---AATATCAATTACGATGACCCTGATACCAACGTAAATGGGAACATGACCG
ATCCATCGAGAGTGTCTCCCAAGCCTCCAAAAGTGGACATCTCCATAAAAGAACCACAAAATATCCCGCA
TGTTCACAACGTGGATGACGAAAGCGAACTTAACGAG

>XM_001629432 Nematostella vectensis
ATGTTTTTCGCTGGGTGTCCGGTACTGCTGGTCCTAGCGCTCCTAGTCAGTCCACTCCAGGGCTGTAGTG
AAACCAACTGGCAGACCAGTTTTGATAAAGAAGGTTACTCAACTTGC------AATAGCAAGAATGATTA
CATAAACGGTCTTTACCGAAACAACAACGCGGGG---GGCAATGATGGCATTCACCTCATTGAAAAAGCT
CGTTGCTGCCCTCGACCAAGACCTTTTTGGAACCAGCCAACCGACTGCGTTATTGCAGACTGGGTTTACA
GTCTTGATAACAACTATCGCTGGAGCACATGTCCAGGCGGTCACTTCTTGCAGGGTCTTTACCGAAGTGG
C------GATAAATGGCTGCATAACATCGAGTACGGCAAGTGCTGCAAACCCGCCAACCACCCACACTGG
TGGGGGCACTGCTACAACCAGGATGTGGGAAGAAGCTTCGACAATGTGGGGACAAGCAAATGC---AATG
ATGGCTACTTCATGACGGGCGTA---TATCGGGGCAGCTGCAACAAGCTTTATTGCATTGAAACATTCAA
ATGCTGTAAAATGGTTAATAGCCCACCAGCCTTGACATCACTATCAGAGGTCAAGACGCGTGTAATGGAC
ACAGCAATGAATCCTCTTGCTCGGCTTGCTCACTACCTCGGCTACGGATGGTGCGCTAGCTGCCGCGCCG
AGTGGGTGGGAGAGGACTTTAGACGAAACGGAGACAGCTGGGAGGCGGACAAAAAAGGACCG---TGC--
----GACGGCTACAAGAGCGACCATCGTCTCAAGATGCACTTTGGCGACTTTAAATTTGGGATTAAGAAA
ATCACATACGGCAATCCAGTGATTCAGTCAATG------------------------------AAGCCCG
AGGTGTACTACTCTGGTACCGTCAGAAACGATGACCCAACGCCC---CTTATACACAAAGTGGAGCGAGA
AGTCCGT------------------------GACGTACGCACTGTCACCCACACTGCC------------
----------------------------------------------------------------------
--------------------------------------------------ACTAGCTCGTGGAAAGTAGC
GCACGAGCTTGGTATTGAAGTCAGCTATACCCCTCCAGGA---------------GCCACCGGTGGAGTG
GGTGGTAAGGTC------------TCGTATAAATTCAACTACGAGTCCTCATCAACGACCACCGATACTA
ACACAAACACGCAGTGGTTCATCGACAAAGTGATGTCT--------------------------------
-------------------------------------------GAAAAGACACTGGCTCCTCACACGGCT
GCCGAGTACCGCATCATGTTGACCAGGACA------------------------AGGACCACTGTG----
--CCGTACACCGCCACCATCATCGCACACTTCTCCGCAGAGCTGGACGGATTCCTGAGGTGGGGAGGAGG
ATACAACGGG------------------------------------------------------------
------------------GACTCTACCAACTACCACTATCAGCACCGCGGCAGTGGAAGTAGACCAACCG
TTAAGTACCGATTTGGTGACGCATCAACTCCATTGTACCAGGACCTGAAGGAAAAGAGTACCCGCAACAT
ACGTCCATGGCAATGGCACGACATGACCTCCCGGTACCAGTACGCACAAAGCCTGATCAACCAGTTAGCC
GACGAGCGGTTGTACGAGTTCACCCTGACTGGCCAGTTTGAGGACGTGGCTGGCCAAGACGCCTCTGTTC
TGTGGAAGACAGTCTCTCTCAATGGCAAACGAAGCGTGGAGGAGGATTTCCCT-----------------
----------------------------------------------------------------------
------------------------------------------------------ACTGACGGCACAGAGG
ACCCACCAAGAGTTTTCCCCAAGCCCCCCACGGTCGTTCTGACT---------CCTGGAAAACTTCCAGA
GATTCCAGAGGACGTGAAGGGGTCTAAAACGGCA---

>XM_001633913 Nematostella vectensis
----------------------------------------------------------------------
----------------------------------------------------------------------
----------------------------------------------------------------------
---------------------------------------------------ATGGCTGACTGGTGGAGTA
GTTTTGACAGGAACAATCGTTGGAACACATGTCCGAATGGTTACTTCCTCCAGGGATTGGACCGAAACGA
C------GGCCAGAGCCTGGATAACATCGAGGTCGGCAAATGTTGCAAGCCCGCCAACCACCCTCACTGG
TACGGACACTGTTATGATCAAAACGTGCGGGCCAGCTTCGACAAGGAGGGCACCAGCAAGTGT---AGGG
ATGGCTACTTCATGACTGGATTA---TACAGAGGCAATTGCGATGAGATCTATTGCATTGAAATGTTCAA
GTGTTGTAAAATGGTTCCAACACCCCCAAAGATGCAATCCTTGGATGATGTCAAGACCCGTATTATGGAT
GAGACCATGGCAGAGTTGGCATTACTTGCTCACTATCTTGGCTACAGATGGCAC----------------
----------------------------------------------------------------------
----------------------------------------------------------------------
----------------------------------------------------------------------
-----------------------CGCGGCTCAAATAGAAGACCA--------------------------
----------------------------------------------------------------------
----------------------------------------------------------------------
--------------------------------------------------------ACCTTCAAGTACAA
ATTCGGCGACTCGTCAACTCCGTTCTACAGCGCCCTGAAG---------------AAGCAAAATGACCGA
AGTATGCGACCATGGGAATGGCATGAGATGAAAGCGAGATATTCCCATGCACAAACCCTGATCAATGCTC
TCACCGGCGAGAGCAAGTATGAATTTACCTTGACTGGGCAATTTGAGGACGTGATTGGCCACCATGTAGA
TATACATTGGAGTACCACATCGCTAAAAGTACCGCGTGGACTCGAGAGAACCCTCGCTGAGACGCATTTC
CCAAAGATCAAAGGCATTTCCCCCAAACATGTCTTCCCCAAGCCACCAGCGGGTCATCTCTCGATGTCCA
AACCTCACACTCTCCTGCTGCTTCCTAATATCAATTACGATGCCCCGGATAACAACGTACATGGGAACAC
GACCGATCCACCGAGAATGTTTCCCAAGCCATCAAAAGTGGACATCTCCATAAAAGCACCACAAAAAATC
CCGCATGTTCCCAACGTGGATGACGAAAGCGAGCTTAACGAGCACTGCGGCTCAAATAGAAGACCAACCT
TCAAGTACAAATTCGGCGACTCGTCAACTCCGTTCTACAGCGCCCTGAAGAAACAAACTGACCGAAGTAT
GCGACCATGGGAATGGCATGAGATGAAAGCGAGATATTCCCATGCACAAATCCTGATCAATGCTCTCACC
GACGAGAGCAAGTATGAATTTACCTTGACTGGGCAATTTGAGGACGTGATTGGCCACCATGTAGATATAC
ATTGGAGTACCACATCGCTGAAAGTACCGCGTGGACTCGAGAGAACCCTCGCTGAGACGCATTTCCCAAA
GATCAAAGGCATTCCCCCCAAACATGTCTTCCCCAAGCCACCAGCGGGTCATCTCTCGATGTCCAAACCT
CACACTCTCCTGTTGCTTCCTAATATCAATTACGATGCCCCGGATAACAACGTACATGGGAACACGACCG
ATCCACCGAGAATGTTTCCCAAGCCTCCAAAAGTGGACATATCCATAAAAGAACCACAAAAAAATCCCGC
ATGTTCCCAACGTGGA---------------------

>XM_001634484 Nematostella vectensis
---------------------------------------------------------------------A
TGGCGAACTGGCGGAGCAGCTTTGACAAGAAAGGCTTCTCAACTTGT------GGATCCGTTACTCAGTA
CATGAACGGACTCTACAGAAACAAACCTTCA------GGATATCAGGGGATATTTCTGATCGAGCAAGCG
CGTTGTTGTGCCAGGCCGAGGCCTTACTGGAACCAAGCCACGTCCTGTATCATGGCTGACTGGTGGAGTA
GTTTTGACAGGAACAATCGTTGGAACACATGTCCGAATGGTTACTTCCTCCGTGGATTGTACCGAAACGA
C------GGCCAGAGCCTGGATAACATCGAGGTCGGCAAGTGTTGTAAGCCCGCCAACCACCCTCACTGG
TACGGACACTGTTATGATCAAGACGTGCGGGCCAGCTTCGACAAGGAGGGCACCAGCAAGTGT---AGGG
ATGGCTACTTCATGACTGGATTA---TACAGAGGCAATTGCGATGAGATCTATTGCATTGAAATGTTCAA
GTGTTGTAAAATGGTTCCAACACCCCCAAAGATGCAATCCCTGGATGATGTCAAGACCCGTGTTATGGAT
GAGACCATGGCAGAGTTGGCATTACTTGCTCACTATCTTGGCTACGGATGGTGCGCGAGCTGCCGCGCCC
AGTTCGTAGGAGAGGACTTTAGACGAAACGGGGACAGCTGGGAAGCGGACAGGAAAGGCCCG---TGC--
----AATGGCTACATGAATCATCACAGGCTCAAGATGCACTACAGAGACTTCAAGTTTGGCGTCAAGAAC
ATAGTCTACGGCAAACCAGTTATTCAGACATTG------------------------------AAACCTC
AGTCGTACATATCTGGAAGCGAAAGAAATAATGAGGATCATGAA---GTAACACGTACGGTTTCTGAGCA
AGTGGAAAAGCACGCGTACCGTCACCCACACGACAACCAGCTCGTGGAAAAAAACACATGGAGTCGGTAT
CGAGTTAAGCTACACCCCTCCCGATGCAACAGGAGGGAGTTGGACGGATTCCTGAGGTGGGGAGGAGGAA
AAGACGGAGACTCTACCAATTACCATTACGAGCACCGCGGCTCAAATAGAAGACCAACCTTCAAGTACAA
ATTTGGCGACTCGTCAACTCCGTTCTACAGCGCCCTTAAG---------------AAACAAAGTGACCGA
AGTATGCGACCATGGGAATGGCATGAGATGAAAGCGAGATATTCCCATGCACAAACCCTGATCAATGCTC
TTACCGACGAGAGCAAGTATGAATTTACCTTGACTGGGCAATTTGAGGACGTGATTGGCCACCATGTAGA
TATACATTGGAGTACCACATCGCTAAAAGTACCGCGTGGACTCGAGAGAACCCTTGCTGAGACGCATTTC
CCAAAGATCAAACGCACTTCCTCCAAACGTGTCTTCCCTAAGCCACCAGAAGAGCGTCTCTCGATGTCGA
AACCTCACATTCTCCCGCTGCTTCTTAATATCAATTACGATGACCCTGATAACAACGTACATGGGAACAT
GACCGATCCACCGAGAGTGTTTCCCACGCCTCCAAAAGTGGACATCTCCATAAAAGAACCACAAAATATC
CCGCATGTTCCCAACGTGGATGACGAAAGCGAACTTAACGAGCACCGCGGCTCAAATAGAAGACCAACCT
TCAAGTACAAATTTGGCGACTCGTCAACTCCGTTCTACAGCGCCCTTAAGAAACAAAGTGACCGAAGTAT
GCGACCATGGGAATGGCATGAGATGAAAGCGAGATATTCCCATGCACAAACCCTGATCAATGCTCTTACC
GACGAGAGCAAGTATGAATTTACCTTGACTGGGCAATTTGAGGACGTGATTGGCCACCATGTAGATATAC
ATTGGAGTACCACATCGCTAAAAGTACCGCGTGGACTCGAGAGAACCCTTGCTGAGACGCATTTCCCAAA
GATCAAACGCACTTCCTCCAAACGTGTCTTCCCTAAGCCACCAGAAGAGCGTCTCTCGATGTCGAAACCT
CACATTCTCCCGCTGCTTCTTAATATCAATTACGATGACCCTGATAACAACGTACATGGGAACATGACCG
ATCCACCGAGAGTGTTTCCCACGCCTCCAAAAGTGGACATCTCCATAAAAGAACCACAAAAAATCCCGCA
TGTTCCCAACGTGGAAGACGAAAGCGAACTTAACAAG

>XM_001639868 Nematostella vectensis
ATGTCTTCATTCATCTGTCCGGTGCTGGTCCTACTGGTATCCCTTACCAACCAACTTAAGGGATGCACCA
TAACAAACTGGTGGAGCAGTTTTGACAATGAAGGCTATTCCACTTGC------TGCAGCAAGACTATTTA
CATCAACGGTCTTTATCGAAACACCAATGGAGGAGTCAGTGATGACGGTATTCATCGCATCGAAGAAGCG
CGCTGCTGTCCCCGACCCAAGTCTTATTGGTACCAGTCCACTGACTGCATCGTGGCAGACTGGATGCACA
GCTTAGAGAACGACTATCAATGGAGCACATGTCCAGGCGGCTACTTTTTGCAGGGTTTTTACCGTAGTGG
C------GATAAATGGCTGCATAATATCGAGTACGGCAAGTGTTGCAAACCCGCCAACCACCCACATGCG
TGGGGACACTGCTACGAGCAAAGTGTGGAAAGTAGCTTTGACAGCGAGGGTACCAGCAAGTGC---AATG
ATAGCTACTTCATGACTGGGTTG---TACCGAGGAAGCTGCGATAGACTCCACTGCATTGAAAAATTCAG
ATGCTGTAAAATGGTTAACAACCCACCAGCCCTGACATCGCTATCAGAGGTCAAGACACGAGTATTGGAT
ACAACGATGCATCCACTTGCTCAACTGGCGAACTACCTCGGCTACGGCTGGTGCTCCAGCTGCCGCGCTC
AGTATGTGGGTGAGGACTTCCGACGGAACGGGGACAGCTGGGAGGCGGACACGAAAGGCCCA---TGC--
----AACGGCGAAAGGAGCCATCAACGTCTAAAAATACACTTTGGAGATTTTACATTCAAGATTAAGAAT
ATCACATACGGAACTCCAGTGGTCCAAACAATG------------------------------AGGCCAA
GTGTGCATTACTCTGGCACTATTAGAAACGACGACTCGTCGCCG---TTGACACACAAAGTAGAGCGCGA
GGTTCGT------------------------GACACTCGCACGGTGACCCACACGACC------------
----------------------------------------------------------------------
--------------------------------------------------ACTAGCTCTTGGAAAAGAGC
CCGTGAACTTGGAATCGAGTTGTCTTACACGCCGCCGACT------------------------AGCTTT
GGGGCTAAGGTC------------GCTTTCAAGTTTAATTACGAAACCTCAACAACGACCACAGATAGTG
AGACAAACACACAGCAGTTCGTTGACAAGGTGATGTCT--------------------------------
-------------------------------------------CAAAAGACACTGGCTCCTCACTCGGCG
GCCGAATACCGCATTATGCTGACCAGGTCG------------------------AGAACCACTATG----
--CCGTACACCGCCACCATTATCACACAGTTCTCCGTAGAACTGGACGGATTCCTGAGGTGGGGAGGAGG
ATTTAGTGGA------------------------------------------------------------
------------------GATTCTAACAACTTCCATTACCTG----------------------------
----------------------------------------------------------------------
----------------------------------------------------------------------
----------------------------------------------------------------------
----------------------------------------------------------------------
----------------------------------------------------------------------
----------------------------------------------------------------------
----------------------------------------------------------------------
-------------------------------------

>XM_001639869 Nematostella vectensis
ATGTTTTTCGCTGGGTGTCCCGTACTGCTGGCCTTAGCGCTCCTAGTCAGTCCACTCCAGGGCTGTAGTG
AAGCCAACTGGCAGATCAGTTTTGATAAAGAAGGCTATTCAACTTGC------AATAGCAAGAATGATTA
CATAAACGGTCTTTACCGGAACAACAACGCGGGG---GGCAATGATGGCATTCACCTCATTGAAAAAGCT
CGTTGCTGCCCTATACCCTACCCTTTTTGGTACCAGCCAACCGACTGCGTTATTGCAGACTGGGTTCACA
GTCTTGATAACAACTATCGCTGGAGTACATGTCCAGGCGGTCACTTCTTGCAGGGTTTTTACCGAAGTGG
T------GATAAATGGCTGCATAACATCGAGTACGGCAAGTGCTGCAAACCCGCCAACCATCCGCACTGG
TGGGGGCACTGCTACAACCAGGATGTGGGAAGAAGCTTCGACAATGTGGGGACTAGCAAATGC---AATG
ATGGCTACTTCATGACGGGCGTA---TATCGGGGCAGCTGCAATAAGCTTTATTGCATTGAATCGTTCAA
ATGCTGTAAAATGGTTAATAGCCCACCAGCCTTGACATCACTATCAGAGGTCAAGACGCGTGTAATGGAC
ACAGCAATGAATCCTCTTGCTCGGCTTGCTAACTACCTCGGCTACGGATGGTGCGCTAGCTGCCGCGCCC
AGTGGGTGGGAGAGGACTTTAGACGAAACGGAGACAGCTGGGAGGCGGACAAGAAAGGACCG---TGC--
----GACGGCTACAACAGCCACCATCGTCTCAAGATGCACTTTGGCAATTTCAAATTTGGAATCAAGAGA
ATCAAATACGGCAATCTAGTGATTCAGTCAATG------------------------------AAGCCCG
AGGTGTACTACTCTGGTACCGTCAGAAACAATGACCCTACGCCC---CTTATACACAAAGTGGAGCGTGA
AGTCCGT------------------------GACGTACGCACTGTCACTCACACTACC------------
----------------------------------------------------------------------
--------------------------------------------------ACTAGCTCGTGGAAAGCATC
GCACGAGCTTGGTGTTGAAATCAGCTATACCCCCCCAGGA---------------GCCACCGGTGGATTT
GGTGGTAAGGTC------------TCGTATAAATTCAACTACGAGTCCTCATCAACGACCACCGATACTA
ACACAAACACGCAGTGGTTCATCGACAAAGTGATGTCT--------------------------------
-------------------------------------------GAAAAGACACTGGCTCCTTACACGGCG
GCCGAGTACCGCATAATGTTGACCAGGACA------------------------AGGATCACTGTG----
--CCGTACACCGCCACCATCATCGCACACTTCTCCGCAGAGCTGGACGGATTCCTGAGGTGGGGAGGAGG
ATACAACGGG------------------------------------------------------------
------------------GACTCTACCAACTACCACTATCAGCACCGCGGCAGTAAAAGAAGATCAACCG
TTAAGTACCGATTTGGTGACGCATCAACTCCATTGTACCAGGACCTGAAGGATAAGAGTAGCCGCAACAT
ACGTCCATGGCAATGGCACGACATGACCTCCCGGTACCAGTACGCACAAAGCCTGATCAACCAGTTAGCC
GACGAGCGGTTGTACGAGTTCACCCTGACTGGCCAGTTTGAGGACGTGGTCGGCCATGACGCCTCTGTTC
TGTGGAAGACAGTCTCTCTCAATGGCAAACGAAGGGTGGTGGAGGTTTTTCCT-----------------
----------------------------------------------------------------------
------------------------------------------------------ACTGACAACACAGAGG
ACCCACCAAGAGTCTTCCCCAAGCCCCCCACGGTCGTTCTGACT---------CCTGGAAAACGTCCAGA
GATTCCAGAGGACGTGAAGGGGTCTAAAACGGCA---

>XM_001642043 Nematostella vectensis
----------------------------------------------------------------------
----------------------------------------------------------------------
----------------------------------------------------------------------
----------------------------------------------------------------------
----------------------------------------------------------------------
----------------------------------------------------------------------
----------------------------------------------------------------------
----------------------------------------------------------------------
-------------------------------ATGCAATCCTTGGATGATGTCAAGACTCGTATTATGGAT
GAGACCATGGCAGAGTTGGCATTACTTGCTCACTATCTTGGCTACGGAAAGTGCGCGAGCTGCCGCGCAC
AGTTCGTAGGAGAGGACTTCAGACGAAACGGGGACAGCTGGGAAGCGGACAGGAAAGGCCCG---TGC--
----AAGGGCTACATGAATCACCACAGGCTCAAGATGCACTACAGAGACTTCAAGTTTGGCGTCAAGAAC
ATCGTCTACGACAAACCAGTTATTCAGACATTG------------------------------AAACCTC
AGTCGTACATATCTGGAAGCGAAAGAAATAATGAGGATCATGAA---GTGACACGTACGGTTTCTGAGCA
AGTGGAA------------------------AGCACGCGTACCGTCACCCACGAGACA------------
----------------------------------------------------------------------
--------------------------------------------------ACCAGCTCGTGGAAAAAGAC
ACATGGAGTAGGTATCGAGTTAAGCTACACCCCTCCCGAT---------------GCAACAGGAGGGGTG
GGAGTAAAAGCG------------TCGTACAATTTTAACTACGAGAAGTCGTGGACCCAGGCGGGCAGCA
CTGCAAATACGCAGAAGTACACGAGCACAGTCACATCG--------------------------------
-------------------------------------------ACAAAGACGCTCAAACCCTTCACAGCT
GCTCAGTATCGTATTATGCTGACAAAGACG------------------------AGAACCACCGTA----
--CTGTACAACCGCAACCATTATCGTGCACTTCTTGGCAGAGCTGGACGGATTCTTGAGGTGGGG-----
----------------------------------------------------------------------
---------------------------------AGGAGGAAAAGACGGAGACTCTACCAACTACCATTAC
AAAAATGGTTACAGCGAACAAAGGTCCTAAAGTACCCCACCTCCTTCACTGAGAAGGAAAAACAGAAGGT
GATGGCA------------GTGATGAGAAATCTGTACATGTCTTTGGACAAGTCAATGTCTGAGCCATCC
GATAGTGATGAGAATGAGAATAATTCGTCAGGAGATCTGGACAGCAGCAGTGATAAATCAAAGGTCCTCG
TAACAAAAAGTCTCCCTTTGCGGAGCCGA-----------------------------------------
----------------------------------------------------------------------
---------------------------------------------------------------------G
ATCTTAATGAAATTTTTCAAAGGCTAGACAAGAGGGTTACAAAAACAAAGGTCCCC--------------
-------------------------------------

>FX474743 Porites_australiensis
---------------------------------------------------------AGATCATGCTACA
TGCAAAACTGGGGAAGCTATTTTAAAAAAAGCGATGAAACAGCATGT---------GGATCGTATTATAA
TCTTGTGGGTTTCGAACGAGAT---------------GGCACTAACAACTTACGAGGAATAAAGCGAGCT
AAATGCTGCCGTCGAGATCAAACCTTCTGGAATCAACCTACCCAATGTCAGACGCCCGATTGGATCAGGT
CACTTGACGGCACT---GGAGTAAGCAACTGCCAACAGGGTTTCTTCCTCCGAGGTTTGTATCGGTCAAA
C------GGAGACGGACTGTGGAATATCGAGTGGGGTAAATGCTGCAAACCATCTCAGCATCCTTACCAT
TGGGGTGGCTGCTATGACGAAGATGTTAGCAACACATTTAATAAAGCTGGACTCAGCGAATGTCGCAGGG
ATGGATACTTTATTGCAGGTTTCCAGATTCAGGGGTCACAGGGAGGACTGTCGAACATCAAGAAGTTCAA
ATGTTGCAAAATGGTCAATGAAATTCCGAAACTTAAATCATTGGGCGAACTGAAGCAGCGCGTGATGGAT
GTTACCATGTTTAACCTCGGTCAGTTGGCGAGCATGATGGGATTTGCATGGTCTGGTGGATGCTTCGCTA
AATACTCAGGGGACGATTTCCGTCGTAGCGGCGACAAATGGGAATCTACCTATAGATCGCACTGGTGTAC
AGGAAATGGTCCGAAAAAAGACGTTCGGCTGAAGATCACTTACGAGAACTTTGCCTATACAATGAGAGAT
GTTAAATTTGGGAAGTCCATTACACAGACCATTCCCTTGGACAGAGAGCAAGAGTTGCTTGATTCTCCAG
ACAGAAGCTATAGCAAGACAGCGTACAACAGAAAAAATAGTAAC---GGTACGTCAGTAGTGGAACAGGA
GATTCGC------------------------AGCGCTAGGACCTTGAAAAATGTAAGG------------
----------------------------------------------------------------------
--------------------------------------------------AGAAGCAGCTGGGATGGAAA
TATTGGAATTGAGGTGGGTTTGGAATACGAACCTCCAAGT---------------ACCACTGGAGGGGTG
GGGTTTTCTGCT------------AAGACGAGCTTTAAATATGAGTGGGGAGGCGAAGAAGAAGATACAA
CCGCTGATGAAGATTGGCATATTTTGTGGTTGAAAGAA--------------------------------
-------------------------------------------ACAAAAGAGTTACCTGCAAACACATTT
GCTGAGTGGCATGCCTTTAGAAAGCCACAA------------------------AAAGTGACAATT----
--CCTTATACTGCTACAGTCCTTCCAACATTCACGGTTACACTAGAAGGTTATATGGTCTGGGGAGGTGG
TTACCATGGA------------------------------------------------------------
------------------AACAGTCCAAACTTTCATTGGGAGCACCGCGGCTCAGGTGATCGAAAAAAGA
TTTCGTTTAAGTTTGGAAATGACCAGAAGCCATTCTATGAAGATCTCGAGGAGCAAATCGATCAGAACAA
ATACCCTTGGCAGTGGCACGCCATGAAACAACATTACCCATATGCACAATATTTCATCGACCAACTAATC
AACAAAGACCTCTATTCTTTCACCATGGTTGGTCAGTTTGAGGAATCCACCGAAATTGAAGTGAAATCCT
ATTGG------TATCCATCCAAGTCTTTGGACCAAATGACACACGATGCACCAAAAAAGACTAAAGATAA
GGCAAACAAG------------------------------------------------------------
------------------------------------------------------AGTGGGAAACCTGTGG
AGTTTCCTCGCGTGTTGCCTACACCACCAAAAGTT-----------------------------------
-------------------------------------

>FX460673 Porites_australiensis
------------------------------------------------------CAAAGCTGTCATGACC
ACAATGATTTTGAGCAGCAGATGTCGAAAGAGGGGTACTCAAGGTGTCCA---TGGGTGAACCATATGTA
TATCAAGGGATTCAAGAAGAAAAGC------------TCACCCAATGATTTGAGAGGTTTCAAGGCAGCA
AAATGCTGTGTGCCCCCTTCAGTTTATCTATGGAAGCCTAATATTTGTACATCCGCTGACTGGGATTTGA
GTTTTAGAAAGGAA---GGATGGGCTACCTGTCCATCCGGGCATTTCCTCCTTGGATTCCACCGGGGTGG
G------AGTAACCAATTGAGGAGTATTCAGTGGGCCACTTGCTGTAAGCCAGGCGTTCATCCACACCGC
TACAAAGAATGCTATGATCAGAATGTTGGAAGCGGA------------GATACCTGGGAATGCAACAGAC
GTTATTACTATGTTGTCGGTATT---CACCGAGGCGCATCCGAGAGTCTGTCTAGTATCAATAGACTAAG
ATGCTGCAGCATGTATGACCAGGTTCTCCCTTTGAAGGGCCTGGATGACGTCAAAACACGAATAATGGAT
GTAACTCTGAGTAAGCTTGCTCTTCTGGCTCATTATCTCGGGTATGGCTGGGCTAGCGGCTGCAGAGGAC
GAGTGGTGGGTGAAGACTTCATACGAGATGGGGACAGGTGGAAAGCTGTTTACCGAAGCGGT---TGT--
----AGTGGATACATGTCATCGCAAAGACTGAAGATCGCCTACGAAAACTTTTCCTTCAGAGTCAAGAAA
ATGGACTACAAGAAACCTGAAATTAAGTCAATT------------------------------AAGCCCA
TTGTGCAGGATGCCGGAGAGATAAAGAATCAAGATTCCTTGCCA---ACTACAACGAACGTAAGGCGTCA
AATTAAG------------------------AGCGTGCGCACTGTAACACACTCATCA------------
----------------------------------------------------------------------
--------------------------------------------------ACGGAAAGGTTTAAGACGAC
CGTTGGTGCCTCTCTGACGCTTAGTTATAAGTCCCCAGGGCTCGTTGGAGATGTCGCTACGGGAACCTTC
AAAGGATCTTTC------------ACCGTGTCTGGTGGAAAAGAAAGTGCGCAGTTAAACACAGACACAA
ATGGCGAGATTAAGTGGGATATTGTCACCGTGTCTGAA--------------------------------
-------------------------------------------ACACAGACGACTAGTGGCAACGCAGGA
ACATCTTACCAGATTACCACTTCAAAGAAG------------------------CAGATCGACGTA----
--CCATACAAAGCTACAATACAAGTTCAGTTCACAGCCAGGCTTGAAGGATTTCTCAGATGGGGTGGTGG
TCCCAATGGA------------------------------------------------------------
------------------AAGAATACAAATTATCATCAAAAATGGCGAGGCTCCGGCGATAGACCCACCT
TTAACTACAACATTGGTACAACGGACAAACCATTCTACAAATTTCTGAAAGAGGCAAGTGATCGAGGAGA
CAGTCCTTGGCTTTGGCATCTGTTAAAACAGAAAATACCATACTCGCAAACCGTGCTGAACAGTCTGACC
GATGAAAGCTTGTACGAGTTTGAACTTCATGGCAAGTTCCGCGATGTGGCCGGATTAGATTTCAATGTTC
AGTGGGACGACGTGGCTTTG--------------------------------------------------
----------------------------------------------------------------------
----------------------------------------------------------------------
----------------------------------------------------------------------
-------------------------------------

>GARY01026036 Stylophora_pistillata
------------------------------------------------------CAAGCGTGTACCCAGT
ACACAGATATGGAAACTGAAATGGCCAAAGAAGGATACGCTTACTGTCCGTACACAGATGATAATTTGTA
CATGTCTGGATTTACTCGAAAACGA------------GGGACCGATGATCTAAGGGACTTTAAAACTTAT
ATATGCTGTCAGCCTCCTCCACAACACAGAAAGAAGCCGTACACGTGTACATCAGCTGACTGGGACATGA
GTTTTTCAAGGGAG---GGCTGGGCTGTTTGCCCATCTGGGCATTTCCTTCGTGAACTTCATCGCGGTGG
A------AGCCATGAACTGAAGAGTATCCAGTGGGCCACATGCTGTAAGCCGGCACTTCATCCTCATTGG
TACAAACAGTGCTATGAACAAGACGTTAGTCAAGGC------------GAGCGGATGGCTTGCAGTAGGA
ATGGTTACTATGTGGTGGGGATT---CATAGAGGTGCCTCTGAAAAGCTTTCCAGCATCAATAAGCTTAG
GTGCTGCAACATGTATGATAAGCCGCTCACGCTCAAATCAGTATTAGAAGTCAGGACAAGAGTCATGGAC
ATCACACAAGAAAATCTGGCATTGTTGGCCAATGATCTTGGTTATGGTTGGGCGGGTGGATGTCGAGGTA
GAGTCGCCGGTCAGGACTTTGTGCGCGAGGGTGATTCCTGGAGGTCACATTACCAGCAAGGA---TGT--
----AGCGGATACATGTCGACAACTCGTCTGAAAATCCATTACGACAACTTTTCGTTCAGAGTAAAGAAT
ATAGACTACGGGAAACCGGAAATCGAGTCAATG------------------------------AAGCCCA
TTGTGCAAGATGTCGGAGAGATAAAGAACCTGGATTCCCAATCG---ACGAAAAGTACGATAGCACGACA
GATTAAG------------------------ACTGTCCGCACCGTCACTCACTCGTCT------------
----------------------------------------------------------------------
--------------------------------------------------TCGACCAGGTTCAAATCAGG
TTGGGGTGCTTCCGTTACCCTCAGTTACAAGTCTCCAGGATTGATTGGCGAGGTAGCCACGGGAACTTTC
AAGGCATCTGTA------------ACTTTGTCAGGGGGAAGCGAAAGTGCCCAGTTGAACACAAAAGAAA
ATGGTGATATTAACTGGGATATTGTGCAAGTGAAGGAA--------------------------------
-------------------------------------------ACGCAAACGACGGAGGGAAACTCAGGT
TCCTCCTATCAAATAACCACCTCCCAGAAG------------------------AAAGTCAATGTT----
--CCTTACAAAGCCACCATACAAGTCCAGTTCACTGCTACTCTCGATGGCTTCCTTATCTGGGGAGGAGG
CTCAAACGGC------------------------------------------------------------
------------------GATAATCCAAACTACCACGAGAGGTATCGAGGCTCCGGTGAGCGGCCCATCT
TTAAGTATAAAATTGGCACAGAGAAGGTTCCCTTCTACACGTTCTTGAAGCAGGCGAGCCAAAGAGGTGA
CAGTCCTTGGTTATGGAATCTGATGAAGCAGAATAAGCCTTATTCCAAAACCGCAATAGACATACTCACG
GACGAGTCTCTCTACGAATTTGAGCTCGAGGGAAAGTTCCATGATGTGGCTGGTTTGGATTTTAATGTGC
AATGGGATGATGTAGCAGTGGGAGGCGCTAATTCCACCATC-----------------------------
----------------------------------------------------------------------
----------------------------------------------------------------------
----------------------------------------------------------------------
-------------------------------------

>GARY01008641 Stylophora_pistillata
---------------------------------------------------------CGTAATTGCGTCA
TGCAAGACTGG------CCTTTTAACAGTAAAGGGGAAAAGGAATGT---------AGCGGATTTAAATA
CCTTGTAGGTTTTGAAAGGGAC---------------GGAACTGACAACTTGCTAGGACTAAAGAAAGCC
AAGTGCTGCGATAGGGATCAAACGTTCTGGGGAGTACCGACCCAGTGCACGATGCCTGACTGGATCAAAT
CAATGGACAGGACT---GGAATAAGCAACTGTCCTTCTGGCTTCTACCTCCGGGGTTTGTACCGCGGAGA
CAACAATGGCCAAAATGTCGGTAGTATTGATTGGGGAAAATGCTGCAAACCCTCTCATCATCCTTATGAA
CATCACGAGTGCTATGTAGAGGACGTCAGCAATACGTTTAACAAAGCCGGTCTCAGTGAGTGCAAAAGGG
ATGGCTTTTTTATCGCTGGATTTGAAAATCAAGATTCTGGAGGAAAGCTATCCAGCATCAAAAAGTTCAA
ATGCTGTCGCATGGTTGAAAGTATTCCACAGCTTAAGACCATGGATGGACTTAAACAACGTGTGATGGAT
GCCACCATGTTTAACATTGGACAGCTGGCCAACATGATGGGATTTGCCTGGTCTGGAGGGTGTTGGTCAA
AATATGCTGGAGAACACTTCCGGCGGAATAAAGACACGTGGGAATCAGTCTACAAATCTCAT---TGCCT
GGGTGAAGGACCTAAGAAAGACGTTCGCTTGAAGATAACTTATGAAAATTTCAAATTTACCATGAAAGAT
GTAAAATTTGGAAAGTCTATAAAGCAAACAATTCCACTGGACCAGGAAGAGCAATTGATGAATTCTCCTG
ATAGAAGCTACAGCAAGGTATCCTCGAACAGAAAATCAACACCAGGATATGACTCTGAGGTCCAAATACA
GATTCGA------------------------GTAGCAACCACCTTAAAAAATGTTAAA------------
----------------------------------------------------------------------
--------------------------------------------------AAAACCAGTTGGGATTCCAA
ATTTGGACTTGAAGTGGGAATGGAGTACGAGCCACCAAGC---------------ACAACCGGTGGAGTG
GGATTTTCTGCT------------AAAAGCAGTTTCAGCTATGAATGGGGTGGAGATCAGGAGGATACCA
CAGTCGACCAAAACTGGCACATTCTTTCCATCAAAGAA--------------------------------
-------------------------------------------GCTAAAAAACTACCCCCAAAAACATTT
TCAGAATGGCACGCTTTCAAAAAACCTCAA------------------------AAAGTTACCGTT----
--CCGTATACAGCTACAGTCGTCCCTACATTCTCTGTTAAACTGGAAGGTTACATGGTATGGGGAGGTGG
TTACCATGGG------------------------------------------------------------
------------------AAGTATCCAAATTTCCACCAGGAGCACCGTGGATCTGGAGATAGAAAAACAC
TGTCTTGGACGTTTGGGAGTGCTGATAAACCATTTTATGACGACCTTAAGGACCAGATCGAGCAGAACAT
GTACCCTTGGCAATGGCTTGCTTTGAAACAGCATTATCCGTACGCTCAATACTACATCGACCAACTCACT
AATTCAGACCTGTACGCGTTCACCATGGAAGGCCAGTTTGAAGAGACCACCGAGAACGAGATTAAGTCCA
AGTGG------TATCCATCACGACCTATCTCTGAGATGGATGATGCACTTGCAAATCTAACAGCAATGCA
AGACCAGGGG------------------------------------------------------------
---------------------------------------------------------GAGAACTTCCCAG
AATTTCCTCGCCTATACCCCGAAGGACCCGTAGTCAAGATC-----------------------------
-------------------------------------
