# Supplementary material for: The Rise and Fall of an Evolutionary Innovation: Contrasting Strategies of Venom Evolution in Ancient and Young Animals
Source: PLoS Genet. 2015 Oct 22;11(10):e1005596. doi: 10.1371/journal.pgen.1005596 (PMC4619613; doi:10.1371/journal.pgen.1005596)
Supplement: S1 File — The alignments are provided as zipped Fasta files. (ZIP) [file pgen.1005596.s006.zip › Alignments/Cnidaria/Hydralysins.fas]

>AY178276.1 Chlorohydra viridissima
ATGGGTAAAGAGCTTCTAACCTTTAGTGATCTAACATGGCTGGACAGTAGTCCAGACACTGTTCGAAGTG
CTTTTACAAGAGAGTATGGGACAACACCTGATGGCATTGCTCTAAACAGTGAAGGTTACTTTGGTTACCA
CAGTCCGCCAATCACTGAACAGTATGGTCGTCCATGCTACAAACAGACT---GGCGAAACAAAAATTACG
TTGCAAGAATTAGGTCCTTCTACGGATGCTGTTCTCGGAAACTCCACTGCCGTAAACAGAGGTGACTCGT
CAATCGATTTGACCGTAAGCGTTGAAGGCAAATGGAGCGATTCTACAAGCTGGTCTACAAGCACAGAAAC
AGGAGTAAAAATGTCAAGTGAGTTTGAAGTTGAAGGAGCTTTCAAAATGGGAGGAGAATTTTCGCTTACG
CTATCAGTAGGAAAGTCGGGATCCAGCAGTGTGGAAAAGACTTCAACTTCATCTGTTCAAGTAACTGTTC
CTCCGCGTTCGAAGGTTGTTGTTAGCATGGTTGGTATTATGAAAAAGGAAAAGGTATTCTTCGAGGTTCC
AGTCACCGTTGATGGAAGTTTCGGTGCTAACTTCCCTTCAACAGTTCAAGGTCACTACTTTTGGTTTATG
GACGCTCGCAGTTGTCTAAATAAAACGTCTGGTGTCATCAAAGGTACGATTGACCACGCCAACGTGTTTG
ACGTTTCGGTTGAAGTCGGACCAAGTGAGCCTTTG

>AY655142.1 Hydra viridis
ATGGGTAAAGAGCTTCTAACCTTTAGTGATCTAACATGGCTGGACAGTAGTCCAGACACTGTTCGAAGTG
CTTTTACGAGACAGTATGGGACAACGCCTGATGGCATTGCTCTAAACAGTGAAGGTTACTTTGGTTACCA
CAGTCCGCCAATCACTGAACAGTATGGCCGTCCATGCTACAAACAGACT---GGCGAAACAAAAATTACG
TTGCAAGACTTAGCTCCTCCTACGGATGCTATTCTCGGAAACTCTATTGCCAGAAATCGAGGTGACTCGC
CGATTACTTTGACCGTAAGCGTTGAAGGCAAATGGAGCGATTCTACAAGCTGGTCAACAAGCACAGAAAC
AGGAGTAAAAATGTCAAGTGAGTTTGGAGTTGAAGGAGCTTTCAAAATGGGAGGAGAATTTTCACTTACG
GTATCAGTAGGAAAGTCTGGATCCAGCAGTGTGGAAAAGACTTCAACTTCATCTGTTCAAGTAACTGTTC
CTCCGCGTTCGAAGGTTGTTGTTAGCATGGTTGGTATTATGAAAAAGGAAAAGGTATTCTTCGAGGTTCC
AGTCACCGTTGATGGAAGTTTCGGTGCTAACTTCCCTTCAACAGTTCAAGGTCACTACTTTTGGTTTATG
GACGCTCGCAGTTGTCTAAATAAAACGTCTGGTGTCATCAAAGGTACGATTGACCACGCCAACGTGTTTG
ACGTTTCGGTTGAAGTCGGACCAAGTGAGCCTTTG

>AY967765.1 Hydra viridis
ATGGGTAAAGAGCTTCTAACCTTTAGTGATCTAAGATGGCTGGACAGTAGTCCAGACACTGTTCGAAGTG
CTTTTACAAGAGAGTATGGAACAACACCTGATGGCATTGCTCTAAACAGTGAAGGTTACTTTGGTTACCA
CAGTCCGCCAATCACTGAACAGTATGGCCGTCCATGCTACAAACAGACT---GGCGAAACAAAAATTACG
TCGCAAGACTTATCTGCTCCAACAGATGATGTTCTTGGAAGCTCTGCTGCCATCAATCGAGGCGACTCGC
CGATTACTTTGACG--------------------------------------------------------
----------------------TTTGGAGTTGAAGGAGTTTTCCAAATGGGAGGAGAATTTTCACTAACG
GTATCAGTAAGAAAGTCGGGATCCAGCAGTGTGGAAAAAACTTCAACTTCATCTGTTCAAGTTACAGTTC
CTCCGCGCTCGAAGGTTGTTGTTAGCATGGTTGGTATTATGAAAAAGGAAAAGGTATTTTTTGAAGTTCC
AGTAACCGTAGATGGAAGTTTCGGAGCTAACTTCTCTTCAACAGTTCAAGGTCACTACTTTTGGTTTATG
GACGCTCGCAGTTGTCTAAATAAGACGTCTGGTGTCATCAAAGGTACGATTGACCACGCCAACGTGTTTG
ACGTTTCGGTTGAAGTCGGACCAAGTGAGCCTTTG

>AY967764.1 Hydra vulgaris
ATGGGTAAAGAGCTTCTAACCTTTAGCGATTTATCTTGGCTAGACAGCAGCCCTGATTCAGTCAGAAAAG
CTTTTACAAACTCTTATGGACGTACACCCGATGGTATTTCTGTTAATAATGAAACTTATTTTAATGCAGT
GAAACCCGCAATTACTGAGCAATACGGCCACTATTGCTACAAAAGAACT---GGACAAACAAAAATTGTT
TCGCAACAATTATCTGATCCGACAGATGCTGTTCTCGGATCTTCTATTGCCAGAAACAGAGGTGATTCGC
CTGTAACATTAACTGTTAGTGTTGCAGGAACATGGAACGATTCAACATCATGGTCAACAAGCGCGGAAGC
GGGTGTGACAATGAAGTCTGAGTTTGAGGTTTCAGGATTCTTTAAAACTGGTGCAGAGTTTTCTGTATCT
GTGACCGCAGGAAAATCTGGCTCTAGCTCTGTTGAGAAGTCCTCGACATCGCAAATTCAAGTGACAGTTC
CGCCACGTTCAAAAGTTACTGTAAACATGGTGGGCATTATGAAAAAAGAAAAAGTGTGTTTTGAGGTACC
AATCACTGTTGACGGAAGTTTTGGTGCAAACTTTGGTAGTTCAGTTCAAGGTCATTACTTTTGGTTTATG
AGTACCGATCAAGCTCTTTCAAAGACATCAGGAATCATTAAAGGTACGATTGATCACGCTAGCGTTTTTG
ACGTATCTACTGAAATCGGACCAAGTGAGCCTTTG

>XM_002159227.1 Hydra magnipapillata
ATGGCAAAAGAACTTCTGTCTTTTAATGATCTGGTTTGGCTGGACAGCAGCCCTGATTCAGTCAGAAATG
CTTTTACAAATTCATATGGGAAAACACCCGATGGCATTGCTCTTAATCATGAGACTTACTATAATGCCGT
GACACCCGCAATTACTGAGCAATACGGCCATTATTGCTACAAAAGAACT---GGAGAAACAAATATTGTT
TCGCAAGATTTATCTGAACCAGCAGATGCTGTACTCGGATCCTCTTCAGCGGTAAACAAAGGTGACACGC
CAGTGACACTGACTGTTAGTGTTACAGGTAAATGGAGTGACTCGACATCTTGGTCAACAAGTTCGGAAAC
TGGTGTGAAAATGTCAACTGAGTTTGGAGTCGAAGGAATATTTAAAACCGGCCAAGAGTTTTCTATATCT
ATGAAGACAGAAAGTTCAGGTTCTAGCTCAGTAGAGAAATCTTCCACATCATCAATTCAAGTAACAGTTC
CGCCACGTTCAAAAGTTTGCGTAAACATGGTGGGCGTTTTGAAAAAAGAAAAGGTTTTTTTTGAAGTTCC
AGTAACCGTTGATGGTAGTTTTGGCGCTAACTTTAGAAGTCAAGTCCAGGGTCATTACTATTGGTTTATT
GGTGCTAACAAAGCTCTTTCAAAATCAACAGGCATCATTAAAGGTACAATAGACCACGCATGCGTTTTTG
ACGTATCAACTGTAGTTGAACCGAGCCAACCTTTA

>XM_002158818.2 Hydra magnipapillata
ATGGCAAAAGAACTTCTATCCTTTACCGATCTTGTTTGGCTCGACAGCAGTCCTGATTCAGTCCGACAGG
CTTTTTCGAAACAATATGGAAAAACGCCAGACGGCATTGCTCTCAATCATGAAACTTATTATAATGCCGT
GACACCAGCAATTACTGAGCAATATGGTCACTACTGCTATAAAAGAACT---GGAGAAACCACAGTTACA
TCTCAAGAACTATCTGATTCAGCAGATGCTAATCTTGGATCTACTTTCGCAGTAAACAAAGGTGATACAC
CAGTAACACTAACAATGAGCGTTACAGGGAGATGGAGTGAATTAACATCTTGGACTACATGTTCTGAAAC
TGGAGTAAGAATGTCAACTGAATTTGGCGTTGAAGGAGTTTTCAAAACTGGTCAAACATTTTCTATTTCT
ATGAAAACAGAAAGTTCAGGTTCAAACTCTCTAGAAAAATCCGCAACATCACAAGTTCAAGTAACAGTTC
CTCCGCATTCCAAAGTTAGTGTGAGCATGATCGGTAAAATGAAAAAAGAAAAAGTTACTTTTGAGGTTCC
AGTTACTGTTGATGGAAGCTTTGGCGCTAATTATAACAAACAAGTTCAAGGTCATTACTTTTGGTTCATT
GGTGCCGGACAAGCTCTTTCAAAGACAACGGGTGTCATTAAAGGTACGATTGATCACGCTAACGTTTTTG
ACGTAACAACGGAAGTTGGGCAAAGTCAACCTTTA

>GBFD01009683.1 Hydra oligactis
ATGTCAAAAGAACTTCTAGCCTTTACTGATCTTGTTTGGCTTGACAGCAGCCCTGATTCCGTCAGACAGG
CTTTTTCAAAGCAATATGGTAAAACACCAGATGGCATTGCTCTTAATCACGAAGGCTATTACAATGCCGC
GGCACCACCAATTACAGAGCAGTATGGTCACTACTGCTACAAAAGAACT---GGAGAAACCACAGTTACG
TCCCAAGAACTATCGGAACCAGCAGATGCTATTCTCGGATCTACTTCGGCAGTAAACAAAGGTGATACGC
CAGTAACACTAACTGTTAGCGTTACCGGGAAATGGAGTGAATCAACATCTTGGTCCACAAGCTCTGAAAC
TGGAGTAAAAATGTCTACCGAATTTGGCGTCGAAGGAATTTTCACATTAGGCCAAGAATTTTCTATTTCA
ATGAAAACAGAAAGTTCAGGCAGTAGCTCTTTAGAGAAATCCTCAACATCACAAATTGAAGTAACGGTTC
CACCGCGTTCAAAGGTTAGCGTGAGTATGGTTGGCATTATGAAAAAAGAAAAAGTATTTTTTGATGTTCC
AGTTACTGTGGATGGAAGCTTCGGTGCTAATTTTAGCAAACAAGTTCAAGGTCATTACTTCTGGTTTATG
GGTGCAGGACAAGCTCTTTCAAAAACAACGGGCGTCATTAAAGGTACGATTAACCATGCCAGCGTTTTCG
ACGTTTCAACGGAAGTTGGGCAAAGTCAACCTTTA

>GAWH01023705.1 Hydractinia symbiolongicarpus
---------------------------------------CTGGATGCTAACCCCAACTCTGTAAGGGAAA
GCTTCAAAAAGATATTTGGAGAGAAACCTGATGGAATAGCATTAAACAATGAAACTTATTATAGCGCTGT
CAAGCCTCCTATTACTGAGCAGTATGGGCATTGGTGCTACAAGAATGTGGAAGGAGAAGAA---ATCATC
AGCAGGGATTCACCAAAACCAAACACAGCTGTTCTTGGTTCAAACACTGCGTATAATCATGGGGACACTG
ATGCTACAGTGCAGCTAAGCGTTACTGGCAAGTGGGCAGATACAACTGGGTGGAATGCATCCATAACAAC
TGGGATGAGTTTCGACACGAAAATAGGCGTAGAAGGAGTCTTTACCTTTGGAACGTCATTTAAGATCGAC
GTTACTGCTGGTACATCAGGAAGTCACTCTGTAGAAAAGTCAGTAACATCGACAATTAGTGTTCCGGTAA
AGGCGCGATCGAAAGTTAAGGTAGATATGGTAGCTACTATGAGAGAGGAGACAATAACCTACAACATGCC
AATATCTGTACGTGGAATGATGGGTGCTAATTTTCCTGATCGTGTGAAAGGTCATTATTTTTGGTTTTCG
ACAATAGAAGATCTTGTTCCAAAAACCAGTGGTGATATAACATGCAAAATAAATGGAGTGCATGCCATGG
ATACTCACACCGTTGTG------------------

>DT617282.1 Hydra magnipapillata
ATGGCAAAAGAACTTCTATCCTTTACTGATCTTGTTTGGCTCGACAGCAGTCCTGATTCAGTCCGACAGG
CTTTTTCAAAACAGTATGGAAAAACGCCAGACGGCATTGCTCTCAATCATGAAACTTATTACAATGCCGT
GACACCAGCAATTACTGAGCAGTATGGTCACTACTGCTATAAAAGAACT---GGAGAAACCACAGTTACA
TCTCAAGAACTATCTGATTCAGCAGATGCTAATCTTGGATCTACTTTCGCAGTAAACAAAGGTGATACAC
CAGTAACACTAACAATGAGCGTTACAGGCAGATGGAGTGAATTAACATCTTGGACTACATGTTCTGAAAC
TGGAGTAAGAATGTCAACTGAATTTGGCGTTGAAGGAGTTTTCAAAACTGGTCAAACATTTTCTATTTCT
ATGAAAACAGAAAGTTCAGGTTCAAACTCTCTAGAAAAATCCGCAACATCACAAGTTCAAGTAACAGTTC
CACCGCATTCCAAAGTTAGTGTGAGCATGATCGGTAAAATGAAAAAAGAAAAAGTTACTTTTGAAGTTCC
AGTTACTGTTGATGGAAGCTTTGGCGCTAATTATAACAAACAAGTTCAAGGTCATTACTTTTGGTTCATG
GGTGCCGGACAAGCTCTTTCAAAGACAACGGGTGTCATTAAAGGTACGATTGATCACGCCAACGTTTTTG
ACGTAACAACGGAAGTT------------------

>DY447211.1 Hydra vulgaris
------AAAGAACTTCTATCCTTTACTGATCTTGTTTGGCTCGACAGCAGTCCTGATTCAGTCCGACAGG
CTTTTTCAAAGCAGTATGGAAAAACACCTGACGGCATTGCTCTTAATCATGAAACTTATTATAATGCAGT
GACACCAGCAATTACTGAGCAGTACGGTCACTACTGCTACAAAAGAACT---GGAGAAACCACAGTTACA
TCTCAAGAACTATCTGATTCAGCAGATGCTAATCTTGGATCTACTTTTGCAGTAAACAAAGGTGATACAC
CAGTAACACTAACAATGAGCGTTACAGGGAAATGGACTGAATCAATATCTTGGTCTACATGTTCTGAAAC
TGGAGTAAGAATGTCAACTGAATTTGGCGTTGGAGGAACTTTCAAAACAGGTCAAACGTTTTCTATTTCT
ATGAAAACTGAAAGTTCAGGTACCAACTCTCTAGAGAAATCCGCAACATCACAAGTTCAAGTGACAGTTC
CACCGCATTCTAAAGTTAGTGTGAGCATGATCGGTACAATGAAAAAAGAAAAAGTTACTTTTGAAGTTCC
AGTTACTGTTGATGGAAGCTTTGGCGCTAATTATAACAAACAAGTTCAAGGTCATTACTTTTGGTTTATG
GGTGCCGGACAAGCTCTTTCAAAGACAACGGGTATCATTAAAGGTACGATTGATCACGCGAACGTT----
-----------------------------------

>DT620560.1 Hydra vulgaris
ATGGCAAAAGAACTTCTATCCTTTACTGATCTTGTTTGGCTCGACAGCAGTCCTGATTCAGTCCGACAGG
CTTTTTCAAAACAGTATGGAAAAACGCCAGACGGCATTGCTCTCAATCATGAAACTTATTATAATGCCGT
GACACCAGCAATTACTGAGCAGTATGGTCACTACTGCTATAAAAGAACT---GGAGAAACCACAGTTACA
TCTCAAGAACTATCTGATTCAGCAGATGCTAATCTTGGGTCTACTTTCGCAGTAAACAAAGGTGATACAC
CAGTAACACTAACAATGAGCGTTACAGGCAGATGGAGTGAATTAACATCTTGGACTACATGTTCTGAAAC
TGGAGTAAGAATGTCAACTGAATTTGGCGTTGAAGGAGTTTTCAAAACTGGTCAAACATTTTCTATTTCT
ATGAAAACAGAAAGTTCAGGTTCAAACTCTCTAGAAAAATCCGCAACATCACAAGTTCAAGTAACAGTTC
CACCGCATTCCAAAGTTAGTGTGAGCATGATCGGTAAAATGAAAAAAGAAAAAGTTACTTTAGAGGTTCC
AGTTACTGTTGATGGAAGCTTTGGCGCTAATTATAACAAACAAGTTCAAGGTCATTACTTTTGGTTCATG
GGTGCCGGACAAGCTCTTTCAAAGATAACGGGTGTCATTAAAGGTACGATTGATCACGCC----------
-----------------------------------

>DY447352.1 Hydra vulgaris
ATGGCAAAAGAACTTCTATCCTTTACTGATCTTGTTTGGCTCGACAGCAGTCCTGATTCTGTCCGACAGG
CTTTTTCAAAGCAGTATGGAAAAACACCTGACGGCATTGCTCTTAATCATGAAACTTATTATAATGCAGG
GACACCAGCAATTACTGAACAGTACGGACACTACTGCTACAAAAGAACT---GGAGAAACCACAGTTACA
TCTCAAGAACTATCTGATTCAGCAGATGCTAATCTTGGATCTACTTATGCAGCAAACAAAGGTGATACAC
CAGTAACACTAACAATGAGCGTTACAGGGAAATGGACTGAATCAATATCTTGGTCTACATGTTCTGAAAC
TGGAGTAAGAATGTCAACTGAATTTGGCGTCGGAGAGAACTTTCAA------------------------
----------------------------------------------------------------------
----------------------------------------------------------------------
----------------------------------------------------------------------
----------------------------------------------------------------------
-----------------------------------

>DY447829.1 Hydra vulgaris
----------------------------------------------------------------------
--------CGGCAGTATGGAACATTACCTGACGGCATTGCTCTTAATCATGAAACTTATTATAATGCAGT
GACACCAGCAATTACTGAGCAGTACGGTCACTACTGCTACAAAAGAACT---GGAGAAACCACAGTTACA
TCTCAAGAACTATCTGATTCAGCAGATGCTAATCTTGGATCTACTTTTGCAGTAAACAAAGGTGATACAC
CAGTAACACTAACAATGAGCGTTACAGGGAAATGGACTGAATCAATATCTTGGTCTACATGTTCTGAAAC
TGGAGTAAGAATGTCAACTGAATTTGGCGTTGGAGGAACTTTCAAAACAGGTCAAACGTTTTCTATTTCT
ATGAAAACTGAAAGTTCAGGTACCAACTCTCTAGAGAAATCCGCAACATCACAAGTTCAAGTGACAGTTC
CACCGCATTCTAAAGTTAGTGTGAGCATGATCGGTACAATGAAAAAAGAAAAAGTTACTTTTGAAGTTCC
AGTTACTGTTGATGGAAGCTTTGGCGCTAATTATAACAAACAAGTTCAAGGTCATTACTTTTGGTTTATG
GGTGCCGGACAAGCTCTTTCAAAGACAACGGGTATCATTAAAGGTACGATTGATCACGCGAACGTTTTCG
ACGTAACAACGGAAGTTGGACAAAGTCAACCCTTA

>DY447101.1 Hydra vulgaris
------AAAGAACTTCTCTTTTTTACTGATCTTGTTTGGCTCGACAGCAGTCCTGATTCAATCCGACAGG
CTTTTTCAAAGCAGTATGGAAAAACACCTGACGGCATTGCTCTTAATCATGAAACTTATTATAATGCAGT
GACACCAGCAATTACTGAACAGTACGGTCACTACTGCTACAAAAGAACT---GGAGAAACCACAGTTACG
TCTCAAGAACTATCTGATTCAGCATATGCTAATCTTGGATCTACTTTTGCAGTAAACAAAGGTGATACAC
CAGTAACACTAACAATGAACGTTACAGGGAAATGGACTGAATCAATATCTTGGTCTACATGTTCTGAAAC
TGGAGTAAGAATGTCAACTGAATTTGGCGTCGGAGGAACTTTCAAAACAGGTCAAACGTTTTCTATTTCT
ATGAAAACTGAAAGTTCAAGTACCAACTCTCTAGAGAAATCCGCAACATCACAAGTTCAAGTGACAGTTC
CACCGCATTCTAAAGTTAGTGTGAGCATGGTCGGCACAATGAAAAAAGAAAAAGTTACTTTTGAAGTTCC
AGTTACTGTTGATGGAAGCTTTGGCGCTGATTATAACAAACAAGTTCAAGGTCATTACTTTTGGTTTATG
----------------------------------------------------------------------
-----------------------------------

>DY447107.1 Hydra vulgaris
----------------------------------------------------------------------
--------------------------------------------------------------------CA
CGCGTCCGCAATTACTGAACAGTACGGTCACTACTGCTACAAAAGAACT---GGAGAAACCACAGTTACA
TCTCAAGAACTATCTGATTCAGCAGATGCTAATCTTGGATCTACTTTTGCAGTAAACAAAGGTGATACAC
CAGTAACACTAACAATGAGCGTTACAGGGAAATGGACTGAATCAATATCTTGGTCTACATGTTCTGAAAC
TGGAGTAAGAATGTCAACTGAATTTGGCGTCGGAGGAACTTTCAAAACAGGTCAAACGTTTTCTATTTCT
ATGAAAACTGAAAGTTCAGGTACCAACTCTCTAGAGAAATCCGCAACATCACAAGTTCAAGTGACAGTTC
CACCGCATTCTAAAGTTAGTGTGAGCATGGTCGGTACAATGAAAAAAGAAAAAGTTACTTTTGAAGTTCC
AGTTACTGTTGATGGAAGCTTTGGCGCTAATTATAACAAACAAGTTCAAGGTCATTACTTTTGGTTTATG
GGTGCCGGACAAGCTCTTTCAAAGACAACGGGTATCATTAAAGGTACGATTGATCACGCGAACGTTTTCG
ACGTAACAACGGAAGTTGGACAAAGTCAACCTTTA

>DY450368.1 Hydra vulgaris
---GCAAAAGAACTCCCTTTATGGACTGATCTTGTTTGGCTCGACAGCAGTCCTGATTCAGTCCGACAGG
CTTTTTCAAAGCAGTATGGACAAACACCTGACGGCATTGCTCTTAATCATGAAACTTATTATAATGCAGT
GACACCAGCAATTACTGAACAGTACGGTCACTACTGCTACAAAAGAACT---GGAGAAACCACAGTTACA
TCTCAAGAACTATCTGATTCAGCAGATGCTAATCTTGGATCTACTTTTGCAGTAAACAAAGGTGATACAC
CAGTAACACTAACAATGAGCGTTACAGGGAAATGGACTGAATCAATATCTTGGTCTACATGTTCTGAAAC
TGGAGTAAGAATGTCAACTGAATTTGGCGTCGGAGGAACTTTCAAAACAGGTCAAACGTTTTCTATTTCT
ATGAAAACTGAAAGTTCAGGTACCAACTCTCTAGAGAAATCCGCAACATCACAAGTTCAAGTGACAGTTC
CACCGCATTCTAAAGTTAGTGTGAGC--------------------------------------------
----------------------------------------------------------------------
----------------------------------------------------------------------
-----------------------------------

>DY447499.1 Hydra vulgaris
----------------------------------------------------------------------
-----------------------------GACGGCATTGCTCTTAATCATGAAACTTATTATAAGGCAGT
GACACCAGCAATTACTGACCAGTACGGTCACTACTGCTACAAAAGAACT---GGAGAAACCACAGTTACA
TCGCAAGAACTATCTGATTCAGCAGATGCTAATCTTGGATCTACTTTTGCAGTAAACAAAGGTGATACAC
CAATAACACTAACGATGAGCGTTACAGGGAAATGGACTGAATCAATATCTTGGTCTACATGTTCTGAAAC
TGGAGTAAGAATGTCAACTGAATTTGGCGTTGGAGGAACTTTCAAAACAGGTCAAACGTTTTCTATTTCT
ATGAAAACTGAAAGGTCACGTACCAACTCTCTAGAGAAATCCGCAACATCACAAGTGCAAGTGACAGTTC
CACCGCATTCTAAAGATAGTGTGAGCATGATCGGTACAATGAAAAAAGAAAAAGTTACTTTTGAAGTTCC
AGATACTGTTGATGGAAGCTTTGGCGCTAATTAT------------------------------------
----------------------------------------------------------------------
-----------------------------------
