# Supplementary material for: The Rise and Fall of an Evolutionary Innovation: Contrasting Strategies of Venom Evolution in Ancient and Young Animals
Source: PLoS Genet. 2015 Oct 22;11(10):e1005596. doi: 10.1371/journal.pgen.1005596 (PMC4619613; doi:10.1371/journal.pgen.1005596)
Supplement: S1 File — The alignments are provided as zipped Fasta files. (ZIP) [file pgen.1005596.s006.zip › Alignments/Cnidaria/JFTs.fas]

>EF636902.1_Chironex fleckeri
---------------------ATGGTCAAGATGTTATTTTTTGCTTTCTTACCTCTGTTGTTTATGACAG
GAATCGCGGCTGAAAGC---------------------ACGATTTCCTCCGGA------TTGAATTCATT
AAAAACTAAGATAGATGCCAAAATGCCTTCAGGTAAACAACTTTTCGATAAAGTAGTGGAAATGCAAAAA
CAAATAGATGCCAAGTTTTCTAATGACGACGAAAGAGCCAAAGTAATGGGGGCTATTGGATCATTAAGCA
CTGCTGTAGGCAAGTTCCAGTCAGGCGACCCGGCAAAGATTGCAAGTGGATGCTTGGATATTCTTGTTGG
TATCTCCTCAGTTTTAAAAGACTTTGCAAAG------TTTTCTCCAATCTTCTCGATCCTGTCACTGGTT
GTCGGGCTGTTTTCTGGAACAAAAGCCGAGGAGAGCGTCGGCTCTGTTGTTAAAAAGGCAGTCCAAGAAC
AATCTGATCAAGAGCTACAGGAAGCACTGTATGGTGTTAAAAGAGAATATGCAGTTTCCAAAGCATTCTT
AGACGGAGTCAGAAACGAAACATCCGATCTTAGTCCTACTGAAGTCTCTGCGTTGGCTGCAAACGTTCCT
ATATACCAAGGCGTTCGTTTCATTGCAATGGTAGTTCAAAGAATCAAATACATAAAACCAAAAACTGAA-
--AGCGAGATCAAAAGAATGTTAACAATGCTGGAATTATTTACAGATCTCTGCAGTTTACGTGACTTGAT
ACTTCTTGACTTATATCAACTAGTAGCTACCCCAGGCCATAGT---CCTAATATTGCATCTGGCATTAAA
GAAGTCTCGAACCTTGGTCGAGAGGAATACAAGAAAGTTTTTGAAGATCTTTTGAAAAATGACGACAAGG
AAACTTATTTGTTCTTATCTTACTTATATCCAAGAGAAAAAAATGAACAAAGCCGAAAGATTTTCAATTT
CTTTGATCTGATGAAAGTT------------AAATATGATGATCGTCTGAAACAAGATTTAACAGGAGTA
---AAAATCTTCTCCAATGTACATTGGCCAAATTACTTCATGTGC-------------------------
--TCAAGTAATGAC---------TACCTT---GCTCTCATTTGCACCAAA---CCTTATGGGTCACTCAA
GCTGGATAAATTAAATGATGGATATTATTCTATA---AAAACAACCCAGCATGATCCAAAAATTTGC---
---CAT---AGGTATGGTAATTATATTTTATTTACACATAAAAGGAAT---GACGATCTTGAGAAGTTTA
ATTTTGTTCCAGTGAAACTGGAAAAAAGAGAGATCTACCTACTGAGCTCAAAAGAAAGTCCAAATAAGTT
T---------------------------GCATACGTACCGCAAAATGCAGATGGAGCCCTGTTTTTCGTG
GATGGTATCCCAAGTAAAGTTGGCTACGGAAACCAAGGATATTTTACTCTTGTCGAG-------------
--------------------------------

>AB045319.1_Chiropsalmus quadrigatus
---------------------ATGGCCAACATGTTATATTTTTCTTTGTTAGCTCTTTTGTTTATGACAG
GAATCGCGAGTGAAGGA---------------------ACAATTTCCTCCGGA------TTGGCTTCACT
CAAAGCTAAGATAGATGCCAAAAGGCCCTCAGGAAAACAACTTTTCGATAAAGTGGCGAACATGCAAAAG
CAGATAGAAGAAAAGTTTTCTAATGACGACGAAAGAGCAAAAGTAATGGGGGCTATTGGATCGTTAAGCA
CTGCTGTGGGCAAGTTCCAGTCAGGTGACCCGGCAAAGATTGCTAGTGGATGCTTGGATATTCTTGTTGG
TATCTCCTCCGTTTTGAAAGACTTTGCAAAG------TTTTCTCCAATCTTCTCAATCCTGTCAATGGTT
GTTGGGCTCTTTTCTGGAACAAAAGCCGAGGAGAGCGTGGGCTCTGTTGTTAAAAAGGTAGTCCAAGAAC
AATCTGACCAAGAGCTACAGGAAGCGCTGTACGGTGTTAAAAGAGAGTATGCAGTTTCCAAGGCATTTTT
GGACGGAGTCAGAAATGAAACATCCGATCTTAGTCCAACGGAAGTCTCTGCGTTGGGAGCTAACGTTCCT
GTATACCAAGGCGTTCGTTTCATTGCAATGGTAGTTCAAAGAATCAAAAACAGAAAACCCAGAACTGAA-
--AGTGAGATTAAAAGAGTATTATCAATGTTAGAATTGTTTACAGATCTCTGCAGTTTACGTGACTTGAT
ACTTCTTGACTTGTATCAACTGGTGGCTACTCCAGGGCATAGT---CCTAATATAGCATCTGGCATTAAA
GAAGTCTCAAACCTTGGTCGAGAGGAATACAAGAAAGTCTTCGAAGATCTTTTGAAAACTAACGATAAGG
AAACTTATTTGTTTTTATCGTACTTATATCCAAGAGAAAGAAATGAACAAAGCCAAAAGATTTTCAAGTT
CTTTGATCTGATGAAAGTT------------AAATATGATGATCGTCTGAAGCAGGATTTAACAGGAATA
---CAAGTCTTCTCTAGTTTACATTGGCCTAATTACTTCTTGTGT-------------------------
--TCGAGCAAAGAC---------TACCTT---GCTCTCATTTGCACCAAA---CCTTATGGGTCACTGAG
GCTGGATAAATTAAATGATGGATTTTATTCCATA---AAAACAACACAGAGTAATCCGAAAGTTTGC---
---CAT---AGGTATGGTGAATACATTTTATTTACACATGATAGGAAT---GATGATCTTGAGAAGTTTA
ATTTTGTTCCCGTGAAACTGGGAGAAAGAAAGATCTACCTGCTGAGCTCAAAGGCAAGTCCAAATAAGTT
T---------------------------GCATACGTGCCGAAAACAGCAAAGGGAGACCTCTTTTTTGTG
GATGGTATCCCAAGTCAACTTGGCTACGGAAACCAAGGATACTTTACTCTTGCCACGGACGAAAATGAGC
AGACA---------------------------

>EF636903.1_Chironex fleckeri
------------------------------ATGATACTTGTGTCTTTGTTACCTCTGTTATTTATGACAG
GAATCGCGAGTGAAAGC---------------------ACAATTTCCTCTGGA------CTAGCTTCACT
GAAAGCAAAGATAGATATAAAGAAACCAACTGGAAAGCAACTTTTTGATAAAGTAAAAAGTATGGAACAA
GCTTTAGAAAACAAGTTTTCTGATGATGACGAACGAGCCAAAGTAATGGGGGCTATTGGATCATTAGGAA
CTGCTATAGGCAAGTTCCAGTCAGGCGACCCGGCATCGATTGCAAGTGGATGCTTGGATATTCTTGTTGG
TATCTCTTCCGTTTTGAAAGATTTTGCAAAG------TTCTCTCCCGTCTTCTCAATCCTGTCACTGGTT
GTTGGTCTATTTTCTGGAACCAAGGCCGAGGAGAGTGTCAGCTCTGTAGTTACGAAGGCAATCCAAGAAC
AGTCCGACCAAGAGCTACAAGAAGCACTGTATGGTGTCAAAAGGGAATTTGCAGTTTCTAAAGCATTCTT
AGACGGAGTAAGAAATGAAGAGTCCGATCTTAGACCAACAGAAGTCTCTGCTTTAGCAGCAAACATTCCA
GTATACCAAGGCGTTCGTTTCATTGCAATGGTAGTTCAAAGAATCAAATATATAAAGCCCAAAACTGAA-
--AGTGAGATCAAAAGAATGTTAACAATGCTGGAATTATTTACAGATCTCTGCAGTATACGTGACTTGAT
ACTTCTTGACCTTCATCAACTAATAGCTACTCCAGGACATAGT---CCTAATATCGCATCTGGCATTAAA
GAGGTTACGAGTCTCGGTAGAGAAGAATACCAAAGGGTTTTTGAAGATCTTTTGAAAACTGACGACGAAG
AGACTTTTTTGTTCTTATCCTACTTATATCCCAAAGAAAAAAATGAGCAAAGCCGAAAAATTTTCAAGTT
CTTTGATCTGATTGAAGTT------------AAATATGATGACCGTTTCAAACTGGATTTATCTGGTGGA
---CAAGCTTTGTCCACTTTACAGTGGCCTAATTACTATTTGTGT-------------------------
--CCTCACAATGAC---------TACCTT---GCTAACAATTGCCACGATCTTCGTGTAGGT---CTTAA
GCTAGAAAAATTAAGCGATGGATTCTATACCATA---AAGACCTATGGAAGAGATCCAAGAACATGC---
---TAT---TGGACTGATGATTACGTCAAGATATCAAGCACAAGCAAT---GGGGAGCTAGAAAAGTTTA
GCTTTGTTCCCGTACAAGTGAAGGGTCAAAAAGCTTACTTGCTGTCGACTAAAAAATGGCCACATAATTT
T---------------------------GCATACTCACAAAAAACAGCTAATGGGCTTCTGTCAATACTA
AAAGATGTCCCAAGCAAACTTGGTTACGGAAACCAAGGATTTTTCACAATTTCTACATACTCAAACCCAA
AGAATAGACATGCT------------------

>FJ705827.1_Malo kingi
------------TGTAAAAGAGTTACTTCAGGATTAGTCTTTTGCCTCCTTTTGGTCAATCTGCTTTGCT
CTGCAGATGCAGAGACC---------------------AAAGAGAGTCCTGAACAAGTTATTGAAAATCT
AGACAACAAACTAAATGAAGAAAAACCAGGAGAGAAACAAGTAAAATCTAAACTCAAACAGCTAAAGGAT
AGTCTTGGGCAATACTCTTCAGATAAAGAAAACCAAGATAAAGTTATTAACTTTATAGGTAAAATTTCCA
GCTCTATAGATGATATTAAGAGCGACAGGCCGATGACAGCTATATCTGGATATTTAACGATCATGGGAGA
CATCATCTCATTAGTACCAGGTCTAGAAGGT------CTTACAAAATTATTTGAGCTTACAACTGCCATA
TTTGGACTATTTACTGAGACAAAATTACAGAGATCAATGGAAAATGTGGTGCAAGACGCACTGGAGCACC
ATCGTGGAAAAGAACTCGAACATGAAGCGGCTGGTACTAAGAAATTGTTTGAAATTTCAAAGGTTTTTCT
TGACGGTGTGAGGCGAGACAGTTCACCCCTTGCTGGGTCAGAAATTAGTGCTCTCTCAGCTAATTTTCCT
ATAAGCACAGGTGTTAAGTTTATAGGTACTCTTGGAAATTACCTCAAGGAGTTGAGCCCAAAAACTCAA-
--CCTCAGACTCAGCAGGCAGTGAAACTTATCCAAGCCTATTGCCAGCTTTGCAGCTTAAGATTGATGTT
ATTAACTGACTTGTTTACAACTGTGAGTGCTGCGGGAAACAGT---CCTCATATTGCAAATGGAATAAAA
GGGGTAATTGCAATAACTGAAAGGGAATTCAAAGTGCCACTATTGTCTGTGATTAGAAATGACGATGAGA
AGCTATTTCCATTGCTTGCAGCATTGTATCCTAAGAAAAAGCACCCAGTT---------ATATTTAAGAC
TTTTAAAATCCTTAAGGTTCCTGATATTCCCCGTTACGAAGAGAGCTACCAAAGTACTTGG---------
---------TATGTGAAAAATGCTTACCGATTATGGTACTTAGAAGGCAAGAGAATTAAC----------
--ACTAGAACCGATGGAAAATGTTATCTG---TATGGAGTAACTGAAAAAGTTCCG---------GTCAC
GTTTACACCCCGTGGTAATGGCTATTACAAGCTAGTTTCGGATTCAGGTAACATTGGTTATGTAAGCGGT
GATACTGGGTATTGCGAGTCATATGATCCAGGAAGTTCCAGAAGTAAT------------------TTTT
TCCCAATTCCTGTAAACGTGGGTGGTACGAAATCGTTCTTACTAACCACACAAAATACCGCCCCGTTATT
T---------------------------CTGTACATG------TCTACATCGGGCAAAGTATATGTGCAC
GAATATGTACCA---------------GGAGACAAAACATATCATTGGGTAGTATCCTATAAA-------
--------------------------------

>FJ705828.1_Malo kingi
---------------AAAAGAGTTACTTCAGGATTAGTCTTTTGCCTCCTTTTGGTCAATCTGCTTTGCT
CAGAGACCAAAGAGAGT------------------------------CCTGAACAAGTTATTGAAAATCT
AGACAACAAACTAAATGAAGAAAAACCAGGAGAGAAACAAGTAAAATCTAAACTCAAACAGCTAAAGGAT
AGTCTTGGGCAATACTCTTCAGATAAAGAAAACCAAGATAAAGTTATTAACTTTATAGGTAAAATTTCCA
GCTCTATAGATGATATTAAGAGCGACAGGCCGATGACAGCTATATCTGGATATTTAACGATCATGGGAGA
CATCATCTCATTAGTACCAGGTCTAGAAGGT------CTTACAAAATTATTTGAGCTTACAACTGCCATA
TTTGGACTATTTACTGAGACAAAATTACAGAGATCAATGGAAAATGTGGTGCAAGACGCACTGGAGCACC
ATCGTGGAAAAGAACTCGAACATGAAGCGGCTGGTACTAAGAAATTGTTTGAAATTTCAAAGGTTTTTCT
TGACGGTGTGAGGCGAGACAGTTCACCCCTTGCTGGGTCAGAAATTAGTGCTCTCTCAGCTAATTTTCCT
ATAAGCACAGGTGTTAAGTTTATAGGTACTCTTGGAAATTACCTCAAGGAGTTGAGCCCAAAAACTCAA-
--CCTCAGACTCAGCAGGCAGTGAAACTTATCCAAGCCTATTGCCAGCTTTGCAGCTTAAGATTGATGTT
ATTAACAGACTTGTTTACAACTGTGAGTGCTGCGGGAAACAGT---CCTCATATTGCAAATGGAATAAAA
GGGGTAATTGCAATAACTGAAAGGGAATTCAAAGTGCCACTATTGTCTGTGATTAGAAATGACGATGAGA
AGCTATTTCCATTGCTTGCAGCATTGTATCCTAAGAAAAAGCACCCAGTT---------ATATTTAAGAC
TTTTAAAATCCTTAAGGTTCCTGATATTCCCCGTTACGAAGAGAGCTACCAAAGTACTTGG---------
---------TATGTGAAAAATGCTTACCGATTATGGTACTTAGAAGGCAAGAGAATTAAC----------
--ACTAGAACCGATGGAAAATGTTATCTG---TATGGAGTAACTGAAAAAGTTCCG---------GTCAC
GTTTACACCCCGTGGTAATGGCTATTACAAGCTAGTTTCGGATTCAGGTAACATTGGTTATGTAAGCGGT
GATACTGGGTATTGCGAGTCATATGATCCAGGAAGTTCCAGAAGTAAT------------------TTTT
TCCCAATTCCTGTAAACGTGGGTGGCACAAAATCGTTCTTACTAACCACACAAAATACCGCCCCGTTATT
T---------------------------CTGTACATG------TCTACATCGGGCAAAGTATATGTGCAC
GAATATGTACCA---------------GGAGACAAAACATATCATTGGGTAGTATCCTATAAA-------
--------------------------------

>AB015878.1_Carybdea rastonii
------------------ATGATTCTGAAACATCTTCCTTGGCTCTTTATTGTCCTTGCAATTACTTCTG
CAAAACATGGCAAACGC------------------TCTGATGTCAATTCTTTA------CTTACTAAGGT
AGAAACTGCCTTAAAAGAAGCTTCTGGTAGCAACGAGGCTGCTCTTGAGGCTTTAGAGGGCTTAAAAGGA
GAGATCCAGACAAAACCAGACCGA---------GTTGGACAAGCCACAAAAATCCTTGGATCTGTCGGAT
CAGCTCTAGGAAAATTAAATTCTGGAGATGCAACCAAAATCATTTCTGGTTGCCTCGACATTGTTGCAGG
AATTGCAACAACTTTTGGAGGCCCTGTCGGGATGGGAATCGGAGCCGTAGCTTCTTTTGTTTCTTCAATT
CTATCATTGTTTACTGGAAGCTCAGCAAAGAACTCAGTTGCTGCCGTTATTGATAGAGCTTTAAGCAAGC
ATCGCGATGAGGCCATCCAAAGACATGCAGCAGGTGCCAAGAGAGATTTTGCTGAATCATCTGCATTCAT
TCAGGTC---ATGAAACAGCAGTCCAATCTTACAGATAGCGACCTAAGTATCATTGCAGCGAATGTTCCT
GTTTATAAATTTAGTAATTTTATCGGACAGTTGGAGAGCAGAATTTCCCAAGGCGCAGCAACTACCAGTC
TTAGCGATGCAAAGAGAGCCGTTGACTTCATTCTGCTCTATTGTCAACTTGTAGTCATGAGAGAAACCTT
GCTGGTCGACTTGGCTATTCTCTACAGGAAA---GGAAATGCA---GAACACGTGGCAAGTGCTGTGGAA
AACGCTAATAGGGTAAACAAAGAGCTAGCTGCTGATACCCTA---GATTTTCTTCATAAATTGATTCCTG
AACAAGCATTGATAGGTGCAGTTTATCATCCAATTTCTGCCTCTGAAACTAGCAAAGCAATATTAAATTA
CACGAAATACTTTGGAGTTCCAGATGTTCCCCGT---------------------CCTATTGGAAACCGC
AGATACAAATTTACAAATAGTTACTGGAATACCTACAGTATATGC-------------------------
--AGTGAGGCTTACATGGGAAATTACATG---TTCAGAGGCTGTTCTAACGTTCGGAATCCAAATATCAG
GGTATCCAAAATGTCTGATGGGTTTTACACCATGGAGAATAGCGATCGGAGGAAGTTGTATATCACC---
---AAG---CATGACCAAGGATGGGGATGGGGTACTTTGGATGAGGATCCAGGTGACCAAGGCCATATGA
GGTTCATTCCTTTGAGACATGGG---------AAGTATATGGTAAGCTCTAAGAGGTGGCCCAACTGGTT
C---------------------------ATGTATATGGAATCAAGTGCCAGTGGCTACATTCGCAGCTGG
GAAAATAATCCA---------------GGACCTCAAGGACATTGGAGTATAACA----------------
--------------------------------

>JN695597.1_Chironex fleckeri
------------------------ATGGATTATGCGTTTATTGTCTTTCTTGTTTGCTTCGTTTCAGGCA
CACTTGGCAACAGACGACGAGCCAAAAGAGACGTCGATGAAGTAACCTCAGGC------ATCAACCAACT
TGTCAACCAATTGAATAATGTGCAACAAGACACGGCAGCGATTAAGAGTGCTTTAGAAGAGCTCAAGACT
GAGGTATCGGCATCGCCTTCGACA---------GTCAGTCAAGTTTCCGAGGTAGTAAATACCGTTGGCT
CGTCTCTCACAAAATTTACATCTGGTGACGCATTCAACATTGTATCCGGATGCCTCGATCTACTATCTAC
GGTTGCATCAACCTTCGGCGGCCCTTACGGGATCGCAATTAGCGCTGTGATTTCCCTTGTATCTTCCATT
CTTAGCTTGTTTGCAGGTGACGGCTTTGATTCCGCCACAAGGAAAGTCATCGAGGAAGCTTTTAAGACCC
ACCGAGATCAAGAACTTCGAGATTCTGTAAATGGAGCAAGACGAACATTCAATGACGTAATAGCATTCCT
TAAAGGT---GCTAGCAAACATGGGAATGTAACCGAGCAGGAGCTTGAAGTGATATCCAAAGGTGTACCT
CTCACAAAGCTAAGTGACACTCTTGGTATTCTTGAGAGCAGAATAAACAGAGGTTCCACATCAACTGATG
CTGCAGAGGCGGAACGCACTGTGGAATTCATCTTTCTTTATCTACAACTTGCTACAATGCGAGATACACT
AATAACCAATTTCATTTTAATTCTAAAGCAGGTGCCCGCCGCA---GATACATATGCAAACGCTGTTAGC
ATTTCATTGGATGCAAACAAAGAGTCAGTTCGCGAGACAATT---GACTTTCTTCATAATATGGAGGCAA
AAAACGCAGTTTGTGGAGCATACTACTATCCAATTTACCATTCTGAAATGACGAAATCGATTCTCTCCTT
TGCTAAATTTTTCGGACTTCCAGATCCACCACGTAAT------------------ACATTCGGAGGAGTC
---TATAGAGTCCAAAATCGTTATTGGCCTACATGGTATATATGT-------------------------
--AAGGAGTCCTACATGGGGAACCACATG---TTTCGGGGATGTTCAAATGTTAGATCTCCAAGTGTGCA
AATACGTGCCCTAGAAAATGGATACCAAAAAATT---AACTTACGAGGCAAAAATATGTATATCACA---
---AAG---CACGCTCAAGGCTGGGCATGGGGAACAGCTGATAATGATCCAGGAGAGCAAGGATATTTCG
TCTTTGTCCCTTTGAAGTCTGGT---------TATTATATGATCAGTACCAAAAAATGGCCGAATTACTT
T---------------------------GTTTATATGGAAAGCAGTGCAAGTGGATACATAAGAAGCTGG
AATCATAATCCA---------------GGACTGCAAGGCCATTGGAGAATACTT----------------
--------------------------------

>JN695598.1_Chironex fleckeri
ATGGATCCAAGAATTTCTTCACGTCTTCGAGCTTTGGCTTTGCTTGTTTTTGTCATCTCCATTACTGATG
GCATTCCGAATCGAGCA------AAAAGGAGTTCCAGTGAAATAAATGCAGAA------ATCGATGGCCT
GATTCAGCAACTAACTACAGTGGACGCAGATACTAAAGGGATTCAAGAGACCTTGACAGAACTTAAAACA
ACTGTCAGTGCAAATCCCTCCAGA---------ATTAGCCAAGTCTCTGCTGTCGTGAAATCAGTGGGAA
GCTCCCTTGCAAAATTTAAGACTGGGGATCCTTACAACATTGTCTCTGGATGCTTAGACATCCTTTCATC
GATTGCAACGACATACAATGGGCCCTATGGAGTTGGCTTAGGAGCTGTCGCTTCATTGTTATCGTCTGTA
ATAGGGCTTTTCGCACAGGATGGTTTTAAGAACTCACTGAAGTCTATCGTAGATGAAGCATTCAAGAGGT
ACAGAGATGAGGAACTACAAGGACAATTGAAAGGAGCAAGCAGAACCTTTAATGATGTCATAGGAACACT
GAAAAATCTCACTGACAAAGATACAGCTGTAACCGACTTGGAATTCTCACTTGCCACTAGTTCGGTCTCT
GTAAGTCAATTTAGCAATATGCTTGGGATCATCGAAAGTAGAATAAACACTGGATCGACAACGACAGACC
TTGCAGAAGCCAAACGAACAGTTGACTTTATCTTCCTCTATCTTGAACTAGCTGTCATGAGAGAGACATT
ACTAACACAGTTGATTTTATTCACAAAAAAACTTGGCAAATTT---GAAAATTATGCCAATGGAATCAGT
GCTTCAATTGATGCTAACAAACAAGCTGTTCATGATACAATC---CTGTTCCTTCATCAAATGGAACCTA
AAAATGCAGTCTGCGGAGCGTACTACTATCCAGTTCACCACTCCGATGTAAGTGAGGGCATTTTTACTTT
CACCAGGTATTTCGGACTTCCAGATCCTCCGCGTAAT------------------ACATTCCAAGGAGTG
---TATAGAGTCGAAAATCGTTATTGGCCTGCATGGCATATATGT-------------------------
--AAGGAGTCCTACATGGGGAACCATATG---TTTCGGGGATGCTCTTACATTAAATCTGCAGGTGTGCA
CATAAGTGCCCTAGATAATGGATACCTAAAACTT---AACCTAAAAGGCAAAAATATGTATATTACA---
---AAG---CACGCTCAAGGCTGGGCATGGGGAACAGCTGATAATGATCCAGGAGAACAAGGATATTTCA
TCTTTGTTCCTTTGAAGTCTGGG---------TATTATATGATCAGTACCAAAAAATGGCCGAATTACTT
T---------------------------GTTTATATGGAGAGCAGTGCAAGTGGATACATAAGAAGCTGG
CACAATAATCCG---------------GGTCTACAAGGCCATTGGAAACTTACT----------------
--------------------------------

>AB036714.1_Carybdea alata
------ATGTCTCGTGGATATAGCTTGCACCTTGTGCTTTTTCTAGTTCTTTCCACAGCATTCCCATCTC
AAGCTAGATTATCGAGATATCGTCGAAGCGCAGCCGATGCCGTAAGCACCGAT------ATCGACGGCAT
CATTGGACAGCTCAATGATCTCGGTACAGATACCAAGCGATTAAAGGAAGCTCTACAGGGAGTTCAGGAA
GCTGTTAAAAAAGAGCCCGCTACC------ACTATTGCTAAAGTATCAACTATCGTCGGGTCAGTTGGAG
GTTCATTGAGCAAGTTCAAGTCAGGAGATCCCTTTGATGTTGCTTCAGGGTGTCTGGACATCATTGCCAG
TGTTGCTACAACATTTGGAGGTCCATACGGGATTGCTATTGGGGCAGTAGCATCATTGATTTCCTCTATT
CTTAGCCTCTTCTCTGGAAATAGTATGGGAAGTGCAATCAAACAAGTTATTGACGACGCTTTCAAGAAAT
ATCGCGATCAAGAGTTGGAAGACAATGTAAAAGGAGCAAAAAGGACCTTTAATGCCGTCATCACCTTCGT
CAACAGT---GTATCAAAGACAGAGAATCTGACCGAGGTCCATTTGGATTCGGTCAGAGATGCTGTTAGA
GTTGATGCATTTACCAACATGCTAGGTGTCTTGGAGAGCAGAATCAATCGCGGCTCTGTGTCCACCGATA
ACAATGAAGCAATGAGAACCATCAATTTCATCTTCTTGTACTTACAACTGTCCGTGATGCGTGAAACACT
GTTGACTCAAGTTATTCTTTTGTACAAGCGTGCGGGTGGTGCATATGATGAGCTGGCACTGTCTCTGTCC
TTAACAAGTGATCAAAACAAGGAAGCGACAAGAGAAACGGTT---ACGTTTTTACATCAAATGGAAACCA
AGTATTCTCTCTGTGGTTCCTACTACTACCCTATTGACCACTCTAAGGCAGCCATTGGTATTCTTAAACT
CACAAAATTTTTTGGAGTGCCAGATCCTGCAAGATAC------------------ACGTTTGATGGTCTT
TATTACAGAATGCAAAACAGGGCATGGAATCGGTATAGCATCTGT-------------------------
--AAAGAATCTTATGCGGGCAATCACATG---TTTCGGGGCTGCAAAGATTCAAGTTACCATGGAATTAG
GATCAAAAAGCTGGAAAATGGTTACCATACTATT---ACCCTGAGATCAAAAGCCATGTATGTCACG---
---AAA---CACGCTCAAGGATGGGGCTGGGGAACAGCTGATGAAGATCCAGGTGAGCAAGGTTACTTCA
CTTTCATCCCTTTAACAAATGGT---------TTTTACATGGTTTCTACCAAGAAGTGGCCAGATTACTT
T---------------------------GTGTACATGGAAAGCAGTGCGCATGGTTATATTCGAAGCTGG
CATTACAACCCT---------------GATCCACAGGGACAATGGAAAATCTTG----------------
--------------------------------

>AB038156.1_Carybdea alata
------ATGTCTCGTGGATATAGCTTGCACCTTGTGCTTTTTCTAGTTCTTTCCACAGCATTCCCATCTC
AAGCTAGATTATCGAGATATCGTCGAAGCGCAGCCGATGCCGTAAGCACCGAT------ATCGACGGCAT
CATTGGACAGCTCAATGATCTCGGTACAGATACCAAGCGATTAAAGGAAGCTCTACAGGGAGTTCAGGAA
GCTGTTAAAAAAGAGCCCGCTACC------ACTATTGCTAAAGTATCAACTATCGTCGGGTCAGTTGGAG
GTTCATTGAGCAAGTTCAAGTCAGGAGATCCCTTTGATGTTGCTTCAGGGTGTCTGGACATCATTGCCAG
TGTTGCTACAACATTTGGAGGTCCATACGGGATTGCTATTGGGGCAGTAGCATCATTGATTTCCTCTATT
CTTAGCCTCTTCTCTGGAAATAGTATGGGAAGTGCAATCAAACAAGTTATTGACGACGCTTTCAAGAAAT
ATCGCGATCAAGAGTTGGAAGACAATGTAAAAGGAGCAAAAAGGACCTTTAATGCCGTCATCACCTTCGT
CAACAGT---GTATCAAAGACAGAGAATCTGACCGAGGTCCATTTGGATTCGGTCAGAGATGCTGTTAGA
GTTGATGCATTTACCAACATGCTAGGTGTCTTGGAGAGCAGAATCAATCGCGGCTCTGTGTCCACCGATA
ACAATGAAGCAATGAGAACCATCAATTTCATCTTCTTGTACTTACAACTGTCCGTGATGCGTGAAACACT
GTTGACTCAAGTTATTCTTTTGTACAAGCGTGCGGGTGGTGCATATGATGAGCTGGCACTGTCTCTGTCC
TTAACAAGTGATCAAAACAAGGAAGCGACAAGAGAAACGGTT---ACGTTTTTACATCAAATGGAAACCA
AGTATTCTCTCTGTGGTTCCTACTACTACCCTATTGACCACTCTAAGGCAGCCATTGGTATTCTTAAACT
CACAAAATTTTTTGGAGTGCCAGATCCTGCAAGATAC------------------ACGTTTGATGGTCTT
TATTACAGAATGCAAAACAGGGCATGGAATCGGTATAGCATCTGT-------------------------
--AAAGAATCTTATGCGGGCAATCACATG---TTTCGGGGCTGCAAAGATTCAAGTTACCATGGAATTAG
GATCAAAAAGCTGGAAAATGGTTACCATACTATT---ACCCTGAGATCAAAAGCCATGTATGTCACG---
---AAA---CACGCTCAAGGATGGGGCTGGGGAACAGCTGATGAAGATCCAGGTGAGCAAGGTTACTTCA
CTTTCATCCCTTTAACAAATGGT---------TTTTACATGGTTTCTACCAAGAAGTGGCCAGATTACTT
T---------------------------GTGTACATGGAAAGCAGTGCGCATGGTTATATTCGAAGCTGG
CATTACAACCCT---------------GATCCACAGGGACAATGGAAAATCTTG----------------
--------------------------------

>KF583451.1_Chironex fleckeri
------------------------------------------------------------ATTCCGAATC
GAGCAAAAAGGAGTTCC------------------AGTGAAATAAATGCAGAA------ATCGATGGCCT
GATTCAGCAACTAACTACAGTGAACGCAGATACTAAAGGGATTCAAGAGACCTTGACAGAACTTAAAACA
ACTGTCAGTGCAAATCCCTCCAGA---------ATTAGCCAAGTCTCTGCTGTCGTGAAATCAGTGGGAA
GCTCCCTTGCAAAATTTAAGACTGGAGATCCTTACAACATTGTCTCTGGATGCTTAGACACCCTTTCGTC
GATTGCAACGACATACAATGGGCCCTATGGAGTTGGCTTAGGAGCTGTCGCTTCATTGTTATCGTCTGTA
ATAGGGCTTTTCGCACAGGATGGTTTTAAGAACTCACTGAAGTCTATCGTAGATGAAGCATTCAAGAGGT
ACAGAGATGAGGAACTACAAGGACAATTGAAAGGAGCAAGCAGAACCTTTAATGATGTCATAGGAACACT
GAAAAATCTCACTGACAAAGATACAGCTGTAACCGACTTGGAATTCTCACTTGCCACTAGTTCGGTCTCT
GTAAGTCAATTTAGCAATATGCTTGGGATCATCGAAAGTAGAATAAACACTGGATCGACAACGACAGACC
TTGCAGAAGCCAAACGAACAGTTGACTTTATCTTCCTCTATCTTGAACTAGCTGTCATGAGAGAGACATT
GCTAACACAGTTGATTCTATTCACGAAAAAACTTGGCAAATTT---GAAAATTATGCCAACGGAATCAGT
GCTTCAATTGATGCTAACAAACAAGCTGTTCATGATACAATC---CTGTTCCTTCATCAAATGGAACCTA
AAAATGTAGTCTGCGGAGCGTACTACTATCCAGTTCACCACTCCGATGAGAACAAGGATATTTCATCTTT
G---------------------------------------------------------------------
----------------------------------------------------------------------
----------------------------------------------------------------------
----------------------------------------------------------------------
------------------------------------------------------------------TTCC
TT--------------------------------------------------------------------
----------------------------------------------------------------------
----------------------------------------------------------------------
--------------------------------

>JQ767939.1_Aurelia aurita
------------ATGAAGTTGCTTCTAAAGGGAGCATATCTGCTCTTTCTCGTGAGCTTCGTCCTCTCTG
AT------------------------------------GATGTCCCAACAGACGAAGAAGTTGACGAAGC
ATTCAGAGAACTGGATAGACAACTGAACGACAGAGCAGAATTGAAGCAAATGATCCAAGAAGTAAAAGAC
GAAGTAAAAAAAGGACCGGATTAT---------GCGAAGAATGCCCTTGGAATGGCCAAAGCTCTATCTA
CAGCTGTTCCGAAACTCAAAAGTGACAACCCGTTGACAATCGCTGAAGGCGCACTCAGTCTTATTTCAGG
AATTGCTGAGAACTTCCCTGGA------GGAATGGTTGTAGCTACTATTGCCTCATTGGTATCCAGCGTA
ATTGGAATCTTCACGCCCAGAAAAGCAAGTAATGCCATCAAAGATACAATGGAGGAAGTGATCAAAGAGT
CAAGCGATCAAGATCTAGCCGATAGTATTGAAGCATTCCGCTCAAAATTGACACTCATCATGGGCTATAT
TCAAGAA------AAGAAAAAACAGGAACTCGACCGTAACGATGTTGAATACCTGATTGACCAAATCCCA
TCCCACATCGGTGGTGAGCAATTCTCTTTGCTCGGCAGCAGAATCCATCGAAGAGCAAAAGCGTCCAGTA
CAAGTGAAGGAGAACGTGGTTATCAATTCTGTGTGATGTACGCTCAACTGGCTGCCTACAGAACCCTGGT
GATCAAAGATCTCGCTATTCTCTTCAGAAAAGCAGAGGATGCA---GACGAGGCGAGTGCGTATGAGAAT
GTCGATTCACAACTCGGCTTTGAGCATGGTCAGAGGCTG------AAGTTTCTGAATGCGCCAAAACCCG
AGCAAGCTGGCACGGTAGTGCATTATTATCCCCCAGGTCATTCTGCAGGAAGCAAATACCTCAAAAATTT
CTTGAAGAAGTATGGTGGGGGTGATCCCCCC------------------------GTATGGCTCCCAACC
TCGTATATGATGATATCAGTGGAATGGCCAAACTGGCATCTATATTTCAAGGCGCATGATACCGGGGGCC
CAAATTCGGGTTCGTCAACGTATTACCTCGCCTTCCAACAGAGCTACACGAAAAGTAATGAAAAGATGCA
TTTCGGTCTGAGAGGTGATGGCTACTGGACCCTG---AAAATTGGCAGCAGATATGCATCAGTCGAA---
---AAACCATCGGCACCGCACTGGTTGGTTGGCAACAGTCGCTTTGATACGAATAATCAAAAT---GGCC
ACTTCGTCGTTATTCAGTATCCAGGCACTGACATCCTTACTGTTTCATGCAGAAAATGGCCTTCAACGTT
CTTGTCAGGGGAAGGTGGAAAGTTCTCAGTCATTCTCAAGCAGGGAAATTCGGGGAAGCCAGTTCAATGG
TACGCCGATGAATGCAAGAAAACATCCAAATCCGAGAGCACCCCATGGGGCGGGTACTACTGTGGAGACT
ACACACCGAAGCCGACGAGAAGATCTTTCGAG
