# Supplementary material for: The Rise and Fall of an Evolutionary Innovation: Contrasting Strategies of Venom Evolution in Ancient and Young Animals
Source: PLoS Genet. 2015 Oct 22;11(10):e1005596. doi: 10.1371/journal.pgen.1005596 (PMC4619613; doi:10.1371/journal.pgen.1005596)
Supplement: S1 File — The alignments are provided as zipped Fasta files. (ZIP) [file pgen.1005596.s006.zip › Alignments/Cnidaria/KTx Type III.fas]

>FK725211.1 Anemonia viridis
ATGAACAAAGCTCTTTTCCTGTCCTTGGTGGTACTTTGTGCCGCGGTTGTGTTTGCAGCTGAAGATCTGC
AAAAAGCGAAACATGCGCCA---------------------------TTTAAACTA---GCAGCA-----
----CCATGTTTTTGTTCAGGCAAGCCTGGCCGAGGAGATCTGTGGATCTTTAGGGGCACCTGCCCTGGT
GGATATGGTTACACTAGTAATTGCTATAAGTGGCCAAACATT---TGCTGTTATCCCCAC----------
-----

>FK735214.1 Anemonia viridis
ATGAACATTTCTCTTTTCCTGTGTTTGGTGGTACTTTGTGCCGCGGTTGTGTTTGCAGCTGAAGATCTGC
AAAAAGCGATCCATGCGCCA---------------------------TTTAAACGA---GCAGCA-----
----CCATGTTTTTGTTCAGGCAAGCCTGGCCGAGGAGATCTGTGGATCTTGAGGGGCACCTGCCCTGGT
GGATATGGTTACACTAGTAATTGCTATAAGTGGCCAAACATT---TGCTGTTATCCCCAC----------
-----

>FK723172.1 Anemonia viridis
ATGAACAAAGCTCTTTTCCTGTGTTTGGTGGTACTTTGTGCCGCGGTTGTGTTTGCAGCTGAAGATCTGC
AAAAAGCGAAACATGCGCCA---------------------------TTTAAACGTGGAGCAGCA-----
----CCATGTTTTTGTCCAGGCAAGGCTGACCGAGGAGATCTGTGGATCTTGAGGGGCACCTGCCCTGGT
GGATATGGTTACACTAGTAATTGCTATAATTGGCCAAACATT---TGCTGTTATCCCCAC----------
-----

>FK742129.1 Anemonia viridis
ATGAACAAAGCTCTTTTCCTGTGTTTGGTGGTACTTTGTGCCGCGGTTGTGTTTGCAGCTGAAGATCTGC
AAAAAGCGAAACATGCGCCA---------------------------TTTAAACGTGGAGCACAAGTA--
-------TGTTTTTGTCCAGGCAAGGTTGACCGAGGAGATCTGTGGATCTTGAGGGGCGACTGCCCTGGT
GGATATGGTTACACTAGTAATTGCTATACGTGGCCAAACATT---TGCTGTTATCCCCAGAGCTTCAGTG
GGCGT

>FK752236.1 Anemonia viridis
ATGAACAAAGCTCTTTTCCTGTGTTTGGTGGTACTTTGTGCCGCGGTTGTGTTTGCAGCTGAAGATCTGC
AAAAAGCGAAACATGCGCCA---------------------------TTTAAACGT---GCAACAGCA--
-------TGTTTTTGTCCAGGCAAGGCTGACCGAGGAGATCTGTGGATCTTGAGGGGCGACTGCCCTGAT
GGATATGGTTACACTACTTATTGCTATAAGGGGCCAAACATT---TGCTGTTATCCCCAC----------
-----

>FK745823.1 Anemonia viridis
ATGAACAAAGCTTTTTTCCTGTGTTTGGTGGTACTTTGTGCCGCGGTTGTGTTTGCAGCTGAAGATTTGC
AAAAAGGGAAACATGCCCCA---------------------------TTTAAACGA---GCAGCCCCA--
-------TGTTTTTGTTCAGGCAACCCTGGCCGAGGAGATTTGTGGATTTTGAGGGGCCCCTCCCCTGGT
GGATATGGTTACACTAGTAATTGCTATAAGTGGCCAAACATT---TGTTGTTTTCCCCCC----------
-----

>FK740326.1 Anemonia viridis
ATGAACAAAGCTCTTTTCCTGTGTTTGGTGGTACTTTGTGCCGCGGTTGTGTTTGCAGCTGAAGATCTGC
AAAAAGCGAAGCATGCGCCA---------------------------TTTAAACGTGGAGCAGCAGGAGC
AGCACCATGTTTTTGTCCAGACAAGGTTGACCGAGGAGATCTGTGGATGTTTAGGGGCGACTGCCCTGGT
GGATATGGTTACACTAGTGATTGCTATGTCTGGCCAAACATT---TGCTGTTATCCCCAC----------
-----

>FK719896.1 Anemonia viridis
ATGAACAAAGCTCTTTTCCTGTGTTTGGTGGTACTTTGTGCCGCGGTTGTGTTTGCAGCTGAAGATCTGC
AAAAAGCGAAGCATGCGCCA---------------------------TTTAAACGTGGAGCAGCAGGAGC
AGCAATATGTATTTGTCCAGACAAGGTTGGCCGAGGAGATCTGTGGCTCTTTAGGGGCGACTGCCCTGGT
GGATATGGTTACACTAGTGATTGCTATGTCTGGCCAAACATT---TGCTGTTATCCCCAC----------
-----

>FG392547.1 Anthopleura elegantissima
---TCTTATCAGCGATTCCTTTTTCTGGTTGTCGTTGCTTCATTGATT---------GCAACTTCACTAG
CAATTCCAAAGGAC------------------------------CTTGAAAAACGTGGA-----------
-ACAACTTGCTATTGCGGTAATACTATA------GGTATCTACTGGTTTGCTAAAAAAACATGCCCGAGT
GGTCGCGGATATACTGGTTCATGCGGTTACTTTCTTGGT---ATTTGCTGTTATCCCGTCGAT-------
-----

>AB180686.1 Antheopsis maculata
ATGAACAAGGTCCTCTTCTTGTGTTTGGTGGTACTTTGTGCTACGTCTGCCTTCGCAGCTGAAGAA---G
AATATGTGGAACGTGCGCCA---------------------------GTGAAACGA---GCCTTGTTA--
-TCT---TGTCGTTGTGAAGGAAAGACTGAATACGGTGACAAATGGCTATTTCACGGCGGCTGTCCTAAT
AACTATGGATACAACTACAAGTGCTTCATGAAACCCGGCGCTGTTTGCTGCTATCCCCAAAAC------G
GACGC

>HE577145.1 Bunodosoma granulifera
ATGTCTGCTCAACGATTCCTTTTCCTGCTTGTTGTAACTTCTTTGATT---------GCAGCTTCACTAG
CAGCTCCAAAGGACGTCCAA------------------------CTGACTAAGCGTGGA-----------
-ACACCTTGCTGGTGC---GGCAAAACA---GTAGGTATCTACTGGTTTGCGTTATATTCCTGCCCAGGA
GGACACGGCTATACTGGTCATTGTGGGCAATTTATGGGCGTA---TGTTGCTATCCAGCTGATCCC----
-----

>HE577147.1 Bunodosoma granulifera
ATGTCTGCTCGACGATTCCTTTTCCTGCTTGTTGTAACTTCTTTGATT---------GCAGCTTCACTAG
CAGCTCCAAAGGACGTCCAA------------------------ATGACTAAGCGTGGA-----------
-ACAGCTTGTTGGTGC---GGCCAAACA---AAAGGTGTCTACTGGCTTTGGAAAATTAGCTGCCCAAGT
GGATACGGATATACTGGCTACTGTGGTTACTTTATGGGATTA---TGTTGCTATCCAGCC---------G
GTTCC

>HE577146.1 Bunodosoma granulifera
ATGTCTGCTCGACGATTCCTTTTCCTGCTTGTTGTAACTTCTTTGATT---------GCAGCTTCACTAG
CAGCTCCAAAGGACGTCCAA------------------------ATGACTAAGCGTGGA-----------
-ACACCTTGCTGGTGC---GGCCAAACA---AAAGGTGTCTACTGGTATTGGATGCGTAAATGCCCATCA
GGATACGGATATACTGGTAACTGTTATCACTTTATGGGCAGA---TGTTGCTATCCAGCC---------G
GTTCC

>HE577148.1 Bunodosoma granulifera
ATGTCGTATGAACGACTCCTCTGCTTGGTTCTTGTTGCTTCATTCATT------GCAGCATCCGTAGCGC
AGCATCCAGGGGACGCTCCAAGGATGGAAGATGACAGCTCAGCGATCCAACGAAGAGGA------CTA--
----CCTTGTGGTTGTCGTGGAAAATCG------GGTATATACTGG---TTTTCTGGGAAGTGTCCCGGA
GGTTACGGCTACACCACGTATTGTAGCTATGTTATTGGACTT---TGTTGCGTAAAA-------------
-----
