# Supplementary material for: The Rise and Fall of an Evolutionary Innovation: Contrasting Strategies of Venom Evolution in Ancient and Young Animals
Source: PLoS Genet. 2015 Oct 22;11(10):e1005596. doi: 10.1371/journal.pgen.1005596 (PMC4619613; doi:10.1371/journal.pgen.1005596)
Supplement: S1 File — The alignments are provided as zipped Fasta files. (ZIP) [file pgen.1005596.s006.zip › Alignments/Cnidaria/KTx Type_I.fas]

>AB259113.1 Anemonia erythraea
ATGAAGGGTCAAATGATCATTTGTCTTGTTCTGATCGCACTTTGTATGTCTGTGGTGGTGATGGCCCAAA
ATCTT---AGAGCAGAGGAGTTGGAGAAGGCGAATCCC---AAAGATGAAAGAGTTAGATCATTCGAGAG
AAACCAGAAG---AGGGCTTGCAAGGACTACTTGCCGAAGAGCGAATGCACTCAATTTCGT---------
------TGTAGGACGTCAATG---AAATACAAATATACCAACTGTAAAAAAACTTGTGGAACATGC---

>AB595207.1 Cryptodendrum adhaesivum
ATGAAGTTCCAGATGATTGCTGCTGTTCTCTTGATCGCATTTTGTCTGTGTGTGGTCGTGACGGCCAGG-
--------------------ATGGAACTGCAGGAT---GTCGAGGACATGAAAAACGGCTCTTTCCAAAA
G------AGG---AGGACATGTATAGACACTATACCGAAGAGCCGATGCACAGCATTTCAA---------
------TGCAAAAACTCAATG---AAATACAGACTTAGCTTTTGTCGAAAAACCTGTGGAACCTGC---

>AF020047.1 Heteractis magnifica
ATGAAGTCCCAGATGATTGCTGCTGTTCTCTTGATCGCATTTTGTCTGTGTGTGGTCGTGACGGCCCGG-
--------------------ATGGAACTGCAGGAT---GTCGAGGACATGGAAAACGGT---TTCCAAAA
G------AGG---AGGACGTGCAAGGACTTGATGCCAGTCAGTGAATGTACTGATATCCGA---------
------TGTAGAACGTCAATG---AAATACAGATTAAACCTTTGCCGCAAGACCTGTGGCTCCTGC---

>AB595208.1 Heterodactyla hemprichi
ATGAAGTTCCAGATGATTGCTGCTGTTCTCTTGATCGCATTTTGTCTGTCTGTGGTCGTAACGGCCAGG-
--------------------ATGGAATTGCAGGATGAC---GAGGACATGAAAAACGGCTCTTTCCAAAA
G------AGG---AGGACATGTATAGACACTATACCGAAGAGCCGATGCACAGCATTTCAA---------
------TGCAAACACTCAATG---AAATACAGACTTAGCTTTTGTCGAAAAACCTGTGGAACCTGC---

>AB595204.1 Stichodactyla gigantea
ATGAAGTTCCAGGTGATTGCTGCTGTTCTCTTGATCGAATTTTGTCTGTGTGTGGTCGTGACGGCCAGG-
--------------------ATGGAACTGCAGGAT---GTCGAGGACGTGGAAAACGGT---TTCCAAAA
G------AGG---AGGTCATGTATAGACACTATACCGCAGAGCCGCTGCACAGCCTTTCAA---------
------TGCAAACACTCAATG---AAATACAGACTGAGCTTTTGTCGAAAAACCTGTGGAACCTGC---

>AB595205.1 Stichodactyla haddoni
ATGAAGTTCCAGGTGATTGCTGCTGTTCTCTTGATCGCATTTTGTCTGTGTGTGGTCGTGACGGCCAGG-
--------------------ATGGAACTGCAGGAT---GTCGAGGACGTGGAAAACGGT---TTCCAAAA
G------AGG---AGGTCATGTATAGACACCATACCACAGAGTCGATGCACAGCCTTTCAA---------
------TGCAAACACTCAATG---AAATACAGACTGAGCTTTTGTCGAAAAACCTGTGGAACCTGC---

>AB595206.1 Stichodactyla mertensii
ATGAAGTCCCAGGTGATTGCTGCTGTTCTCTTGATCGCATTTTGTCTGTGTGTGGTCGTGACAGCCAGG-
--------------------ATGGAACTGCAGGAT---GTCGAAGACATGGAAAACGGT---TTCCAAAA
G------AGG---AGGTCATGTATAGACACTATACCGAAGAGCCGATGCACAGCATTTCAA---------
------TGCAAACACTCAATG---AAATACAGACTTAGCTTCTGTCGAAAAACCTGTGGAACCTGC---

>AB595209.1 Thalassianthus aster
ATGAAGTTCCAGATGATTGCTGCTGTTCTCTTGATCGCATTTTGTCTGTCTGTGGTCGTGACGGCCAGG-
--------------------ATGGAATTGCAGGATGAC---GAGGAAATGAAAAACGGCTCTTTCCAAAA
G------AGG---AGGACATGTATAGACACTATACCGAAGAGCCGATGCACAGCATTTCAA---------
------TGCAAACACTCAATG---AAATACAGACTTAGCTTTTGTCGAAAAACCTGTGGAACCTGC---

>FK756695.1 Anemonia viridis
ATGAACCTTAAAGTTCTCGCTGTTTTTGTTTTGTGTGCCATTCTTGTGGTTGTCACGGCGGAGAGAAGG-
--GGTACAGAAACAGGCGGCTACAAGAAG---GACACTCTTCAGGACCTCAAAAAAAGGACTCACGAC--
-------------------TGTTTTGATAGATACAGAGAGGCTGCCTGCACCAGCGACAACATAAGACTC
CTT---TGCAAGACGTCTGCT---AAGTACCAAATA---AACTGCAAGAAGTCATGTGGCCTTTGC---

>FK738108.1 Anemonia viridis
ATGAACCTTAAAGTTCTCGCTGTTTTTGTTTTGTGTGCCATTCTTGTGGTTGTCATGGCGGAGAGAAGG-
--GGTACAGAAACAGGCGTCTACAAGAAG---GACACTCTTCAGGACCTCATAAAAAGGACTCGCAAT--
-------------------TGTATTGATAGATTCCCAACGGGTACCTGCAAGCAAGTAAAGAAAGGTGGT
TCT---TGCAAAAACTCCGAT---AAGTACAGAATG---AACTGCAGGAAGACATGCGGTCTTTGC---

>FK747792.1 Anemonia viridis
---AACCTTAAAGTTCTCGCTGTTTTTGTTTTGTGTGCCATTCTTGTGGTTGTCACGGCGGAGAGAAGG-
--GGTACAGAAACAGGCGGCTACAAGAAG---GACACTCTTGAGGACCTCAAAAAAAGGACTCACGAC--
-------------------TGTTTTGATAGTTTCAAAGAGGCTACCTGCCACATGGCCAAGACAAATCGC
CTT---TGCAAGACGTCTGCT---AAGTACCAAATA---AACTGCAAGAAGACATGTGGCCTTTGC---

>FK749797.1 Anemonia viridis
ATGAGCCCTAAAGTTCTCGCTGTTTTTGTTTTGTGTGCCATTCTTGTGGTTGTCATGGCGGGAAGA---A
CGGGTACAGAAACAGGCGGCAACAAGAAG---GACACTCTTCAGGACCTCAAAAAAAGGACTCGAAAC--
-------------------TGTTTTGATAGATTCGAAAAGGGTACCTGCAAAATGGCCAAGAGAAATGGC
GCT---TGCGAGTGGTCTGAT---AAGTACGAAATG---AACTGCAAGAAGACATGCGGCCTTTGC---

>FC826524.1 Metridium senile
ATGAATTCCAAGCTTGTTGTTGTGTTTCTTCTCTGTGCTGTTCTTCTGGTTTCTGTGAGCTCTCAG---A
ATAGGCACTGG---GACGATATCGAGAGA---GAT---GCGGAA---TTCAAAGACATG---ATGGAGCG
GCTCTTTCGTAAACGGGGATGTTCCGATACCAAACCTAAAGGGTATTGCGAATACAATAAGTCAAAGGAT
GAGCGGTGCGAGGGTAAATTCGTAAAATAT------------TGTCAAAAGACATGCGGAAAGTGC---

>FC850067.1 Metridium senile
ATGAATTCCAAGCTGGTCGTGGTATTTTTTCTGTGGGCTGTTCTTGCCGTTTCCGGGACTTCGAGAGGTA
TTCCTACAGGGCTGGATGATTTTGAGAGA---GAT---ATGCAGGACAACTTGGAAGACCCTCTTTATGA
ATTT---------------TGCAGAGATACCTTTTTCCCTGTTAGCTGTAAAAGTGCCAAAGAAAGGGGG
GAC---TGT---TGGAAATTCAAC---TATAAACGT---AACTGTGCTAAAACATGTGAGGAATGTTTT

>FC850068.1 Metridium senile
ATGAATTCCAAGCTTGTCGTTGTATTTCTTCTGTGTGCTGTTCTTGCCGTCTCCGTGACTTCGAGACGTA
TTCCTACATGGCTGGATGACTCTGAGAGA---GAT---ATGCAGGACAACTTGGAAGACCCTCTTTATGA
ATTC---------------TGCAGAGATACCTTTTTCCCTGTTAGCTGTAAAAGTGCCAAAGAAAGGGGC
GAC---TGT---TGGAAATTCAAC---TATAAACGT---AACTGTGCTAAAACATGTGATGAATGTTCT
