# Supplementary material for: The Rise and Fall of an Evolutionary Innovation: Contrasting Strategies of Venom Evolution in Ancient and Young Animals
Source: PLoS Genet. 2015 Oct 22;11(10):e1005596. doi: 10.1371/journal.pgen.1005596 (PMC4619613; doi:10.1371/journal.pgen.1005596)
Supplement: S1 File — The alignments are provided as zipped Fasta files. (ZIP) [file pgen.1005596.s006.zip › Alignments/Cnidaria/NaTx Type I and II.fas]

>AB512763 Thalassianthus aster
ATGGCATACCTAAAGATTGTTCTCGTCGCTTTG------ATGTTGGTGCTCGCCGTGTCTGCAATGAGG-
-----------CGTCCT---------------GATCAA---------CAAGATCAAGATATCTCTGTTGC
TAAGCGT---------GTCGCGTGTAAGTGTGATGACGATGGTCCTGACATTCGCAGTGCTACT------
TTGACAGGCACTGTTGATTTAGGA---------------------AGCTGCGACGAGGGA---------T
GGGAAAAGTGCGCATCTTATTACACAGTCATTGCGGAT------TGCTGCAGGAGGCCGAGGAGC-----
-

>AB512762 Heterodactyla hemprichi
ATGGCATACCAAAAGATTGTTTTCGTTGCTTTG------ATGTTGGTGCTCGCCGTGTCTGCAATGAGG-
-----------CTTCCT---------------GATCAA---------CAAGATCAAGATATCTCTGTTGC
TAAGCGT---------GTCGCGTGTAAGTGTGATGACGATGGTCCTGACATTCGCAGTGCTACT------
TTGACAGGCACTGTTGATTTAGGA---------------------AGCTGCAACGAGGGA---------T
GGGAAAAGTGCGCATCTTATTACACAGTCGTTGCGGAT------TGCTGCAGGAGGCCGAGGAGC-----
-

>AB362570 Stichodactyla haddoni
ATGGCATACCTAAAGATTGTTCTCGTTGCTTTG------ATGTTGGTGCTCGGCGTGTCTGCAATGAGG-
-----------CTTTCT---------------GATCAA---------GAAGATCAAGATGTCTCTGTTGT
TAAGCGC---------GCCGCGTGTAAGTGTGATGACGATGGTCCTGACATTCGCAGTGCTACT------
TTGACAGGCACTGTTGATTTCTGG---------------------AACTGCAACGAGGGA---------T
GGGAAAAGTGCACAGCTGTTTACACAGCCGTCGCGTCA------TGCTGCAGGAAGAAGAAGGGC-----
-

>AB110015 Stichodactyla gigantea
ATGGCATACCTAAAGATTGTTCTCGTTGCTTTG------ATGTTGGTGGTCGCCGTGTCTGCAATGAGG-
-----------CTTTCT---------------GATCAA---------GAAGATCAAGATATCTCTGTTGC
TAAGCGC---------GCCGCGTGTAAGTGTGATGACGATGGTCCTGACATTCGCAGTGCTACT------
TTGACAGGCACTGTTGATTTAGGA---------------------AGCTGCAACGAGGGA---------T
GGGAAAAGTGCGCATCTTTTTACACAATCCTTGCGGAT------TGCTGCAGGAGGCCGAGGGGC-----
-

>AB512761 Cryptodendrum adhaesivum
ATGGCATACCTAAAGATTGTTCTCGTTGCTTTG------ATGTTGGTGCTCGCCGTGTCTGCAATGAGG-
-----------CGTCCT---------------GATCAA---------CAAGATCAAGATATCTCTGTTGC
TAAGCGT---------GTCGCGTGTAAGTGTGATGACGATGGTCCTGACGTTCGCAGTGCTACT------
TTCACAGGCACTGTTGATTTAGGA---------------------AGCTGCAACTCGGGA---------T
GGGAAAAGTGCGCATCTTATTACACAGTCATTGCGGAT------TGCTGCAGGAAGCCGAGGGGC-----
-

>EU124458 Nematostella vectensis
ATGACCTCGTTCAAGATCGTTATCGTTTGCTTG------GCACTTTTGGTTGCCGTCGCCAGCGCTCGC-
-----------CGCCGC---------------GACATGATGTCCGATGATGAGCTTGACTATCATTTGAG
CAAACGC------GGCATTCCTTGCGCTTGCGACAGCGATGGTCCTGACATCAGATCGGCATCT------
CTTTCGGGGATTGTCTGGATGGGC---------------------AGCTGTCCTTCTGGA---------T
GGAAGAAGTGTAAATCCTACTACTCCATTGTTGCCGAT------TGTTGCAACCAA--------------
-

>EU124460 Nematostella vectensis
ATGGCCTCGTTCAAGATCGTTATTGCTTGCTTG------GCACTTTTGGTTGCCGTCGCCTGCGCTCGC-
-----------CGCCGC---------------GACATGATGTCCGATGATGAGCTTGACTATCATTATAG
CAAACGC------GGCATTCCTTGCGCTTGCGACAGCGATGGTCCTGACATCAGATCGGCATCT------
CTTTCGGGGATTGTCTGGATGGGC---------------------AGCTGTCCTTCTGGA---------T
GGAAGAAGTGTAAATCCTACTACTCCATTGTTGCCGAT------TGTTGCAACCAA--------------
-

>EU124454 Nematostella vectensis
ATGGCCTCGTTCAAGATCGTTATCGTTTGCTTG------GCACTTTTGGTTGCCGTCGCCTGCGCTCGC-
-----------CGCCGC---------------GACATGATGTCCGATGATGAGCTTGACTTTCATTTGAG
CAAACGC------GGCATTCCTTGCGCTTGCGACAGCGATGGTCCTGACATCAGATCGGCATCT------
CTTTCGGGGATTGTCTGGATGGGC---------------------AGCTGTCCTTCTGGA---------T
GGAAGAAGTGTAAATCCTACTACTCCATTGTTGCCGAT------TGTTGCAACCAA--------------
-

>EU422969 Nematostella vectensis
ATGGCCTCGTTCAACATCGTTATCGTTTGCTTG------GCACTTTTGGTTGCCGTCGCCTGCGCTCGC-
-----------CGCCGC---------------GACATGATGTCCGATGATGAGCTTGATTTTCATTTGAG
CAAACGC------GGCATTCCTTGCGCTTGCGACAGCGATGGTCCTGACATCAGATCGGCATCT------
CTTTCGGGGATTGTCTGGATGGGC---------------------AGCTGTCCTTCTGGT---------T
GGAAGAAGTGTAAATCCTACTACTCCATTGTTGCCGAT------TGTTGCAACCAA--------------
-

>EU124461 Nematostella vectensis
ATGGCCTCGTTCAAGATCGTTATTGCTTGCTTG------GCACTTTTGGTTGCCGTCGCCTGCGCTCGC-
-----------CGCCGC---------------GACATGATGTCCGATGATGAGCTTGACTATCATTTGAG
CAAACGC------GGCATTCCTTGCGCTTGCGACAGCGATGGTCCTGACATCAGATCGGCATCT------
CTTTCGGGGATTGTCTGGGTGGGC---------------------AGCTGTCCTTCTGGA---------T
GGAAGAAGTGTAAATCCTACTACTCCATTGTTGCAGAC------TGTTGCAACCAA--------------
-

>EU124462 Nematostella vectensis
ATGACCTCGTTCAAGATCGTTATCGTTTGCTTG------GCACTTTTGGTTGCCGTCGCCAGCGCTCGC-
-----------AGCCGC---------------GACATGATGTCCGATGATGAGCGTGACTATCATTATAG
CAAACGC------GGCATTCCTTGCGCTTGCGACAGCGATGGTCCTGACATCAGATCGGCATCT------
CTTTCGGGGATTGTCTGGATGGGC---------------------AGCTGTCCTTCTGGA---------T
GGAAGAAGTGTAAATCCTACTACTCCATTGTTGCCGAT------TGTTGCAACCAA--------------
-

>AF130344 Actinia equina
ATGAATCGCCTGATGATA---CTGGTATTTGCA------GCCGTATTCCTCGCTCTGGCTTCTGCA----
--------------------------------------------------GATGAAGATGTCGACATAGC
AAAGAGG------GGTATTCCGTGCCTGTGTGTAAGTGACGGCCCAAGTACGAGAGGCAATAAA------
TTGTCAGGAACAATCTGGATGAAAACCGGTGGTTATGGTGGCAACGGCTGCCCTAAAGGT---------T
GGCATTTTTGCGGGAAAAGCCGTGGTTTGCTCTCCGAT------TGCTGCAAACAG--------------
-

>EU124478 Actinia equina
ATGAATCGCCTGATGATA---CTGGTATTTGCA------GCCGTATTCCTCGCTCTGGCTTCTGCA----
--------------------------------------------------GATGAAGATGTCGACATAGC
AAAGAGG------GGTATTCCGTGCCTGTGTGTAAGTGACGGCCCAAGTACGAGAGGCAATAAA------
TTGTCAGGAACAATCTGGATGAAAACCGGTGGTTATGGTGGCAACGGCTGCCCTAAAGGT---------T
GGCATTTTTGCGGGAAAAGCCGTGGTTTGCTCTCCGAT------TGCTGCAAACAG--------------
-

>EU124479 Actinia equina
ATGAATCGCCTGATGATA---CTGGTATTTGCA------GCCGTAATCCTCGCTCTGGCTTCTGCA----
--------------------------------------------------GATGAAGATGTCGACATAGC
AAAGAGG------GGTGTTCCTTGCCTGTGTGTAAGTGACGGCCCAAGACCGAGAGGCAATAAT------
TTGTCAGGAATAATGTGGATGAAAACAGGTGGTTATGGTGGCAACGGCTGCCCTAAAGGT---------T
GGCATTTTTGCGGGAAAAGCCGTGGTTTTTTCTCCGAT------TGCTGCAAGCGG--------------
-

>EU124480 Actinia equina
ATGAATCGCCTGATGATA---CTGGTATTTGCA------GCCGTATTCCTCGCTCTGGCTTCTGCA----
--------------------------------------------------GATGAAGATGTCGACATAGC
AAAGAGG------GGTGTTCCTTGCCTGTGTGTAAGTGACGGCCCAAGACCGAGAGGCAATAAT------
TTGTCAGGAATAATGTGGATGAAAACAGGTGGTTATGGTGGCAACGGCTGCCCTAAAGGT---------T
GGCATTTTTGCGGGAAAAGCCGTGGTTTTTTCTCCGAT------TGCTGCAAGCGG--------------
-

>EU124481 Actinia equina
ATGAATCGCCTGATGATA---CTGGTATTTGCA------GCCGTAATCCTCGCTCTGGCTTCTGCA----
--------------------------------------------------GATGAAGATGTCGACATTAC
AAAGAGG------GGTGTTCCTTGCCTGTGTGTAAGTGACGGCCCAAGACCGAGAGGCAATAAT------
TTGTCAGGAATAATGTGGATGAAAACAGGTGGTTATGGTGGCAACGGCTGCCCTAAAGGT---------T
GGCATTTTTGCGGGAAAAGCCGTGGTTTTTTCTCCGAT------TGCTGCAAGCGG--------------
-

>EU124482 Actinia equina
ATGAATCGCCTGATGATA---CTGGTATTTGCA------GCCGTATTCCTCGCTCTGGCTTCTGCA----
--------------------------------------------------GATGAAGATGTCGACATAGC
AAAGAGG------GGTATTCCGTGCCTGTGTGTAAGTGACGGCCCAAGTACGAGAGGCAATAAT------
TTGTCAGGAATAATGTGGATGAAAACAGGTGGTTATGGTGGCAACGGCTGCCCTAAAGGT---------T
GGCATTTTTGCGGGAAAAGCCGTGGTTTTTTCTCCGAT------TGCTGCAAGCGG--------------
-

>EU124483 Actinia equina
ATGAATCGCCTGATGATA---CTGGTATTTGCA------GCCGTAATCCTCGCTCTGGCTTCTGCA----
-----------------------------------------------------GATGATGTCGACATAGC
AAAGAGG------GGTGTTCCTTGCCTGTGTGTAAGTGACGGCCCAAGACCGAGAGGCAATAAT------
TTGTCAGGAACAATCTGGATGAAAACCGGTGGTTATGGTGGCAACGGCTGCCCTAAAGGT---------T
GGCATTTTTGCGGGAAAAGCCGTGGTTTGCTCTCCGAT------TGCTGCAAGCAG--------------
-

>FJ418889 Aiptasia diaphana
ATGAAGACTGCAATGCTGATCGCGGTTTTGGGCTTTTGTGCTGCCCTTTGTTTTGTCGAGAGCTCCCATG
AGGAAGAGAGGGAAGCCGCAGTTTACTTGACTGATCTTGTCTCGAAGGCAGAAAGTGCAATC--------
-AAGCGT------GGCATTCCTTGCAGATGCGATAAGAATTCAGATGAACTAAACGGAGAGCAGTCGTAC
ATGAATGGA------------------------------------AACTGTGGTGACGGT---------T
GGAAAAAATGCAGAAGTGTCAATGCAATTTTC---------AATTGTTGTCAAAGA------------GT
T

>EU124447 Anemonia viridis
ATGAACCGTCTTCTGGTCTTTCTGATGCTCGGG------GCAGCCTTCATGCTTGTCGTTTCAGCTATT-
--------------------------------GATCAA------GATGCTAATGAAGATATCAAC-----
-AAGAGG------GGTGTCCCATGCCTGTGTGACAGTGACGGCCCAAGCGTAAGGGGCAATACC------
TTGTCTGGGATAATCTGGCTGGCC---------------------GGCTGCCCATCTGGT---------T
GGCATAACTGCAAAAAGCACGGTCCGACCATTGGC------TGGTGCTGCAAGCAG--------------
-

>EU124448 Anemonia viridis
ATGAACCGTCTTCTGGTCTTTCTGATGCTCGGG------GCAGCCTTCATGCTTGTCGTTTCAGCTATT-
--------------------------------GATCAA------GATGCTAATGAAGATATCAAC-----
-AAGAGG------GGTGTCCCATGCCTGTGTGACAGTGACGGCCCAAGCGTAAGGGGCAATACC------
TTGTCTGGGATAATCTGGCTGGCC---------------------GGCTGCCCATCTGGT---------T
GGCATAACTGCAAAAAGCACGGTCCGACCATTGGC------TGGTGCTGCAAGCAG--------------
-

>EU124449 Anemonia viridis
ATGAACCGTCTTCTGGTCTTTCTGATGCTCGGG------GCAGCCTTCATGCTTGTCGTTTCAGCTATT-
--------------------------------GATCAA------GATGCTAATGAAGATATCAAC-----
-AAGAGG------GGTGTCCCATGCCTGTGTGACAGTGACGGCCCAAGCGTAAGGGGCAATACC------
TTGTCTGGGATAATCTGGCTGGCC---------------------GGCTGCCCATCTGGT---------T
GGCATAACTGCAAAAAGCACGGTCCGACCATTGGC------TGGTGCTGCAAGCAG--------------
-

>EU124450 Anemonia viridis
ATGAACCGTCTTCTGGTCTTTCTGATGCTCGGG------GCAGCCTTCATGCTTGTCGTTTCAGCTATT-
--------------------------------GATCAA------GATGCTAATGAAGATATCAAC-----
-AAGAGG------GGTATCCCATGCCTGTGTGACAGTGACGGCCCAAGCGTAAGGGGCAATACC------
TTGTCTGGGATAATCTGGCTGGCC---------------------GGCTGCCCATCTGGT---------T
GGCATAACTGCAAAAAGCACGGTCCGACCATTGGC------TGGTGCTGCAAGCAG--------------
-

>EU124451 Anemonia viridis
ATGAACCGTCTTCTGGTCTTTCTGATGCTCGGG------GCAGCCTTCATGCTTGTCGTTTCAGCTATT-
--------------------------------GATCAA------GATGCTAATGAAGATATCAAC-----
-AAGAGG------GGTATCCCATGCCTGTGTGACAGTGACGGCCCAAGCGTAAGGGGCAATACC------
TTGTCTGGGATAATCTGGCTGGCC---------------------GGCTGCCCATCTGGT---------T
GGCATAACTGCAAAAAGCACGGTCCGACCATTGGC------TGGTGCTGCAAGCAG--------------
-

>EU124452 Anemonia viridis
ATGAACCGTCTTCTGGTCTTTCTGATGCTCGGG------GCAGCCTTCATGCTTGTCGTTTCAGCTATT-
--------------------------------GATCAA------GATGCTAATGAAGATATCAAC-----
-AAGAGG------GGTATCCCATGCCTGTGTGACAGTGACGGCCCAAGCGTAAGGGGCAATACC------
TTGTCTGGGATAATCTGGCTGGCC---------------------GGCTGCCCATCTGGT---------T
GGCATAACTGCAAAAAGCACGGTCCGACCATTGGC------TGGTGCTGCAAGCAG--------------
-

>EU124470 Anemonia viridis
ATGAACCGTCTTCTGGTCTTTCTGATGCTCGGG------GCAGCCTTCATGCTTGTCGTTTCAGCTATT-
--------------------------------GATCAA------GATGCTAATGAAGATGTCAACATG--
-AAGAGG------GGTTTGCCATGCAAGTGTGACGGTGAC------------------AAACAC------
ATGTCAGGGACATTCTGGATGTTT---------------------GGCTGCCCACCCGGC---------T
GGCATAGTTGC---------------GTAGTCGCTAATGCGTTCTGCTGCAAGCAG--------------
-

>EU124471 Anemonia viridis
ATGAACCGTCTTCTGGTCTTTGTGATGCTCGGG------GCAGCCTTCATGCTTGTCGTTTCAGCTGTT-
--------------------------------GATCAA------GATGCTTATGAAGATGTCAACATGTT
AAAGAGG---GGCGGTACCCCGTGCCCTTGTGACGGTGAA---------------------AGC------
ATGTCAGGAATAATCTGGTTCTGG---------------------TCCTGCCCAGCAGGT---------T
GGCGTAAATGCGGCGCAGAATGGCCT------GCG------CCCTGCTGCAAAGCA---------ATAGG
A

>EU124472 Anemonia viridis
ATGAACCGTCTTCTGGTCTTTCTGATGCTCGGG------GCAGCCTTCATGCTTGTCGTTTCAGCTATT-
--------------------------------GATCAA------GATGCAAAT---GATGTCAACATGGT
AAAGAGGTTCGTCTCTGCCTCATGCCTGTGTGCCAGTGACGGTCCGACTACAAGGGGCAATAGC------
TTGTCAGGGACAATCTGGCTGTTC---------------------GGCTGCCCATCTGGT---------T
GGGGAGACTGCAAAGGTAGAGCGATAGCA---GGC------ACGTGCTGCAAGCGGGAG-----------
-

>EU124473 Anemonia viridis
ATGAACCGTCTTCTGGTCTTTCTGATGCTCGGG------GCAGCCTTCATGCTTGTCGTTTCAGCTATT-
--------------------------------GATCAA------GATGCTAATGAAGATATCAAC-----
-AAGAGG------GGTGTCCCATGCCTGTGTGACAGTGACGGCCCAAGCGTAAGGGGCAATACC------
TTGTCTGGGATAATCTGGCTGGCC---------------------GGCTGCCCATCTGGT---------T
GGCATAACTGCAAAAAGCACGGTCCGACCATTGGC------TGGTGCTGCAAGCAG--------------
-

>EU124474 Anemonia viridis
ATGAACCGTCTTCTGGTCTTTCTGATGCTCGGG------GCAGCCTTCATGCTTGTCGTTTCAGCTATT-
--------------------------------GATCAA------GATGCTAAT---GATATCAAC-----
-AAGAGG------GGTGTCCCATGCCTGTGTGACAGTGACGGCCCAAGCGTAAGGGGCAATACC------
TTGTCTGGGATAATCTGGCTGGCC---------------------GGCTGCCCATCTGGT---------T
GGCATAACTGCAAAAAGCACGGTCCGACCATTGGC------TGGTGCTGCAAGCAG--------------
-

>EU124475 Anemonia viridis
ATGAACCGTCTTCTGGTCTTTCTGATGCTCGGG------GCAGCCTTCATGCTTGTCGTTTCAGCTATT-
--------------------------------GATCAA------GATGCTAAT---GATATCAAC-----
-AAGAGG------GGTGTCCCATGCCTGTGTGACAGTGACGGCCCAAGCGTAAGGGGCAATACC------
TTGTCTGGGATAATCTGGCTGGCC---------------------GGCTGCCCATCTGGT---------T
GGCATAACTGCAAAAAGCACGGTCCGACCATTGGC------TGGTGCTGCAAGCAG--------------
-

>EU124476 Anemonia viridis
ATGAACCGTCTTCTGGTCTTTCTGATGCTCGGG------GCAGCCTTCATGCTTGTCGTTTCAGCTATT-
--------------------------------GATCAA------GATGCTAATGAAGATATCAAC-----
-AAGAGG------GGTGTCCCATGCCTGTGTGACAGTGACGGCCCAAGCGTAAGGGGCAATACC------
TTGTCTGGGATAATCTGGCTGGCC---------------------GGCTGCCCATCTGGT---------T
GGCATAACTGCAAAAAGCACGGTCCGACCATTGGC------TGGTGCTGCAAGCAG--------------
-

>EU124477 Anemonia viridis
ATGAACCGTCTTCTGGTCTTTCTGATGCTCGGG------GCAGCCTTCATGCTTGTCGTTTCAGCTATT-
--------------------------------GATCAA------GATGCTAATGAAGATATCAAC-----
-AAGAGG------GGTATCCCATGCCTGTGTGACAGTGACGGCCCAAGCGTAAGGGGCAATACC------
TTGTCTGGGATAATCTGGCTGGCC---------------------GGCTGCCCATCTGGT---------T
GGCATAACTGCAAAAAGCACGGTCCGACCATTGGC------TGGTGCTGCAAGCAG--------------
-

>EU919736 Anemonia viridis
ATGAACCGTCTTCTGGTCTTTCTGATGCTCGGG------GCAGCCTTCATGCTTGTCGTTTCAGCTATT-
--------------------------------GATCAA------GATGCTAATGAAGATATCAAC-----
-AAGAGG------GGTATCCCATGCCTGTGTGACAGTGACGGCCCAAGCGTAAGGGGCAATACC------
TTGTCTGGGATAATCTGGCTGGCC---------------------GGCTGCCCATCTGGT---------T
GGCATAACTGCAAAAAGCACGGTCCGACCATTGGC------TGGTGCTGCAAGCAG--------------
-

>AB180687 Antheopsis maculata
ATGAATCGCCTGATCATC---CTGGTTGTTGCA------GCAGTATTCCTCGGCATGGCTTCAGCA----
-----------------------------------------------------GAAGAA---GACGTGTT
GAAAAGA------GGATTCCCGTGCCGATGTGACAGTGATGGACCATCTGTCCACGGTAATCCC------
TTGTCGGGTACAATTTGGGTCACA---------------------AGCTGCGCAACGGGC---------T
GGCACAAATGCAACAGTGAAAACGAATTATTTCATGAA------TGCTGTAAGCAG------------GG
C

>EU124453 Nematostella vectensis
ATGGCCTCGTTCAAGATCGTTATCGTTTGCTTG------GCACTTTTGGTTGCCGTCGCCAGCGCTCGC-
-----------CGCCGC---------------GACATGATGTCCGATGATGAGCTTGACTTTCATTTGAG
CAAACGC------GGCATTCCTTGCGCTTGCGACAGCGATGGTCCTGACATCAGATCGGCATCT------
CTTTCGGGGATTGTCTGGATGGGC---------------------AGCTGTCCTTCTGGA---------T
GGAAGAAGTGTAAATCCTACTACTCCATTGTTGCCGAT------TGTTGCAACCAA--------------
-

>EU124455 Nematostella vectensis
ATGGCCTCGTTCAAGATCGTTATCGTTTGCTTG------GCACTTTTGGTTGCCGTCGCCTGCGCTCGC-
-----------CGCCGC---------------GACATGATGTCCGATGATGAGCTTGACTATCATTTGAG
CAAACGC------GGCATTCCTTGCGCTTGCGACAGCGATGGTCCTGACATCAGATCGGCATCT------
CTTTCGGGGATTGTCTGGGTGGGC---------------------AGCTGTCCTTCTGGA---------T
GGAAGAAGTGTAAATCCTACTACTCCATTGTTGCCGAT------TGTTGCAACCAA--------------
-

>EU124456 Nematostella vectensis
ATGGCCTCGTTCAAGATCGTTATTGCTTGCTTG------GCACTTTTGGTTGCCGTCGCCTGCGCTCGC-
-----------CGCCGC---------------GACATGATGTCCGATGATGAGCTTGACTTTCATTTGAG
CAAACGC------GGCATTCCTTGCGCTTGCGACAGCGATGGTCCTGACATCAGATCGGCATCT------
CTTTCGGGGATTGTCTGGATGGGC---------------------AGCTGTCCTTCTGGA---------T
GGAAGAAGTGTAAATCCTACTACTCCATTGTTGCCGAT------TGTTGCAACCAA--------------
-

>EU124457 Nematostella vectensis
ATGGCCTCGTTCAAGATCGTTATCGTTTGCTTG------GCACTTTTGGTTGCCGTCGCCTGCGCTCGC-
-----------CGCCGC---------------GACATGATGTCCGATGATGAGCTTGACTTTCATTTGAG
CAAACGC------GGCATTCCTTGCGCTTGCGACAGCGATGGTCCTGACATCAGATCGGCATCT------
CTTTCGGGGATTGTCTGGATGGGC---------------------AGCTGTCCTTCTGGA---------T
GGAAGAAGTGTAAATCCTACTACTCCATTGTTGCCGAT------TGTTGCAACCAA--------------
-

>EU124459 Nematostella vectensis
ATGGCCTCGTTCAAGATCGTTATTGCTTGCTTG------GCACTTTTGGTTGCCGTCGCCTGCGCTCGC-
-----------CGCCGC---------------GACATGATGTCCGATGATGAGCTTGACTATCATTTGAG
CAAACGC------GGCATTCCTTGCGCTTGCGACAGCGATGGTCCTGACATCAGATCGGCATCT------
CTTTCGGGGATTGTCTGGATGGGC---------------------AGCTGTCCTTCTGGA---------T
GGAAGAAGTGTAAATCCTACTACTCCATTGTTGCCGAT------TGTTGCAACCAA--------------
-

>EU124463 Nematostella vectensis
ATGGCCTCGTTCAAGATCGTTATCGTTTGCTTG------GCACTTTTGGTTGCCGTCGCCAGCGCTCGC-
-----------CGCCGC---------------GACATGATGTCCGATGATGAGCTTGACTATCATTTGAG
CAAACGC------GGCATTCCTTGCGCTTGCGACAGCGATGGTCCTGACATCAGATCGGCATCT------
CTTTCGGGGATTGTCTGGATGGGC---------------------AGCTGTCCTTCTGGA---------T
GGAAGAAGTGTAAATCCTACTACTCCATTGTTGCCGAT------TGTTGCAACCAA--------------
-

>EU124464 Nematostella vectensis
ATGGCCTCGTTCAAGATCGTTATCGTTTGCTTG------GCACTTTTGGTTGCCGTCGCCAGCGCTCGC-
-----------CGCCGC---------------GACATGATGTCCGATACTGAGCTTGATTTTCATTTGAG
CAAACGC------GGCATTCCTTGCGCTTGCGACAGCGATGGTCCTGACATCAGATCGGCATCT------
CTTTCGGGGATTGTCTGGATGGGC---------------------AGCTGTCCTTCTGGA---------T
GGAAGAAGTGTAAATCCTACTACTCCGTTGTTGCCGAT------TGTTGCAATCAA--------------
-

>EU124465 Nematostella vectensis
ATGGCCTCGTTCAAGATCGTTATCGTTTGCTTG------GCACTTTTGGTTGCCGTCGCCTGCGCTCGC-
-----------CGCCGC---------------GACATGATGTCCGATGATGAGCTTGACTATCATTATAG
CAAACGC------GGCATTCCTTGCGCTTGCGACAGCGATGGTCCTGACATCAGATCGGCATCT------
CTTTCGGGGATTGTCTGGATGGGC---------------------AGCTGTCCTTCTGGA---------T
GGAAGAAGTGTAAATCCTACTACTCCATTGTTGCAGAC------TGTTGCAACCAA--------------
-

>EU124466 Nematostella vectensis
ATGGCCTTGTTCAAGATCGTTATTGCTTGCTTG------GCAGTTTTGGTTGCCGTCGCCTGCGCTCGC-
-----------CGCCGC---------------GACATGATGTCCGATGATGAGCTTGATTTTCATTTGAG
CAAACGC------GGCATTCCTTGCGCTTGCGACAGCGATGGTCCTGACATCAGATCGGCATCT------
CTTTCGGGGATTGTCTGGATGGGC---------------------AGCTGTCCTTCTGGA---------T
GGAAGAAGTGTAAATCCTACTACTCCATTGTTGCCGAT------TGTTGCAACCAA--------------
-

>EU124467 Nematostella vectensis
ATGGCCTCGTTCAAGATCGTTATCGTTTGCTTG------GCACTTTTGGTTGCCGTCGCCAGCGCTCGC-
-----------CGCCGC---------------AACATGATGTCCGATGATGAGCTTGACTATCATTATAG
CAAACGC------GGCATTCCTTGCGCTTGCGACAGCGATGGTCCTGACATCAGATCGGCATCT------
CTTTCGGGGATTGTCTGGATGGGC---------------------AGCTGTCCTTCTGGA---------T
GGAAGAAGTGTAAATCCTACTACTCCATTGTTGCAGAC------TGTTGCAACCAA--------------
-

>EU124468 Nematostella vectensis
ATGGCCTCGTTCAAGATCGTTATCGTTTGCTTG------GCACTTTTGGTTGCCGTCGCCAGCGCTCGC-
-----------CGCCGC---------------GACATGATGTCCGATACTGAACTTGAATATCATTTGAG
CAAACGC------GGCTTTGCTTGCGCTTGCGACAGT------CCTGGCATCAGATCGGCATCT------
CTTTCGGGGATTGTCTGGGTGGGC---------------------AGCTGTCCTTCTGGA---------T
GGAAGAAGTGTAAATCCTACTACTCCGTTGTTGCCGAT------TGTTGCAATCAA--------------
-

>EU124469 Nematostella vectensis
ATGGCCTCGTTCAACATCGTTATCGTTTGCTTG------GCACTTTTGGTTGCCGTCGCCTGCGCTCGC-
-----------CGCCGC---------------GACATGATGTCCGATGATGAGCTTGACTATCATTTGAG
CAAACGC------GGCTTTGCTTGCGCTTGCGACAGT------CCTGGCATCGGATCGGCATCT------
CTTTCGGGGATTGTCTGGATGGGC---------------------AGCTGTCCTTCTGGA---------T
GGAAGAAGTGTAAATCCTACTACTCCATTGTTGCCGAT------TGTTGCAACCAA--------------
-

>EU422968 Nematostella vectensis
ATGGCCTCGTTCAAGATCGTTATCGTTTGCTTG------GCACTTTTGGTTGCCGTCGCCAGCGCTCGC-
-----------CGCCGC---------------AACATGATGTCCGATGATGAGCTTGACTATCATTATAG
CAAACGC------GGCATTCCTTGCGCTTGCGACAGCGATGGTCCTGACATCAGATCGGCATCT------
CTTTCGGGGATTGTCTGGATGGGC---------------------AGCTGTCCTTCTGGA---------T
GGAAGAAGTGTAAATCCTACTACTCCATTGTTGCAGAC------TGTTGCAACCAA--------------
-

>EU422970 Nematostella vectensis
ATGGCCTCGTTCAACATCGTTATCGTTTGCTTG------GCACTTTTGGTTGCCGTCGCCTGCGCTCGC-
-----------CGCCGC---------------GACATGATGTCCGATGATGAGCTTGATTTTCATTTGAG
CAAACGC------GGCATTCCTTGCGTTTGCGACAGCGATGGTCCTGACATCAGATCGGCATCT------
CTTTCGGGGATTGTCTGGATGGGC---------------------AGCTGTCCTTCTGGT---------T
GGAAGAAGTGTAAATCCTACTACTCCATTGTTGCCGAT------TGTTGCAACCAA--------------
-

>EU422971 Nematostella vectensis
ATGGCCTCGTTCAAGATCGTTATTGCTTGCTTG------GCACTTTTGGTTGCCGTCGCCTGCGCTCGC-
-----------CGCCGC---------------GACATGATGTCCGATGATGAGCTTGACTATCATTTGAG
CAAACGC------GGCATTCCTTGCGCTTGCGACAGCGATGGTCCTGACATCAGATCGGCATCT------
CTTTCGGGGATTGTCTGGATGGGC---------------------AGCTGTCCTTCTGGA---------T
GGAAGAAGTGTAAATCCTACTACTCCATTGTTGCCGAT------TGTTGCAACCAA--------------
-

>EU422972 Nematostella vectensis
ATGGCCTCGTTCAAGATCGTTATCGTTTGCTTG------GCACTTTTGGTTGCCGTCGCCAGCGCTCGC-
-----------CGCCGC---------------GACATGATGTCCGATGATGAGCTTGACTATCATTTGAG
CAAACGC------GGCTTTGCTTGCGCTTGCGACAGT------CCTGGCATCAGATCGGCATCT------
CTTTCGGGGATTGTCTGGATGGGC---------------------AGCTGTCCTTCTGGA---------T
GGAAGAAGTGTAAATCCTACTACTCCATTGTTGCCGAT------TGTTGCAACCAA--------------
-

>AB110012 Stichodactyla gigantea
ATGAATCGCCTGATCATA---TTGGTTTTTGCA------GCAGTATTCCTCACCCTGGCTTCAGCA----
--------------------------------------------GAAGTATCAGAAGATGTCAACATGGC
AAAGAGG------GGTGTCCCATGTCGGTGTGACAGTGACGGTCCGCACGTGAGGGGCAATACC------
TTGACAGGGACAGTCTGGGTGTTC---------------------GGCTGCCCATCTGGT---------T
GGCACAAATGCCAAAAGGGTAGTAGCACT---------------TGTTGCAAGCAG--------------
-

>GU080213 Urticina crassicornis
ATGGCGTCGCTAAAGATTGTTCTAGTTGCTTTG------ATGTTGCTGTATACCGTCTCTGCAAGGAGAC
TCTCTGCC------------------------------------CCAGAAGAGGAAAAGGTT---ATTGA
AAAGCGT---------ATACCGTGTAGATGTGACATAGACGGTCCTTCCGTTAGGGGTACT---------
CTTTCTGGTTCAGTTGACCCATGG---------------------AACTGCAACACCGGT---------T
GGAAAAAATGCACCAGCTTTTATACTGCCGTTGCATCG------TGCTGTTTGAAGGTTAAA------GG
T

>S69403 Calliactis parasitica
AAGACCCAAGTTCTTGCCCTGTTTGTGCTGTGC------GTTCTTTTCTGTTTGGCGGAAAGCAGGACG-
--ACCCTA------------------------------------------AATAAAAGAAATGATATCGA
AAAGCGT---------ATTGAATGCAAATGCGAAGGCGATGCTCCAGATCTC------AGCCAC------
ATGACAGGAACTGTCTACTTC------------------------TCTTGTAAAGGGGGTGACGGAAGCT
GGAGCAAATGCAATACC---TACACCGCGGTTGCAGAT------TGCTGCCATCAA------------GC
T

>FK740862 Anemonia viridis
ATGAACCGTCTTCTGGTCTTTCTGATGCTCGGG------GCAGCCTTCATGCTTGTCGTTTCAGCTATT-
--------------------------------GATCAA------GATGCTAATGAAGATATCAAC-----
-AAGAGG------GGTATCCCATGCCTGTGTGACAGTGACGGCCCAAGCGTAAGGGGCAATACC------
TTGTCTGGGATAATCTGGCTGGCC---------------------GGCTGCCCATCTGGT---------T
GGCATAACTGCAAAAAGCACGGTCCGACCATTGGC------TGGTGCTGCAAGCAG--------------
-

>FK756631 Anemonia viridis
ATGAACCGTCTTCTGGTCTTTCTGATGCTCGGG------GCAGCCTTCATGCTTGTCGTTTCAGCTATT-
--------------------------------GATCAA------GATGCTAATGAAGATATCAAC-----
-AAGAGG------GGTATCCCATGCCTGTGTGACAGTGACGGCCCAAGCGTAAGGGGCAATACC------
TTGTCTGGGATAATCTGGCTGGCC---------------------GGCTGCCCATCTGGT---------T
GGCATAACTGCAAAAAGCACGGTCCGACCATTGGC------TGGTGCTGCAAGCAG--------------
-

>FK755129 Anemonia viridis
ATGAACCGTCTTCTGGTCTTTCTGATGCTCGGG------GCAGCCTTCATGCTTGTCGTTTCAGCTATT-
--------------------------------GATCAA------GATGCTAATGAAGATATCAAC-----
-AAGAGG------GGTGTCCCATGCCTGTGTGACAGTGACGGCCCAAGCGTAAGGGGCAATACC------
TTGTCTGGGATAATCTGGCTGGCC---------------------GGCTGCCCATCTGGT---------T
GGCATAACTGCAAAAAGCACGGTCCGACCATTGGC------TGGTGCTGCAAGCAG--------------
-

>FK730949 Anemonia viridis
ATGAACCGTCTTCTGGTCTTTCTGATGCTCGGG------GCAGCCTTCATGCTTGTCGTTTCAGCTATT-
--------------------------------GATCAA------GATGCTAATGAAGATATCAAC-----
-AAGAGG------GGTGTCCCATGCCTGTGTGACAGTGACGGCCCAAGCGTAAGGGGCAATACC------
TTGTCTGGGATAATCTGGCTGGCC---------------------GGCTGCCCATCTGGT---------T
GGCATAACTGCAAAAAGCACGGTCCGACCATTGGC------TGGTGCTGCAAGCAG--------------
-

>FG392551 Anthopleura elegantissima
------------ATCATA---TTGGTTATTGCA------GCAGTATTCCTTACCCTGGCTTCAGCA----
--------------------------------------------------GAAGAATATGTCGAAATGGA
AAAGAGG------GGTGTCTCATGCCTGTGTGACAGTGACGGTCCGAGCGTGAGGGGTAATACC------
TTGTCAGGGACACTCTGGTTGTACCCG---------------TCCGGCTGCCCATCCGGT---------T
GGCATAATTGCAAAGCCCATGGTCCGACCATTGGC------TGGTGCTGCAAGCAG--------------
-

>FK754096 Anemonia viridis
ATGAACCGTCTTCTGGTCTTTCTGATGCTCGGG------GCAGCCTTCATGCTTGTCGTTTCAGCTATT-
--------------------------------GATCAA------GATGCTAATGAAGATGTCAACATGGT
AAAGAGG------GGTGCCCCATGTCTGTGTAAAAGTGACGGTCCGAACACAAGGGGCAATAGC------
ATGTCAGGGACAATCTGGGTGTTC---------------------GGCTGCCCATCTGGT---------T
GGAATGACTGCGAAGGTAGAGCGATA---ATAGGC------TATTGCTGCAAGCAG--------------
-

>FK728784 Anemonia viridis
ATGAACCGTCTTCTGGTCTTTCTGATGCTCGGG------GCAGCCTTCATGCTTGTCGTTTCAGCTATT-
--------------------------------GATCAA------GATGCTAATGAAGATGTCAACATGGT
AAAGAGG------GGTGCCCCATGTCTGTGTAAAAGTGACGGTCCGAACACAAGGGGCAATAGC------
ATGTCAGGGACAATCTGGGTGTTC---------------------GGCTGCCCATCTGGT---------T
GGAATGACTGCGAAGGTAGAGCGATA---ATAGGC------TATTGCTGCAAGCAG--------------
-

>FK749453 Anemonia viridis
ATGAACCGTCTTCTGGTCTTTGTGATGCTCGGG------GCAGCCTTCATGCTTGTCGTTTCAGCTGTT-
--------------------------------GATCAA------GATGCTTATGAAGATGTCAACATGTT
AAAGAGG---GGCGGTACCCCGTGCCCTTGT------GACGGTGAA---------------AGC------
ATGTCGGGAATAATCTGGTTCTGG---------------------TCCTGCCCAGCAGGT---------T
GGCGTAAATGCGGCGCAGAATGGCCTGCG------------CCCTGCTGCAAAGCA---------ATAGG
A

>FC830246 Metridium senile
GAGACAAAATTGTTGATCGTCCTTGTACTGTGT------GCTGCTCTGTGTTTGGTTGAGTGCAGAAGAT
TTTCACCTGAAGATGAA---------------GAACTTTATTCACTCCTCGCGAAGAGAGAAGACATCGA
GAAGCGC---------CTCCAATGTTCTTGTAAGGGAGATGCTCCAGATAAA------AGCACT------
ATGTCAGGAACTATCTACTTT------------------------AGCTGTAGCGGTGGTGATAATTCTT
GGAAGAAATGCAATTCC---ATCAGCGTTTTCGCAGAT------TGTTGCGACAAGAAGTCGGGTAGAAA
G

>FC830245 Metridium senile
GAGACAAAATTGTTGATCGTCCTTGTACTGTGT------GCTGCTCTGTGTTTGGTTGAGTGCAGAAGAT
TTTCACCTGAAGATGAA---------------GAACTTTATTCACTCCTCGCGAAGAGAGAAGACATCGA
GAAGCGC---------CTCCAATGTTCTTGTAAGGGAGATGCTCCAGATAAA------AGCACT------
ATGTCAGGAACTATTTACTTT------------------------AGCTGTAGCGGTGGTGATAATTCTT
GGAAGAAATGCAATTCC---ATCAGCGTTTTCGCAGAT------TGTTGCGACAAGAAGTCGGGTAGAAA
G
