# Supplementary material for: The Rise and Fall of an Evolutionary Innovation: Contrasting Strategies of Venom Evolution in Ancient and Young Animals
Source: PLoS Genet. 2015 Oct 22;11(10):e1005596. doi: 10.1371/journal.pgen.1005596 (PMC4619613; doi:10.1371/journal.pgen.1005596)
Supplement: S1 File — The alignments are provided as zipped Fasta files. (ZIP) [file pgen.1005596.s006.zip › Alignments/Cnidaria/SCRiPs.fas]

>BK006534.1 Acropora millepora
ATGGATGTAAGGTTTCGTCTGTGCTTGTTTCTGGTTATTTTG---GTGATTGTTGCAAATGCTAATGTTA
TA---------AAAGAACCAGAAAAACGC---TTTCATCCAAATCTCTGGCGTCCACCGAGATGTGACTG
GCCTCAT---GGT------GTGTGCTCCTATATTCGTGATCGCTGTGCACCAGACACGCCGTTTCCTTGT
GGACCTATTTTTGCCTGTCCATTACCAACAAACAAATGTTGCTGCCGACGA

>BK006535.1 Acropora millepora
ATGCGCAGTCAGCACGTTTTGATTTTACTGCTGGGCCTGGTTTGTGCTTCACAAGTTCTTGGCAAACATC
TTACCAAAGTTAAAGCCAAAGCT---------------CTGCATTACGACAAACGTGGCGATTGTGACTG
GCCAACC---GGC------GTATGTTTCTACATTCATGATCCCTGTCCACCTGGCTTACGACGTTGTCCT
CAACACGATGATGGATGCTATCTTCCCACGAACCACTGCTGCTGCTATCCT

>BK006536.1 Acropora millepora
ATGGGTGTCAAACTTAACATCTGTCTGTTGCTGCTTCTGGTGGCGATCATAAGTTCGCAAGGGTTCAATC
TCAGAAAGAAAGAAGATTCTAAAGATGAGAAACCTTTTGGTAACTATCGCCGAGGTTCCCCGTGTTCCAA
C---TATGAAGGC------AGTTGTACCCCAAACCATATTCCATGTCCTCCAGGCAGT---CACGAATGT
CGTCAGTTACCAGGATGCTATCCAGGAGTCGAAAGATGTTGCTGCCAATAT

>FJ842102.1 Montastraea faveolata
ATGGAAGCTAAGTTTCGTTTGAGCCTATTGCTTATCATTTTGGGGGCTCTTGCCGTGCATGGAGCACGCC
TT---------GAAAACAAACTGGAGAATCCCTTGCCTGTTGGCGCTAAACGTTCAGTGAACTGTCAGAG
TATGAAC---GGT------ATCTGTATGTATGGTAAT------TGCCCCGCTGGAACTACATTCTGTGGT
TATGATCCATACACGTGTGGATCTCCTCCAGGGATGTGCTGTTGCTATGAT

>FJ842103.1 Montastraea faveolata
ATGGCTGTTAAGTTTCATCTGTGCCTGTTGCTGATAATCTTGGTGGGGATGGGTGCGCATGTTGCATTCG
CA---------GATCAACAATTC---------------------------------------TGCGACCA
CCCATAT---GGA------ACGTGTTACTATGTTGAGGACGAATGTCCAGAAGATATGCCGGTTGACTGT
TCAGAAAATTTCTACTGCACGGAGCCGACAAACAAATGCTGCTGTTACGAA

>FJ842105.1 Montastraea faveolata
---------GAAACAAACAAATGC------------------------TGCTGTAATGAGCCACCTCCAA
CT---------GAGCGCCCATTG---------------------------------------TGCGACCT
ACCACAT---GGA------ACGTGTTACTATCATAAAGACCCATGTCCAGACAATATGCCCGTTGACTGT
TCACAACATTTCAAATGCACGCTGGATACAAACAAATGCTGCTGTTAC---

>FJ842106.1 Montastraea faveolata
ATGGACACCAAAGTTGCC---TGCCTGTTGTTGATCATTTTGGGGGCCCTTACCGTGCAGGGTGCTGTCT
CC---------GGAAACAAGAGGATGAAC---TTGCACGCCAGGCAGTGGGGCGGCATTGAACGAGAATG
CATGAATAATGGCGAAGAGCAGTGCTTCCCGATGGGG---CAGTGCCCAGGGGGCTTTCGTGAATGCTCT
------GAATACTACTGTGGTTCCCCTAGTCTTGGATGCTGCTGCTGGGAT

>FJ842107.1 Montastraea faveolata
ATGGCTGTTAAGTTTCATCTGTGCCTGTTGCTGATTATCTTGGTGGGGATGGGTGCGCATGTTGCATTCG
CA---------GATCTCCCATTG---------------------------------------TGCGACTA
CCCATAT---GGA------GCGTGTTTCTATCGTGCTGACCCATGTCCAGACGATATGCCGGTTGAATGT
CCAAACTATTTCTACTGCCCGCAGCAAACAGACAGATGCTGCTGTTACGAA

>BK006537.1 Montipora capitata
ATGGGTGTCCATTTTAACATCTGTTTGTTGCTGCTTCTGGTGGCGACCATAAGTTCGCAGACGTTAAAGG
CCACAGAGAAAGATGACTCTACAGATGAGAACCCTTTTGGTATCTATCGACGAGGTAGTCAGTGT---GC
CGTTTATGGAGGC------CGTTGTATTCCAACATCCGTTAGATGTCCTCCAAACACT---TTCCAGTGT
---GATTTATCTGGGTGCAGTTGGAGC---GAAAGATGCTGCTGCCATCTT

>BK006538.1 Montipora capitata
ATGGGTGTCAATTTTAACATCTGTTTGTTGCTGCTTCTGGTGGCGACCATAAGTTCGCAGCCGTTAAAGG
CCACAGAGAAAGATGATTCTACAGATGAGAACCCTTTTGGTATCTATCGACGAGGTAGTCAGTGT---GC
CGTTTATGGAGGC------CGTTGTATTCCAACATCCGTTAGATGTCCTCCAAACACT---TTCCAGTGT
---GATTTATCTGGGTGCAGTTGGAGC---GAAAGATGCTGCTGCCATCTT

>FJ842109.1 Montastraea faveolata
----------------------------------------------------------------------
-----------------------------------------------------------ATGCCCGATTG
GCCAGTA------------CTTTGCCTCCCGGAGAACGAGGAATGCCCAACTCTATATGAACCATGCCGC
------GACATGGCATGCTTCCACAAC---CGTCGTTGCTGCTGCAGG---

>GASU01030089.1 Acropora cervicornis
ATGGACCTGAAGACTCGTGTGTTTCTATCATTGGTGGTTTTGGCGATTGTTGTAAGAGATGGAAAAGCA-
-----------GGTTACAAGGCA---------------------------------------TGTGATTG
GCCGCGA---GGT------GTCTGCACATACATATATGATCCTTGTCCACCTACATTCACACGCTGTCGT
CGCTATGACTATTCCTGTCCTGTGCGCACAAATCACTGCTGCTGTCGTACA

>EZ034312.1 Acropora millepora
---ATGATAAGGTTTCGTCTGTGCTTGTTTCTGGTTATTTTG---GTGATTGTTGCAAATGCTAATGTTA
TA---------AAAGAACCAGAAAAACGC---TTTCATCCAAATCTCTGGCGTCCACCGAGATGTGACTG
GCCTCAT---GGT------GTGTGCTCCTATATTCGTGATCGCTGTGCACCAGACACGCCGTTTCCTTGT
GGACCTATTTTTGCCTGTCCATTACCAACAAACAAATGTTGCTGCCGACGA

>JR979467.1 Acropora millepora
ATGGATGTAAGGTTTCGTCTGTGCTTGTTTCTGGTTATTTTG---GTGATTGTTGCAAATGCTAATGTTA
TA---------AAAGAACCAGAAAAACGC---TTTCATCCAAATCTCTGGCGTCCACCGAGATGTGACTG
GCCTCAT---GGT------GTGTGCTCCTATATTCGTGATCGCTGTGCACCAGACACGCCGTTTCCTTGT
GGACCTATTTTTGCCTGTCCATTACCAACAAACAAATGTTGCTGCCGACAA

>FX437264.1 Porites australiensis
ATGCATCTCACGATTCGCATATTTCTTTTGCTGACTGCTTTGGTTATAGCATTGTATCATGTTGAAGCTC
AC------------------------------------------------------AATAGATGTGACTG
GCCGCGA---GGT------GCTTGTTATTTCAAATACGACCCTTGCCCGGCAAACACGGAACGCTGCCAG
AAGTACGATCACAGTTGTTCC---AAAACAAATCATTGCTGCTGCAACCGA

>GARY01020093.1 Stylophora pistillata
ATGGATGTAAGGTTTCGTCTGTGCTTGTTTCTGGTTATTTTG---GTGATTGTTGCAAATGCAAATGTTA
TA---------AAAGAACCAGAAAAACGC---TTTCATCCAGCTCACTGGCGACCACCGAGATGTGACTG
GCCTCAT---GGT------GTGTGCTCATTTACTGGTGATCGCTGTGCACCAGACACGCCGTTTCCTTGT
GGAGCTAACTTTGCCTGTCCATTACCAACGAACACATGTTGCTGCCGATAT

>DY579894.1 Acropora millepora
ATGGATGTAAGGTTTCGTCTGTGCTTGTTTCTGGTTATTTTG---GTGATTGTTGCAAATGCTAATGTTA
TA---------AAAGAACCAGAAAAACGC---TTTCATCCAAATCTCTGGCGTCCACCGAGATGTGACTG
GCCTCAT---GGT------GTGTGCTCCTATATTCGTGATCGCTGTGCACCAGACACGCCGTTTCCTTGT
GGACCTATTTTTGCCTGTCCATTACCAACAAACAAATGTTGCTGCCGACGA

>GO003724.1 Acropora millepora
ATGGACCTGAAGATTCGTGTGTTTCTATCATTGGTGGTCTTGGCGATTGTTGTAAGGGATGGAAAAGCA-
-----------GGTTACAAGGCA---------------------------------------TGTGATTG
GCCGCGA---GGT------GTCTGCACATACATATATGATCCTTGTCCACCTACATTCATACGCTGTCGT
CGCTATGACTATTCCTGTCCTGTGTCCACAAATCACTGCTGCTGTCGTACA

>GW196571.1 Acropora palmata
------------ATGAACTCCATACTCGTTTTTCTGTGGATAACGCTTTCAATTGCAAGTGGCGTAAAAA
TG------------------------------------------------------------TGCGACTG
GCCTAGA---GGA------ACTTGCACTCATGTTAATGACCCTTGCCCACCAAACTGGGTACGATGCGAG
CATTACGACGATGACTGTCCTCTGGCGACCAACCACTGCTGCTGTCGCAAG

>GW196827.1 Acropora palmata
ATGGACCTGAAGATCCGTGTGTTTCTGTTATTGGTAGTTTTGGGGATCGTGGTAAGAAATGGAGAA----
-----------GGTTTCAAGGCC---------------------------------------TGTGATTG
GCCGCGA---GGT------GTCTGCACATACATATATGATCCCTGTCCACCTACATTCGAACGCTGTCGT
CGCTATGACTATTCCTGTCCCGTGTCCACAAATCACTGCTGCTGTCGTACA

>DR987968.1 Montastraea faveolata
ATGGCTGTTAAGTTTCATCTGTGCCTGTTGCTGATAATCTTGGTGGGGATGGGTGCGCATGTTGCATTCG
CA---------GATCAACAATTC---------------------------------------TGCGACCA
CCCATAT---GGA------ACGTGTTACTATGTTGAGGACGAATGTCCAGAAGATATGCCGGTTGACTGT
TCAGAAAATTTCTACTGCACGGAGCCGACAAACAAATGCTGCTGTTACGAA

>DR987884.2 Montastraea faveolata
ATGGCTGTTAAGTTTCATCTGTGCCTGTTGCTGATTATCTTGGTGGGGATGGGTGCGCATGTTGCATTCG
CA---------GATCTCCCATTG---------------------------------------TGCGACTA
CCCATAT---GGA------GCGTGTTTCTATCGTGCTGACCCATGTCCAGACGATATGCCGGTTGAATGT
CCAAACTATTTCTACTGCCCGCAGCAAACAGACAGATGCTGCTGTTACGAA

>GW249328.1 Montastraea faveolata
ATGGCTGTGAAGTTTCATTTCTGCCTGCTGCTTATTATCTTG---GGGATCACCGCCTACCAGCAGAAAG
GA---------AATGGCGCACTA---------------------------------------TGTGACTG
GCCGCAT---GGC------CTGTGCGTGTTTATTAACGATCCCTGCCCACCAAATAGT---ACTGACTGC
CAGGCAACGTATAACTGCACAACTGGAACAAACAAATGTTGCTGCTGGAAT

>GW258233.1 Montastraea faveolata
ATGGCTGTGAAGTTTCATCTTTTCATCCTGCTGGTTATTTGG---GGGATCACTGCTTACGCTCAC----
-----------AAGAATCCAGTGGAACGT---TCCATGCCA---------------------TGTGACTG
GCCGCAT---GGC------GTGTGCACACACATTGATGACCCTTGCCCACCAGATATACCTCATGATTGC
AGAGATATATACCCTTGCCCAGTTCCGACAAACAAATGCTGCTGCCGGAAA

>GW256578.1 Montastraea faveolata
ATGGCTGTTAAGTTTCATCTGTGCCTGTTGCTGATTTTCTTGGTGGGGATGGGTGCGCATGTTGCATTCG
CA---------GATAGACCATCT---------------------------------------TGCGACTT
CCCAAAT---GGA------GCGTGTTTTTATTATGGTGTCGAATGCCCAAACGATATG---ATTGAATGT
GGAGCATATTACCAATGTTCCCAGGATACAAACAGATGCTGCTGTTATAAA
