# Supplementary material for: The Rise and Fall of an Evolutionary Innovation: Contrasting Strategies of Venom Evolution in Ancient and Young Animals
Source: PLoS Genet. 2015 Oct 22;11(10):e1005596. doi: 10.1371/journal.pgen.1005596 (PMC4619613; doi:10.1371/journal.pgen.1005596)
Supplement: S1 File — The alignments are provided as zipped Fasta files. (ZIP) [file pgen.1005596.s006.zip › Alignments/Coleoids/CAP.fas]

>ocy_cap1
GACCTCATCAACTCTGAACACTTACGTCAATTCGTCCTTGATTTCCATAATGATCTCAGGGCAAAGGAAGGAGCCTCAGACATGATACAACTGGTTTGGAGCAAACAACTAGCAGAAGAAGCCTATAAATGGGCCCAATTGTGTGTGTTTGACCATCAAAGAAAGGGCCGAGGTGAGAATCTTGCCTTTGACAGTAATGCAGGCACTATCAAGGACCTCATCCGGTCTGAAATGCAAGGTTGGTTCGATGAAAAGAGCTATTTCAATCGAAACGCTCGTATGTGTGGCAGCAGCTGTCACTATACTCAGATGGTCTGGGCCAACACAACACATGTAGGATGTGCAGCTATTAACTGTCCCTATTTGAAGGCTTTTGGGCGTAATGTGGCGAATGCTAAATATTTGGTCTGTTTCTACTATCCTAGAGGAAACATTGGCAATAATATATACACAGATGGTCCAGCCTGCTCCCAATGTCCAACCAACTATAAATCATGCAAGAAAGGATTATGTTCTGGAGGACATTCA---------------------------CGTGATGTAGCA------GCCATGGATCCCTGTCCTGACCTTAATGAGAAC------TGCAAAATGTGGGCAGATATGGGAGAATGCAACAGGAACCCAAATTATATGAGAACAAGCTGCAGGAAATCATGTAGAACTTGC
>okv_cap2
GACCTCATCAACTCTGAACACTTACGTCAATTCGTCCTTGATTTCCATAACGAGCTTAGGAGCAAGGAAGGAGCTGCAGACATGATACAGTTGGTTTGGAGTGACCAACTAGCAAAAGAAGCCAATGAATGGTCCAAAAAATGTGTGTTTGAGCACCAAATGAGGGGCCGAGGTGAGAATCTTGCCTATGACAGCAACGCAGGCACAGTCAAAGAACTCATCCAGAACGAAATGCAAAGCTGGTTTGATGAAAAGAATCAATTTAGTCGTCATGCGAGTTCGTGTGGAAGCAGCTGCCATTATACTCAGATGGTCTGGGCCAACACCACCCATGTAGGATGTGCAGCCCGTAACTGCGTCAACTTAAATGCTTTCGGAAGCTACGTGAGAAATGCTAAATACCTGGTCTGCTTCTACTTTCCCAGAGGTAACTTTGGCAATAATATATACACACCTGGTCAAACTTGTTCCCAATGTCCAGCAAAGTTTCATAAATGCAAGAAGGGATTATGCCACGGAAATCACAAA---------------------------AAAGATATAGCA------GCCATGGATGCTTGCGGTGATCTTAACGAGAAT------TGTAAAATGTGGGCAGATATGGGAGAATGCGGACGTAATCCAAACTACATGACAACGAATTGCCGGAAATCATGCAGTACCTGC
>ant_ocy3
---------------------------------------------------------------------------------------------------------------------------------------------------TTTGATCACCAAAGGAAGGGCCGAGGTGAGAACCTTGCCTTTGACAGTAACCAAGGCACGATTAAGGACCTTATCCAGAGTGGAATGCAAGGCTGGTTCGATGAAAAGAAGGATTTCAGACGTAGTGATGCGGGTTGTGGCTACAACTGCCATTATACTCAGCTGGTATGGGCCAACACAACACATGTAGGCTGTGCAGCCCGTTACTGTGACCATTTACAAGCTTTTGGAAGAGACGTGGAAAATGCCCTGTACCTTGCCTGCTTCTACTTTCCTCGGGGAAACATTGGAACTAACATCTACACAGCTGGTGGCGCCTGTACCAAGTGTCCAGCAACATAT---AGTTGCAAGAATCAGTTATGTTATGGCAACCCCTCA------------------------AATGATGATTTAGCA------CCCATGGATGCCTGCGCTGACCAAAATGGAAAT------TGCCAAATGTGGGCGAGCAGTGGAGAATGCCAAAACAACCCAAATTGGATGACATCGAACTGCCGGAAATCATGTAACCGTTGC
>sau_cap4
---------------------------------------------------------------------------------ATGATGAAGCTGACATGGAATCAACAATTGGCTCAAGAAGCTGGTGACTGGATCAGAGGCTGCAACTTTGAGCATCAGATGAAAGGCCGGGGAGAGAATTTGGCATTTGACAGTAACGCCGGTGAACTTCAAACCCTTCTCAAAGGTGCAATGGACTCCTGGTTTGACGAGAAAAAAGATTTCAGCCGAAACTCTAATGGTTGTTATATGTCTTGCCACTATACCCAACTTGTTTGGGCAAACACAACAGAAGTCGGATGTGCTCTTGAGAGATGTCCTTACCTAAGCGCTTTTGGAATGAACGTAAAAGATGCTTTGTATTTCGGTTGCTTCTATAACCCAAGAGGTAACATCGGAACTAACATTTACACTCCCGGTTCTCCTTGCTCTAAATGTCCCAGTGGATCT---ACATGCGATAATGACCTTTGCGTCGGTGGTGGAAGC------------------------------AATATTAGT------CAAACGAAACCTTGCCAAGACGATCACAATACCAAGGATTGTGCAATTTGGGCGTCATATGGTGAATGCGACAACAACCCCGTATGGATGAAAGAGAACTGCAAGAAATCTTGCCGTGTTTGT
>lsq_cap7
AGTGTCATCCCTTTGGGCAACGTTAAGAAATTCGTCCTGAATTACCACAATCAACTGAGGAGAGGAGAACACGCCGCCGATATGATGAAACTGACATGGAATCAACAACTCGCCACCGAAGCTGGTGAGTGGATCAAGGGCTGCAATTTTGAGCACCAGATGTTAGGCAGAGGTGAGAATTTGGCATTTGACAGTAATCCCGGCGAACTACAAGCTCTCCTCAAAAGCGCAATGGATTCCTGGTTTGACGAGAAGAAAGATTTTAACCGAAACGCTAATGGCTGTTATATGTCTTGCCATTACACACAACTTGTTTGGGCAAACACAACTGAAGTCGGATGTGCCGCTGAGAGATGTCCGAACTTGAGAGCTTTCGGAATGAATGTGGAAAATGCTTTGTATTTTGCTTGCTTTTACAACCCAAGGGGTAACATTGGAAATAACATTTACACTCCCGGTCCTCCTTGCTCTAAGTGTCCCGCTGGTGCT---ACATGCGAAAATGCTCTTTGCGTTGGAGGTGACTCTAGCAGCGGTGGCGCAAGCAGCGGTGGAAGCAACGTTGGC------AAACCAACCCCTTGCAAAGACGATTATGACACCAAACAGTGTGCTGAATGGGCACAATATGGCGAGTGTAACAATAATCCCGGGTGGATGAAAGTTAACTGCAAAAAATCTTGCCATGTTTGT
>lsq_cap8
AGTGTCATCCCTTTGGGCAACGTTAAGAAATTCGTCCTGAATTACCACAATCAACTGAGGAGAGGAGAACACGCCGCCGATATGATGAAACTGACATGGAATCAACAACTCGCTACCGAAGCTGGTGAGTGGATCAAGGGCTGCAATTTTGAGCACCAGATGTTAGGCAGAGGTGAGAATTTGGCATTTGACAGTAACCCCGGCGAACTACAAGCTCTCCTCAAAAGCGCAATGGATTCCTGGTTTGACGAGAAGAAAGATTTTAACCGAAACGCTAATGGCTGTTATATGTCTTGCCATTACACACAACTTGTTTGGGCAAATACAACTGAAGTCGGATGTGCCGCTGAGAGATGTCCGAACTTGAGAGCTTTCGGAATGAATGTGAAAAATGCTTTGTATTTTGCTTGCTTTTACAACCCAAGGGGTAACATTGGAAATAACATTTACACTCCCGGTCCTCCTTGCTCTAAGTGTCCCGCTGGTGCT---ACATGCGAAAATGCTCTTTGCGTTGGAGGTGACGCTAGCAGCGGTGGCGCTAGCAGCGGTGGAAGCAACGTTGGC------AAACCAACCCCTTGCAAAGACGATTATGACACCAAACAGTGTGCTGAATGGGCACAATATGGCGAGTGTAACAATAATCCCGGGTGGATGAAAGTTAACTGCAAAAAATCTTGCCATGTTTGT
>rc_cap5
AGTACCATCCCCTTGGAGAATGTTCAGAAATTCGTCCTGGACTACCATAACGACCTGAGGAGAGGAGAACATGCAGCCAATATGATGAAATTGTCTTGGAATGATAAGCTAGCCAGTGAAGCGGGAGCCTGGATCAAATCCTGCAACTTCGAACATCAGATGAAAGGTCGAGGCGAGAACTTGGCATTTGACAGCAACCCTGGTGAACTGCAAGCAATTCTCAAAAGCTCAATGGACTCTTGGTTTGCTGAAAAGAAAGATTTCAATCGAAATGCTAATAGCTGCTATATGTCCTGCCATTACACACAGCTTGTTTGGGCAAATACAACCGAAGTTGGATGCGCCGCCGAAAGGTGCTCTTACCTGTCTGCTTTTGGAATGAATGTCAAAAACGCCCTGTATTTTGCTTGTTTCTATAACCCAATGGGTAACATCGGAACCAACATTTATACTCCCGGTCCAGCTTGTTCTAAATGCCCGAGTGGTTCT---ACCTGTGATACAGAACTTTGCGTTGGTGGTGGTGCT---------------------GGCGGCGATGAACTCTCCGCGAATAAACCAGCTCTTTGTAAAGACGACCACGATACAAATCAGTGTCAAAATTGGGCAAGATATGGCGAATGCGACAATAATCCCGGCTGGATGAAAGTTCACTGTAAGAAATCGTGCAACGTCTGT
>sph_cap6
AGTACCATTCCCTTGGAGGGTGTTCAGAAATACGTCCTGGACTACCACAATGACCTGAGGAGAGGGGAACATGCCGCCAATATGATGAAAATGTCCTGGAGTGACCAGCTAGCCAGTGAAGCAGGAGCCTGGATCAAATCTTGCAACTTCGAACATCAGATGAAAGGTCGTGGCGAGAACTTGGCATTTGACAGCAACCCCGGTGAACTGCAGACCATCCTCAAAGGCTCAATGGACTCTTGGTTTTCCGAAAAGAAAGATTTCAATCGAAATGCTAACAGCTGCTATATGTCTTGCCATTACACGCAGCTTGTTTGGGCAAACACAACCGAAGTTGGATGCGCTGCCGAAAGATGTCCTTCCTTGTCTGCATTTGGAATGAATGTCAAAAACGCCCTGTATTTTGCTTGCTTCTATAACCCAATGGGTAACATCGGAACCAACATTTATACTCCCGGTCCAGCTTGTTCTAAATGCCCGAGTGGTGCT---ACCTGCGATAATGACCTTTGCGTTGGTGGTGGCGCT---------------------GGCGGCGATGAACTCAGCGGTAATCAACCAGCTCCATGCAAAGACGACTATAACACAGATCAGTGTAAAGATTGGGCCAAATATGGAGAATGCAACAATAATCCCGGTTGGATGAAAGTTCACTGCAAGAAATCGTGCAACGTCTGT
