# Supplementary material for: The Rise and Fall of an Evolutionary Innovation: Contrasting Strategies of Venom Evolution in Ancient and Young Animals
Source: PLoS Genet. 2015 Oct 22;11(10):e1005596. doi: 10.1371/journal.pgen.1005596 (PMC4619613; doi:10.1371/journal.pgen.1005596)
Supplement: S1 File — The alignments are provided as zipped Fasta files. (ZIP) [file pgen.1005596.s006.zip › Alignments/Coleoids/Pacifastin.fas]

>GAGP01000002.1_Sepia_pharaonis
ATGTGCTCGGCCAACGGAAGAACATATAAATATGGAAGTCGCTTCAGAATTGATTGTAACATTTGTTTTTGTGGAAATAATGGGACTGTTTCCTGTACAAAACGG---------------------------------------------------------------------ATATGTTTAACTCAGGGA------TCCAACCAAACTTGCTCGGCCAATGGAAGAACATACAAATATGGAAGTCACTTCTGGATTGATTGTAACCGTTGTTTTTGTGGAAACAATGGGACTGTTGGCTGTACACAACGAATGTGTTTTAATCGAAGCCGAAGCAGATCTGATGGTTGTGTGCATAAAGGGCAAATATACCGAAAGGGGCAACGATTTCTAGACGAT------TGCAATTCCTGTACCTGCCTTGGTAAAAATATCACAAAATGTAGT---CGAATGAGTTGTCCGCCAACAGATCATGGTTCCAAAGAATTTTGCCGGTTTAAAGGCAAAACGTTTAAGATCGGCGATAACTTC------AAGTTTAAGTGTAATTCTTGTATGTGTACGGAAACAGGAGTTATAAGGTGCACTCTTAAGCTTTGCCCACCT------GAAGTG------------------------------------------------------------------
>GAGO01000003.1_Octopus_kaurna
---------------------------------------------------ATGTCTTCCTTTTGTTTC---------------TCTTTCACCATTTTCCTCATC---------------------------------------------------------------------ACGATTTTGACAATCGAA---------------GCATGTGATTACAAAGGAAAACATTACAAGAAGAATGAACAATTCAAGGATGACTGCAATACTTGTTACTGCGGAGAACAAAATATGGTTCACTGTACGCTCATGTCTTGCTCAGGTGATGAC------GATGAGAAGGTGTGCATATACAAAAAGAATGTGTACAAAGTCGGAAGCAGCTTCAAAGACGAC------TGCAACACCTGCAAATGTCAAAGCAATAATGTCGTTACTTGTACC---AAGAAATTTTGTCCAGTTACCTATGAAATGAAAACAAAGGTGTGTGTATACATGAACAAAGTGTACAAAGTCGGAAGCAGCTTC------AAAGTTATGTGCAATACTTGCAGATGCACTAGCAATAATGCTGTTGTCTGCACTAAGATGATGTGTCCAATTACCAAAGAGGATATTGAAAAATTTATAGAGTATCTGAGAAATGATAAAATAGTAAAGTTACCAACAGTGAAGAAGGAC
>GAGN01000002.1_Sepioteuthis_australis
---------------------------------------------------------------------------------------------------TTGTCC---------------------------------------------------------------------CTTTTTACCACCGTCGAG---------------------------------------------------------TTCAAAAAACGCTGCTCCCGATCTTCCGATTGCTCCCCCGGATATATATGCTGCAAATATTTTTTCGATCACTTCTGCATTTTAGACAACCCTAACATATGCTACTTCAAAGGAGAGTTAATACCTGTTGGCAGAATGGTGACCCAAGATGATGGTTGTACTGAGTGTGAATGTCAAGGACACGACAGTTTTCTGTGTATC---AATGATGGTTGTTTTTGGCCTAAACCTCCTAAGATAATTGATTGCAATTATGGTGGAAAACTTCGTGAAAATGGATCAAGTTTCCTGTCTAATGATGGATGCAACAAGTGCTGGTGC---TCTTTTGGCCGTGTCATGTGCACTTTGAAAGCGTGCATTAAACATCCTTTTAACAAAAAGAGGCTCCAC---------------------------------------------------
>GAGL01000002.1_Octopus_cyanea
------------------------------------------ATGACCAATATGTCTTCCATTTGTTTC---------------TCGCTCACCATTTTCCTCGTC---------------------------------------------------------------------ACATTTTTGACAATTGAA---------------GCATGTACATACAAAGGAAAACATTATGAAATAGGCGAGCGTTTCAATGACGACTGCAATACTTGTTTCTGTGGAGATAACGATATGGTTCACTGCACATTCATGTCTTGTTTAGGAAAAGATAAGAGCAAACAAAAAGTGTGTTTATACAAGAAGAAAGAATATAAAGTCGGAACCGTTTTCAAAGATGAG------TGCAACACTTGCAAATGCAACAGCGGCAACGCTGTTTCATGCACC---AAAATGATGTGTCCTGTTAGCAACAAAGCAAAAAAAGAAGTGTGTATATACAAGAACAACGTGTACAAAGTGGGAACCAGCTTC------AAAGACAGGTGCAACACTTGCAGATGTGGCAGTAGAAACAGAGTTATGTGCACCAAAATGTTATGTCCAACAACCAAAGAGGACATCGCAAACTTGAGAATCTACCTCACAAATGAGAAAGTAGTGAAGAAACCAACAAACAAGAAAGAC
>GAGL01000003.1_Octopus_cyanea
---------------------------------------ATGTTGACATATCTCTCCGTATTCTGCTTC---------------TTTATTGCAGCCATCTCAACAGGTGACTGTCACAGCATTGCAGGTGTATTTGGTGGGAAAAATTATAGTGCTGAAGAACCAACGATAATGATCTGCATATTTCCACCT---------------GTGTGTTACTATGAAGGTGAAACATACGAAGTAGGAGAGACTTTTTCTTCCTTCATGGGAGAGTGCACGTGCACTCCTGGTCATATGATTGAATGCTTCATT---------------------------------GAGATTTGTGAATACAAAGGAGAATCTTACAGAGTTGGGCAAACCTTCATGGATGAC------TGCAACCACTGTTCCTGTGAAGGTAATAATGTTGTTAGATGCACA---AAGAAATTATGTCTTACCACAGATACAGGC------------TGTGCTTACAATAACAAGGTGTATAAGGTTGGAGAAAGCTAC------ATGAAAGATTGTAACACATGTATATGTAAAGCTACAAACACAGCAGTTTGTACCAAAATGGCCTGTGTTTTG---------GAC------------------------------------------------------------------
>GAGL01000004.1_Octopus_cyanea
------------------------------------------ATGACCAATATGTCTTCCATTTGTTTC---------------TCGCTCACCATTTTCCTCGTC---------------------------------------------------------------------ACATTTTTGACAATTGAA---------------GCATGTACATACAAAGGAAAACATTATGAAATAGGCGAGCGTTTCAATGACGACTGCAATACTTGTTTCTGTGGAGATAACGATATGGTTCACTGCACATTCATGTCTTGTTTAGGAAAAGATAAGAGCAAACAAAAAGTGTGTTTATACAAGAAGAAAGAATATAAAGTCGGAACCGTTTTCAAGGATGAG------TGCAACACTTGCAAATGCAACAGCGGCAACGCTGTTTCATGCACC---AAAATGATGTGTCCTGTTAGCAACAAAGCAAAAAAAGAAGTGTGTATATACAAGAACAACGTGTACAAAGTGGGAACCAGCTTC------AAAGACAGGTGCAACACTTGCAGATGTGGCAGTAGAAACAGAGTTATGTGCACCAAAATGTTATGTCCAACAACCAAAGAGGATATCGCAAACTTGAGAATCTACCTCACAAATGAGAAAGTAGTGAAGATACCAACAAACAAGAAAGAC
>GAGK01000002.1_Loliolus_noctiluca
------------------------------------------------------------------ATG---------------TCGTTAGGTGTACTCGAAAGA---------------------------------------------------------------------ATGTGTCCACCAACAGATAACGTCGTGAATAAGACTTGTTCAGCCAATGGAAGAACGTACAACGCTGGCGATCGATTCAAGATAGAATGTAATTTTTGCGCCTGTGGATTAAATGGAAATATCGGTTGTACACGAATGTTGTGTCCAGATCATGGTCCCGCCGGTAATAAAACATGTTCAGCCAATGAGAGACTGTACAACGTAGGTGATCGCTTCAAGATAGAT------TGTAATTTTTGCGTCTGCCTAAAAGACGGAAATGTCGGTTGTACA---CGAATGCTGTGT------TCAAATCATGGGGGTGACAAAATCTGTACGTTCAATGGAAGCAATTACAAGATTGGAAGTAGTTTC------AAGATTGATTGTAACATTTGTTTTTGTGGTAAGAATGGGACTGTTAGCTGTACAAAAAAGCTTTGTCGAAATCTAGCT------------------------------------------------------------------------
>GAGJ01000004.1_Hapalochlaena_maculosa
---------------------------------------------------------------------------------------------ATGTTCCTCGTC---------------------------------------------------------------------ACGCTTTTCACAATTGAA---------------GCATGTACGTACAAAGGAAAGCATTACAAAATAGGGAAGAGCTTCACGGATGGTTGCAATACTTGTTTCTGTGGAGATAACGATATGGTCCAGTGCACATTTAAGTTCTGTGTTGAAAAAGATGTGGACAAAAAAGAGGTGTGTTTATACAATAAGAAAGTATACAAAGTTGGAGCCACCTTCAAGGACGAC------TGCAACACTTGTAGTTGTAAGAGCAACAACGTTGTAGTGTGCACC---AAGATGCTGTGTTCTGTTAACTACAAAAGTGAAGCGGACGTGTGTGTCTACAAGGACAAAGTGTACAAAATAGGAGCCAGCTTC------AAAGACAGGTGCAACAACTGCAGATGCAGCAGTAAGAACCGTGTTATGTGCACCAAAAGGTTGTGTCCAGCAACCAAAGAGGATATTACGAAATTGAGACAGTACCTTACAAATGAGAAAATAGTGAAACTACCAGCAAATAAGAAAGAT
>GAGI01000002.1_Abdopus_aculeatus
---------------------------------------ATGCTGACATATCTCTCCATATTCTGCTTC---------------TTTATTGCAGCCATCTCAACAGGT------------------------------------------------------------------GACTGCTACAGTGTTAGT---------------ACATGTTCATACGATGGAAAACACTATGATGCTGGAGAACATTTCTTGGATGGCTGTAAATCTTGTGAATGTACTGAAGGTGGTCGTGTACTATGTATAGGGATTGCT------------GACTGCCCAGAGCCATATGTGTGTTACCATGAAGGTAAGGCATACAAAGTAGGGGAGACCTTTCCTGCACCC------ACTGGACAGTGCATGTGTACTAATGATCGTGGAATTATTTGCTCTGTCAATGAAAGCCATAAGCTCACCATTCATGGT------------TGCCATTACAAAGGCCAAGTTTACCAAATGGGACAAGTTTTC------AAAGATGATTGCAATTATTGTCAATGTGCAAAGAATGGAATTGTCATCTGCACAAAAATGGCTTGTTTGCAT------------------------------------------------------------------------------
>GAGI01000003.1_Abdopus_aculeatus
---------------------------------------------------ATGGCTTCCATTTGTTTC---------------ACACTCACCATTTTCCTCGTC---------------------------------------------------------------------ACATTTTTGACAATTGAA---------------GCATGTACCCACAAAGGAAAGAATTATGAAATTGGTGACCGTTTCAAAGACGACTGCAACACTTGCTTCTGTGGAGATAACGATATGGTTCACTGCACCTTCATGTCTTGTTCTGGAAAAGATAAGAATGATAAAAAAGTGTGTTTATACAAGAAGAAAGAATACAAAGTCGGAGCCACTTTCATGGATGAC------TGCAACACTTGCAGTTGCAGCAGCGGCAACGTTGTTACCTGCACC---AAAATGTTGTGTCCGGTTACCAACAAAGGCAAAAAAGAAGTGTGTGTATTCAAGAACAAAGTGTACAAAGTGGGAGCCAGCTTC------AAAGACAAGTGCAACACCTGCAGATGTGGCAGTAAAAACAATGTTATGTGCACCAAAATGCTTTGTCCAGCAACCAAAGAGGACATCGCAAAGTTGAAACTCTACCTCAAAAAAGACAAAGTAGTGAAGCAACTAAAAATTAAGAAAGAC
>GAGI01000004.1_Abdopus_aculeatus
---------------------------------------------------ATGGCTTCCATTTGTTTC---------------TCACTCACCATTTTCCTCGTC---------------------------------------------------------------------ACATTTTTGACAATTGAA---------------GCATGTACCCACAAAGGAAAGAATTATGAAATTGGTGACCGTTTCAAAGACGACTGCAACACTTGCTTCTGTGGAGATAACAATATGGTTCACTGCACCTTCATGTCTTGTTCTGGAAAAGATAAGAATGATAAAAAAGTGTGTTTATACAAGAAGAAAGAATACAAAGTCGGAGCCACTTTCATGGATGAC------TGCAACACTTGCAGTTGCAGCAGCGGCAACGTTGTTACCTGCACC---AAAATGTTGTGTCCCGTTACCAACAAAGGCAAAAAAGAAGTGTGTGTATTCAAGAACAAAGTGTACAAAGTGGGAGCCAGCTTC------AAAGACAAGTGCAACACCTGCAGATGTGGCAGTAAAAACAATGTTATGTGCACCAAAATGCTTTGTCCAGCAACCAAAGAGGACATCGCAAAGTTGAAACTCTACCTCAAAAAAGACAAAGTAGTGAAGCAACTAAAAATTAAGAAAGAC
