# Supplementary material for: The Rise and Fall of an Evolutionary Innovation: Contrasting Strategies of Venom Evolution in Ancient and Young Animals
Source: PLoS Genet. 2015 Oct 22;11(10):e1005596. doi: 10.1371/journal.pgen.1005596 (PMC4619613; doi:10.1371/journal.pgen.1005596)
Supplement: S1 File — The alignments are provided as zipped Fasta files. (ZIP) [file pgen.1005596.s006.zip › Alignments/Coleoids/PLA2.fas]

>GAGN01000003.1 Sepioteuthis australis
ATGGGACTACGATTCCTAATTCTAGTGTTTTTCACTTTTATTTCATTGGTGAACGTTGGTGCCGAAAGAGAATTAACAATCTTCACTGATGGTAAGCAATTGCTTCTGTACAGGAAAAAATGCGGAACATGCGCTGTGCTTCCCATGAAATCACATAAACTTTATGACCCTTCCAATATTAGGTCTAATATTGGTGATGTGTGGTTTCATATCCTCTTCAAAACATGCGCAAAATATACAGACACTCCCTTGAAAGTGAATGCAGTCTTGGACGCCTTTCTCCGAAACACTTCTAAATGGTGTGGGTCTAAAGGTGACGAAGCCGTTGAAAATTGTTGTAGCAAGCGAGCGAGATGTCCAATGAAACTGAAACGAATGAAGACGAAAGGCAATGCTAAAAATAAGAATCCGTTTACCATAAATGCTTGCGATTGTGAAAAGAGTTTTGCCAATTGCCTAAAGAAAGTCGACAACAAGGAAGCAAAGAAGGTGCTTAAATACCATTTTGAAATATTCTCCGGGACTTGTATAATCTACGACAACCCATATACTTACAGTGAAGATTCGAAAACTCCTAAGACCTGTATAAAGAACACGAAGAAGCCGAAAAAATGGCTGATCCGTAAGATGTACCACTTGCGTTGA
>GAGK01000003.1 Loliolus noctiluca
ATGGGACGACTCCTCTTTTTGGTGTTTATTGGTTTTCTCTTACTGATGAAAGTCAGTGGCAAATATGAATTACAAATCTACTCAAATGGAGAGGAGCTGCTTCTATACAAAGAAAAATGTCGAACATGCACTGTAGTTCCCATGAAATTCCATGAACTTTATGATCCTTCCAATATCAGGTTAAATATTGGTGAACCTTGGTTTAAAATCACCGCCAATATATGCATACCTCTTAATGAGTCGAAGCGGCTGGTTGTTCAGGAAACCTTTCTTCGAAGCAGGTCTAAATGGTGTGGTACGGAAGAAGACGAAGCCGTTGAATCCTGCTGCAGTGAACGAGTGAACTGTCCTGTGAAACTGAAACGAAATCAAAGGAAAGGGAAGGCTGTAAATGAATTTCCATTTTCAATAAATGGTTGCGAGTGTGAAGAGAAATTCGCCAAATGCCTCAAGGATGTCAACAACGATGAAGCTAAAAAGGTGCTCAAATACCATTTTGAAACATTTGTTGGTGGTTGTCTAATCTACGACCATCAACAGATTTTCAGTGAAGATAGTGGAAAGCCAAAGACATGCATAAAGAACAAGAAGAAACCGAAAATATGGCGCGTCCGAAAACTGAAACACTTACGGGTATTATAA---
>EU790608.1 Sepia latimanus
ATGATGTTGGCAAACAACTTATTAATGGCTGCAGCCAGCCTGATGTTGCAAAGTGAAAATTTTCAACTGTTTTATTCAAGAGAAAACCTTCTTTTGCACATAAATAGATGTCAGGCGTGCACTGTGCTTCCATACGAATATCATCCTCTTGTCGACCCTGGCAAAAGCAGGACGCATGTCTCTCCCAAAATGTTCGAGATGATGGTTAGGCAATGCTCGAAAAACAAAGCCACTAATGTGTTAAATGCTTTTCTCCGCCGATCTTCTAAATGGTGCGGTAATCAAGGAGACAAAGCTGTTCGACAATGTTGCCACGAGCGATCAAGCTGCCCGTTGAAATTGAAACGGAACCAGATGAAAGATAACGTCAAGAATCAACATCCGTTTACAATAAATGATTGCAATTGTGAATTGAAATTCGCGAAGTGCCTCAAGAGAGTCGGAAACAATGAAGCACAACAAGTGTTTAAATACTTTTTTGAAGTATTCTCGAGTTCTTGCCTGACGTACGACCATCCATTTACTTGTAATAACCAAAAGAAAAATGGCAGGACGTGTACAAAGAACAAGAAGAAACCGCAAAAATGGCAGATCCGAAAGCTGTCAAATTTGAAGACATAA------------------------
>GAGP01000003.1 Sepia pharaonis
ATGATGTTGGTAAACAACTTATTAATGGCTGCAGCAAGTCTTATGTTGCAAAATGAAAATTATCAAACCTTTTATTCTGGAGAAAACATTCTTTTGCACATAAATAAATGTCAAGCGTGCGTTGTGCTTCCATACGAATATCATTCTATTGTCGACCCTGGCAATAACAGGACGCACGTTTCTCCTAAAATGTTCCAGCTGATGGTTAGTCAATGCTCTCAAAACAAAGCAACTAATGTATTAAATGCTTTTCTCCGCCGATCTTCTAAATGGTGCGGTAATCAGGGAGACAAAGCCGTTCATCAATGTTGCCATGAGCGATTAAGCTGTCCATTGAAATTGAACCGGAAGCAGGTGAAAGACAACGTCAAGAATGAACATCCGTTTACAATAAACGATTGCGATTGTGAATTGAAGTTCGCAAAATGCCTCAAGAAAGTCGGCAACGATGAAGCTCAACAGCTGCTCAAATACATTTTTGAAGTATTTCCGAGTGCTTGCCTGACCTACGACCATCCATTTACTTGTGATTCCCAAAAGAAGAATAACAAGAGGTGCAAAAAGAACACGAAGAAACCGAAAAAATGGCAAATCCGAAATCTGTCAAATTTACAGACATAA------------------------
