# Supplementary material for: The Rise and Fall of an Evolutionary Innovation: Contrasting Strategies of Venom Evolution in Ancient and Young Animals
Source: PLoS Genet. 2015 Oct 22;11(10):e1005596. doi: 10.1371/journal.pgen.1005596 (PMC4619613; doi:10.1371/journal.pgen.1005596)
Supplement: S1 File — The alignments are provided as zipped Fasta files. (ZIP) [file pgen.1005596.s006.zip › Alignments/Coleoids/Serine Protease.fas]

>GAGQ01000003.1_Sepia_latimanus
---------ATGCTGTCTGCCATTTGCTGTCTTTTAGTCTTGCCTCTGGCATGGGCCAGTTTTGGT---------------GTCCCC---------------AACAAGCAGATAGTTGCTGGGCAGGCTGCCGTTGACTGCGAATTTCCTTCCATCGTTCATTTG---ATCATCAAAAAGACCGACGGAACCTTT------TCCTGCGGCGGCACCCTCATCGACGCTCAACATGTCTTGACTGCTGCTCACTGCTTT------GGCACCGGAGTTAAGAGCGTTCAAGTTAACATTGGTACGAACAAGAATAACAAAGCCGGGAAGTTTTTGCTCAACGCGGACTCAGTCACCTCTCATGGTGGATTTGTT---GAACGTCCA------ATGCGTAATGACATTGCCATGGTTAAACTGAGCAAACCCGTCAAATTCTCCACCTGCGTGAAGGCCGCAACTTTGGCATTCGCCGGTCAAAACTTTGACCATAAGACCTGTGTCGCTGCTGGATGGGGAAAACTGAGCTATGAGCTTCCCTCTACTCACATTTTGCAGAAAGTCTACATGCCAATCATCCCGCAGGAAGATTGTATGAGAAAAATGGACTATGCCAGACTTAATGATCAGCACATTTGTGCTGGTGATTTTACATATGGAGGTGCAAGCACATGCATGGGTGACTCCGGTGGCCCGCTCTATTGT------CCGTTCGATGGCCGCATGGTCCTTGCTGGTATCACGTCTTTCGGATATGACTGCGCCATTGATGCT---GCCATTTTCACCAGCGTAGCTACTTTCCGAGACTGGATCGATAGAAACCAT------------
>GAGP01000006.1_Sepia_pharaonis
---------ATGCTGTCCGCCATTTGCTGTCTCTTAGTCTTGCCTCTGGCATGGGCCGGTTTTGGT---------------GCCCCC---------------AATAAGCAGATCGTTGCTGGGCGGGCTGCCGTTAACTGCGAATTTCCTTCTATCGTTCACTTG---ATCATCAAAAAGAAAGACGGTACCTTT------TCATGCGGTGGTACCCTCATCGACTCCCTACATGTCTTGACTGCTGCCCACTGCTTT------GGCGCCGGAGTTAAGAGCGTTCAAGTCAACATTGGTACGAATGAGAATAACAAAGCCGGAAAGTTTTTACTCAACGCCGAAGAAGTCATCACTCATGGCGGATTTATT---GAGCGTCCA------ATGCGTAATGACATTGCCATAGTTAAACTGAGCAAACGCGTCCAATTCTCCACCTGCGTGAAGGCCGCAACTTTGGCAGTTACCGGTCAAACCTTTGATCATAAGACCTGCGTCGCTGCTGGATGGGGAAAACTTGGCTATGAACTGCCCTCTACTCACGTCTTACAGAAAGTCTCCATGCCCATCATCCCGCAGGAAGATTGCGCAAGAAAAATGGACTATGCCAGACTAAATAACCAGCACATTTGTGCTGGGGATTTCTCCTATGGTGGTGCAAGCACATGCATGGGTGACTCTGGTGGTCCGCTCTATTGT------CCGTTCGATGGCCGTATGGTCCTTGCTGGTATCACGTCTTTCGGATATGACTGCGCCATTGATGCT---GCCATTTTCACCAGCGTTGCCACCTTCCGCGACTGGATCGACAAAAACCAT------------
>GAGN01000013.1_Sepioteuthis_australis
---------ATGCTGTCCGCCATTTGCTGTCTCCTCGTTTTGCCTTTGGCTTTGGCTGATTTGGGC---------------GCCCCC---------------CAGAAACAGATCGTTGCTGGTAGTGCTGCTGCAGCCTGTGAGTTCCCCTCCATCGTTCACCTG---CTCATCAACAAGGCCGGTGGAACCTTT------GCCTGTGGAGGAACCCTTATTGACAACCAACACGTCCTGACCGCTGCCCATTGCTTT------GGTTCAGGAGTTCGTAGCGTTCAGGTAAATATTGGTACAAACAGAAATGACCGAGCTGGCGCCCATTTGGTTAATGCCGAAACAGTTGTCAGCCATCATGGATTTACT---GATCACCCA------ATGCGTAATGATATTGCTATGATTAAACTGAACAAGCCTATTCAGTTTTCTCGTTGCGTCCAGGCTGCAACTTTAGCTCAACCCAGTCAAACCTTTGATAATAAGATGTGTATAGCTGCTGGATGGGGAAAACTTGGATTCGACAGCCCATCAACTCCAATATTACAAAAGGTTTCTATGCCTGTTATTCCACATGGACATTGCATGAAAAAAATGTCCTATGCCCGACTTAATGAACAACATATCTGCGTTGGTGATTTCTCTTATGGTGGTCCAAGCACTTGCATGGGTGATTCTGGTGGCCCACTCTATTGT------CCTCACAATGGCCGCTACGTTCTTGCTGGAATTACTTCATTTGGATATGACTGTGCCATTGATGCT---GCCATTTTTACCAGCGTTGCTACTTTCCGTGGCTGGATCGACCGAAACCAT------------
>GAGI01000019.1_Abdopus_aculeatus
---------ATGTTGGCTATATTTTGTTTAGCTATCGTTCTTCCTCTCAGTTTCGCT------GAT---------------ACTCCA---------------GAAGAACACATCGTAGGTGGTTCTCCAGCACCAAATTGTAAGTATCCATCAATAGTTCATTTG---ATCTTTAAGACTGCTAGAGGTGGATTC------GAATGTGGCGGTACACTATTGGACAACCAGCATGTTTTGACCGCTGCCCATTGCTTT------AATCCTGGAACTCGCTCAATTTCTGTCAATATTGGTACCAATAATAACGAACAGAGAGGTCGATATGTCCTGACAGCTACTCAATGGAAAGTACATTCTCAATATTCT---GATGACCCC------ATGCGCAACGACATTGCTATGATACGTCTACCTCAGCCAGTGTCATTTGGAAGCTGTGTAGCTGCTGCTAGCCTTCCTGCTGCAGGAGAAAAATTTGACGGGAAAAAATGTGTCGCTGCTGGATGGGGTAGAACCGGATTCGATAAGTCTTCATCTGTTGTACTCCGACATGTAACTATGCCAGTTGTTGATCACAGTGTCTGCAAAGCGAGAATGGATTATGCCTCTCTCACTGACCAACATATTTGTGGAGGTGATTTCAACTACGGCGGTGCAAGCACTTGTATGGGTGATTCTGGTGGTCCTTTCTATTGC---CCCAGCAGAAGTGGCAACATGGTTGTGGCTGGCATCACATCTTTTGGTTATGACTGCGCTATTGATGCT---GCTATCTTTACCAGTGTTTCTTACTTCAGAAACTGGATCGACAGCACTTTAAGAAGCTTG---
>GAGL01000008.1_Octopus_cyanea
---------ATGTTGGCTATATTTTGTTTAGCAATCGTTCTTCCTCTCAGTTTCGCT------------------------GATCCA---------------AAAGAACAAATCGTAGGTGGTTCTCCAGCAGCAAATTGTCAGTATCCATCAATAGTTCATTTG---ATCTTTGATACTGCTGAAGGTGGTTTC------GAATGTGGCGGTACACTATTGGACAACCAGCATGTTTTGACCGCTGCCCATTGCTTT------AATCCTGGAACTCGTTCAGTTTCTGTTAATATTGGTACCAATAACAAAGAG---GTAGGTCGATATGTCATGACAGCTACTCAATGGAAAGTACATTCTGGATATTCT---CCTAAACCC------ATGCGCAACGATATTGCTATGATACGTTTACCTAAGCCAATGCCGTTCGGAAACTGTGTAGCTGCTGCTGCCCTTCCCGCTCTAGGAGAGAAATTTGACAGGAAAAAATGTGTCGCGGCTGGATGGGGTAGAACCGGATTCGATGAGTCTTCGTCTCTCGTACTCCGACATGTATCTATGCCAGTTGTTGACCACAGTGTCTGCAAAGCGAGAATGGATTATGCTTCTCTCACTGATCAACATATTTGTGGAGGTGATTTCAACTACGGCGGTGCAAGCACTTGTATGGGTGATTCTGGTGGTCCTTTCTATTGC---CCCAGCAGAAGTGGCAACATGGTTGTGGCTGGCATCACATCCTTTGGTTATGACTGCGCTATTGATGCT---GCTATCTTTACCAGTGTTTCTTACTTCAGAAACTGGATCGATAACGCTTTAAGATCTTTG---
>GAGL01000009.1_Octopus_cyanea
---------ATGTTGGCTATATTTTGTTTAGCAATCGTTCTTCCTCTCAGTTTCGCT------------------------GATCCA---------------AAAGAACAAATCGTAGGTGGTTCTCCAGCAGCAAATTGTCAGTATCCATCAATAGTTCATTTG---ATCTTTGATACTGCTGAAGGTGGTTTC------GAATGTGGCGGTACACTATTGGACAACCAGCATGTTTTGACCGCTGCCCATTGCTTT------AATCCTGGAACTCGTTCAGTTTCTGTTAATATTGGTACCAATAACAAAGAG---GTAGGTCGATATGTCATGACAGCTACTCAATGGAAAGTACATTCTGGATATTCT---CCTAAACCC------ATGCGCAACGATATTGCTATGATACGTCTACCTAAGCCAATGCCGTTCGGAAACTGTGTAGCTGCTGCTGCCCTTCCCGCTCTAGGAGAGAAATTTGACAGGAAAAAATGTGTCGCGGCTGGATGGGGTAGAACCGGATTCGATGAGTCTTCGTCTCTCGTACTCCGACATGTATCTATGCCAGTTGTTGACCACAGTGTCTGCAAAGCGAGAATGGATTATGCTTCTCTCACTGATCAACATATTTGTGGAGGTGATTTCAACTACGGCGGTGCAAGCACTTGTATGGGTGATTCTGGTGGTCCTTTCTATTGC---CCCAGCAGAAGTGGCAACATGGTTGTGGCTGGCATCACATCCTTTGGTTATGACTGCGCTATTGATGCT---GCTATCTTTACCAGTGTTTCTTACTTCAGAAACTGGATCGATAACGCTTTAAGATCTTTG---
>GAGI01000008.1_Abdopus_aculeatus
---------ATGTTGACTATATTTTGTTTAGCAATCCTTCTTCCTCTCAGCTTCGCT------------------------GGCCCG---------------GGAGAACAAATCGTTGGTGGCTCTCCAGCAGGAATTTGCCAGTATCCATCAATAGTTCACTTG---ATCTTTGATACTGCTGCTGGTAGTTTC------GCTTGCGGTGGCACACTATTGGACAACCTGCATGTTTTGACCGCTGCCCACTGCTTT------AATCCTGGAACTCGCTCAATTTCTGTCAATATTGGTACCAATAATAACCGACAGAGAGGTCGACATGTCTTGACAGCTAAAAAATGGAAAGTACATTCTCAATATTCT---AGGAGTCCC------ATGCGCAACGACATTGCTATGATACGTCTACCTCAGCCAGTGCCATTTGGAGACTGTGTAGCTGCTGCTAACCTTCCTGCTGCAGGAGAAAAATTTGACGGGAAAAAATGTTTCGCAGCTGGATGGGGTAGAACCGGATTCAACAGCCCTGCATCAGACATCTTACTCCACGTAGCAATGCCAGTGGTTGACCACAATGTCTGCAAAAGGAGAATGAGTTATGCTTCTCTCACTGACCAACATATTTGTGGAGGTGACTTCAATCATGGCGGAGCAAGCACCTGTATGGGTGATTCTGGTGGTCCTTTCTATTGC---CCCAGCAGAAATGGCAAAATGGTTGTGGCTGGCATCACATCATTTGGTTACCAGTGCGCTCTTGATGCT---GCTATCTTTACCAGTGTTTCTTACTTCAGAGACTGGATCGATTACACTTTAAGAACCTTG---
>GAGO01000005.1_Octopus_kaurna
---------ATGTTGGCTCTATTTTGCTTAGCAATCGTTCTTCCTCTCAGTTTCGCT------------------------GAAGTA---------------GAGGAACACATCGTAGCTGGCGCTCCGGCATCACCATGTCAGTTTCCATCAATAGTCCACTTG---ATCTTTGACACTGCTAAAGGAGGTTTC------TCATGTGGCGGTACATTATTGGACGACCAACATGTTTTGACCGCTGCCCATTGCTTC------GCTCCTGGAACAAGTTCAATCTCCGTCAATATTGGTACCAATAATAACGAACAGAGAGGCAAATATGTTATGACAGCTACTAAATGGAAGGTACATGCTCAGTACTCT---GACAGTCCC------ATGCGCAACGATATTGCTATGATTCGTTTACCATCGCGTGTGAAATTGGAAAGTTGTGTTCAGACAGTTGGACTTCCTGCTGCAGGAGAAACATTTGACAACAAAAAATGTGTGGCAGCAGGATGGGGTAGAACTGGAGTGGATAAGAAGTCCTCTATCGTACTTCGTCATGTATCAATGCCAGTTGTTGATCACTCAGTCTGCAAAGATAAAATGGATTATGCTTCTCTCACTGACCAACATATTTGTGGAGGTGACTTCAAATATGGCGGTGCCAGTACTTGTATGGGTGATTCCGGCGGTCCTTTCTACTGC---CGCAGCAAAAATGGTAACATGGTTGTGGCTGGTATCACATCGTTTGGTTATGATTGTGCTATTGATGCT---GCTATCTTTACCAGTGTCTCTTACTTCAGAGGCTGGATCGATTCAGCTTTACGTAGTTTG---
>GAGJ01000006.1_Hapalochlaena_maculosa
------------------------------------------------------------------------------------------------------GAGGAACACATCGTTGGTGGCTCTCCAGCAGCAAATTGTCAGTATCCATCAATCGTTCATTTG---CTCTTTAATACTAATAAAGGTGTTTTC------GAATGTGGTGGCACACTATTGGACAGCCAACATGTTTTGACCGCTGCCCATTGCTTC------GCTCCTGGAACCAGTTCAATTTCTGTAAACATTGGTACCAATAATAACGAAAAGAGAGGTCAACATGTTATGACAGCGACTCAATGGAAAGTACATTCTCAGTATTCT---CCGAGTCCC------ATGCGCAATGATATTGCTATGATACGTCTACCTAAGCCAGTGTCATTTGGAGAGTGTGTAGCAGCTGCTCCCCTTCCAGGTCTACGAGAAAAATTTGACAAGAAAAAATGTGTCGCGGCCGGATGGGGTCGAACTGGATTTGACGAGTCTTCGTCTGTCGTACTTCGACATGTAGCTATGCCAGTTGTTGATCACGCTGTTTGCAAAGAGAGAATGGACTATGCCTCTCTCACTGATCAACATATTTGTGGAGGTGATTTCAACTACGGCGGTGCCAGCACTTGTATGGGTGATTCTGGTGGTCCTTTCTATTGC---CCCAGCAAAAGTGGCAAAATGGTCGTGGCTGGCATCACATCATTTGGTTATGACTGCGCTATTGATGCT---GCCATCTTTACCAGTGTTTCTTACTTCAGAAACTGGATCGATGACGCTTTAAGGTCTCTC---
>GAGM01000003.1_Pareledone_turqueti
---------------------------------------------------------------------------------GCTACT---------------GAGACTCATATCGTAGATGGCGCTCCGGCATCAAATTGTCAGTTTCCATCAATTGTTCACTTG---ATCTTTGAGACTACAAAAGGCAATTTC------GCATGTGGAGGAACACTATTGGACAACCAACATGTTTTGACCGCTGCCCATTGCTTC------AATCCAGGAACTCGTTCGATCTCTGTAAATATTGGTACTAATGATAATAATCAGGGAGGCAAATATGTTTTGGAGGCCGCTAAGTGGAAGGTACACTCTCAATACTCT---AATAGTCCC------ATGCGCAACGATATTGCTATGATATTGCTACCAAAAAAGGTGAAGTTTGGAAATTGTGTACAAGCTGCTCCACTTCCCGCTGCCGGAGAAACGTTTGACAAGRAAAAATGTATCGCTGCTGGATGGGGTAGAACTGGAGCCGATTCGCCTTCCTCCAACAAACTACTTCATGTAACAATGCCAGTCGTTGAACACAGTGTATGCAAAAGTAAAATGGGCTATGCTTCTCTAACTGACCAACACATTTGTGGAGGTGATTTCAATGCTGGCGGAGCTAGCACTTGTATGGGTGATTCTGGTGGTCCTTTCTACTGCTTCAGCAGCAGAAGTGGTCAAACGGTTGTGGCTGGTATCACTTCATTTGGTTATGATTGTGCTTTTGATGCT---GCTATCTTTACCAGTGTGTCTTACTTCAGAAGCTGGATCGACAGAACTTTACGTTCATTA---
>GAGL01000010.1_Octopus_cyanea
---------ATGTTTTCCTCGGTCTGCTTCCTTCTCACTTTGGCACTGGCTTACACC------AAT---------------GCTGCC---------------AAAGAACAAATTGTTGCTGGCAAACCGGCTAAGCCTTGTGAATTTCCATCAATTGTCCATCTA---CTCTTCGATACCCATGATGGCACTTAT------GCCTGTGGTGGCACTCTTTTGAGCAACAGACATGTTCTGACTGCTTCACATTGCTTT------GCTGAAGGAACACACGCAATTAGAGTTCGAATTGGAGATATTGATGTAGAGAACCCTGCAGTTTTGACCATTAATGCTGATTCATGGGCTATGCATCCTCAGTACACC---AGTACCCCC------ATGCGTAATGATGTTGCTCTGATCCGTCTGGAGACTCCTGTCACCTTCACCAACTGTATAAAACCATCACCTTTACCACCCTCTAATACAGTTTATGACAATAAGAAGTGCATTGCTGCTGGATGGGGTGCTGTTAAGGCTGGAGCACATGGACCTCCCACTCTTCATTATGTTGCCATGCCTGTCATCAATCATGAGAAATGCAAAAAGAAGATGACCTATGCTAATTTGATAAAACAACATCTCTGTGCAGGAGATTTCGTTGAAGGTGGAGCCAGTACTTGTGTGGGAGATTCCGGTGGCCCATTGTACTGT------CCTGACCGTGGTAACATGGTGGTTGCTGGCATCACATCTTTTGGGTATGAGTGTGCTTTAGATGCT---GCTATCTTCACTGATGTTTCATATTTCCGTAAATGGATCTTAGATACCATGGAAATGCTTGAT
>GAGI01000024.1_Abdopus_aculeatus
---------ATGTTTTCCTCGGTCTGCTTCCTTCTCACTTTGGCACTGGCTTACACC------AAT---------------GCTGCC---------------AAAGAACAAATTGTTGCTGGCGAACCAGCTAAGGCTTGTCAATTTCCATCAATTGTCCATCTA---CTCTTTGATACCAATGATGGCACTTAT------GCCTGTGGTGGCACTCTTTTGACCAACAGACATGTTCTAACTGCTTCACATTGCTTT------GCTAAAGGAACACACACAATCAGAGTTCGAATCGGAGATATTGATGTGGAGAACCCTTCAGTTTTGACCATTAATGCTGATTCATGGGCTATGCATCCTCAATACTCT---GGTAGCCCC------ATGCGTAATGATGTTGCTCTGATCCATCTGGAGAGCCCTGTCTCCTTCAGCAACTGTATAAAAGCATCACCTTTACCACCTGCTAATAAAGTTTATGATAATAAGAAGTGCGTTGCTGCTGGATGGGGTGCTGTTGCAGCTGGAGCACATGGACCTCCCACTCTTCATCATGTTTCCATGCCTGTCATCAATAATGAAGAATGTAAAAAGAAGATGTCCTATGCTAATTTGGAAAGACAACATCTCTGCGCAGGAGATTTCAATTACGGTGGAGCAAGTACTTGTGTGGGAGATTCTGGTGGCCCATTGTACTGT------CCTCAAGGTGGTACCATGGTGGTTGCTGGTATCACATCTTTTGGCTTTGAATGTGCTTTAGATGCT---GCTGTCTTCACTGATGTTTCATACTTCCGTAAATGGATCGAAGATACCATAAAAATGCTTGAT
>GAGI01000015.1_Abdopus_aculeatus
ATGTACACATTGTTGAGCGTGTTGTATTTAGTTACCATACTTTCACAGACATCGGCC------AAA---------------CCTCCA---------------ATAACACATATTGTTGATGGTTCACCTGCTGAAGAATGCCAGTTCCCTTCAATTGTTCACCTG---ACTTTTGAAGTATATGATGGAATAGTT------GAATGTGGTGGAACCTTGTTGAGTAAGAACCATATTTTGACAGCAGCCCATTGCTTCCCTGAGGATTCCTACATCTACGGCAGTTCTGTTAATATCGGCACCACCAATAACACAGTGGCAGGACAGCACACAACATATGTTAAAGACTATGCAATCCACACTGAATTTAGC---ACAGATCCA------ATGCGCAATGACATTGCTATATTATCCCTGGAAAAACCTGTCAAGTTTAATCATTGTATGAAAGCTGCCCGTCTCCCCAAAATAGGAGAGACATTTACCAATAAACGATGTATAGCTGCTGGTTGGGGCCAGACTGGATTTAATGAAGAATCATCAGAAAAATTACTACATGTCACAATGCCTGTCATCGACCACAACGAGTGCATTTCAAAGATGCATTATGCTTCTCTCAATGAACAACATATCTGCGCTGGAGACTTCAAAACTGGAGGTGCCAGCACTTGCATGGGTGATTCTGGAGGTCCTCTCTATTGT---CCATCAAGCAATGGTAAAATGGTGGTTGCTGGGATCACATCTTTTGGCTATGATTGTGGTCATGATGCA---GCCATCTTTACAAACGTTGCCCATTACAAAAGATGGATTAAATCCATGATGAGGATTATG---
>GAGI01000014.1_Abdopus_aculeatus
---------ATGTTGTTCATCTGCTGTATCTCACTCGTCTTCATAACCGTCTTTGCA------GCC---------------CCACCA---------------AATGATCAAATTGTCGCTGGCTCAGCAGCTTCATTGTGTGAATTCCCATCAATTGTCCACTTGAAAATTTACAACCAGCCAAGAAGAGGTTCTTATGTTACATGTGGAGGTACCCTTATTGATCCTACCCATGTACTCACAGCAGCACACTGCCTT------GATGGACATGTCAAGAAAATTAGCGTAAACATTGGAACCAATAACAAGAACAAATATGGCGATCAGTCAACAATTACGAAATCGTTTGTAAAACACGCAGGTTATATT---TTGTCTGAATATGTCATAAAGAACGATATCGCCATATTGAGACTGACCAAACCAATCAAACCTGACAGTTGCGTCCAGTTTGTTCCTCTGGCTCAAGCAGGAGAAACCTTTGACCACGCACGATGTATCGCTGCTGGATGGGGTGATCTCGGATGGCAACAAAACTCACCAAGTAAACTCCAGAAAGTTGTTCTTCCGGCAATTCCCACTCATGTCTGTCAAGAGAAC---TCCAGAATGTTCATCTCCGAAGGCGTCTTGTGTGCAGGTGACTTCAAGAGAGGAGGGCCCAGCACTTGTCAGGGAGATTCTGGTGGACCTTTGTACTGTCCAAGTAAAATAACAGGGCAAATGGTGCTAGCAGGAGTGACATCTTTTGGAGATAATTGTGACAATGAAATC---AGTGCTTTTAGTAGTGTGGCATATTTCCGAGACTGGATTGCTAATAATCTT------------
>GAGJ01000007.1_Hapalochlaena_maculosa
------------------------------CTCGTCACTTTGGCGCTGGCTTACACCAACGCTGCCGAAACAAAAAATGCTACCAGC---------------AAAGAGCAAATTGTTGCTGGCAAACCAGCTAGAGCTTGTCAGTTTCCATCAATCGTCCATCTA---CTTTTCGATACAGCCGATTTCTCTGCC------GGCTGTGGTGGCACACTTGTGAGCGACAGACATGTTCTAACGGCTTCACACTGCTTT------CCTGAAGGACTCCAGAAGATTAGAGTTCGAATTGGGGATGTTAATGTGGATCAGGGTGGAGTTTTGACCATCTTTGCCAATTCATGGTCTATGCATCCTAACTACAAC---AGTGACCCA------ATGCGTAACGATATCGCTGTAATCCATCTGGAGAGTCCTGTCACCTTCACTAACTGCATAAAAGCATCACCTATTCCAGCTGCCAACAAAGTTTATGACAACAAGAAGTGCATTGCTGCTGGATGGGGTGCTGTTGGAGAAACACAACCTGGGCCCGCAACTCTTCATCATGTTGCCATGTCTGTCATCAATCATGAGACATGCAAAAGTAAGATACCTTTTGCTAATTTGCAAAAAGATCATCTCTGTGCTGGAGATTTCGTTAAAGGTGGAGCAAGTACTTGTGTGGGAGATTCTGGTGGCCCATTGTACTGT------CCTGACAATGGTAAGATGGTTGTTGCTGGCGTAACATCTTATGGGTATGGCTGTGAAGTAGATATTCCTCCTATCTTCACTAATGTCGCATACTACAATAAGTGGATCAAA---------------------
>GAGL01000007.1_Octopus_cyanea
---------ATGTTGTCTCTGTGTTGCCTTCTTGCTGCGGTTGCTTCAGTTTTTGCT------------------------GCACCT---------------CACACCCAGATTATCGGTGGAACTCCAGCAAATCACTGCGAATTTCCGTCTATTGTCCATCTCCAAATATTTAACCAACCCACAGATAATAAGCTTAGTGTATGTGGAGGTACTTTGATTGATTCTACACATGTATTGACAGCAGCTCACTGTCTA------GAAGGATATGTCAGAAAGATTAGAGTAAATATTGGTTCCAACCAAAAGTGGGCTCTTGGCCCTCAGTCAACAACTGTAAGTAGTATTTTGACACATGGAGGATACGTT---CACAGTCTCTACCTCATAAAGAACGACATCGCCATATTGACTTTGTCCGATCCAGTCCATGAAGACGGATGTGTGAAATTTGCAACTATGGCTGCACCAGGAGAAAAATTTGATAATAAAAAATGTATCACTGCTGGATGGGGAAATCTCCAATATAAAGGACATAGCCCTGACGAATTATATAAAGTGGCCCTTCCAGCTATTCCCCATGATGTTTGCAAAAAAAGA---TCTAGGATGCGAATTGCTGACGGAGTCCTTTGTGCTGGGGATTTCATACCATACGGAGCATCTACTTGCCAGGGTGACTCTGGTGGTCCACTTTTTTGT---CCAAGCTCACATGGTGGAATGGTGTTGGCAGGAGTAACATCCTTTGGACATAATTGTGATATGGATGTC---AGTGCTTTCAGCGATGTCGCATATTTCCGAAACTGGATCGATAAAAACTTG------------
>GAGQ01000004.1_Sepia_latimanus
---------ATGCTGTCTGCCATTTGCTGTCTTTTAGTCTTGCCTCTGGCATGGGCCAGTTTTGGT---------------GTCCCC---------------AACAAGCAGATTGTTTCGGGAACCAATGCTAAAGATTGCGAATTCCCTCATATCGCCTTTGTT---CTCATTGACACAGAGAATGGTACTTTT------GCCTGTGGGGGATCTCTCATCGATAGCACCCACGTTGTTACTGCTGCTCATTGTGTA------GATTCTGGAGTCACGAGTGTTGATGTTTTCTTCGGCTCCCTTAACAAACGTAACATG---CCCCACCGAATTTCTGTATCATCTTTGACCATACACGGTGACTATGATGGTGACAACGATATCACAGTCCTCAATGATGTTGCCGTACTTACTCTATCAAAGGCCATGAAATTCAGCGAATGTATTAAACCAATTGAATTAGCTAAAGCTGGAGACAGATTTGTGGGA---AATTGTCACATAGCTGGTTGGGGAAAAACTGGAGAAAAAATGTCTTCCTCTGTGGAACTCCTTCGCGCCACAGTTCCAGTGCTTACCAAGAAACAATGTTCCAAA------TACGCAGGTGGACTTCAGACACAGCATATTTGTGCCGGACAGTTGACCGAAAATGGTAAAACCACTTGTCAGGGTGATTCAGGTGGACCTCTGATGTGCTACCGTGCCAGTGACTCGAAGCTTGTTTTGGCGGGTATTGTCTCCTATGGCTGGACATGTACTGAGGGACTC---TCAGTCTTTGCCAGGGTTTCCCACTTCAATGCCTGGATAACCAGAAACTCA------------
>GAGI01000023.1_Abdopus_aculeatus
---------ATGTACTTCTTGTGCTATCTCTCGCTTGCTTTCGTGGCCGTATTTGCA------GCC---------------CCACCA---------------AATGACCAAATTGTTGCCGGGTCAGCAGCTGGATTATGTGAATTCCCATCAATTGTCCATTTAGAAATATTCGATGCAGACGATAAGGACACATACGGTGCTTGTGGAGGTACTCTCATTGATTCTTCTCACGTACTGACAGCAGCTCACTGTCTA------GAAGGAAATGTGAACAAAATTGTGGTAAACATTGGAACAAACAAACAAAACAGATATGGCGATCAGTCAACAAATGCGAAATCGTTTGTAATTCACGAGAATTATGAG---GCAACAGATTATATCGTTAAGAATGATATCGCCATATTGGCTTTGGCTAAGAGTATAACACCTGACAACTGCGTCCAGTCTGCTCCTCTGGCCCAAAAAGGAGAAAATTTTGACCGTGCACGATGTATCGCGGCTGGATGGGGTGATCTCGGATGGGAACAGAACTCACCTAATGATCTTCAGAAAGTTGTTCTTCCGGCAATTCCCACTAATACCTGTAAACAAAAC---TCTAAAATGATCATCTCCGATGGCGTCTTGTGTGCCGGTGACTTCCAGCATGGAGGACCCAGTACCTGTCAGGGTGACTCTGGTGGACCATTGTACTGTCCTAGTAAAATAACAGGGAAAATGGTGTTAGCAGGAGTGACATCTTTTGGTAACAAATGCGACAAAGAAATC---AGTGCCTTCAGCAGCGTGGCTTATTTCCGAGACTGGATTGCCAATAATCTT------------
>GAGL01000006.1_Octopus_cyanea
---------ATGTTGTCTCTGTGTTGCCTTCTTGCTACGGTTGCTTCAGTTTTTGCT------------------------GCACCT---------------CACACCCAGATCGTCGGTGGAGCTCCAGCAAATCACTGCGAATTTCCGTCTATTGTCCATCTCCAAATATTTAACCAACCCACAGATAATATGCTTAGTTTATGTGGAGGTACTTTGATTGATTCTACACATGTATTGACAGCAGCTCACTGTGTG------GAAGGATATGTCAAAAAGATTAGAGTAAATATTGGTTCCAACCACAAGTGGGCTCTTGGCCCTCAGTCAACAACTGTAAGTGATATTGTGACACATGAAGGATACGTT---CACAATCTCTTCCTCATAAAGAACGACATCGCCATATTGACTTTGACCGATCCAGTCCATGAAGAAGGATGTGTGAAATTTGCAACTATGGCTGCACCAGGAGAAAAATTTGGTAATTCAAAATGTATTACTGCTGGATGGGGAAATCTCCAATATAAAGGACATAGCCCTGACGAATTATATAAAGTGGCCCTTCCAGCTATTCCCCATGATGTTTGTAAAAAAAGA---TCTAGGATGCGAATTGCTGACGGAGTCCTTTGTGCTGGGGATTTCATACCATACGGAGCATCTACTTGCCAGGGTGACTCTGGCGGTCCACTTTTTTGT---CCAAGCTCACATGGTGGAATGGTGTTGGCAGGAGTAACATCCTTTGGACATAATTGTGATATGGATGTC---AGTGCTTTCAGTGATGTCGGATATTTCCGAAACTGGATCGATAGACACTTG------------
>GAGI01000020.1_Abdopus_aculeatus
---------ATGTTGTCTTTGTGCTACCTCCTTGCTACGGTTGCTGCAGCTTTTGCT------------------------GCACCT---------------GGTACACAGATCATCGATGGAGCTCCTGCACAAGACTGCGAATTTCCATCTATTGTCCATCTCCAAATATTTAACCAACCCAGGGATGACATGATGAGTTTATGTGGAGGTACTTTGATTGACTCTACACATGTATTGACAGCAGCTCACTGTGTT------ACAGGACATGTCAGAAAGATTAAAGTAAATATTGGATCCAACAACAAGTGGGCTCCTGGCCCTCAGTCAACAACTGTAAGTAATATTGCGAGTCATGAAGGATACGTT---GACGGTCACTTTATCATAAGTAACGATATCGCAGTATTGACTTTGAGCAAGCCAGTCCATGAGGAAGGATGTGTGAAATTCGCAACTATGGCCAGACCAGGAGAAAAATTTGATAATTCAAGATGTATCGCTGCTGGCTGGGGAACACTCCGATTTAAAGGAAGTAGCCCTAACCAATTATATAAAGTGGTCCTTCCAGCTATTCCCCATGATGTTTGCAAAAGAAGA---TCTAGGATGTACATCGCTGAGGGAGTTCTTTGTGCCGGAGATTTCACACCAGGTGGAGCAGCTACTTGCCATGGTGACTCTGGTGGTCCTCTTTATTGT---CCCAGCTCAAATGGTCAAATGGTGGTGGCAGGAATAACATCCTTTGGACAACGTTGTAATTCGGATATC---AGTGCTTTCAGCGATGTTGGATATTTCCGAAACTGGATCGACAGACATTTG------------
>GAGI01000016.1_Abdopus_aculeatus
---------ATGTTGTTTCTCTGTTGCCTTGTTTTAGCGATTGCTTCAGTTTCTACT------------------------GCACCG---------------GACACACAGATCGTCGGAGGATCCCCAGCACACAACTGCGAATTTCCATCTATTGTCCATCTCCAAATATTTAACCAACCCACAGATGACCTTATTAGTGTATGTGGAGGTACTTTGATTGATTCCACACATGTATTGACAGCAGCTCACTGTCTA------GAAGGAAATGTCAGAAGGATTAAAGTAAATATTGGTTCCAATAACAAGTGGGCTCCTGGTCCTCAGTCAACAACTGTAAGAACAATTGTGAGACATGGTGGCTATGTT---AGGTCTGATTTTCTGATCATGAACGACATTGCCGTGTTGACTTTGAACAAGACGATCCATGAAAATAGATGTGTGAAATTTGCAACTATGGCCCGTTCAAGAGAAACATTTGGGAATACAAGATGTATCGCTGCTGGATGGGGAGATTTCCAATTCGAAGGAAATAGCCCTCACGAATTATACAAAGTGGCCCTTCCAGCTATTCCCCATGATGTTTGTAAAAGACGC---TCTCACATGGATATTGCTGACGGAGTTCTTTGTGCCGGAGATTTCATACCAGGTGGAGAGTCTACTTGTCAGGGTGACTCTGGTGGTCCACTCTATTGT---CCACGCTCAAATGGTGAAATGGTGTTGGCAGGAGTCACATCTTTTGGACATAAGTGTAATACAGAAATC---AGTGCTTTCTCTGATGTCGGATATTTCCGAAACTGGATCGACAGTCATTTG------------
>GAGI01000013.1_Abdopus_aculeatus
---------ATGTTGTCTTTGTGCTACCTTCTTGCTACGGTTGCTGCAGCTTTTGCT------------------------GCACCT---------------GATACACAGATCATCGATGGAGCTCCAGCACAAGACTGCGAATTTCCATCTATTGTCCATCTTCAAATATTTAACCAACCCACAGATAACATGATGAGTTTATGTGGAGGTACTTTGATTGACTCTACACATGTATTGACAGCAGCTCACTGTGTA------AAAGGACATGTCAGAAAGATTAGAGTAAATATTGGATCCAACAACAAGTGGGCTCCTGGCCCTCAGTCAACAACTGTAAGTAATATTGTGAGACATGAGGAATACATT---AACAGTCTCTTCCTCATAATGAACGATATCGCTGTATTGACTTTGAGCAAGCCAGTCCATGAAAATCGATGTGTGAAATTTGCAACTATGGCCAGACCAGGAGAAAAATTTGATAATTTAAAATGTATCGCTGCTGGCTGGGGGACACTCCGATTTAAAGGAAGTAGCCCTAACAAATTATATAAAGTGGCCCTTCCAGCTATTCCCCATGATGTTTGCAAAAGAAGA---TCTAGGATGCACATCGCTGACGGAGTTCTTTGTGCCGGAGATTTCATACCAGGTGGAGCATCTACTTGCCATGGTGACTCTGGTGGTCCTCTTTATTGT---CCCAGCTCAAATGGTCAAATGGTGGTGGCAGGAATAACATCCTTTGGACAACGTTGTAATTCGGATATC---AGTGCTTTCAGCGATGTCGGATATTTCCGAAACTGGATCGACAGACATTTG------------
>GAGI01000025.1_Abdopus_aculeatus
------------ATGTTTCTCTGTTGCCTTGTTTTAGCGATTGCTTCAGTTTCTACT------GCA---------------CCGCCG---------------GACACACAGATCGTCGGTGGATCTCCAGCACACAACTGCGAATTTCCATCCATTGTCCATCTCCAAATATTTAACCAACCCACAGATGACCTTATTAGTGTATGTGGAGGTACTTTGATTGATTCCACACATGTATTGACAGCAGCTCACTGTCTA------GAAGGAAATGTCAGAAGGATTAATGTAAATATTGGTTCCAATAACAAGTGGGCTCCTGGTCCTCAGTCAACAACTGTAAGAACAATTGTGAGACATCGTGGCTATGTT---AGGTCTGAATTTCTGATCATGAACGACATTGCCGTGTTGACTTTGAACAACACGATCCATGAAAATAGATGTGTAAAATTTGAAACTATGGCCCGTTCAAGAGAAACATTTGGGAATACAAGATGTATCGCTGCTGGATGGGGAGATTTCCAATTCGAAGGAAATAGCCCTCACGAATTATACAAAGTGGCCCTTCCAGCTATTCCCCATGATGTTTGTAAAAGACGC---TCTCACATGGATATTGCTGACGGAGTTCTTTGTGCCGGAGATTTCATACCAGGTGGAGAGTCTACTTGTCAGGGTGACTCTGGTGGTCCACTCTATTGT---CCACGCTCAAATGGTGAAATGGTGTTGGCAGGAGTCACATCTTTTGGACATAAGTGTAATACAGAAATC---AGTGCTTTCTCTGATGTCGGATATTTCCGAAACTGGATCGACAGTCATTTG------------
>GAGP01000007.1_Sepia_pharaonis
---------ATGCTGTCTGCCATTTGCTGTCTTTTAGTCTTGCCTCTGGCATGGGCCAGTTTTGGT---------------GTCCCC------------AACAAGCAGCAGATTGTGAGTGGCACTGAGGCAGGTGAATGTGAATTTCCTTCTATGGTTTTTCTT---CTTATGGATATGCCGGACGGTGGAATGATA---GCTTGCGGGGGTGCCCTCATCGATACCGTTCACGTCCTGACCGCAGCCCACTGCATA------AAC---AATGTCGTTGGTGTTACTGCTCACTTTGGACATGCTAACAACATGAAAGCC---CCTCAGGTAATCAAAGCAAGCAGTTGGACCTCCCATGAAGGTTATCAATCCGGTGCTACT------GTGTTCAATGATGTTGGTATGATTCGACTGGAAAAACCTGTGAAACTCGGGAGATGTGTGAAGACGATTGCCCTTCCCAGGAAGAACCAAATTTTCAGTGGA---ACATGCATTGCTGCCGGTTGGGGTAAGATGAGCAATGCTGAAGACGGCCCGGACCACATGAGGAAGGCCACATTAGATATTATTTCTAACGAAGAATGTCAAAGACAT---TATTACGGCATCTTCCAGGATAAGCATATCTGCATCGGTGATAGATCCCATTTGGGCAAGAATATCTGCTCGGGCGATTCCGGAAGTCCTTTAATGTGC------AAGTCCGGTCGTAACTACGTCGTTGCCGGTGTTGCTTCTTATGTCTTCGACTGTGATAGCGGATTT---GGTGTTTATGCTAATGTTGCTGGGCTTCTGGATTGGGTGAAGGAAGTTCAGAAAACGTTG---
>GAGM01000002.1_Pareledone_turqueti
---------ATGCTC------TGTTGCCTTCTTCTTACGGTTACTTCATTTGTTGCT------------------------GCAACT---------------GAAACTCAGATTGTTGATGGAAGTCCAGCAACAAACTGTGAATTTCCATCCATTGTCCACCTCATAGTTTATAACCAACCTTCTGATAACTTGGTTGGTGTATGTGGAGGTACTTTGATTGATTCTACACACGTATTGACAGCAGCTCATTGTCTG------GATGGAAATGTAAGAGGCGTTAAAGTAAATATTGGTACCAATAACAAGTGGCATTCTGGTCCTGAATCAAGAAATGTATCCAGAATTGTGAAACATAATCTATACGAA---CACAGTAACATCGTGACTAAGAACGACATCGCCATATTGACATTGAACCGGCCGGTCAAAGAAGGAAGTTGTGTCCAATTTGCACAAATGGCTAGACAAGGAGAAACATTTGGTACTTCACGATGTATCGCAGCTGGATGGGGAAAGTTTTCATTGGGAGGAGATAGTCCCGACGAGTTATATAAGGTGAGCCTTACCGCTGTTCCTCATGATGTGTGTAAAAGGACT---TCTTTAATGAACATTGCTGATGGCGTCCTTTGTGCTGGAGATTTTGTGGCAGGTGGAGCAGCTACTTGCAAGGGTGATTCTGGTGGTCCACTTTACTGT---CCAAATGCACATCGTCAAATGGTTTTAGCAGGAGTAACCTCATTTGGATATAATTGTTTTGAAGGCATC---AACGCTTTCACTGATGTTGCTTATTTCAGAGCCTGGATCCGAAATAACATG------------
>GAGQ01000002.1_Sepia_latimanus
---------ATGCTGTCTGCCATTTGCTGTCTTTTAGTCTTGCCTCTGGCATGGGCCAGTTTTGGT---------------GTCCCC---------------AACAAGCAGATCGTGAGTGGGGAAAATGCTGTCGCTTGCGAATTTCCTCATATGGTCTTCATCGATGTCGTGTTGAAGGACGGTGTGTCCTTT---------TGCGGCGCGACATTGATCAGCAAGAAACACGTGCTGACCGCCGCCCACTGTCTC------GATGGCGACGTGACATCTATCAACGCCCATTTGGGATCTACTGTTAAAAAGGACACC---AGTACCGTTATTGCCGTTAGACAATGGGTTAAACACCGCGGCTATGTTATTGGCAATTCA------ATTCTCAATGACATCGCCATGTTGGAACTGACGAAACCAGTGCAATTCACCAGATGTATTAAGCCGATCGCGCTTCCCAAGAAGGGTGAAGTTTTTTCAGGT---ACCTGCGTTGCCGCCGGATGGGGTCAAACAGGAAACGAGGGCATTTACCCTGTCAATATGAAAAGAGCTGACATTAAAATCATTCCCACAACAAAATGCCAGCAGAGG---GCTTATGGAATTACCGCCCAGCAACATGTTTGTGTTGGTGATCAGAGAGTAAACGGCAAGAACATCTGCAGCGGTGATTCTGGTGGTGGCCTCGTTTGT---CAGCGGGCCGATGGTAGCCCAGTTGTTGCTGGTGTCGCATCGTACGTTTTCGACTGCAATGACGGTTTT---GGTGTCTACGCCAATACTGAGAACTTCCTCCAATTTATTAAGGATTACATGAGTGTTTGGAAC
>GAGI01000022.1_Abdopus_aculeatus
---------ATGTTTCCATTTGTTTCTTCGTTTTTAACATTGGTATCTGTTTTTGCA------GCA---------------CCACCA---------------AGAACTCAGATAGTAGAGGGAGACCCAGCGTTGTTCTGTGAGATGCCATCACTTGTGTTCCTGAAAATCTACAGAACTTTTTTGATGGGTTATAGA---ATGTGTGGTGGAACGCTAATCAGTCCGTCTTACGTAGTCACAGCTGCTCATTGTCTA------GAAGGCCTCATCGATTACATAGAGGTAAATGTTGGATCACTGAATAAACATGAAACTGTACAAAATGTTACATCAACAATTAATTTTCGA---CATGAAAATTATACA---AGATCAAAATATTTAATTGAAAATGATATTGGCCTTTTAAAACTTGAAAAGCCTGTGAAGAATGTAGAGTGTGTTTCACAAATGGACATGGCTGCCAAAGATGACGTCTTTGACAATAAAACCTGTATCATTGCTGGATGGGGAAGACTTGGCCTCAAAGAATCTCACTCTGATGTCCTTCAGAAAGCTTTCGTTCCTGTTGTTCCAATTGATGAATGTAGAAACAAA---TCGTCACTGGCTATTTCAGATGGGTTTATTTGTGCTGGAGACTATATTCCGGGTGGAGCCAGTATATGCAAAGGAGATTCCGGCGGTCCTTTGATTTGT------CCCCATGGAAACAATATGGTCCTTGCGGGAGTGATCTCATATGGCCTGGACTGCAGCAGAGAGGCC---AGTCTCTTCACTAGTATTGCTTACTATAGAGACTGGATTGATAATATTATGAATGAG------
>GAGP01000005.1_Sepia_pharaonis
---------ATGCTGTCTGCCATTTGCTGTCTTTTAGTCTTGCCTCTGGCATGGGCCAGTTTTGGT---------------GTCCCC------------AACAAGCAGCAGATCGTGAGCGGGGAAAATGCTGTCCATTGCGAATTTCCTCATATGGTCTTCATCGATGTCGTGCTGAAGGACGGAGTGTCCTTT---------TGCGGCGCGACATTGATCAGCAAGAAACACGTACTGACCGCCGCCCACTGTCTC------GATGGCGACGTGATATCCATCAACGCTCATTTGGGATCTACCGTTAAAAAAGATACC---ACTACCGTTATTGCCGTTAGACAATGGGTTAAACACCGCGGATATGTTATCGGCAATTCA------ATTCTGAACGACATCGCCATGTTGGAACTTACCAAACCAGTGCAATTTGCCAGATGCATTAAGCCGATCGAACTTCCCAAGAAGGGTGAAGTTTTCTCAGGT---ACCTGCGTTGCCGCCGGATGGGGTCAAACAGGAAACGAGGGAATTTATCCTGTCAACATGAAAAGAGCCGACATTAAAATCATTCCAACAAGAAAATGCCAACAGAGA---GCCCAAGGAATTACCGCCCAGCAACACGTCTGTGTCGGTGATCAGAAGGTGAACGGCAAGAACATTTGCAGCGGTGATTCCGGTGGCGGCCTCGTTTGT---CAGCGGGCCGATGGTACCTCAGTTGTCGCTGGTGTCGCATCGTACGTTTTCGACTGCAACGATGGTTTT---GGTGTCTACGCCAATACCGAGAACTTCCTGCAATTTATTGATGATTACAGACGCGTTTGGAAG
>GAGN01000012.1_Sepioteuthis_australis
---------------------------------------------------------------------------------------------------------CGCCACATTGTTTCCGGAACCCACGCAAAAGACTGCGAATTCCCACATATCGCTTTCGTT---CTTATTAACAAGGATAAAGGTACCTTC------GCCTGTGGCGGATCCCTCATTGACAGCACCCATGTTGTCACTGCTGCTCATTGTGTG------GATTCTGGAGTCTTGGGAGTTGATGTCTTCTTCGGTTCTTTGCACAAGCAGCAAATG---CCACATCGAATCTCTGTCTCCTCTTTCATCAGACACGGTTCCTACGATGGAGACAACTCTGTCACAGTCCTCAATGATGTCGCAGTCCTGACTCTGTCAAAACCTATAAAATTCACTAACTGTCTTTCCCCAATTGAATTAGCCAAACCTGGTGACACTTTTGTTGGA---GATTGCCATATTGCTGGTTGGGGAAAAACTGGAGGTAATCAAGGAACATCTGTGAAACTTCTTCGCGCTTCTGTTCCTGTTCTCACTAAAAGACAATGTTCCCGA------TTCGCTGGTGGACTTCAAGATCAGCATATTTGCGCGGGAGAATTGACCCATAATGGTAAAACTACCTGCCAGGGTGATTCTGGTGGCCCTCTTATGTGCTACCGTGCCAGCGACCGTAAACTCGTCTTGGCTGGTGTTGTCTCCTACGGATGGACATGCACCGAGGGACTT---TCAGTCTTTGCCAGAGCTTCTTACTTCAGAGATTGGATTCACAGAAGCAGTTCA---------
>GAGK01000006.1_Loliolus_noctiluca
---------ATGATGTTATTTCACCTTTTCTTGTTAATTCTTCCGGGATTTTCGTCCACTAAAACCGTCCAGCGA------CCCCCA---------------TCCAAACAACTTGCGAGTGGAAGCGATGCCGGGCCATGTGAATTTCCTCACATGGTCTACTTGGACTTGCATTTTTCACCCGGTAGATCTTTT---------TGCGGAGGATCCATCCTTGATAAAAACTACATCTTGACAAGTGCCCGCTGCCTG------AATGGTGACTTAAACGATATTACTGTTCACATTGGGTCAATCAAGAAAAAC---TCAGGAACTCAAGTGATCAAAGGAAAGGAATGGTTTCTTCACCCGGACTTTCAA---CTCACATCTAAAAAAATTGTAAATGACATTGCCTTGGTCAAATTGGAAAAAGAAATAGTATTCGATGTATGTGTGCAAGCCATCAGCCTACCAACGAAAGGACAACAGTTATCCGAC---AAATGCTATATAACAGGATGGGGATTCCTTACCGATGATCTACAACCTACCAGAAGCCTCAAAAAAGCTGTCGTTGGTGTCATCTCAACACAAAAGTGCCAGAAACAA---TTCCCTGGTATTTTTCCTGACCAGCATATCTGTATTGGTGATCAAACCTACATGGGACCCAGCTCCTGTCTTGGTGATTCTGGAGGACCTTTGACCTGTACTAATCCTGCAGACAATAAAAGTGTCGTGGCTGGGGTGGCCTCCTATAGTTACTCGTGTAATCAAGGATTT---TCTGTCTTTACTAATACAGAAAACTTTGTTGACTGGGTGAAAACTAAGATGCAACAA------
>GAGN01000010.1_Sepioteuthis_australis
---------ATGTTGCTATTTCCATTTTTATTGTTAATTCTTCCGGAAATTTCATCAACTAAATATATCCAACAT------CATCCA---------------ACCAAACAAATTGTGGGTGGAAACACAGTCAAGTCATGTGAATTTCCTCATATGGTCTACCTAAACTTGAAATTTTCATCTGGTAGAGCGTTC---------TGTGGAGGATCCATTGTTAATAAAAACTACATATTGACGACTGCACGCTGCCTG------GATGGAGACTTAGTCGATGTTACTGTTTACATCGGGTCAATCAGGAAAAAC---AGAGGAAAGCAAAGAATCAAAGGAACGAAATGGTTTCTTCACCCAGACTTTGAA---ATCACATCAAAAAAAATTGTAAATGATATTGCCTTGGTGAAACTGGAAAAAGAAATAGAATTTGATGAATGCGTTCATGCCATCAGCCTACCCACGAAAGGACAACAGGTATCCGAC---AATTGCTATATAACAGGATGGGGTTTTCTTAGTGATGAACTAGGATTTTCCAGATTCTTAAAGAAAGCGCCTGTCAAGTTCATACCAATACAAAAGTGCCAGAAACAG---TTTCCTGGTATCTATCCTGACCAGCATATCTGTATTGGTGATCAAACCCACATGGGAGCGAGTAGCTGTCTCGGTGATTCTGGAGGACCTTTGACCTGTACCAGTCTTTCAGACAATAAAACTGTTGTGACTGGGGTGGCATCGTATAGTTACTCGTGCAATCAAGGATTT---TCTGTCTTTACTAATACAGAAACCTTTGTCGATTGGTTGAAAGCCAAGATGCAA---------
>GAGN01000011.1_Euprymna_scolopes
---------ATGAAGTTGATGCTCCTCCTGGCATTTAGTGTGGCTATTCAGCTTTGTGAAGTTGAT------------------------------------GGCCGCCATATTGTTAATGGAAACCAAGCGAAAGACTGTGAAATCCCATCAATCGTGTTCGTG---TACACAACAAAGAAATCCGGCAACTTT------GCCTGTGCAGGCGTGATTGTTGATAAGAAACATGTCATCACAGCTGCACATTGTGTG------TCGTCCGGTGTTAGTGCAGTCCACGTTCTCTTTGGTTCCAACCATCTGCAAAAGATG---ACCAGGGCTCAACGAAATGTCAGTTACACAAGACATATGAGATATGAG---AAGACAACTACCACGGTCTATAATGATGTTGCAGTGCTAACATTGAAAGACCCGATACAATTCAATAAATGCATAAGTCCGATTCCCCTCGCAACTACCGAAGCTGATATGAGTAAT---AGATGTATAATTGCTGGCTGGGGACGAACAGGCCAGAATGATTCTTACTCCAAGTATCTGCTTCGAGCCAGGGTCCCTGTCATGGACAGTAAAGAATGCAAAAAA------CATGCCTCGGAACTACAACCACAGCACATCTGCGTCGGAGAAGCCATAAGCATGGGGACGACAACGTGCACAGGAGATTCTGGCGGCCCACTGATGTGTCGACGCAAATCTGATAACGTGTGGGTCCTCCGTGGTATAGTTTCCTATGGATGGACCTGCACTGAGGGCCTT---GCAGTTTTTGCGCGTATCTCCTACTTTAAGAAATGGTTAGATTCGCATTTACAAAATAAG---
>GAGI01000012.1_Abdopus_aculeatus
---------AAGGTAGAA------------------------------------------------------------------------------------GAACATCACATTGTTAACGGCACATTTGCTGATATTTGTGAACTCCCACACATCGTTTTCGTT---GCAATAAAGAAGGATGGCAAAGATTTC------GGTTGCAGTGGTTCTCTAATCGATTCCGAACATGTCCTCACTGCTGCTCACTGCGTG------ACTGGAAATGTAACCCACATCACAGTCATGTTCGGCGCAGCACACAAATATTACATG---TTATACAAATACATTGCCAAGTCCTATTTTGCTCACTCAGGGTACCAA---AAGAATGACATCACAGTCCTTAACGACATTGCTGTCATTGTCCTTGGCGAGAAAATTCCAAAGGAGTATTGTCTGGAACCAATTGAACTGGCTGAAGAAGGAGATGAATTTGAAGAG---AAATGCATAATAGCTGGTTGGGGTAAAACATCATGGGAGTCTTCACCAACAATATCGCTGTTAAAGGGCGAAGTACCCATAATACCGAAGAAAGAGTGCTCAACC------ATAGCTAACGGCCTACAGGAACAGCATATATGCGCTGGTAACCAGCTACGTAATGGAACTACAACTTGTAAGGGTGACTCGGGAGGTCCGCTGACTTGCCGCCGTAAAAGCGATAAGAAACTCGTTTTGGTTGGCGTTGTCTCATATGGCGATAAATGCGATAACGGAATG---TCGGTCTTTGCGAAAACCTCTTATTTCGCCGAATGGATCAAAGTTCACACAGAAAAGCAAGAA
>GAGI01000018.1_Abdopus_aculeatus
---------ATGTTA---ATTCTAAGTTTGTCATTAATTTTGCCGATATTTCAAGTGTTGGAGAGT---------------TCCAAG---------------ATAAACTATATAGTTGCAGGTCGGAAGGTGGCTGAGTGTGAACAGCCATACATTGTGAATTTGATGATTACAAAGACAGGCAATGAGAACTTC------AACTGTGCTGGGACGATCGTGGATAACAGCCACATCATCACAGCAGCTCATTGTGTC------TCCGGTGATGTGAAATATGCCTACATTCTGTATGGTTCCGTTTCAAAAATTAAGTTT---TCGTCTCTACTCCAAGTTTCCAATTACACTGTACACAAAATGTTCCAG---AAAACAGACGACAACATCTTGAACGACATTGCTCTCCTGACGCTCAGCACACCCCTGCAGTTCAATAAATGCCTACAACCTGTTCAGTTGGCCACAGCTTGTGAGAAATACCAGGGA---GACTGTCTCATCTCAGGATGGGGGAAAATAAGTATTTTTGGTGAAGAGCCAGATACTCTACAGACGGCAGAAGTACCATTGATGGACCAAAGCAAATGTGCA---------ACTTATTTGGCAATTAAGGAGCAGCAGTTATGTGTTGGGACAGGCAAAGTCAACAGTCAAGCTATTTGTCGGGGAGACTCTGGAGGTCCACTAGTTTGTACAAGTGCCAAAGACGGCAGCAAGGTTCTCGTGGGTATCGCATCTTTTGGCTGGACCTGTACTGAAGGGGTA---TCAGTCTTCACACGAGTCTCATATTTCAAGGACTGGATTAAAACCAACCTGAAATCTTGGAAT
>GAGI01000007.1_Abdopus_aculeatus
ATGTATAAGTCTTTTGGTTTGATTATTCTTGCAGTGGTGGCCTGCATCTATGCAGGACCCATTAAC---------------AATGTA---------------AATGAACATATTGTGGATGGAACCGAGAGTCGACACTGTGAGTTTCCTCATATGGTGTTCATCAGTATATCCCTGGTTGATGGAGAATCATTC---------TGTGGTGCAACTTTGATTAGTAAAAAGCACGTCTTGACAGCAGCCCATTGTATA------GAGAAAAACGTGAAAGGAATTACTGCTCACTTTGGATCAACCAACAAGGGAAACGCA---ACAGTTAAGATTCCTGTAAGACAATGGGTGAAGCATCCAGATTACGTTAAAAGGCATACT------ATCGATAATGACATTGCTGTCTTAGAATTGAGGTCACCTGTCCCGACCGGTCGATGTATCCAACCTATAGATGTACCAAAGAAAGGAGATACTTTTAACAAG---CGATGTGTCACTGCTGGATGGGGAAAGACTGCAGAAAATGGAATTTATCCAAACCAGATGAGACGAACTAATATTGATATAATCGAAAATGATAAATGCCAACAATAT---TCTCCTGGCGCCACAGTTGAACAGCATATCTGTGTTGGCGACCTCTTACGAAATGGAAAAAATATTTGCAACGGAGATTCTGGTGGTGGCCTTATCTGCAGAAGGACCTCTGATAACAAATACGTCGTTGCTGGTGTTGCTTCTTACGGTTTCGATTGTGATGAAGGATTT---GGTGTCTTTACAAACACCGGCACTTACAGAGACTTCATTGATATCTACACTTCATTA------
>GAGI01000009.1_Abdopus_aculeatus
---ATGGAGCGAATAATCTTAGCCGTTCTTCTGACAGTGATTGCAAGTTGCTCAGCC------------------------AAGCCC---------------ACTGAGCATATAGTTGGTGGAAGTAATGCCTTCAATTGCGAATTTCCACATATGGTCTATATTGATATTAAATTGAGAGACAGAGATTCATTT---------TGTGGTGCTACTTTGTTATCAGATAAATGGATTTTAACAGCTGCTCATTGTGTT------GATGGTGATGTGGTTGGTGTTGACGCCCACATCGGAACAACAAACAAACGCAATGCT---TCACAAGTCATTAAGGTCAGACAATGGATCCCTCATCCTAAATACTCACTGACACATACC------GTTCTTTATGACGTTGCTGTTATGGAATTAGTAAAACCAGCACGTTTAGGAAAATGTGTTTCTGCACTCGCTCTCCCTAACAAAGGCGACACCTACCATGGT---ACATGTACAGCCGCTGGATGGGGTCAGACAGGAAATAATGGAATTTTCCCAGATAAATTACAGAGAACTAGGATTGACATAATCCCAACAAGTGAATGCCAGAAACAG---GCAGCTGGTATTACTGCTGAACAACATATCTGTGTTGGCGATAATAAACATAAAGGCAAAAACGTCTGCGGTGGAGATTCTGGTGGTGGTCTCGTCTGCCGAAGGAAATCCGATAATGCCTACGTCGTTGCTGGTATTGCTTCCTATGTATTTGACTGCGATAAAGGATTT---GGAGTCTATGCCAATACGGCCAATTTCCTTGATTATATCAAGGGATACATGAGCTTG------
>GAGI01000021.1_Abdopus_aculeatus
---ATGGAGCGAATAATCTTAGCCGTTCTTCTGACAGTGATTGCAAGTTGCTCAGCC------------------------AGGCCC---------------AATGAGCACATCGTTGGTGGAATTAATGCGCGGCAATGCGAGTTTCCACACATGGTCTTTGTTGATATTAAAACGAAAGATAGCGGTTCATTA---------TGTGGCGGTACTTTAATATCAGATAAATGGGTCTTAACAGCTGCTCATTGCGTG------AAAGGCGATGTGGTTAAAGTTGAAGCCAACTTTGGATCATCGCTCAAATATAATGCT---TCAAAAGTCATTAAAGTCAGACAATGGATTCCCCATCCTAAATATAGAAAGACAAATACA------CTTATCAATGATGTTGCAGTTTTGGAACTGGCAGAAAGAGTACCCTTCACTAATTGCATTGCTCCGCTGGCTCTCCCTAATAAAGGCGATACCTTTGATGGT---ACTTGTCTCGCAGTTGGATGGGGTTTAACTGGAAACAATGGAATTTTACCAGATCAACTCCAGAAAGCTAGGATTAAAGTAATCCCAACAAGCGAATGCCAAAAACAT---GCACCTGGTATTTTTGCTGAGCAACATATTTGTGTTGGGGATAAGAAACATATGGGCAAAAACGTTTGCGGTGGAGATTCTGGCGGTGGTCTCGTCTGCCGAAGGAAATCCGATAATGCCTACGTCGTTGCTGGTATTGCTTCTTACGTTCTTGACTGTGATAAAGGATTT---GGAGTCTATGCCAATACTGCCAATTTCCTTGACTATATCAAGGGATACATGAATTCG------
>GAGI01000017.1_Abdopus_aculeatus
---ATGGAACGAATAATCATAGTCGCCCTCCTGACTGTCTTCGTTTGCTGCTCGGCC------------------------AAGCCC---------------GAGGAGCACATTGTTAGTGGAAGTGATGCTGGACAATGTGAGTTCCCACACATGGTTTACATGAGAATTAAAATGAGAGGAAGTGAAACATTT---------TGTGGTGCAACTTTGTTGTCTCCTAAATGGATCTTGACTGCTGCCCATTGTCTT------GATGGTGATGTGATTGGTATTGATGCCTACCTTGGAACAACAAACAAAAAGAATGCT---TCTGTTATCATTCCAGCCAGACAATGGATTCCTCATCGCGATTACGTCCTTACACACACC------CTTCTCCAAGATGTTGCAGTTGTGGAATTAACTAAACCAGCACCAATCAGTAGATGTATTTCTCCACTTGCTCTCCCCAACAAAGGGGATACTTATGGAAGC---ATCTGTACTGCCGTTGGATGGGGTCAAACTGGAACTAATGGAATTTTCCCAGACAAGCTTCAAAAAGCTAGAATTAAAATAATCCCAACAAGTGAATGCCAGAAACAA---GCACAAGGTATTACTGCTGAACAGCATATCTGCGTTGGAGATAATAACTTCAAGGGCAAAAACGTCTGCGGTGGAGATTCTGGTGGTGGTCTCGTCTGCCGAAGGAAATCTGACAATGCCTACGTCGTTGCTGGTATTGCTTCCTATGTATTTGATTGCGACAAAGGATTC---GGAGTCTTTGCCAACACTGCCAATTTCCTTGACTATATCAAGGGATACATGAGTTTG------
>GAGI01000010.1_Abdopus_aculeatus
------------ATGAGCTTGTTTTGTATAACCATTCTGGTATGCCTCGTCGCCCCATTTTATGGAGCACCAGCAACTGAAGGACCCGTTTTAAACAAGGTAGAAGAACATATCGTCAATGGAATTGATGCAAAATACTGCGAATTTCCTCATGTGGCTTTCCTGAGGATTGCTGCCAAACCTAAGGACTACTTT---------TGTGGTGCCACCCTCATCAGTGATAAATATCTACTGACAGCTGCTCATTGTCTG------GAAAAACAAATTTCATCTATAGAGGCTCATTTTGGTTCCACCAATAAAATGAACGCT---ACAGTTATCGTGGGAGTCGCGAGTTGGCTTATTCACCCCAAGTATACC---AAAACCCCA---GGTCTCCGTAACGACATCGCCATATTGACTCTGGAGAAGCCGGTGCCAAAGTCGAAATGTGTTCAACCCATAGAAATTGCAAAGAAATCAGATGAATTCTTAAGC---CGTTGTATGGCTGTCGGATGGGGAAAGACAGGAGAAAATGGTCATTATCCAACACAGCTGCAGAAAGCAAGCATGCATAGAATGGTACATGGTCAGTGCAAAAAA------TTCTCACGTGCTCTACCCGACATGCATCTGTGCATGGGAGATCTTACACCCCATGGAGAGAACATCTGCAACGGTGACTCAGGAAGCGGTCTGATGTGTAAACGGAAGCCGGACTTCAAATATGTCTTGACTGGAATTGCTTCCTTTGGTTACAATTGCGATCAAGGATTC---GGTGTTTTCGTCCGAGTGAAGCATTTTGAAGATTTCATCAGAAAACATACAAATATC------
>GAGO01000004.1_Octopus_kaurna
---------GAAGTC---------------------------------------------------------------------------------------GATGAGCATATCGTTAGTGGAGATGACGCTCAGCATTGTGAGTTCCCTCACATGGTTTATTTGAGAATTCTACTTAAAGATGGCGAAACATTC---------TGTGGTGCAACTTTAATATCTAAAAAATGGGTATTAAGTGCTGCTCATTGTGTT------AATGGTGACGTAACTGGTGTTGAGGCCCACCTTGGAACAACAAACAAAAGGAACGCT---ACTGTGGTCATTAAAGCCAGACAATGGATTCCTCATCCTGATTACAGTGAAACACATACA------ATTCTTCAGGACGTTGCAGTCCTGGAATTAAGTAGTGAAGCTCCTCTCAGTAGATGCATTTCTCCACTTTCACTCCCTAACAAAGGAGATACCTATCAGGGT---ACCTGTACAGCTGTTGGATGGGGTCAAACAGGAACTTCAGGAATTTTCCCAGACAAACTCCAGAAAACTAAGATTAATATAATCCCAACAAGTAAATGCCAAAGCCAA---GCATCTGGTGTTACTGCTAAACAACATATCTGTGTTGGGGATAATAAATTCAAGGGCAAAAACATCTGCGGTGGAGATTCTGGCGGTGGTCTTGTCTGCCGAAGGAAATCTGATAATAAATACGTCGTTGCTGGTATTGCTTCCTATGTTTTTGACTGTGATAAAGGATTT---GGCGTCTATGCCAACACTGCCAATTTCCTTGACTACATCAAGGCACATATGAAT---------
>GAGI01000011.1_Abdopus_aculeatus
---------ATGGAGAAGCTGTTTTGTATAACCATTCTGGTGTGCCTCGTCGCCCCATTTTATGGAACATCAGCAACTGAAGGACCCGTTTTAAACAAGGTAGAAGAACATATTGTCAACGGAATCGATGCCAGATACTGCGAATTTCCTCATGCGGCTTTCCTGAAGATTGCTGCCAAACCTAAGGACTACTTT---------TGTGGTGCCACCCTCATCAGTGATAAACATCTACTGACAGCTGCTCATTGTCTG------GAAAAACAAATTTCATCTATAGAAGCTCATTTTGGTTCCACCAATAAAATGAACGCC---ACAGTTATCGTGAGAGTCGCGAGTTGGCTTATTCACCCCAATTATACC---ACAACCCCA---CAACTCCGTAACGACATCGCCATATTGACTCTGGAGAAGCCGGTGCCAAAAGAGAAATGTGTTCAACCCATAGAAATTGCAAAGAAGACAGATGTCTTCTTAAGC---CTTTGTACCGTTGTCGGATGGGGAAAGACAGGAGAAAAGGGTCATTATCCAAAACAGCTGCAGAAAGCCATCATGTTTAGACTAGTCCATGGTCAATGCAGAAAA------TTCGCGCGTACCCTACCCGACATGCATCTGTGCATGGGAGATCTAACACCCCATGGAGAGAACATCTGCAACGGTGACTCAGGAAGCGGTCTGATGTGTAAACGAAGGCCGGACTTCAAATTTGTCTTGACTGGAATTGCTTCCTTTAATTACAATTGCGATGAAGGACTC---GGTGTATTCGTCCGAGTGAAGCATTTTGAAGATTTCATCAGAAAACATACAAATATC------
