# Supplementary material for: The Rise and Fall of an Evolutionary Innovation: Contrasting Strategies of Venom Evolution in Ancient and Young Animals
Source: PLoS Genet. 2015 Oct 22;11(10):e1005596. doi: 10.1371/journal.pgen.1005596 (PMC4619613; doi:10.1371/journal.pgen.1005596)
Supplement: S1 File — The alignments are provided as zipped Fasta files. (ZIP) [file pgen.1005596.s006.zip › Alignments/Cone Snails/Conus geographus/Con ikot.fas]

>ikot_2
ATGGCCATGAACATGTCGATGACGCTCAGCGTGTTTATAATGGGCGTCGTGGCAGCCACTGTCACCGGTTTCACTGACTTACAAGTACCAAACCTCAGTCGCATGGAACGGAACGAAAAAACGTGCTGCGTCAGGAGTATGTACGAATGTCTACAGCGTCATCCTGGCAATGAAAATAACATGGTTTCGAGTTGTTATCACGAAGCCGGCGACATATGTGGATCTTATAACATCGTGGGCTGTTGCTATGGATATCGAACATGCATTTTGAGACATGTGAACCCGATGCGTATTCATCGCGCCCATGATGTCTGCAAACACACGGATTGTTACAGCCCTTGCGAG
>ikot_10
ATGGCCATGAACATGTCGATGACGCTCAGCGTGTTTATAATGGGCGTCGTGGCAGCCACTGTCACCGGTTTCACTGACTTACAAGTACCAAACCTCAGTCGCATGGAACGGAACGAAAAAACGTGCTGCGTCAGGAGTATGTACGAATGTCTACAGCGTCATCCTGGCAATAGAAAA------------------------------------------------------------------------------------------------------------------------------------------------------------------------
>ikot_3
ATGGCCATGAGCATGTCGATGACGCTCAGCGTGTTTGTAATGGTCGTCATGGCAGCCACTGTCACTGGTTTCACTCACTTACAAGTACCAAACCTCAGTCGCATGGAACGGGACGAAAAAAAGTGCTGCGTCAGGAGTATGTACGAATGTCTACAGGATCATCGTGGCAACGAATATGACATGGCTACGGAATGTTATCAGAAAGCCGGCGACATATGTGGATCTTATAACATCGTGGGCTGTTGCCAAGGATATGAAATATGCATTTTGAAAAATGTACCCCACACGGGTCTTCAACGCGCCCATGATCTGTGCGAAAGCACGGATTGTTACAACCCTTGCCAG
>ikot_6
ATGGCCATGAACATGTCGGTGATGCTCAGCGCGTTTGTAATGGTCGTCGTGTCAGCCACTGTCACTGGTTTCACTCACTTACAAGAACCAGACCTCAGCCGCATGGAACGCAGCCCTAAAGAGTGTTGCGCCCAGACAACGGAGCTGTGTCTAAAGGAATTCCCTAACGAGGAACATATCTATACTTCCACATGTTATCAGAAAGCCAGCCACGCATGTGGACAATTTAACATCGTGGGCTGTTGCTATGGATACAGACAGTGCATGTTGCAAAATGTGCAAAACTTGGGTCTTAACTGGGCCAACCAACAGTGCAAAGAGTGGAATTGTTTGAACCCTTGCGAG
>ikot_7
ATGGCCATGAACATGTCGGTGATGCTCAGCGCGTTTGTAATGGTCGTCGTGTCAGCCACTGTCACTGGTTTCACTCACTTACAAGAACCAGACCTCAGCCGCATGGAACGCAGCCCTAAAGAGTGTTGCGCCCAGACAACGGAGCTGTGTCTAAAGGAATTCCCTAACGAGGAACATATCTATACTTCCACATGTTATCAGAGAGCCAGCCACGCATGTGGACAATTTAACATCGTGGGCTGTTGCTATGGATACAGACAGTGCATGTTGCAAAATGTGCAAAACTTGGGTCTTAACTGGGCCAACCAACAGTGCAAAGAGTGGAATTGTTTGAACCCTTGCGAG
>ikot_11
ATGGCCATGAGCATGTCGATGACGCTCAGCGTGTTTGTAATGGTTGTCATGGCAGCCACTGTCACTGGTTTCACTCAATTAAAAAAACCAGACCTCAGTCGCATGAAACGCGACAACAAAGCCTGTTGCACCAACGCCATTTACCAATGTCTGAAGCGGAATCCTGGACAAGAAAGTTATAACACTCCGCCATGTCATCATGCGGCCACCACCAGGTGTCCCAGGTTCTCA---------------------TATCGATGGCTGTTGCCC---------------------------------------------------------------------------
>ikot_1
ATGGCCATGAGCATGTCGATGACGCTCAGCGTGTTTGTAATGGTTGTCATGGCAGCCACTGTCACTGGTTTCACTCAATTAAAAAAACCAGACCTCAGTCGCATGAAACGCGACAACAAAGCCTGTTGCACCAACGCCATTTACCAATGTCTGAAGCGGAATCCTGGACAAGAAAGTTATAACACTCCGCCATGTCATCATGCGGCCACCACCAGGTGTCCAGGTTCTCATATCGATGGCTGTTGCCCTAAATATGCTATGTGCATGTCGGTAAATGCGCAAAATAAC---CTTGAGGCGGCCCATACCTCTTGCCTAAATAGGCCTTGTTTTGACCCTTGCGAG
>ikot_5
ATGGCCATGAGCATGTCGATGACGCTCAGCGTGTTTGTAATGGTTGTCATGGCAGCCACTGTCACTGGTTTCACTCAATTAAAAAAACCAGACCTCAGTCGCATGAAACGCGACAACAAAGCCTGTTGCACCAACGCCATTTACCAATGTCTGAAGCGGAATCCTGGACAAGAAAGTTATAACACTCCGCCATGTCATCATGCGGCCACCACCAGGTGTCCAGGTTCTCATATCGATGGCTGTTGCCCTAAATATGCTATGTGCATGTCGGTAAATGCGCAAAATACCTTGAGGCGGCCCATA---------------------------------CCTCTTGCC
>ikot_8
ATGGCCATGAGCATGTCGATGACGCTCAGCGTGTTTGTAATGGTTGTCATGGCAGCCACTGTCACTGGTTTCACTCAATTAAAAAAACCAGACCTCAGTCGCATGAAACGCGACAACAAAGCCTGTTGCACCAACGCCATTTACCAATGTCTGAAGCGGAATCCTGGACAAGAAAGTTATAACACTCCGCCATGTCATCATGCGGCCACCACCAGGTGTCCAGGTTCTCATATCGATGGCTGTTGCCCTAAATATGCTATGTGCATGTCGGTAAATGCGACAAAA------------------------------------------------------------
>ikot_9
ATGGCCATGAGCATGTCGATGACGCTCAGCGTGTTTGTAATGGTTGTCATGGCAGCCACTGTCACTGGTTTCACTCAATTAAAAAAACCAGACCTCAGTCGCATGAAACGCGACAACAAAGCCTGTTGCACCAACGCCATTTACCAATGTCTGAAGCGGAATCCTGGACAAGAAAGTTATAACACTCCGCCATGTCATCATGGG------------------------------------------------------------------------------------------------------------------------CCTTGTTTTGACCCTTGCGAG
>ikot_4
ATGGCCATGAGCATGTCGATGACGCTCAGCGTGTTTGTAATGGTCGTCATGGCAGCCACTGTCACTGGTTTCACTCAATTAAAAAAACCAGACCTCAGTCGCATGAAACGCAACAACAAAGTCTGTTGCACCAACGCAATTTACCAATGTCTGAAGCGGAATCCTGGACAAGAAAGTTATTACGCTCACCCATGTCAACAAGAAGCCGTCACCAGCTGTCCAGGTTCTGATATCGATGGCTGTTGCCCTGGATATACTATGTGCATGTCGACAAATGCGCAAAATAAC---GTTCACACGGCCCATACCTCTTGCCTAAATAGGCCTTGTTTTGGACCTTGCAAG
>ikot_12
ATGGCCATGAGCATGTCGATGACGCTCAGCGTGTTTGTAATGGTCGTCATGGCAGCCACTGTCACT---------CAATTAAAAAAAGCCGCCGTTTACTGTGGAACTTTTGAAAGTGGCACGGGCTGT------------------------------------------------------------------------------------------------------------------TGCTATGGATACATGAATTGCATGATGATCAATGCGGAACGGGATGGCCGTGAAAAGGCCCATGGCTATTGCCAACACAGAATTTGT---------------
