# Supplementary material for: The Rise and Fall of an Evolutionary Innovation: Contrasting Strategies of Venom Evolution in Ancient and Young Animals
Source: PLoS Genet. 2015 Oct 22;11(10):e1005596. doi: 10.1371/journal.pgen.1005596 (PMC4619613; doi:10.1371/journal.pgen.1005596)
Supplement: S1 File — The alignments are provided as zipped Fasta files. (ZIP) [file pgen.1005596.s006.zip › Alignments/Cone Snails/Conus geographus/Conantokin.fas]

>HIJWH8M02JZ00K_4_1 Conus geographus
ATGCACCTGTACACGTATCTGTATCTGCTGGTGCCCCTGGTGACCTTCCACCTAATCCTAGGCACGGGCA
CACTAGATCATGGAGGCGCACTGACTGAACGCCGTTCAGCTGACGCCACAGCGCTGAAAGCTGAGCCTGT
CCTCCTGCAGAAATCCGCTGCCCGCAGCACCGACGACAATGGCAAGGACAGGTTGACTCAGATGAAGAGG
ATTCTCAAACAGCGAGGAAACAAAGCCAGAGGCGAAGAAGAAGTTCAAGCGAGTCAGGAAGCGATCATAG
AAGCAAGTAATGGAAAAAGA

>HIJWH8M02JZY6C_5_1 Conus geographus
ATGCACCTGTACACGTATCTGTATCTGCTGGTGCCCCTGGTGACCTTCCACCTAATCCTAGGCACGGGCA
CACTAGATGATGGAGGCGCACTGACTGAACGCCGTTCAGCTGACGCCACAGCGCTGAAAGCTGAGCCTGT
CCTCCTGCAGAAATCCGCTGCCCGCAGCACCGACGACAATGGCAAGGACAGGTTGACTCAGATGAAGAGG
ATTCTCAAACAGCGAGGAAACAAAGCCAGAGGCGAAGAAGAAGTTCAAGCGAGTCAGGAAGCGATCATAG
AAGCAAGTAATGGAAAAAGA

>HIJWH8M02JWH4L_4_1 Conus geographus
ATGCACCTGTACACGTATCTGTATCTGCTGGTGCCCCTGGTGACCTTCCACCTAATCCTAGGCACGGGCA
CACTAGATCATGGAGGCGCACTGACTGAACGCCGTTCAGCTGACGCCACAGCGCTGAAAGCTGAGCCTGT
CCTCCTGCAGAAATCCGCTGCCCGCAGCACCGACGACAATGGCAAGGACAGGTTGACTCAGATGAAGAGG
ATTCTCAAACAGCGAGGAAACAAAGCCAGAGGCGAAGAAGAAGTTCAAAAGAGTCAGGAAGCGATCAATG
AAGCATCAAAGGGACAAGGA

>HIJWH8M02JZTPJ_3_1 Conus geographus
ATGCACCTGTACACGTATCTGTATCTGCTGGTGCCCCTGGTGACCTTCCACCTAATCCTAGGCACGGGCA
CACTAGATGATGGAGGCGCACTGACTGAACGCCGTTCAGCAGACGCCACAGCGCTGAAAGCTGAGCCTGT
CCTCCTGCAGAAATCCGCTGCCCGCAGCACCGACGACAATGGCAAGGACAGGTTGACTCAGATGAAGAGG
ATTCTCAAACAGCGAGGAAACAAAGCCAGAGGCGAAGAAGAACTTCAAGAGAATCAGGAATTGATCAGAA
GAAAAAAG------------

>HIJWH8M02JYV8Q_5_1 Conus geographus
ATGCACCTGTACACGTATCTGTATCTGCTGGTGCCCCTGGTGACCTTCCACCTAATCCTAGGCACGGGCA
CACTATATGATGGAGGCGCACTGACTGAACGCCGTTCAGCAGACGCCACAGCGCTGAAAGCTGAGCCTGT
CCTCCTGCAGAAATCCGCTGCCCGCAGCACCGACGACAATGGCAAGGACAGGTTGACTCAGATGAAGAGG
ATTCTCAAACAGCGAGGAAACAAAGCCAGAGGCGAAGAAGAACTTCAAGAGAATCAGGAATTGATCAGAG
AAAAAAGTAATGGAAAAAGA

>HIJWH8M02JQSU9_2_1 Conus geographus
ATGCACCTGTACACGTATCTGTATCTGCTGGTGCCCCTGGTGACCTTCCACCTAATCCTAGGCACGGGCA
CACTAGATGATGGAGGCGCACTGACTGAACGCCGTTCAGCAGACGCCACAGCGCTGAAAGCTGAGCCTGT
CCTCCTGCAGAAATCCGCTGCCCGCAGCACCGACGACAATGGCAAGGACAGGTTGACTCAGATGAAGAGG
ATTCTCAAACAGCGAGGAAACAAAGCCAGAGGCGAAGAAGAACTTCAAGAGAATCAGGAATTGATCAGAG
AAAAAGTAATAGGAAAAAGA

>HIJWH8M02JZL2R_3_1 Conus geographus
ATGCACCTGTACACGTATCTGTATCTGCTGGTGCCCCTGGTGACCTTCCACCTAATCCTAGGCACGGGCA
CACTAGATGATGGAGGCGCACTGACTGAACGCCGTTCAGCTGACGCCACAGCGCTGAAAGCTGAGCCTGT
CCTCCTGCAGAAATCCGCTGCCCGCAGCACCGACGACAATGGCAAGGACAGGTTGACTCAGATGAAGAGG
ATTCTCAAACAGCGAGGAAACAAGCCAGAGGCGAAGAAGAACTTCAAGAGA------------ATCAGGA
AT------------------

>HIJWH8M02JVRF5_5_1 Conus geographus
ATGCACCTGTACACGTATCTGTATCTGCTGGTGCCCCTGGTGACCTTCCACCTAATCCTAGGCACGGGCA
CACTAGATGATGGAGGCGCACTGACTGAACGCCGTTCAGCAGACGCCACAGCGCTGAAAGCTGAGCCTGT
CCTCCTGCAGAAATCCGCTGCCCGCAGCACCGACGACAATGGCAAGGACAGGTTGACTCAGATGAAGAGG
ATTCTCAAACAGCGAGGAAACAAAGCCAGAGGCGAAGAAGAACTTCAAGAGAATCAGGAATTGATCAGAG
AAAAAAAG------------

>HIJWH8M02JWHZU_5_1 Conus geographus
ATGCACCTGTACACGTATCTGTATCTGCTGGTGCCCCTGGTGACCTTCCACCTAATCCTAGGCACGGGCA
CACTAGATGATGGAGGCGCACTGACTGAACGCCGTTCAGCAGACGCCACAGCGCTGAAAGCTGAGCCTGT
CCTCCTGCAGAAATCCGCTGCCCGCAGCACCGACGACAATGGCAAGGACAGGTTGACTCAGATGAAGAGG
ATTCTCAAACAGCGAGGAAACAAAGCCAGAGGCGAAGAAGAACTTCAAGAGAATCAGGAATTGATCAGAA
GAAAAAGTAATGGAAAAAGA

>HIJWH8M02JUJHO_6_1 Conus geographus
ATGCACCTGTACACGTATCTGTATCTGCTGGTGCCCCTGGTGACCTTCCACCTAATCCTAGGCACGGGCA
CACTAGATGATGGAGGCGCACTGACTGAACGCCGTTCAGCTGACGCCACAGCGCTGAAAGCTGAGCCTGT
CCTCCTGCAGAAATCCGCTGCCCGCAGCACCGACGACAATGGCAAGGACAGGTTGACTCAGATGAAGAGG
ATTCTACAAACAAGGAAACAAAGCCAGAGGCGAAGAAGAACTTCAAGAGAATCAGGAATTGATCAGAAGA
AAAAG---------------

>HIJWH8M02IWKVZ_2_1 Conus geographus
ATGCACCTGTACACGTATCTGTATCTGCTGGTGCCCCTGGTGTCCTTCCACCTAATCCTAGGCACGGGCA
CACTAGATGATGGAGGCGCACTGACTGAACGCCGTTCAGCAGACGCCACAGCGCTGAAAGCTGAGCCTGT
CCTCCTGCAGAAATCCGCTGCCCGCAGCACCGACGACAATGGCAAGGACAGGTTGACTCAGATGAAGAGG
ATTCTCAAACAGCGAGGAAACAAAGCCAGAGGCGAAGAAGAACTTCAAGAGAATCAGGAATTGATCAGAG
AAAAAAGTAATGGAAAAAGA

>HIJWH8M02JN0T3_1_1 Conus geographus
ATGCACCTGTACACGTATCTGTATCTGCTGGTGCCCCTGGTGACCTTCCACCTAATCCTAGGCACGGGCA
CACTAGATCATGGAGGCGCACTGACTGAACGCCGTTCAGCTGACGCCACAGCGCTGAAAGCTGAGCCTGT
CCTCCTGCAGAAATCCGCTGCCCGCAGCACCGACGACAATGGCAAGGACAGGTTGACTCAGATGAAGAGG
ATTCTCAAACAGCGAGGAAACAAAGCCAGAGGCGAAGAAGAACTTCAAGAGAATCAGGAATTGATCAGAA
GAAAAAAG------------

>HIJWH8M02J2J5H_3_1 Conus geographus
ATGCACCTGTACACGTATCTGTATCTGCTGGTGCCCCTGGTGACCTTCCACCTAATCCTAGGCACGGGCA
CACTATATGATGGAGGCGCACTGACTGAACGCCGTTCAGCAGACGCCACAGCGCTGAAAGCTGAGCCTGT
CCTCCTGCAGAAATCCGCTGCCCGCAGCACCGACGACAATGGCAAGGACAGGTTGACTCAGATGAAGAGG
ATTCTCAAACAGCGAGGAAACAAAGCCAGAGGCGAAGAAGAACTTCAAGAGAATCAGGAATTGATCAGAA
GAAAAAAG------------

>HIJWH8M02JW2O3_2_1 Conus geographus
ATGCACCTGTACACGTATCTGTATCTGCTGGTGCCCCTGGTGACCTTCCACCTAATCCTAGGCACGGGCA
CACTAGATGATGGAGGCGCACTGACTGAACGCCGTTCAGCAGACGCCACAGCGCTGAAAGCTGAGCCTGT
CCTCCTGCAGAAATCCGCTGCCCGCAGCACCGACGACAATGGCAAGGACAGGTTGACTCAGATGAAGAGG
ATTCTCAAACAGCGAGGAAACAAAGCCAGAGGCGAAGAAGAACTTCAAGAGAATCAGGAATTGATCAAGA
GAAAAAAG------------

>HIJWH8M02JUPBO_2_1 Conus geographus
ATGCACCTGTACACGTATCTGTATCTGCTGGTGCCCCTGGTGACCTTCCACCTAATCCTAGGCACGGGCA
CACTAGATGATGGAGGCGCACTGACTGAACGCCGTTCAGCAGACGCCACAGCGCTGAAAGCTGAGCCTGT
CCTCCTGCAGAAATCCGCTGCCCGCAGCACCGACGACAATGGCAAGGACAGGTTGACTCAGATGAAGAGG
ATTCTCAAACAGCGAGGAAACAAAGCCAGAGGCGAAGAGAACTTCAAGAGA------------ATCAGGA
AT------------------

>HIJWH8M02JQHQY_3_1 Conus geographus
ATGCACCTGTACACGTATCTGTATCTGCTGGTGCCCCTGGTGACCTTCCACCTAATCCTAGGCACGGGCA
CACTAGATGATGGAGGCGCACTGACTGAACGCCGTTCAGCAGACGCCACAGCGCTGAAAGCTGAGCCTGT
CCTCCTGCAGAAATCCGCTGCCCGCAGCACCGACGACAATGGCAAGGACAGGTTGACTCAGATGAAGAGG
ATTCTCAAACAGCGAGGAACAAAGCCAGAGGCGAAGAAGAACTTCAAGAGA------------ATCAGGA
AT------------------

>HIJWH8M02JN798_1_1 Conus geographus
ATGCACCTGTACACGTATCTGTATCTGCTGGTGCCCCTGGTGACCTTCCACCTAATCCTAGGCACGGGCA
CACTAGATGATGGAGGCGCACTGACTGAACGCCGTTCAGCAGACGCCACAGCGCTGAAAGCTGAGCCTGT
CCTCCTGCAGAAATCCGCTGCCCGCAGCACCGACGACAATGGCAAGGACAGGTTGACTCAGATGAAGAGG
ATTCTCAAACAGCGAGGAAACAAAGCCAGAGGCGAAGAAGAACTTCAAGAGAATCAGGAATTGATCAGAG
AAAAAAGTATAGGAAAAAGA

>HIJWH8M02JYPH7_2_1 Conus geographus
ATGCACCTGTACACGTATCTGTATCTGCTGGTGCCCCTGGTGACCTTCCACCTAATCCTAGGCACGGGCA
CACTAGATGATGGAGGCGCACTGACTGAACGCCGTTCAGCTGACGCCACAGCGCTGAAAGCTGAGCCTGT
CCTCCTGCAGAAATCCGCTGCCCGCAGCACCGACGACAATGGCAAGGACAGGTTGACTCAGATGAAGAGG
ATTCTCAAACAGCGAGGAAACAAAGCCAGAGGCGAAGAAGAACTTCAAGAGAATCAGGAATTGATCAGAG
AAAAAAGTAAA---------

>HIJWH8M02JHGRC_3_1 Conus geographus
ATGCACCTGTACACGTATCTGTATCTGCTGGTGCCCCTGGTGACCTTCCACCTAATCCTAGGCACGGGCA
CACTAGATGATGGAGGCGCACTGACTGAACGCCGTTCAGCAGACGCCACAGCGCTGAAAGCTGAGCCTGT
CCTCCTGCAGAAATCCGCTGCCCGCAGCACCGACGACAATGGCAAGGACAGGTTGACTCAGATGAAGAGG
ATTCTACAAACAAAGGAAACAAAGCCAGAGGCGAAGAAGAACTTCAAGAGA------------ATCAGGA
AT------------------

>HIJWH8M02JQ65A_2_1 Conus geographus
ATGCACCTGTACACGTATCTGTATCTGCTGGTGCCCCTGGTGACCTTCCACCTAATCCTAGGCACGGGCA
CACTAGATCATGGAGGCGCACTGACTGAACGCCGTTCAGCTGACGCCACAGCGCTGAAAGCTGAGCCTGT
CCTCCTGCAGAAATCCGCTGCCCGCAGCACCGACGACAATGGCAAGGACAGGTTGACTCAGATGAAGAGG
ATTCTCAAACAGCGAGGAAACAAAGCCAGAGGCGAAGAAGAAGTTACAAAATCAGGAAGCGATCAA----
--------------------

>HIJWH8M02JH9RL_3_1 Conus geographus
ATGCACCTGTACACGTATCTGTATCTGCTGGTGCCCCTGGTGACCTTCCACCTAATCCTAGGCACGGGCA
CACTAGATGATGGAGGCGCACTGACTGAACGCCGTTCAGCTGACGCCACAGCGCTGAAAGCTGAGCCTGT
CCTCCTGCAGAAATCCGCTGCCCGCAGCACCGACGACAATGGCAAGGACAGGTTGACTCAGATGAAGAGG
ATTCTCAAACAGCGAGGAAACAAAGCCAGAGCGAAGAAGAACTTCAAGAGA------------ATCAGGA
AT------------------

>HIJWH8M02IRS71_1_1 Conus geographus
ATGCACCTGTACACGTATCTGTATCTGCTGGTGCCCCTGGTGACCTTCCACCTAATCCTAGGCACGGGCA
CACTAGATGATGGAGGCGCACTGACTGAACGCCGTTCAGCTGACGCCACAGCGCTGAAAGCTGAGCCTGT
CCTCCTGCAGAAATCCGCTGCCCGCAGCACCGACGACAATGGCAAGGACAGGTTGACTCAGATGAAGAGG
ATTCTCAAACAGCGAGGAAACAAAGCCAGAGGCGAAGAAGAACTTCAAGAGAATCAGGAATTGATCAGAG
GAAAAAGTAATGGAAAAAGA

>HIJWH8M02HY32M_2_1 Conus geographus
ATGCACCTGTACACGTATCTGTATCTGCTGGTGCCCCTGGTGACCTTCCACCTAATCCTAGGCACGGGCA
CACTAGATGATGGAGGCGCACTGACTGAACGCCGTTCAGCTGACGCCACAGCGCTGAAAGCTGAGCCTGT
CCTCCTGCAGAAATCCGCTGCCCGCAGCACCGACGACAATGGCAAGGACAGGTTGACTCAGATGAAGAGG
ATTCTCAAACAGAGGAAACAAAGCCAGAGGCGAAGAAGAACTTCAAGAGAATCAGGAATTGATCAGAAGA
AAAAAGTAATAGGAAAAAGA

>HIJWH8M02IWI7P_5_1 Conus geographus
ATGCACCTGTACACGTATCTGTATCTGCTGGTGCCCCTGGTGACCTTCCACCTAATCCTAGGCACGGGCA
CACTAGATCATGGAGGCGCACTGACTGAACGCCGTTCAGCTGACGTCACAGCGCTGAAAGCTGAGCCTGT
CCTCCTGCAGAAATCCGCTGCCCGCAGCACCGACGACAATGGCAAGGACAGGTTGACTCAGATGAAGAGG
ATTCTCAAACAGCGAGGAAACAAAGCCAGAGGCGAAGAAGAAGTTCAAAAGAGTCAGGAAGCGATCAATG
AAGCATCAAAGGGACAAGGA

>HIJWH8M02JT0TA_2_1 Conus geographus
ATGCACCTGTACACGTATCTGTATCTGCTGGTGCCCCTGGTGACCTTCCACCTAATCCTAGGCACGGGCA
CACTATATGATGGAGGCGCACTGACTGAACGCCGTTCAGCAGACGCCACAGCGCTGAAAGCTGAGCCTGT
CCTCCTGCAGAAATCCGCTGCCCGCAGCACCGACGACAATGGCAAGGACAGGTTGACTCAGATGAAGAGG
ATTCTCAAACAGCGAGGAAACAAAGCCAGAGGCGAAGAAGAACTTCAAGAGAATCAGGAATTGATCAGAG
AAAAAGTAATAGGAAAAAGA

>HIJWH8M02JOZ5U_2_1 Conus geographus
ATGCACCTGTACACGTATCTGTATCTGCTGGTGCCCCTGGTGACCTTCCACCTAATCCTAGGCACGGGCA
CACTAGATGATGGAGGCGCACTGACTGAACGCCGTTCAGCTGACGCCACAGCGCTGAAAGCTGAGCCTGT
CCTCCTGCAGAAATCCGCTGCCCGCAGCACCGACGACAATGGCAAGGACAGGTTGACTCAGATGAAGAGG
ATTCTCAAACAGCGAGGAAACAAAGCCAGAGGCGAAGAAGACTTCAAGAGA------------ATCAGGA
AT------------------

>HIJWH8M02JPBU0_3_1 Conus geographus
ATGCACCTGTACACGTATCTGTATCTGCTGGTGCCCCTGGTGACCTTCCACCTAATCCTAGGCACGGGCA
CACTAGATGATGGAGGCGCACTGACTGAACGCCGTTCAGCAGACGCCACAGCGCTGAAAGCTGAGCCTGT
CCTCCTGCAGAAATCCGCTGCCCGCAGCACCGACGACAATGGCAAGGACAGGTTGACTCAGATGAAGAGG
ATTCTCAAACAGCGAGGAAACAAAGCCAGAGGCGAAGAAGAACTCAAGAGA------------ATCAGGA
AT------------------

>HIJWH8M01EX5AU_3_1 Conus geographus
ATGCACCTGTACACGTATCTGTATCTGCTGGTGCCCCTGGTGACCTTCCACCTAATCCTAGGCACGGGCA
CACTAGATGATGGAGGCGCACTGACTGAACGCCGTTCAGCTGACGCCACAGCGCTGAAAGCTGAGCCTGT
CCTCCTGCAGAAATCCGCTGCCCGCAGCACCGACGACAATGGCAAGGACAGGTTGACTCAGATGAAGAGG
ATTCTCAAACAGCGAGGAAACAAAGCCAGAGGCGAAGAAGAACTTCAAGAGAATCAGGAATTGATCAAGA
AGAAAAAAGTAATAGGAAAA

>HIJWH8M02HOXYU_3_1 Conus geographus
ATGCACCTGTACACGTATCTGTATCTGCTGGTGCCCCTGGTGACCTTCCACCTAATCCTAGGCACGGGCA
CACTAGATGATGGAGGCGCACTGACTGAACGCCGTTCAGCTGACGCCACAGCGCTGAAAGCTGAGCCTGT
CCTCCTGCAGAAATCCGCTGCCCGCAGCACCGACGACAATGGCAAGGACAGGTTGACTCAGATGAAGAGG
ATTCTCAAACAGCGAGGAAACAAAGCCAGAGGCGAAGAAGAACTTCAAGAGAATCAGGAATTGATCAGAG
AAAAAGGTAATGGAAAAAGA

>HIJWH8M02JL4BI_5_1 Conus geographus
ATGCACCTGTACACGTATCTGTATCTGCTGGTGCCCCTGGTGACCTTCCACCTAATCCTAGGCACGGGCA
CACTAGATGATGGAGGCGCACTGACTGAACGCCGTTCAGCTGACGCCACAGCGCTGAAAGCTGAGCCTGT
CCTCCTGCAGAAATCCGCTGCCCGCAGCACCGACGACAATGGCAAGGACAGGTTGACTCAGATGAAGAGG
ATTCTCAAACAGCGAGGAAACAAAGCCAGAGGCGAAGAAGAAGTTCAAGCGAGTCAGGAAGCGATCATAG
AAGCAAGTAATAGGAAAAGA

>HIJWH8M02IRZ46_2_1 Conus geographus
ATGCACCTGTACACGTATCTGTATCTGCTGGTGCCCCTGGTGACCTTCCACCTAATCCTAGGCACGGGCA
CACTAGATGATGGAGGCGCACTGACTGAACGCCGTTCAGCTGACGCCACAGCGCTGAAAGCTGAGCCTGT
CCTCCTGCAGAAATCCGCTGCCCGCAGCACCGACGACAATGGCAAGGACAGGTTGACTCAGATGAAGAGG
ATTCTCAAACAGCGAGGAAACAAGCCAGAGGCGAAGAAGAAGTTCAAGCGA------------GTCAGGA
AGCGATCA------------

>HIJWH8M02H7N7W_2_1 Conus geographus
ATGCACCTGTACACGTATCTGTATCTGCTGGTGCCCCTGGTGACCTTCCACCTAATCCTAGGCACGGGCA
CACTAGATGATGGAGGCGCACTGACTGAACGCCGTTCAGCTGACGCCACAGCGCTGAAAGCTGAGCCTGT
CCTCCTGCAGAAATCCGCTGCCCGCAGCACCGACGACAATGGCAAGGACAGGTTGACTCAGATGAAGAGG
ATTCTCAAACAGAGGAAACAAAGCCAGAGGCGAAGAAGAACTTCAAGAGAATCAGGAATTGATCAGAGAA
AAAAG---------------

>HIJWH8M02ISVZM_6_1 Conus geographus
ATGCACCTGTACACGTATCTGTATCTGCTGGTGCCCCTGGTGACCTTCCACCTAATCCTAGGCACGGGCA
CACTAGATGATGGAGGCGCACTGACTGAACGCCGTTCAGCAGACGCCACAGCGCTGAAAGCTGAGCCTGT
CCTCCTGCAGAAATCCGCTGCCCGCAGCACCGACGACAATGGCAAGGACAGGTTGACTCAGATGAAGAGG
ATTCTACAAACAAGGAAACAAAGCCAGAGGCGAAGAAGAACTTCAAGAGAATCAGGAATTGATCAGAGA-
--AAAAGTAATGGAAAAAGA

>HIJWH8M02IXJV0_2_1 Conus geographus
ATGCACCTGTACACGTATCTGTATCTGCTGGTGCCCCTGGTGACCTTCCACCTAATCCTAGGCACGGGCA
CACTATATGATGGAGGCGCACTGACTGAACGCCGTTCAGCAGACGCCACAGCGCTGAAAGCTGAGCCTGT
CCTCCTGCAGAAATCCGCTGCCCGCAGCACCGACGACAATGGCAAGGACAGGTTGACTCAGATGAAGAGG
ATTCTCAAACAGCGAGGAAACAAGCCAGAGGCGAAGAAGAACTTCAAGAGA------------ATCAGGA
AT------------------

>HIJWH8M02IMO1R_5_1 Conus geographus
ATGCACCTGTACACGTATCTGTATCTGCTGGTGCCCCTGGTGACCTTCCACCTAATCCTAGGCACGGGCA
CACTAGATGATGGAGGCGCACTGACTGAACGCCGTTCAGCAGACGCCACAGCGCTGAAAGCTGACCCTGT
CCTCCTGCAGAAATCCGCTGCCCGCAGCACCGACGACAATGGCAAGGACAGGTTGACTCAGATGAAGAGG
ATTCTCAAACAGCGAGGAAACAAAGCCAGAGGCGAAGAAGAACTTCAAGAGAATCAGGAATTGATCAGAG
AAAAAAGTAATGGAAAAAGA

>HIJWH8M02JTUOA_1_1 Conus geographus
ATGCACCTGTACACGTATCTGTATCTGCTGGTGCCCCTGGTGACCTTCCACCTAATCCTAGGCACGGGCA
CACTAGATGATGGAGGCGCACTGACTGAACGCCGTTCAGCTGACGCCACAGCGCTGAAAGCTGAGCCTGT
CCTCCTGCAGAAATCCGCTGCCCGCAGCACCGACGACAATGGCAAGGACAGGTTGACTCAGATGAAGAGG
ATTCTCAAACAGCGAGGAAACAAAGCCAGAGGCGAAGAAGAACTTCAAGAGAATCAGGAT----------
--------------------

>HIJWH8M02JZZC9_2_1 Conus geographus
ATGCACCTGTACACGTATCTGTATCTGCTGGTGCCCCTGGTGACCTTCCACCTAATCCTAGGCACGGGCA
CACTAGATGATGGAGGCGCACTGACTGAACGCCGTTCAGCAGACGCCACAGCGCTGAAAGCTGAGCCTGT
CCTCCTGCAGAAATCCGCTGCCCGCAGCACCGACGACAATGGCAAGGACAGGTTGACTCAGATGAAGAGG
ATTCTCAAACAGCGAGGAAACAAAGCCAGAGGCGAAGAAGAACTTCAAGAGAATCAGGAA----------
--------------------

>HIJWH8M02JWYBC_2_1 Conus geographus
ATGCACCTGTACACGTATCTGTATCTGCTGGTGCCCCTGGTGACCTTCCACCTAATCCTAGGCACGGGCA
CACTAGATGATGGAGGCGCACTGACTGAACGCCGTTCAGCTGACGCCACAGCGCTGAAAGCTGAGCCTGT
CCTCCTGCAGAAATCCGCTGCCCGCAGCACCGACGACAATGGCAAGGACAGGTTGACTCAGATGAAGAGG
ATTCTCAAAACAAGGAAACAAAGCCAGAGGCGAAGAAGAACTTCAAGAGAATCAGGAATTGATCAGAGAA
AAAAG---------------

>HIJWH8M02IYO90_3_1 Conus geographus
ATGCACCTGTACACGTATCTGTATCTGCTGGTGCCCCTGGTGACCTTCCACCTAATCCTAGGCACGGGCA
CACTAGATCATGGAGGCGCACTGACTGAACGCCGTTCAGCTGACGCCACAGCGCTGAAAGCTGAGCCTGT
CCTCCTGCAGAAATCCGCTGCCCGCAGCACCGACGACAATGGCAAGGACAGGTTGACTCAGATGAAGAGG
ATTCTCAAACAGCGAGGAAACAAGCCAGAGGCGAAGAAGAAGTTCAAGCGA------------GTCAGGA
AGCGATCA------------

>HIJWH8M02FPBPC_5_1 Conus geographus
ATGCACCTGTACACGTATCTGTATCTGCTGGTGCCCCTGGTGACCTTCCACCTAATCCTAGGCACGGGCA
CACTATATGATGGAGGCGCACTGACTGAACGCCGTTCAGCAGACGCCACAGCGCTGAAAGCTGAGCCTGT
CCTCCTGCAGAAATCCGCTGCCCGCAGCACCGACGACAATGGCAAGGACAGGTTGACTCAGATGAAGAGG
ATTCTCAAACAGCGAGGAAACAAAGCCAGAGGCGAAGAAGAACTTCAAGAGAATCAGGAATTGATCAGAA
GAAAAAGTAATGGAAAAAGA

>HIJWH8M02JLQ01_5_1 Conus geographus
ATGCACCTGTACACGTATCTGTATCTGCTGGTGCCCCTGGTGGCCTTCCACCTAATCCTAGGCACGGGCA
CACTAGATGATGGAGGCGCACTGACTGAACGCCGTTCAGCAGACGCCACAGCGCTGAAAGCTGAGCCTGT
CCTCCTGCAGAAATCCGCTGCCCGCAGCACCGACGACAATGGCAAGGACAGGTTGACTCAGATGAAGAGG
ATTCTCAAACAGCGAGGAAACAAAGCCAGAGGCGAAGAAGAACTTCAAGAGAATCAGGAATTGATCAGAG
TAAAAAGTAATGGAAAAAGA

>HIJWH8M02G9XU3_5_1 Conus geographus
ATGCACCTGTACACGTATCTGTATCTGCTGGTGCCCCTGGTGACCTTCCACCTAATCCTAGGCACGGGCA
CACTAGATGATGGAGGCGCACTGACTGAATGCCGTTCAGCTGACGCCACAGCGCTGAAAGCTGAGCCTGT
CCTCCTGCAGAAATCCGCTGCCCGCAGCACCGACGACAATGGCAAGGACAGGTTGACTCAGATGAAGAGG
ATTCTCAAACAGCGAGGAAACAAAGCCAGAGGCGAAGAAGAACTTCAAGAGAATCAGGAATTGATCAGAG
AAAAAAGTAATGGAAAAAGA

>HIJWH8M02JJM5X_6_1 Conus geographus
ATGCACCTGTACACGTATCTGTATCTGCTGGTGCCCCTGGTGACCTTCCACCTAATCCTAGGCACGGGCA
CACTAGATGATGGAGGCGCACTGACTGAACGCCGTTCAGCTGACGCCACAGCGCTGAAAGCTGAGCCTGT
CCTCCTGGAGAAATCCGCTGCCCGCAGCACCGACGACAATGGCAAGGACAGGTTGACTCAGATGAAGAGG
ATTCTCAAACAGCGAGGAAACAAAGCCAGAGGCGAAGAAGAACTTCAAGAGAATCAGGAATTGATCAGAG
AAAAAAGTAATGGAAAAAGA

>HIJWH8M02JOWWR_5_1 Conus geographus
ATGCACCTGTACACGTATCTGTATCTGCTGGTGCCCCTGGTGACCTTCCACCTAATCCTAGGCACGGGCA
CACTAGATGATGGAGGCGCACTGACTGAACGCCGTTCAGCAGACGCCACAGCGCTGAAAGCTGAGCCTGT
CCTCCTGCAGAAAATCCGCTGCCCGCAGCACCGACGACAATGGCAAGGACAGGTTGACTCAGATGAAGAG
GATTCTCAAACAAGGAAACAAAGCCAGAGGCGAAGAAGAACTTCAAGAGAATCAGGAATTGATCAGAGAA
AAAAG---------------

>HIJWH8M02GX0E3_4_1 Conus geographus
ATGCACCTGTACACGTATCTGTATCTGCTGGTGCCCCTGGTGACCTTCCACCTAATCCTAGGCACGGGCA
CACTAGATGATGGAGGCGCACTGACTGAACGCCGTTCAGCTGACGCCACAGCGCTGAAAGCTGAGCCTGT
CCTCCTGCAGAAAATCCGCTGCCCGCAGCACCGACGACAATGGCAAGGACAGGTTGACTCAGATGAAGAG
GATTCTCAAACAAGGAAACAAAGCCAGAGGCGAAGAAGAACTTCAAGAGAATCAGGAATTGATCAGAGAA
AAAGT---AATGGAAAAAGA

>HIJWH8M02JPKQ0_2_1 Conus geographus
ATGCACCTGTACACGTATCTGTATCTGCTGGTTCCCCTGGTGACCTTCCACCTAATCCTAGGCACGGGCA
CACTAGATGATGGAGGCGCACTGACTGAACGCCGTTCAGCTGACGCCACAGCGCTGAAAGCTGAGCCTGT
CCTCCTGCAGAAATCCGCTGCCCGCAGCACCGACGACAATGGCAAGGACAGGTTGACTCAGATGAAGAGG
ATTCTCAAACAGCGAGGAAACAAAGCCAGAGGCGAAGAAGAACTTCAAGAGAATCAGGAATTGATCAGAG
AAAAAGTAAATGGAAAAAGA

>HIJWH8M02ITOJZ_2_1 Conus geographus
ATGCACCTGTACACGTATCTGTATCTGCTGGTGCCCCTGGTGACCTTCCACCTAATCCTAGGCACGGGCA
CACTAGATGATGGAGGCGCACTGACTGAACGCCGTTCAGCTGACGCCACAGCGCTGAAAGCTGAGCCTGT
CCTCCTGCAGAAATCCGCTGCCCGCAGCACCGACGACAATGGCAAGGACAGGTTGACTCAGATGAAGAGG
ATTCTCAAACAGCGAGGAAACAAAGCCAGAGGCGAAGAAGAACTTCAAGAGAATCAGGAATTGATCAGAA
GAAAAAAAGTAATAGGAAAA

>HIJWH8M02JQ5TT_1_1 Conus geographus
ATGCACCTGTACACGTATCTGTATCTGCTGGTGCCCCTGGTGACCTTCCACCTAATCCTAGGCACGGGCA
CACTAGATGATGGAGGCGCACTGACTGAACGCCGTTCAGCAGACGCCACAGCGCTGAAAGCTGAGCCTGT
CCTCCTGCAGAAATCCGCTGCCCGCAGCACCGACGACAATGGCAAGGACAGGTTGACTCAGATGAAGAGG
ATTCTCAAACAGCGAGGAAACAAAGCCAGAGGCGAAGAAGAACTTCAAGAGAATCAGGAATTGATCAGAA
GAAAAAGTAATAGGAAAAGA

>HIJWH8M02JW6I0_2_1 Conus geographus
ATGCACCTGTACACGTATCTGTATCTGCTGGTGCCCCTGGTGACCTTCCACCTAATCCTAGGCACGGGCA
CACTAGATGATGGAGGCGCACTGACTGAACGCCGTTCAGCTGACGCCACAGCGCTGAAAGCTGAGCCTGT
CCTCCTGCAGAAATCCGCTGCCCGCAGCACCGACGACAATGGCAAGGACAGGTTGACTCAGATGAAGAGG
ATTCTCAAACAGCGAGGAAACAAAGCCAGAGGCGAAGAAGAACTTACAAGATCAGGAATTGATCAGAAGA
AAAAG---------------

>HIJWH8M02JJ3ZQ_6_1 Conus geographus
ATGCACCTGTACACGTATCTGTATCTGCTGGTGCCCCTGGTGACCTTCCACCTAATCCTAGGCACGGGCA
CACTAGATCATGGAGGCGCACTGACTGAACGCCGTTCAGCTGACGCCACAGCGCTGAAAGCTGAGCCTGT
CCTCCTGCAGAAATCCGCTGCCCGCAGCACCGACGACAATGGCAAGGACAGGTTGACTCAGATGAAGAGG
ATTCTCAAACAGCGAGGAAACAAAGCCAGAGGCGAAGAAGAACTTCAAGAGAATCAGGAATTGATCAGAG
AAAAAAAG------------

>HIJWH8M02F4OO0_3_1 Conus geographus
ATGCACCTGTACACGTATCTGTATCTGCTGGTGCCCCTGGTGACCTTCCACCTAATCCTAGGCACGGGCA
CACTAGATCATGGAGGCGCACTGACTGAACGCCGTTCAGCTGACGCCACAGCGCTGAAAGCTGAGCCTGT
CCTCCTGCAGAAATCCGCTGCCCGCAGCACCGACGACAATGGCAAGGACAGGTTGACTCAGATGAAGAGG
ATTCTCAAACAGCGAGGAAACAAAGCCAGAGGCGAAGAAGAAGTTCAAGCGAGTCAGGAAGCGATCATAG
AAGCAAAG------------

>HIJWH8M02IYKWA_6_1 Conus geographus
ATGCACCTGTACACGTATCTGTATCTGCTGGTGCCCCTGGTGACCTTCCACCTAATCCTAGGCACGGGCA
CACTAGATCATGGAGGCGCACTGACTGAACGCCGTTCAGCTGACGCCACAGCGCTGAAAGCTGAGCCTGT
CCTCCTGCAGAAATCCGCTGCCCGCAGCACCGACGACAATGGCAAGGACAGGTTGACTCAGATGAAGAGG
ATTCTCAAACAGCGAGGAAACAAAGCCAGAGGCGAAGAAGAAGTTCAAGCGAGTCAGGAAGCGATCATAG
AAGCAAGTAATAGGAAAAGA

>HIJWH8M02H5RUX_2_1 Conus geographus
ATGCACCTGTACACGTATCTGTATCTGCTGGTGCCCCTGGTGACCTTCCACCTAATCCTAGGCACGGGCA
CACTAGATCATGGAGGCGCACTGACTGAACGCCGTTCAGCTGACGCCACAGCGCTGAAAGCTGAGCCTGT
CCTCCTGCAGAAATCCGCTGCCCGCAGCACCGACGACAATGGCAAGGACAGGTTGACTCAGATGAAGAGG
ATTCTCAAACAGCGAGGAAACAAAGCCAGAGGCGAAGAGAAGTTCAAGCGA------------GTCAGGA
AGCGATCA------------

>HIJWH8M02HH3YM_3_1 Conus geographus
ATGCACCTGTACACGTATCTGTATCTGCTGGTGCCCCTGGTGACCTTCCACCTAATCCTAGGCACGGGCA
CACTAGATCATGGAGGCGCACTGACTGAACGCCGTTCAGCTGACGCCACAGCGCTGAAAGCTGAGCCTGT
CCTCCTGCAGAAATCCGCTGCCCGCAGCACCGACGACAATGGCAAGGACAGGTTGACTCAGATGAAGAGG
ATTCTCAAAACAAGGAAACAAAGCCAGAGGCGAAGAAGAAGTTCAAGCGAGTCAGGAAGCGATCATAGAA
GCAAG---------------

>HIJWH8M01DANIJ_4_1 Conus geographus
ATGCACCTGTACACGTATCTGTATCTGCTGGTGCTCCTGGTGACCTTCCACCTAATCCTAGGCACGGGCA
CACTAGATCATGGAGGCGCACTGACTGAACGCCGTTCAGCTGACGCCACAGCGCTGAAAGCTGAGCCTGT
CCTCCTGCAGAAATCCGCTGCCCGCAGCACCGACGACAATGGCAAGGACAGGTTGACTCAGATGAAGAGG
ATTCTCAAACAGCGAGGAAACAAAGCCAGAGGCGAAGAAGAACTTCAAGAGAATCAGGAATTGATCAGAG
AAAAAAGTAATGGAAAAAGA

>HIJWH8M02J3VJZ_6_1 Conus geographus
ATGCACCTGTACACGTATCTGTATCTGCTGGTGCCCCTGGTGACCTTCCACCTAATCCTAGGCACGGGCA
CACTAGATGATGGAGGCGCACTGACTGAACGCCGTTCAGCAGACGCCACAGCGCTGAAAGCTGAGCCCTG
TCCTCCTGCAGAAATCCGCTGCCCGCAGCACCGACGACAATGGCAAGGACAGGTTGACTCAGATGAAGAG
GATTCTCAAACAAGGAAACAAAGCCAGAGGCGAAGAAGAACTTCAAGAGAATCAGGAATTGATCAGAGAA
AAAAG---------------

>HIJWH8M02JE1Y3_4_1 Conus geographus
ATGCACCTGTACACGTATCTGTATCTGCTGGTGCCCCTGGTGACCTTCCACCTAATCCTAGGCACGGGCA
CACTAGATGATGGAGGCGCACTGACTGAACGCCGTTCAGCAGACGCCACAGCGCTGAAAGCTGAGCCTGT
CCTCCTGCAGAAATCCGCTGCCCGCAAGCACCGACGACAATGGCAAGGACAGGTTGACTCAGATGAAGAG
GATTCTCAAACAAGGAAACAAAGCCAGAGGCGAAGAAGAACTTCAAGAGAATCAGGAATTGATCAGAGAA
AAAAG---------------

>HIJWH8M02GVNGD_4_1 Conus geographus
ATGCACCTGTACACGTATCTGTATCTGCTGGTGCCCCTGGTGACCTTCCACCTAATCCTAGGCACGGGCA
CACTAGATGATGGAGGCGCACTGACTGAACGCCGTTCAGCAGACGCCACAGCGCTGAAAGCTGAGCCTGT
CCTCCTGCAGAAATCCGCTGCCCGCAGCACCGACGACAATGGCAAGGACAGGTTGACTCAGATGAAGAGG
TTTCTCAAACAGCGAGGAAACAAAGCCAGAGGCGAAGAAGAACTTCAAGAGAATCAGGAATTGATCAGAG
AAAAAAGTAATGGAAAAAGA

>HIJWH8M02H2ZHK_3_1 Conus geographus
ATGCACCTGTACACGTATCTGTATCTGCTGGTGCCCCTGGTGACCTTCCACCTAATCCTAGGCACGGGCA
CACTAGATGATGGAGGCGCACTGACTGAACGCCGTTCAGCAGACGCCACAGCGCTGAAAGCTGAGCCTGT
CCTCCTGCAGAAATCCGCTGCCCGCAGCACCGACGACAATGGCAAGGACAGGTTGACTCAGATGAAGAGG
ATTCTCAAACAGCGAGGAAACAAAGCCAGAGGCGAAGAAGAACTTCAAGAGAAT----------------
--------------------

>HIJWH8M02J6W77_6_1 Conus geographus
ATGCACCTGTACACGTATCTGTATCTGCTGGTGCCCCTGGTGACCTTCCACCTAATCCTAGGCACGGGCA
CACTAGATGATGGAGGCGCACTGACTGAACGCCGTTCAGCTGACGCCACAGCGCTGAAAGCTGAGCCTGT
CCTCCTGCAGAAATCCGCTGCCCGCAGCACCGACGACAATGGCAAGGACAGGTTGACTCAGATGAAGAGG
ATTCTCAAACAGCGAGGAAACAAAGCCAGAGGCGAAGAAGAACTTCAAGAGAATCAGGAATTGATC----
--------------------

>HIJWH8M02JZ6JI_1_1 Conus geographus
ATGCACCTGTACACGTATCTGTATCTGCTGGTGCCCCTGGTGACCTTCCACCTAATCCTAGGCACGGGCA
CACTAGATGATGGAGGCGCACTGACTGAACGCCGTTCAGCAGACGCCACAGCGCTGAAAGCTGAGCCTGT
CCTCCTGCAGAAATCCGCTGCCCGCAGCACCGACGACAATGGCAAGGACAGGTTGACTCAGATGAAGAGG
ATTCTCAAACAGCGAGGAAACAAAGCCAGAGGCGAAGAAGAACTTCAAGAGAATCAGGAATTGAATCAGA
GAAAAAAG------------

>HIJWH8M02HZDVQ_6_1 Conus geographus
ATGCACCTGTACACGTATCTGTATCTGCTGGTGCCCCTGGTGACCTTCCACCTAATCCTAGGCACGGGCA
CACTAGATGATGGAGGCGCACTGACTGAACGCCGTTCAGCTGACGCCACAGCGCTGAAAGCTGAGCCTGT
CCTCCTGCAGAAATCCGCTGCCCGCAGCACCGACGACAATGGCAAGGACAGGTTGACTCAGATGAAGAGG
ATTCTCAAACAGCGAGGAAACAAAGCCAGAGGCGAAGAAGAACTTCAAGAGAATCAGAAATTGATCAGAG
AAAAAAGTAATGGAAAAAGA

>HIJWH8M02HOKSN_3_1 Conus geographus
ATGCACCTGTACACGTATCTGTATCTGCTGGTGCCCCTGGTGACCTTCCACCTAATCCTAGGCACGGGCA
CACTAGATGATGGAGGCGCACTGACTGAACGCCGTTCAGCAGACGCCACAGCGCTGAAAGCTGAGCCTGT
CCTCCTGCAGAAATCCGCTGCCCGCAGCACCGACGACAATGGCAAGGACAGGTTGACTCAGATGAAGAGG
ATTCTCAAACAGCGAGGAAACAAAGCCAGAGGCGAAGAAGAACTTACAAGATCAGGAATTGATCAGAAGA
AAAAAGTAATAGGAAAAAGA

>HIJWH8M02IHAMG_6_1 Conus geographus
ATGCACCTGTACACGTATCTGTATCTGCTGGTGCCCCTGGTGACCTTCCACCTAATCCTAGGCACGGGCA
CACTAGATGATGGAGGCGCACTGACTGAACGCCGTTCAGCAGACGCCACAGCGCTGAAAGCTGAGCCTGT
CCTCCTGCAGAAATCCGCTGCCCGCAGCACCGACGACAATGGCAAGGACAGGTTGACTCAGATGAAGAGG
ATTCTCAAACAGCGAGGAAACAAACCCAGAGGCGAAGAGGAACTTCAAGAGAATCAGGAATTGATCAGAG
AAAAAAGTAATGGAAAAAGA

>HIJWH8M02GVQ61_1_1 Conus geographus
ATGCACCTGTACACGTATCTGTATCTGCTGGTGCCCCTGGTGACCTTCCACCTAATCCTAGGCACGGGCA
CACTAGATGATGGAGGCGCACTGACTGAACGCCGTTCAGCAGACGCCACAGCGCTGAAAGCTGAGCCTGT
CCTCCTGCAGAAATCCGCTGCCCGCAGCACCGACGACAATGGCAAGGACAGGTTGACTCAGATGAAGAGG
ATTCTCAAACAGAGGAAACAAAGCCAGAGGCGAAAGAAGAACTTCAAGAGA------------ATCAGGA
AT------------------

>HIJWH8M02HAQ0W_3_1 Conus geographus
ATGCACCTGTACACGTATCTGTATCTGCTGGTGCCCCTGGTGACCTTCCACCTAATCCTAGGCACGGGCA
CACTAGATGATGGAGGCGCACTGACTGAACGCCGTTCAGCTGACGCCACAGCGCTGAAAGCTGAGCCTGT
CCTCCTGCAGAAATCCGCTGCCCGCAGCACCGACGACAATGGCAAGGACAGGTTGACTCAGATGAAGAGG
ATTCTCAAACAGAGGAAACAAAGCCAGAGGCGAAGAAGAAGTTCAAGCGAGTCAGGAAGCGATCATAGAA
GCAAG---------------

>HIJWH8M02IFQWF_2_1 Conus geographus
ATGCACCTGTACACGTATCTGTATCTGCTGGTGCCCCTGGTGACCTTCCACCTAATCCTAGGCACGGGCA
CACTAGATGATGGAGGCGCACTGACTGAACGCCGTTCAGCTGACGCCACAGCGCTGAAAGCTGAGCCTGT
CCTCCTGCAGAAATCCGCTGCCCGCAGCACCGACGACAATGGCAAGGACAGGTTGACTCAGATGAAGAGG
ATTCTCAAACAGAGGAAACAAAGCCAGAGGCGAAGAAGAACTTCAAGAGAATCAGGAATTGATCAGAAGA
AAAAG---------------

>HIJWH8M02IRQFU_3_1 Conus geographus
ATGCACCTGTACACGTATCTGTATCTGCTGGTGCCCCTGGTGACCTTCCACCTAATCCTAGGCACGGGCA
CACTAGATGATGGAGGCGCACTGACTGAACGCCGTTCAGCTGACGCCACAGCGCTGAAAGCTGAGCCTGT
CCTCCTGCAGAAATCCGCTGCCCGCAGCACCGACGACAATGGCAAGGACAGGTTGACTCAGATGAAGAGG
ATTCTCAAACAGAGGAAACAAAGCCAGAGGCGAAGAAGAACTTACAAGAGA------------ATCAGGA
AT------------------

>HIJWH8M02HLE0L_1_1 Conus geographus
ATGCACCTGTACACGTATCTGTATCTGCTGGTGCCCCTGGTGACCTTCCACCTAATCCTAGGCACGGGCA
CACTAGATGATGGAGGCGCACTGACTGAACGCCGTTCAGCTGACGCCACAGCGCTGAAAGCTGAGCCTGT
CCTCCTGCAGAAATCCGCTGCCCGCAGCACCGACGACAATGGCAAGGACAGGTTGACTCAGATGAAGAGG
ATTCTCAAACAGAGGAAACAAAGCCAGAGGCGAAGAAGAACTTCAAGAGAATCAGGAATTGATCAGAGAA
AAAAG---------------

>HIJWH8M02GSJGP_3_1 Conus geographus
ATGCACCTGTACACGTATCTGTATCTGCTGGTGCCCCTGGTGACCTTCCACCTAATCCTAGGCACGGGCA
CACTAGATGATGGAGGCGCACTGACTGAACGCCGTTCAGCAGACGCCACAGCGCTGAAAGCTGAGCCTGT
CCTCCTGCAGAAATCCGCTGCCCGCAGCACCGACGACAATGGCAAGGACAGGTTGACTCAGATGAAGAGG
ATTCTACAAACAAGGAAACAAAGCCAGAGGCGAAGAAGAACTTCAAGAGAATCAGGAATTGATCAGAAGA
AAAAAGTAATAGGAAAAAGA

>HIJWH8M02FTO4C_5_1 Conus geographus
ATGCACCTGTACACGTATCTGTATCTGCTGGTGCCCCTGGTGACCTTCCACCTAATCCTAGGCACGGGCA
CACTAGATGATGGAGGCGCACTGACTGAACGCCGTTCAGCAGACGCCACAGCGCTGAAAGCTGAGCCTGT
CCTCCTGCAGAAATCCGCTGCCCGCAGCACCGACGACAATGGGCAAGGACAGGTTGACTCAGATGAAGAG
GATTCTCAAACAAGGAAACAAAGCCAGAGGCGAAGAAGAACTTCAAGAGAATCAGGAATTGATCAGAGAA
AAAGT---AATGGAAAAAGA

>HIJWH8M02JSZZ4_4_1 Conus geographus
ATGCACCTGTACACGTATCTGTATCTGCTGGTGCCCCTGGTGACCTTCCACCTAATCCTAGGCACGGGCA
CACTAGATGATGGAGGCGCACTGACTGAACGCCGTTCAGCAGACGCCACAGCGCTGAAAGCTGAGCCTGT
CCTCCTGCAGAAATCCGCTCGCCCGCAGCACCGACGACAATGGCAAGGACAGGTTGACTCAGATGAAGAG
GATTCTACAAACGAGGAAACAAAGCCAGAGGCGAAGAAGAACTTCAAGAGA------------ATCAGGA
AT------------------

>HIJWH8M02IHW37_6_1 Conus geographus
ATGCACCTGTACACGTATCTGTATCTGCTGGTGCCCCTGGTGACCTTCCACCTAATCCTAGGCACGGGCA
CACTAGATGATGGAGGCGCACTGACTGAACGCCGTTCACCTGACGCCACAGCGCTGAAAGCTGAGCCTGT
CCTCCTGCAGAAATCCGCTGCCCGCAGCACCGACGACAATGGCAAGGACAGGTTGACTCAGATGAAGAGG
ATTCTCAAACAGCGAGGAAACAAAGCCAGAGGCGAAGAAGAACTTCAAGAGAATCAGGAATTGATCAGAG
AAAAAAGTAATGGAAAAAGA

>HIJWH8M02IRM9D_2_2 Conus geographus
ATGCACCTGTACACGTATCTGTATCTGCTGGTGCCCCTGGTGACCTTCCACCTAATCCTAGGCACGGGCA
CACTAGATCATGGAGGCGCACTGACTGAACGCCGTTCAGCTGACGCCACAGCGCTGAAAGCTGAGCCTGT
CCTCCTGCAGAAATCCGCTGCCCGCAGCACCGACGACAATGGCAAGGACAGGTTGACTCAGATGAAGAGG
ATTCTCAAACAGCGAGGAAACAAAGCCAGAGGCGAAGAAGAAGTCAAGCGA------------GTCAGGA
AGCGATCA------------

>HIJWH8M02J04CO_3_1 Conus geographus
ATGCACCTGTACACGTATCTGTATCTGCTGGTGCCCCTGGTGACCTTCCACCTAATCCTAGGCACGGGCA
CACTAGATCATGGAGGCGCACTGACTGAACGCCGTTCAGCTGACGCCACAGCGCTGAAAGCTGAGCCTGT
CCTCCTGCAGAAATCCGCTGCCCGCAGCACCGACGACAATGGCAAGGACAGGTTGACTCAGATGAAGAGG
ATTCTCAAACAGCGAGGAAACAAAGCCAGAGGCGAAGAAGAAGTTCAAAAGAGTACAGGAAGCGATCAA-
--------------------

>HIJWH8M02HJ2MK_2_1 Conus geographus
ATGCACCTGTACACGTATCTGTATCTGCTGGTGCCCCTGGTGACCTTCCACCTAATCCTAGGCACGGGCA
CACTAGATCATGGAGGCGCACTGACTGAACGCCGTTCAGCTGACGCCACAGCGCTGAAAGCTGAGCCTGT
CCTCCTGCAGAAATCCGCTGCCCGCAGCACCGACGACAATGGCAAGGACAGGTTGACTCAGATGAAGAGG
ATTCTCAAACAGCGAGGAAACAAGCCAGAGGCGAAGAAGAACTTCAAGAGA------------ATCAGGA
AT------------------

>HIJWH8M02FSV8H_6_1 Conus geographus
ATGCACCTGTACACGTATCTGTATCTGCTGGTGCCCCTGGTGACCTTCCACCTAATCCTAGGCACGGGCA
CACTAGATCATGGAGGCGCACTGACTGAACGCCGTTCAGCTGACGCCACAGCGCTGAAAGCTGAGCCTGT
CCTCCTGCAGAAATCCGCTGCCCGCAGCACCGACGACAATGGCAAGGACAGGTTGACTCAGATGAAGAGG
ATTCTCAAACAGCGAGGAACAAAGCCAGAGGCGAAGAAGAAGTTCAAGCGA------------GTCAGGA
AGCGATCA------------

>HIJWH8M01BM18Z_1_1 Conus geographus
ATGCACCTGTACACGTATCTGTATCTGCTGGTGCCCCTGGTGACCTTCCACCTAATCCTAGGCACGGGCA
CACTAGATCATGGAGGCGCACTGACTGAACGCCGTTCAGCTGACGCCACAGCGCTGAAAGCTGAGCCTGT
CCTCCTGCAGAAATCCGCTGCCCGCAGCACCGACGACAATGGCAAGGACAGGTTGACTCAGATGAAGAGG
ATTCTCAAACAGAGGAAACAAAGCCAGAGGCGAAGAAGAAGTTCAAGCGAGTCAGGAAGCGATCATAGAA
GCAAG---------------

>HIJWH8M02HBRBA_5_1 Conus geographus
ATGCACCTGTACACGTATCTGTATCTGCTGGTGCCCCTGGTGACCTTCCACCTAATCCTAGGCACGGGCA
CACTATATGATGGAGGCGCACTGACTGAACGCCGTTCAGCAGACGCCACAGCGCTGAAAGCTGAGCCTGT
CCTCCTGCAGAAATCCGCTGCCCGCAGCACCGACGACAATGGCAAGGACAGGTTGACTCAGATTGAAGAG
GATTCTCAAACAAGGAAACAAAGCCAGAGGCGAAGAAGAACTTCAAGAGAATCAGGAATTGATCAGAGAA
AAAAG---------------

>HIJWH8M01BKO42_6_1 Conus geographus
ATGCACCTGTACACGTATCTGTATCTGCTGGTGCCCCTGGTGACCTTCCACCTAATCCTAGGCACGGGCA
CACTATATGATGGAGGCGCACTGACTGAACGCCGTTCAGCAGACGCCACAGCGCTGAAAGCTGAGCCTGT
CCTCCTGCAGAAATCCGCTGCCCGCAGCACCGACGACAATGGCAAGGACAGGTTGACTCAGATGAAGAGG
ATTCTCAAACAGCGAGGAAACAAAGCCAGAGGCGAAGAAGAACTTCAAGAGAATCAGGAATTGATCAGAA
GAAAAAGTAATAGGAAAAGA

>HIJWH8M02JTQ9G_5_1 Conus geographus
ATGCACCTGTACACGTATCTGTATCTGCTGGTGCCCCTGGTGACCTTCCACCTAATCCTAGGCACGGGCA
CACTATATGATGGAGGCGCACTGACTGAACGCCGTTCAGCAGACGCCACAGCGCTGAAAGCTGAGCCTGT
CCTCCTGCAGAAATCCGCTGCCCGCAGCACCGACGACAATGGCAAGGACAGGTTGACTCAGATGAAGAGG
ATTCTCAAACAGCGAGGAAACAAAGCCAGAGGCGAAGAAGAACTTCAAGAGCGAGGAATTGATCAGAGAA
AAAAG---------------

>HIJWH8M02JKK6W_6_1 Conus geographus
ATGCACCTGTACACGTATCTGTATCTGCTGGTGCCCCTGGTGACCTTCCACCTAATCCTAGGCACGGGCA
CACTATATGATGGAGGCGCACTGACTGAACGCCGTTCAGCAGACGCCACAGCGCTGAAAGCTGAGCCTGT
CCTCCTGCAGAAATCCGCTGCCCGCAGCACCGACGACAATGGCAAGGACAGGTTGACTCAGATGAAGAGG
ATTCTCAAACAGCGAGGAAACAAAGCCAGAGGCGAAGAAGAACTTCAAGAGAATCGAGGAATTGATCAGA
GAAAAAGTAATGGAAAAAGA

>HIJWH8M02I78GB_6_1 Conus geographus
ATGCACCTGTACACGTATCTGTATCTGCTGGTGCCCCTGGTGACCTTCCACCTAATCCTAGGCACGGGCA
CACGAGATCATGGAGGCGCACTGACTGAACGCCGTTCAGCTGACGCCACAGCGCTGAAAGCTGAGCCTGT
CCTCCTGCAGAAATCCGCTGCCCGCAGCACCGACGACAATGGCAAGGACAGGTTGACTCAGATGAAGAGG
ATTCTCAAACAGCGAGGAAACAAAGCCAGAGGCGAAGAAGAAGTTCAAAAGAGTCAGGAAGCGATCAATG
AAGCATCAAAGGGACAAGGA

>HIJWH8M02HR5GC_3_1 Conus geographus
ATGCACCTGTACACGTATCTGTATCTGCTGGTGCCCTCGGTGACCTTCCACCTAATCCTAGGCACGGGCA
CACTAGATGATGGAGGCGCACTGACTGAACGCCGTTCAGCTGACGCCACAGCGCTGAAAGCTGAGCCTGT
CCTCCTGCAGAAATCCGCTGCCCGCAGCACCGACGACAATGGCAAGGACAGGTTGACTCAGATGAAGAGG
ATTCTCAAACAGCGAGGAAACAAAGCCAGAGGCGAAGAAGAACTTCAAGAGAATCAGGAATTGATCAGAG
AAAAAAGTAATGGAAAAAGA

>HIJWH8M02JX5IS_5_1 Conus geographus
ATGCACCTGTACACGTATCTGTATCCTCTGGTGCCCCTGGTGACCTTCCACCTAATCCTAGGCACGGGCA
CACTAGATGATGGAGGCGCACTGACTGAACGCCGTTCAGCAGACGCCACAGCGCTGAAAGCTGAGCCTGT
CCTCCTGCAGAAATCCGCTGCCCGCAGCACCGACGACAATGGCAAGGACAGGTTGACTCAGATGAAGAGG
ATTCTCAAACAGCGAGGAAACAAAGCCAGAGGCGAAGAAGAACTTCAAGAGAATCAGGAATTGATCAGAG
AAAAAAGTAATGGAAAAAGA

>HIJWH8M01EI9RD_3_1 Conus geographus
ATGCACCTGTACACGTATCTGTTTCTGCTGGTGCCCCTGGTGACCTTCCACCTAATCCTAGGCACGGGCA
CACTAGATGATGGAGGCGCACTGACTGAACGCCGTTCAGCAGACGCCACAGCGCTGAAAGCTGAGCCTGT
CCTCCTGCAGAAATCCGCTGCCCGCAGCACCGACGACAATGGCAAGGACAGGTTGACTCAGATGAAGAGG
ATTCTCAAACAGCGAGGAAACAAAGCCAGAGGCGAAGAAGAACTTCAAGAGAATCAGGAATTGATCAGAG
AAAAAAGTAATGGAAAAAGA

>HIJWH8M02G729P_6_1 Conus geographus
ATGCACCTGTACACGTATCTGCATCTGCTGGTGCCCCTGGTGACCTTCCACCTAATCCTAGGCACGGGCA
CACTAGATGATGGAGGCGCACTGACTGAACGCCGTTCAGCAGACGCCACAGCGCTGAAAGCTGAGCCTGT
CCTCCTGCAGAAATCCGCTGCCCGCAGCACCGACGACAATGGCAAGGACAGGTTGACTCAGATGAAGAGG
ATTCTCAAACAGCGAGGAAACAAAGCCAGAGGCGAAGAAGAACTTCAAGAGAATCAGGAATTGATCAGAG
AAAAAAGTAATGGAAAAAGA

>HIJWH8M02IGXAV_2_1 Conus geographus
ATGCACCTGTACACGTATCTGTATCTGCTGGTGCCCCTGGTGTCCTTCCACCTAATCCTAGGCACGGGCA
CACTAGATGATGGAGGCGCACTGACTGAACGCCGTTCAGCAGACGCCACAGCGCTGAAAGCTGAGCCTGT
CCTCCTGCAGAAATCCGCTGCCCGCAGCACCGACGACAATGGCAAGGACAGGTTGACTCAGATGAAGAGG
ATTCTCAAACAGCGAGGAAACAAAGCCAGAGGCGAAGAAGAACTTCAAGAGAATCAGGAATTGATCAGAA
GAAAAAAG------------

>HIJWH8M02GP176_2_1 Conus geographus
ATGCACCTGTACACGTATCTGTATCTGCTGGTGCCCCTGGTGACCTTCCACCTAATCCTAGACACGGGCA
CACTAGATCATGGAGGCGCACTGACTGAACGCCGTTCAGCTGACGCCACAGCGCTGAAAGCTGAGCCTGT
CCTCCTGCAGAAATCCGCTGCCCGCAGCACCGACGACAATGGCAAGGACAGGTTGACTCAGATGAAGAGG
ATTCTCAAACAGCGAGGAAACAAAGCCAGAGGCGAAGAAGAAGTTCAAAAGAGTCAGGAAGCGATCAATG
AAGCATCAAAGGGACAAGGA

>HIJWH8M02ILRS1_6_1 Conus geographus
ATGCACCTGTACACGTATCTGTATCTGCTGGTGCCCCTGGTGACCTTCCACCTAATCCTAGGCACGGGCG
CACTAGATGATGGAGGCGCACTGACTGAACGCCGTTCAGCTGACGCCACAGCGCTGAAAGCTGAGCCTGT
CCTCCTGCAGAAATCCGCTGCCCGCAGCACCGACGACAATGGCAAGGACAGGTTGACTCAGATGAAGAGG
ATTCTCAAACAGCGAGGAAACAAAGCCAGAGGCGAAGAAGAAGTTCAAGCGAGTCAGGAAGCGATCATAG
AAGCAAGTAATGGAAAAAGA

>HIJWH8M01D66I0_2_1 Conus geographus
ATGCACCTGTACACGTATCTGTATCTGCTGGTGCCCCTGGTGACCTTCCACCTAATCCTAGGCACGGGCA
CACTAGATGATGGAGGCGCACTGACTGAACGCCGTCCAGCTGACGCCACAGCGCTGAAAGCTGAGCCTGT
CCTCCTGCAGAAATCCGCTGCCCGCAGCACCGACGACAATGGCAAGGACAGGTTGACTCAGATGAAGAGG
ATTCTCAAACAGCGAGGAAACAAAGCCAGAGGCGAAGAAGAACTTCAAGAGAATCAGGAATTGATCAGAG
AAAAAAGTAATGGAAAAAGA

>HIJWH8M02GFTWE_5_1 Conus geographus
ATGCACCTGTACACGTATCTGTATCTGCTGGTGCCCCTGGTGACCTTCCACCTAATCCTAGGCACGGGCA
CACTAGATGATGGAGGCGCACTGACTGAACGCCGTTCAGCTGACGCCACAGCGCTGAAAGCTGAGCCTGT
CCTCCTGCAGAAATCCGCTGCCCCGCAGCACCGACGACAATGGCAAGGACAGGTTGACTCAGATGAAGAG
GATTCTCAAACAAGGAAACAAAGCCAGAGGCGAAGAAGAACTTCAAGAGAATCAGGAATTGATCAGAGAA
AAAAG---------------

>HIJWH8M01EIB0P_6_1 Conus geographus
ATGCACCTGTACACGTATCTGTATCTGCTGGTGCCCCTGGTGACCTTCCACCTAATCCTAGGCACGGGCA
CACTAGATGATGGAGGCGCACTGACTGAACGCCGTTCAGCTGACGCCACAGCGCTGAAAGCTGAGCCTGT
CCTCCTGCAGAAATCCGCTGCCCGCAGCTCCGACGACAATGGCAAGGACAGGTTGACTCAGATGAAGAGG
ATTCTCAAACAGCGAGGAAACAAAGCCAGAGGCGAAGAAGAAGTTCAAGCGAGTCAGGAAGCGATCATAG
AAGCAAGTAATGGAAAAAGA

>HIJWH8M02I2LYI_4_1 Conus geographus
ATGCACCTGTACACGTATCTGTATCTGCTGGTGCCCCTGGTGACCTTCCACCTAATCCTAGGCACGGGCA
CACTAGATGATGGAGGCGCACTGACTGAACGCCGTTCAGCTGACGCCACAGCGCTGAAAGCTGAGCCTGT
CCTCCTGCAGAAATCCGCTGCCCGCAGCACCGACGACAATGGCAAGGACAGGTTGATTCAGATGAAGAGG
ATTCTCAAACAGCGAGGAAACAAAGCCAGAGGCGAAGAAGAAGTTCAAGCGAGTCAGGAAGCGATCATAG
AAGCAAGTAATGGAAAAAGA

>HIJWH8M02HWIXJ_5_1 Conus geographus
ATGCACCTGTACACGTATCTGTATCTGCTGGTGCCCCTGGTGACCTTCCACCTAATCCTAGGCACGGGCA
CACTAGATGATGGAGGCGCACTGACTGAACGCCGTTCAGCTGACGCCACAGCGCTGAAAGCTGAGCCTGT
CCTCCTGCAGAAATCCGCTGCCCGCAGCACCGACGACAATGGCAAGGACAGGTTGACTCAGATGGAGAGG
ATTCTCAAACAGCGAGGAAACAAAGCCAGAGGCGAAGAAGAACTTCAAGAGAATCAGGAATTGATCAGAG
AAAAAAGTAATGGAAAAAGA

>HIJWH8M02JB0AJ_3_1 Conus geographus
ATGCACCTGTACACGTATCTGTATCTGCTGGTGCCCCTGGTGACCTTCCACCTAATCCTAGGCACGGGCA
CACTAGATGATGGAGGCGCACTGACTGAACGCCGTTCAGCTGACGCCACAGCGCTGAAAGCTGAGCCTGT
CCTCCTGCAGAAATCCGCTGCCCGCAGCACCGACGACAATGGCAAGGACAGGTTGACTCAGATGAAAGAG
GATTCTCAAACAAGGAAACAAAGCCAGAGGCGAAGAAGAACTTCAAGAGAATCAGGAATTGATCAGAGAA
AAAAG---------------

>HIJWH8M02JMAQX_1_1 Conus geographus
ATGCACCTGTACACGTATCTGTATCTGCTGGTGCCCCTGGTGACCTTCCACCTAATCCTAGGCACGGGCA
CACTAGATGATGGAGGCGCACTGACTGAACGCCGTTCAGCTGACGCCACAGCGCTGAAAGCTGAGCCTGT
CCTCCTGCAGAAATCCGCTGCCCGCAGCACCGACGACAATGGCAAGGACAGGTTGACTCAGATGAAGAGG
ATTCTCAAACAGCGAGGAAAACAACAGAGGCGAAGAAGAACTTCAAGAGAATCAGGAATTGATCAGAGAA
AAAAG---------------

>HIJWH8M01CMI5D_4_1 Conus geographus
ATGCACCTGTACACGTATCTGTATCTGCTGGTGCCCCTGGTGACCTTCCACCTAATCCTAGGCACGGGCA
CACTAGATGATGGAGGCGCACTGACTGAACGCCGTTCAGCTGACGCCACAGCGCTGAAAGCTGAGCCTGT
CCTCCTGCAGAAATCCGCTGCCCGCAGCACCGACGACAATGGCAAGGACAGGTTGACTCAGATGAAGAGG
ATTCTCAAACAGCGAGGAAACAAAGCCAGAGGCGAAGAAGAATTTCAAGAGAATCAGGAATTGATCAGAG
AAAAAAGTAATGGAAAAAGA

>HIJWH8M02JTZ3Y_6_1 Conus geographus
ATGCACCTGTACACGTATCTGTATCTGCTGGTGCCCCTGGTGACCTTCCACCTAATCCTAGGCACGGGCA
CACTAGATGATGGAGGCGCACTGACTGAACGCCGTTCAGCTGACGCCACAGCGCTGAAAGCTGAGCCTGT
CCTCCTGCAGAAATCCGCTGCCCGCAGCACCGACGACAATGGCAAGGACAGGTTGACTCAGATGAAGAGG
ATTCTCAAACAGCGAGGAAACAAAGCCAGAGGCGAAGAAGAACTTCAA----------------------
--------------------

>HIJWH8M02H2DZT_5_1 Conus geographus
ATGCACCTGTACACGTATCTGTATCTGCTGGTGCCCCTGGTGACCTTCCACCTAATCCTAGGCACGGGCA
CACTAGATGATGGAGGCGCACTGACTGAACGCCGTTCAGCAGACGCCACAGCGCTGAAAGCTGAGCCTGT
CCTCCTGCAGAAATCCGCTGCCCGCAGCACCGACGACAATGGCAAGGACAGGTTGACTCAGATGAAGAGG
ATTCTCAAACAGCGAGGAAACAAAGCCAGAGGCGAAGAAGAACTTCAAGAGAATCAGGAATTGATCAAGA
AAAAAAGTAATGGAAAAAGA

>HIJWH8M02GICRS_2_1 Conus geographus
ATGCACCTGTACACGTATCTGTATCTGCTGGTGCCCCTGGTGACCTTCCACCTAATCCTAGGCACGGGCA
CACTAGATGATGGAGGCGCACTGACTGAACGCCGTTCAGCAGACGCCACAGCGCTGAAAGCTGAGCCTGT
CCTCCTGCAGAAATCCGCTGCCCGCAGCACCGACGACAATGGCAAGGACAGGTTGACTCAGATGAAGAGG
ATTCTCAAACAGCGAGGAAACAAAGCCAGAGGCGAAGAAGAACTTCAAGAGAATCAGGAATTGATCAAGA
GAAAAAAAGTAATGGAAAAA

>HIJWH8M02J2G48_2_1 Conus geographus
ATGCACCTGTACACGTATCTGTATCTGCTGGTGCCCCTGGTGACCTTCCACCTAATCCTAGGCACGGGCA
CACTAGATGATGGAGGCGCACTGACTGAACGCCGTTCAGCTGACGCCACAGCGCTGAAAGCTGAGCCTGT
CCTCCTGCAGAAATCCGCTGCCCGCAGCACCGACGACAATGGCAAGGACAGGTTGACTCAGATGAAGAGG
ATTCTCAAACAGCGAGGAAACAAAGCCAGAGGCGAAGAAGAACTTCAAGAGAATCAGGAATTGATCAGAG
AAAAAAGTATGGAAAAAAGA

>HIJWH8M02GE1AU_2_1 Conus geographus
ATGCACCTGTACACGTATCTGTATCTGCTGGTGCCCCTGGTGACCTTCCACCTAATCCTAGGCACGGGCA
CACTAGATGATGGAGGCGCACTGACTGAACGCCGTTCAGCTGACGCCACAGCGCTGAAAGCTGAGCCTGT
CCTCCTGCAGAAATCCGCTGCCCGCAGCACCGACGACAATGGCAAGGACAGGTTGACTCAGATGAAGAGG
ATTCTCAAACAGCGAGGAAACAAAGCCAGAGGCGAAGAAGAACTTCAAGAGAATCAGGAATTGATCAGAG
AAAAAGTA------------

>HIJWH8M02GZRUO_2_1 Conus geographus
ATGCACCTGTACACGTATCTGTATCTGCTGGTGCCCCTGGTGACCTTCCACCTAATCCTAGGCACGGGCA
CACTAGATGATGGAGGCGCACTGACTGAACGCCGTTCAGCAGACGCCACAGCGCTGAAAGCTGAGCCTGT
CCTCCTGCAGAAATCCGCTGCCCGCAGCACCGACGACAATGGCAAGGACAGGTTGACTCAGATGAAGAGG
ATTCTCAAACAGCGAGGAAACAAAGCCAGAGGCGAAGAAGAACTTCAAGAGAATCAGGAATTGATCAGAG
AAAAAGTAATGGAAAAAAGA

>HIJWH8M02HLFBP_1_1 Conus geographus
ATGCACCTGTACACGTATCTGTATCTGCTGGTGCCCCTGGTGACCTTCCACCTAATCCTAGGCACGGGCA
CACTAGATGATGGAGGCGCACTGACTGAACGCCGTTCAGCAGACGCCACAGCGCTGAAAGCTGAGCCTGT
CCTCCTGCAGAAATCCGCTGCCCGCAGCACCGACGACAATGGCAAGGACAGGTTGACTCAGATGAAGAGG
ATTCTCAAACAGCGAGGAAACAAAGCCAGAGGCGAAGAAGAACTTCAAGAGAATCAGGAATTGATCAGAA
GAAAAAGG------------

>HIJWH8M02ILHN9_2_1 Conus geographus
ATGCACCTGTACACGTATCTGTATCTGCTGGTGCCCCTGGTGACCTTCCACCTAATCCTAGGCACGGGCA
CACTAGATGATGGAGGCGCACTGACTGAACGCCGTTCAGCAGACGCCACAGCGCTGAAAGCTGAGCCTGT
CCTCCTGCAGAAATCTGCTGCCCGCAGCACCGACGACAATGGCAAGGACAGGTTGACTCAGATGAAGAGG
ATTCTCAAACAGCGAGGAAACAAAGCCAGAGGCGAAGAAGAACTTCAAGAGAATCAAGGAATTGATCAGA
GAAAAAAG------------

>HIJWH8M01DHTJJ_3_1 Conus geographus
ATGCACCTGTACACGTATCTGTATCTGCTGGTGCCCCTGGTGACCTTCCACCTAATCCTAGGCACGGGCA
CACTAGATGATGGAGGCGCACTGACTGAACGCCGTTCAGCTGACGCCACAGCGCTGAAAGCTGAGCCTGT
CCTCCTGCAGAAATCCGCTGCCCGCAGCACCGACGACAATGGCAAGGACAGGTTGACTCAGATGAAGAGG
ATTCTCAAACAGCGAGGAAACAAAGCCAGAGGCGAAGAAGAACTTCAAGAGAATCAGAAT----------
--------------------

>HIJWH8M02F2DCK_2_1 Conus geographus
ATGCACCTGTACACGTATCTGTATCTGCTGGTGCCCCTGGTGACCTTCCACCTAATCCTAGGCACGGGCA
CACTAGATGATGGAGGCGCACTGACTGAACGCCGTTCAGCAGACGCCACAGCGCTGAAAGCTGAGCCTGT
CCTCCTGCAGAAATCCGCTGCCCGCAGCACCGACGACAATGGCAAGGACAGGTTGACTCAGATGAAGAGG
ATTCTCAAACAGCGAGGAAACAAAGCCAGAGGCGAAGAAGAAACTTCAAGATCAGGAATTGATCAGAGAA
AAAAG---------------

>HIJWH8M01ESM17_3_1 Conus geographus
ATGCACCTGTACACGTATCTGTATCTGCTGGTGCCCCTGGTGACCTTCCACCTAATCCTAGGCACGGGCA
CACTAGATGATGGAGGCGCACTGACTGAACGCCGTTCAGCTGACGCCACAGCGCTGAAAGCTGAGCCTGT
CCTCCTGCAGAAATCCGCTGCCCGCAGCACCGACGACAATGGCAAGGACAGGTTGACTCAGATGAAGAGG
ATTCTCAAACAGCGAGGAAACAAAGCCAGAGGCGAAGAAGAAGTCAAGCGA------------GTCAGGA
AGCGATCA------------

>HIJWH8M02F1XM9_3_1 Conus geographus
ATGCACCTGTACACGTATCTGTATCTGCTGGTGCCCCTGGTGACCTTCCACCTAATCCTAGGCACGGGCA
CACTAGATGATGGAGGCGCACTGACTGAACGCCGTTCAGCTGACGCCACAGCGCTGAAAGCTGAGCCTGT
CCTCCTGCAGAAATCCGCTGCCCGCAGCACCGACGACAATGGCAAGGACAGGTTGACTCAGATGAAGAGG
ATTCTCAAACAGCGAGGAAACAAAGCCAGAGGCGAAGAAGAAGTTCAAGCGAGTCAGGAAGCGATCATAG
AAGCAAAG------------

>HIJWH8M02HOT76_4_1 Conus geographus
ATGCACCTGTACACGTATCTGTATCTGCTGGTGCCCCTGGTGACCTTCCACCTAATCCTAGGCACGGGCA
CACTAGATGATGGAGGCGCACTGACTGAACGCCGTTCAGCTGACGCCACAGCGCTGAAAGCTGAGCCTGT
CCTCCTGCAGAAATCCGCTGCCCGCAGCACCGACGACAATGGCAAGGACAGGTTGACTCAGATGAAGAGG
ATTCTCAAACAGCGAGGAAACAAAGCCAGAGGCGAAGAAGAAGTTCAAGCGAGTCAGGAAGCGATCATAG
AAGCAAGTAAG---------

>HIJWH8M02IDTIP_2_1 Conus geographus
ATGCACCTGTACACGTATCTGTATCTGCTGGTGCCCCTGGTGACCTTCCACCTAATCCTAGGCACGGGCA
CACTAGATGATGGAGGCGCACTGACTGAACGCCGTTCAGCTGACGCCACAGCGCTGAAAGCTGAGCCTGT
CCTCCTGCAGAAATCCGCTGCCCGCAGCACCGACGACAATGGCAAGGACAGGTTGACTCAGATGAAGAGG
ATTCTCAAACAGCGAGGAAACAAAGCCAGAGGCGAAGAAGAAGTTCAAGCGAGTCAGGAAGCGATCATAG
AAGACAAG------------

>HIJWH8M01C1FRS_3_1 Conus geographus
ATGCACCTGTACACGTATCTGTATCTGCTGGTGCCCCTGGTGACCTTCCACCTAATCCTAGGCACGGGCA
CACTAGATGATGGAGGCGCACTGACTGAACGCCGTTCAGCTGACGCCACAGCGCTGAAAGCTGAGCCTGT
CCTCCTGCAGAAATCCGCTGCCCGCAGCACCGACGACAATGGCAAGGACAGGTTGACTCAGATGAAGAGG
ATTCTCAAACAGCGAGGAAACAAAGCCAGAGGCGAAGAAGAAGTTCAAAAGAGTCAGGAAGCGATCAATG
AAGCATCAAAGGGACAAGGA

>HIJWH8M02JPJDK_6_1 Conus geographus
ATGCACCTGTACACGTATCTGTATCTGCTGGTGCCCCTGGTGACCTTCCACCTAATCCTAGGCACGGGCA
CACTAGATGATGGAGGCGCACTGACTGAACGCCGTTCAGCTGACGCCACAGCGCTGAAAGCTGAGCCTGT
CCTCCTGCAGAAATCCGCTGCCCGCAGCACCGACGACAATGGCAAGGACAGGTTGACTCAGATGAAGAGG
ATTCTCAAACAGCGAGGAAACAAACAGAGGCGAAGAAGAACTTCAAGAGAATCAGGAATTGATCAGAGAA
AAAAG---------------

>HIJWH8M02GTGOJ_2_1 Conus geographus
ATGCACCTGTACACGTATCTGTATCTGCTGGTGCCCCTGGTGACCTTCCACCTAATCCTAGGCACGGGCA
CACTAGATGATGGAGGCGCACTGACTGAACGCCGTTCAGCTGACGCCACAGCGCTGAAAGCTGAGCCTGT
CCTCCTGCAGAAATCCGCTGCCCGCAGCACCGACGACAATGGCAAGGACAGGTTGACTCAGATGAAGAGG
ATTCTCAAACAGCGAGGAAACAAGCCAGAGGCGAAGAAGAACTCAAGAGAATCAGGAATTGATCAGAAGA
AAAAAGTAATAGGAAAAAGA

>HIJWH8M01D8QNA_5_1 Conus geographus
ATGCACCTGTACACGTATCTGTATCTGCTGGTGCCCCTGGTGACCTTCCACCTAATCCTAGGCACGGGCA
CACTAGATGATGGAGGCGCACTGACTGAACGCCGTTCAGCAGACGCCACAGCGCTGAAAGCTGAGCCTGT
CCTCCTGCAGAAATCCGCTGCCCGCAGCACCGACGACAATGGCAAGGACAGGTTGACTCAGATGAAGAGG
ATTCTCAAACAGCGAGGAAACAAACAGAGGCGAAGAAGAACTTCAAGAGAATCAGGAATTGATCAGAGAA
AAAAG---------------

>HIJWH8M02IEIA8_1_1 Conus geographus
ATGCACCTGTACACGTATCTGTATCTGCTGGTGCCCCTGGTGACCTTCCACCTAATCCTAGGCACGGGCA
CACTAGATGATGGAGGCGCACTGACTGAACGCCGTTCAGCAGACGCCACAGCGCTGAAAGCTGAGCCTGT
CCTCCTGCAGAAATCCGCTGCCCGCAGCACCGACGACAATGGCAAGGACAGGTTGACTCAGATGAAGAGG
ATTCTCAAACAGCGAGGAACAAAGCCAGAGGCGAAGAGAACTTCAAGAGAATCAGGAATTGATCAGAGAA
AAAAG---------------

>HIJWH8M01D7CL7_2_1 Conus geographus
ATGCACCTGTACACGTATCTGTATCTGCTGGTGCCCCTGGTGACCTTCCACCTAATCCTAGGCACGGGCA
CACTAGATGATGGAGGCGCACTGACTGAACGCCGTTCAGCAGACGCCACAGCGCTGAAAGCTGAGCCTGT
CCTCCTGCAGAAATCCGCTGCCCGCAGCACCGACGACAATGGCAAGGACAGGTTGACTCAGATGAAGAGG
ATTCTCAAACAGAGGAAACAAAGCCAGGAGGCGAAGAAGAACTTCAAGAGA------------ATCAGGA
AT------------------

>HIJWH8M01CYB9E_3_1 Conus geographus
ATGCACCTGTACACGTATCTGTATCTGCTGGTGCCCCTGGTGACCTTCCACCTAATCCTAGGCACGGGCA
CACTAGATGATGGAGGCGCACTGACTGAACGCCGTTCAGCTGACGCCACAGCGCTGAAAGCTGAGCCTGT
CCTCCTGCAGAAATCCGCTGCCCGCAGCACCGACGACAATGGCAAGGACAGGTTGACTCAGATGAAGAGG
ATTCTCAAACAGAGGAAACAAAGCCAGAGGACGAAGAAGAACTTCAAGAGA------------ATCAGGA
AT------------------

>HIJWH8M02IQI30_3_1 Conus geographus
ATGCACCTGTACACGTATCTGTATCTGCTGGTGCCCCTGGTGACCTTCCACCTAATCCTAGGCACGGGCA
CACTAGATGATGGAGGCGCACTGACTGAACGCCGTTCAGCTGACGCCACAGCGCTGAAAGCTGAGCCTGT
CCTCCTGCAGAAATCCGCTGCCCGCAGCACCGACGACAATGGCAAGGACAGGTTGACTCAGATGAAGAGG
ATTCTCAAAACNAGGAAACAAAGCCAGAGGCGAAGAAGAAGTTCAAGCGAGTCAGGAAGCGATCATAGAA
GCAAG---------------

>HIJWH8M01DL110_2_1 Conus geographus
ATGCACCTGTACACGTATCTGTATCTGCTGGTGCCCCTGGTGACCTTCCACCTAATCCTAGGCACGGGCA
CACTAGATGATGGAGGCGCACTGACTGAACGCCGTTCAGCTGACGCCACAGCGCTGAAAGCTGAGCCTGT
CCTCCTGCAGAAATCCGCTGCCCGCAGCACCGACGACAATGGCAAGGACAGGTTGACTCAGATGAAGAGG
ATTCTACAAACAAAGGAAACAAAGCCAGAGGCGAAGAAGAAGTTCAAGCGA------------GTCAGGA
AGCGATCA------------

>HIJWH8M02H5V8K_3_1 Conus geographus
ATGCACCTGTACACGTATCTGTATCTGCTGGTGCCCCTGGTGACCTTCCACCTAATCCTAGGCACGGGCA
CACTAGATGATGGAGGCGCACTGACTGAACGCCGTTCAGCAGACGCCACAGCGCTGAAAGCTGAGCCTGT
CCTCCTGCAGAAATCCGCTGCCCGCAGCACCGACGACAATGGCAAGGACAGGTTGACTCAGATGAAGAGG
ATTCTACAAACAAGGAAACAAAGCCAGAGGCGAAGAAGAACTTACAAGAGA------------ATCAGGA
AT------------------

>HIJWH8M02HM8RI_5_1 Conus geographus
ATGCACCTGTACACGTATCTGTATCTGCTGGTGCCCCTGGTGACCTTCCACCTAATCCTAGGCACGGGCA
CACTAGATGATGGAGGCGCACTGACTGAACGCCGTTCAGCTGACGCCACAGCGCTGAAAGCTGAGCCTGT
CCTCCTGCAGAAATCCGCTGCCCGCAGCACCGACGACAATGGCAAGGACAGGTTGACTCAGATGAAGAGG
ATTCCTCAAACAAGGAAACAAAGCCAGAGGCGAAGAAGAACTTCAAGAGAATCAGGAATTGATCAGAGAA
AAAAG---------------

>HIJWH8M02IM2RC_5_1 Conus geographus
ATGCACCTGTACACGTATCTGTATCTGCTGGTGCCCCTGGTGACCTTCCACCTAATCCTAGGCACGGGCA
CACTAGATGATGGAGGCGCACTGACTGAACGCCGTTCAGCTGACGCCACAGCGCTGAAAGCTGAGCCTGT
CCTCCTGCAGAAATCCGCTGCCCGCAGCACCGACGACAATGGCAAGGACAGGTTGACTCAGATGAAGAGG
ATCTCAAACAGCGAGGAAACAAAGCCAGAGGCGAAGAAGAAGTTCAAGCGA------------GTCAGGA
AGCGATCA------------

>HIJWH8M02ISGNS_4_1 Conus geographus
ATGCACCTGTACACGTATCTGTATCTGCTGGTGCCCCTGGTGACCTTCCACCTAATCCTAGGCACGGGCA
CACTAGATGATGGAGGCGCACTGACTGAACGCCGTTCAGCAGACGCCACAGCGCTGAAAGCTGAGCCTGT
CCTCCTGCAGAAATCCGCTGCCCGCAGCACCGACGACAATGGCAAGGACAGGTTGACTCAGATGAACGAG
GATTCTCAAACAAGGAAACAAAGCCAGAGGCGAAGAAGAACTTCAAGAGAATCAGGAATTGATCAGAGAA
AAAAG---------------

>HIJWH8M02F239K_5_1 Conus geographus
ATGCACCTGTACACGTATCTGTATCTGCTGGTGCCCCTGGTGACCTTCCACCTAATCCTAGGCACGGGCA
CACTAGATGATGGAGGCGCACTGACTGAACGCCGTTCAGCAGACGCCACAGCGCTGAAAGCTGAGCCTGT
CCTCCTGCAGAAATCCGCTGCCCGCAGCACCGACGACAATGGCAAGGGACAGGTTGACTCAGATGAAGAG
GATTCTCAAACAAGGAAACAAAGCCAGAGGCGAAGAAGAACTTCAAGAGAATCAGGAATTGATCAGAGAA
AAAGT---AATGGAAAAAGA

>HIJWH8M02JLE5E_3_1 Conus geographus
ATGCACCTGTACACGTATCTGTATCTGCTGGTGCCCCTGGTGACCTTCCACCTAATCCTAGGCACGGGCA
CACTAGATGATGGAGGCGCACTGACTGAACGCCGTTCAGCTGACGCCACAGCGCTGAAAGCTGAGCCTGT
CCTCCTGCAGAAATCCGCTGCCCGCAGCACCGACGACAATGGGCAAGGACAGGTTGACTCAGATGAAGAG
GATTCTCAAACAAGGAAACAAAGCCAGAGGCGAAGAAGAACTTCAAGAGAATCAGGAATTGATCAGAGAA
AAAAAGTAATGGAAAAAAGA

>HIJWH8M02FMRD3_4_1 Conus geographus
ATGCACCTGTACACGTATCTGTATCTGCTGGTGCCCCTGGTGACCTTCCACCTAATCCTAGGCACGGGCA
CACTAGATGATGGAGGCGCACTGACTGAACGCCGTTCAGCTGACGCCACAGCGCTGAAAGCTGAGCCTGT
CCTCCTGCAGAAATCCGCTGCCCGCAGCACCGACGACAATTGGCAAGGACAGGTTGACTCAGATGAAGAG
GATTCTCAAACAAGGAAACAAAGTCAGAGGCGAAGAAGAACTTCAAGAGAATCAGGAATTGATCAGAGAA
AAAAG---------------

>HIJWH8M02H5UH1_4_1 Conus geographus
ATGCACCTGTACACGTATCTGTATCTGCTGGTGCCCCTGGTGACCTTCCACCTAATCCTAGGCACGGGCA
CACTAGATGATGGAGGCGCACTGACTGAACGCCGTTCAGCTGACGCCACAGCGCTGAAAGCTGAGCCTGT
CCTCCTGCAGAAATCCGCTCGCCCGCAGCACCGACGACAATGGCAAGGACAGGTTGACTCAGATGAAGAG
GATTCTACAAACGAAGGAAACAAAGCCAGAGGCGAAGAAGAACTTCAAGAGAATCAGGTAATTGATCAGA
AGAAAAAG------------

>HIJWH8M01DOZ67_4_1 Conus geographus
ATGCACCTGTACACGTATCTGTATCTGCTGGTGCCCCTGGTGACCTTCCACCTAATCCTAGGCACGGGCA
CACTAGATCATGGAGGCGCACTGACTGAACGCCGTTCAGCTGACGCCACAGCGCTGAAAGCTGAGCCTGT
CCTCCTGCAGAAATCCGCTGCCCGCAGCACCGACGACAATGGCAAGGACAGGTTGACTCAGATGAAGAGG
ATTCTCAAACAGCGAGGAAACAAAGCCAGAGGCGAAGAAGAACTTCAAGAGAATCAGGAATTGATCAGAA
GAAAAAGTAATGGAAAAAGA

>HIJWH8M02HBM6Z_1_1 Conus geographus
ATGCACCTGTACACGTATCTGTATCTGCTGGTGCCCCTGGTGACCTTCCACCTAATCCTAGGCACGGGCA
CACTAGATCATGGAGGCGCACTGACTGAACGCCGTTCAGCTGACGCCACAGCGCTGAAAGCTGAGCCTGT
CCTCCTGCAGAAATCCGCTGCCCGCAGCACCGACGACAATGGCAAGGACAGGTTGACTCAGATGAAGAGG
ATTCTCAAACAGCGAGGAAACAAAGCCAGAGGCGAAGAAGAAGTTCAAAAA------GAGTCAGGAAGCG
ATCAA---------------

>HIJWH8M02I4655_2_1 Conus geographus
ATGCACCTGTACACGTATCTGTATCTGCTGGTGCCCCTGGTGACCTTCCACCTAATCCTAGGCACGGGCA
CACTAGATCATGGAGGCGCACTGACTGAACGCCGTTCAGCTGACGCCACAGCGCTGAAAGCTGAGCCTGT
CCTCCTGCAGAAATCCGCTGCCCGCAGCACCGACGACAATGGCAAGGACAGGTTGACTCAGATGAAGAGG
ATTCTCAAACAGCGAGGAAACAAAGCCAGAGGCGAAGAAGAAGTTCAAAAG-------------------
--AAGTCAGGAAGCGATCAA

>HIJWH8M02JAFJP_3_1 Conus geographus
ATGCACCTGTACACGTATCTGTATCTGCTGGTGCCCCTGGTGACCTTCCACCTAATCCTAGGCACGGGCA
CACTAGATCATGGAGGCGCACTGACTGAACGCCGTTCAGCTGACGCCACAGCGCTGAAAGCTGAGCCTGT
CCTCCTGCAGAAATCCGCTGCCCGCAGCACCGACGACAATGGCAAGGACAGGTTGACTCAGATGAAGAGG
ATTCTCAAACAGCGAGGAAACAAAGCCAGAGGCGAAGAAGAAGTTCAAAGCTCAGGAAGCGATCATAGAA
GCAAG---------------

>HIJWH8M02HZZ9W_6_1 Conus geographus
ATGCACCTGTACACGTATCTGTATCTGCTGGTGCCCCTGGTGACCTTCCACCTAATCCTAGGCACGGGCA
CACTAGATCATGGAGGCGCACTGACTGAACGCCGTTCAGCTGACGCCACAGCGCTGAAAGCTGAGCCTGT
CCTCCTGCAGAAATCCGCTGCCCGCAGCACCGACGACAATGGCAAGGACAGGTTGACTCAGATGAAGAGG
ATTCTCAAACAGCGAGGAAACAAAGCCAGAGGCGAAGAAGAAGTTACAAAGAAGGAAGCGATCATAGAAA
GACAAGTAATAGGAAAAGAA

>HIJWH8M02JX1HW_2_1 Conus geographus
ATGCACCTGTACACGTATCTGTATCTGCTGGTGCCCCTGGTGACCTTCCACCTAATCCTAGGCACGGGCA
CACTAGATCATGGAGGCGCACTGACTGAACGCCGTTCAGCTGACGCCACAGCGCTGAAAGCTGAGCCTGT
CCTCCTGCAGAAATCCGCTGCCCGCAGCACCGACGACAATGGCAAGGACAGGTTGACTCAGATGAAGAGG
ATTCTCAAACAGCGAGGAAACAAAGCCAGAGGCGAAGAGAACTTCAAGAGA------------ATCAGGA
AT------------------

>HIJWH8M02GP32N_1_1 Conus geographus
ATGCACCTGTACACGTATCTGTATCTGCTGGTGCCCCTGGTGACCTTCCACCTAATCCTAGGCACGGGCA
CACTAGATCATGGAGGCGCACTGACTGAACGCCGTTCAGCTGACGCCACAGCGCTGAAAGCTGAGCCTGT
CCTCCTGCAGAAATCCGCTGCCCGCAGCACCGACGACAATGGCAAGGACAGGTTGACTCAGATGAAGAGG
ATTCTCAAACAGCGAGGAAACAAAGCCAGAGGACGAAGAAGAAGTTCAAGCTCAGGAAGCGATCATAGAA
GCAAG---------------

>HIJWH8M01BC1XD_4_1 Conus geographus
ATGCACCTGTACACGTATCTGTATCTGCTGGTGCCCCTGGTGACCTTCCACCTAATCCTAGGCACGGGCA
CACTAGATCATGGAGGCGCACTGACTGAACGCCGTTCAGCTGACGCCACAGCGCTGAAAGCTGAGCCTGT
CCTCCTGCAGAAATCCGCTGCCCGCAGCACCGACGACAATGGCAAGGACAGGTTGACTCAGATGAAGAGG
ATTCTCAAACAGCGAGGAAACAAAGACAGAGGCGAAGAAGAAGTTCAAGCGAGTCAGGAAGCGATCATAG
AAGCAAGTAATGGAAAAAGA

>HIJWH8M02JGYKN_2_1 Conus geographus
ATGCACCTGTACACGTATCTGTATCTGCTGGTGCCCCTGGTGACCTTCCACCTAATCCTAGGCACGGGCA
CACTAGATCATGGAGGCGCACTGACTGAACGCCGTTCAGCTGACGCCACAGCGCTGAAAGCTGAGCCTGT
CCTCCTGCAGAAATCCGCTGCCCGCAGCACCGACGACAATGGCAAGGACAGGTTGACTCAGATGAAGAGG
ATTCTCAAACAGCGAGGAACAAAGCCAGAGGCGAAGAAGAACTTCAAGAGA------------ATCAGGA
AT------------------

>HIJWH8M02GIEV3_2_1 Conus geographus
ATGCACCTGTACACGTATCTGTATCTGCTGGTGCCCCTGGTGACCTTCCACCTAATCCTAGGCACGGGCA
CACTAGATCATGGAGGCGCACTGACTGAACGCCGTTCAGCTGACGCCACAGCGCTGAAAGCTGAGCCTGT
CCTCCTGCAGAAATCCGCTGCCCGCAGCACCGACGACAATGGCAAGGACAGGTTGACTCAGATGAAGAGG
ATTCTCAAACGGCGAGGAAACAAAGCCAGAGGCGAAGAAGAACTTCAAGAGAATCAGGAATTGATCAGAG
AAAAAAGTAATGGAAAAAGA

>HIJWH8M02IJ1ZR_5_1 Conus geographus
ATGCACCTGTACACGTATCTGTATCTGCTGGTGCCCCTGGTGACCTTCCACCTAATCCTAGGCACGGGCA
CACTAGATCATGGAGGCGCACTGACTGAACGCCGTTCAGCTGACGCCACAGCGCTGAAAGCTGAGCCTGT
CCTCCTGCAGAAATCCGCTGCCCGCAGCACCGACGACAATGGCAAGGACAGGTTGACTCAGATGAAGAGG
ATTCTACAAACAAGGAAACAAAGCCAGAGGCGAAGAAGAACTTCAAGAGAATCAGGAATTGATCAGAAGA
AAAAG---------------

>HIJWH8M02JB9ID_3_1 Conus geographus
ATGCACCTGTACACGTATCTGTATCTGCTGGTGCCCCTGGTGACCTTCCACCTAATCCTAGGCACGGGCA
CACTAGATCATGGAGGCGCACTGACTGAACGCCGTTCAGCTGACGCCACAGCGCTGAAAGCTGAGCCTGT
CCTCCTGCAGAAATCCGCTGCCCGCAGCACCGACGACAATGGCAAGGGACAGGTTGACTCAGATGAAGAG
GATTCTCAAACAAGGAAACAAAGCCAGAGGCGAAGAAGAAGTTCAAGCGAGTCAGGAAGCGATCATAGAA
GCAAG---------------

>HIJWH8M02I8SKC_1_1 Conus geographus
ATGCACCTGTACACGTATCTGTATCTGCTGGTGCCCCTGGTGACCTTCCACCTAATCCTAGGCACGGGCA
CACTAGATCATGGAGGCGCACTGACTGAACGCCGTTCAGCTGACGCCACAGCGCTGAAAGCTGAGCCTGT
CCTCCCGCAGAAATCCGCTGCCCGCAGCACCGACGACAATGGCAAGGACAGGTTGACTCAGATGAAGAGG
ATTCTCAAACAGCGAGGAAACAAAGCCAGAGGCGAAGAAGAAGTTCAAGCGAGTCAGGAAGCGATCATAG
AAGCAAGTAATGGAAAAAGA

>HIJWH8M02HVDXE_2_1 Conus geographus
ATGCACCTGTACACGTATCTGTATCTGCTGGTGCCCCTGGTGACCTTCCACCTAATCCTAGGCACGGGCA
CACTATATGATGGAGGCGCACTGACTGAACGCCGTTCAGCAGACGCCACAGCGCTGAAAGCTGAGCCTGT
CCTCCTGCAGAAATCCGCTGCCCGCAGCACCGACGACAATGGCAAGGACAGGTTGACTCAGATGAAGAGG
ATTCTCAAACAGCGAGGAAACAAAGCCAGAGGCGAAGAAGAACTTCAAGAGAATCAGGAT----------
--------------------

>HIJWH8M02IRN0Y_2_1 Conus geographus
ATGCACCTGTACACGTATCTGTATCTGCTGGTGCCCCTGGTGACCTTCCACCTAATCCTAGGCACGGGCA
CACTATATGATGGAGGCGCACTGACTGAACGCCGTTCAGCAGACGCCACAGCGCTGAAAGCTGAGCCTGT
CCTCCTGCAGAAATCCGCTGCCCGCAGCACCGACGACAATGGCAAGGACAGGTTGACTCAGATGAAGAGG
ATTCTCAAACAGCGAGGAAACAAAGCCAGAGGCGAAGAAGAACTTCAAGAGAATCAGGAATTGATCAGAG
AAAAAGGTAATGGAAAAAGA

>HIJWH8M02I1VJW_2_1 Conus geographus
ATGCACCTGTACACGTATCTGTATCTGCTGGTGCCCCTGGTGACCTTCCACCTAATCCTAGGCACGGGCA
CACTATATGATGGAGGCGCACTGACTGAACGCCGTTCAGCAGACGCCACAGCGCTGAAAGCTGAGCCTGT
CCTCCTGCAGAAATCCGCTGCCCGCAGCACCGACGACAATGGCAAGGACAGGTTGACTCAGATGAAGAGG
ATTCTCAAACAGCGAGGAACAAAGCCAGAGGCGAAGAAGAACTTCAAGAGA------------ATCAGGA
AT------------------

>HIJWH8M02ILAUJ_5_1 Conus geographus
ATGCACCTGTACACGTATCTGTATCTGCTGGTGCCCCTGGTGACCTTCCACCTAATCCTAGGCACGGGCA
CACTATATGATGGAGGCGCACTGACTGAACGCCGTTCAGCAGACGCCACAGCGCTGAAAGCTGAGCCTGT
CCTCCTGCAGAAATCCGCTGCCCGCAGCACCGACGACAATGGCAAGGACAGGTTGACTCAGATGAAGAGG
ATTCTACAAACAAGGAAACAAAGCCAGAGGCGAAGAAGAACTTCAAGAGAATCAGGAATTGATCAGAAGA
AAAAG---------------

>HIJWH8M01DUR0U_1_1 Conus geographus
ATGCACCTGTACACGTATCTGTATCTGCTGGTGCCCCTGGTGACCTTCCACCTAATCCTAGGCACGGGCA
CACTATATGATGGAGGCGCACTGACTGAACGCCGTTCAGCACACGCCACAGCGCTGAAAGCTGAGCCTGT
CCTCCTGCAGAAATCCGCTGCCCGCAGCACCGACGACAATGGCAAGGACAGGTTGACTCAGATGAAGAGG
ATTCTCAAACAGCGAGGAAACAAAGCCAGAGGCGAAGAAGAACTTCAAGAGAATCAGGAATTGATCAGAG
AAAAAAGTAATGGAAAAAGA
