# Supplementary material for: The Rise and Fall of an Evolutionary Innovation: Contrasting Strategies of Venom Evolution in Ancient and Young Animals
Source: PLoS Genet. 2015 Oct 22;11(10):e1005596. doi: 10.1371/journal.pgen.1005596 (PMC4619613; doi:10.1371/journal.pgen.1005596)
Supplement: S1 File — The alignments are provided as zipped Fasta files. (ZIP) [file pgen.1005596.s006.zip › Alignments/Cone Snails/Conus geographus/Conkunitzin.fas]

>Conkunitzin_1
ATGGAGGGACGTCGTGTTGCTGCTGTTCTGATCGTGACCATCTGTATGCTTGCACTTGAGGCCGGCGCTCTCAGAGATCCGCCTCTGTGCAATCTACTACCGGACATGGGACCGTGCCTGGCACATATGGAGAGATTTTACTTCGATCGGTTTTCAAAGGAATGCAAAGTGTTCATTTACGGAGGATGTCCGGGCAACGCCAACAATTTTCCTACCGCCAAGGAGTGCTACAAAAGATGTGGAAACAAA
>Conkunitzin_2
ATGGAGGGACGTCGTTTGGCTGTTGTTCTGATTGTGACCAGTTGCCTGTCTGCTTTGACTGTTGGCGATACGAGATCAGTACCTGACGTGTGCCTTCAACCCGATGTTGGGCCGTGCGAACGCCAGCTTCCACGCTATTACTTCAACGCCGTTCAAGTCACGTGCAAACGGTTCGATTACGGTGGATGTGGCGGCAACCAAAACAGATTTAATAGCAAGGATGACTGCCTGAAGAAATGCTTATACTCG
>Conkunitzin_3
ATGGAGGGACGTCGTTTGGCTGTTGTTCTGATTGTGACCAGTTCCCTGTCTGCTTTGACTGTTGGCGATACGAGATCAGTACCTGACGTGTGCCTTCAACCCGATGTTGGGCCGTGCGAACGCCAGCTTCCACGCTATTACTTCAACGCCGTTCAAGTCACGTGCAAACGGTTCGATTACGGTGGATGTGGCGGCAACCAAAACAGATTTAATAACAAGGATGACTGCCTGAAGAAATGCTTATACTCG
>Conkunitzin_4
ATGGAGGGACGTCGTGTTGCTGCTGTTCTGATCGTGACCATCTGTATGCTTGCACTTGAGGCCGGCGCTCTCAGAGATCCGCCTCTGTGCAATCTACTACCGGACACGGGACCGTGCAGGGCATCTTTTCAGAGCTTTTACTTCGATCAGTTTTCTAAGGAATGCAAAGTGTTCACTTACGGAGGATGTTATGGCAACGCCAACAATTTTCTCACTTCCGAGGACTGCTACAAAACATGTGGAAACAAA
>Conkunitzin_5
ATGGAGGGACGTCGTGTTGCTGCTGTTCTGATCGTGACCATCTGTATGCTTGCACTTGAGGCCGGCGCTCTCAGAGATCCGCCTCTGTGCAATCTACTACCGGACACGGGACCGTGCCTGGCACATATGGAGAGATTTTACTTCGATCGGTTTTCAAAGGAATGCAAAGTGTTCATTTACGGAGGATGTCCGGGCAACGCCAACAATTTTCTCACTTCCAAGGAGTGCTACAAAAGATGTGGAAACAAA
