# Supplementary material for: The Rise and Fall of an Evolutionary Innovation: Contrasting Strategies of Venom Evolution in Ancient and Young Animals
Source: PLoS Genet. 2015 Oct 22;11(10):e1005596. doi: 10.1371/journal.pgen.1005596 (PMC4619613; doi:10.1371/journal.pgen.1005596)
Supplement: S1 File — The alignments are provided as zipped Fasta files. (ZIP) [file pgen.1005596.s006.zip › Alignments/Cone Snails/Conus geographus/Superfamily A.fas]

>SupA_1
ATGGGCATGCGGATGATGTTCACCGTGTTTCTGTTGGTGGTCTTGGCAACCACTGTCGTTTCCTTCCCTTCAGAACGTGCATCTGATGGCAGGGATGACACAGCCAAAGACGAAGGGTCTGACATGGAGAAATTGGTCGAGAAAAAAGAATGTTGCAATCCTGCCTGTGGCAGACACTACAGTTGTAAGGGACGC
>SupA_2
ATGGGCATGCGGATGATGTTCACCGTGTTTCTGTTGGTGGTCTTGGCAACCACTGTCGTTTCCTTCCCTTCAGAACGTGCATCTGATGGCAGGGATGACACAGCCAAAGACGAAGGGTCTGACATGGACAAATTGGTCGAGAAAAAAGAATGTTGCAATCCTGCCTGTGGCAGACACTACAGTTGT---GGACGC
>SupA_3
ATGGGTATGCGGATGATGTTTACTGTGTTTCTGCTGGTTGTCTTGGCAACCACTGTCGTTTCCTTCACTTCACGTCGTGGTCCAAAATCTCGT------------CGCGGGGAACCTGTTCCGACCACTGTAATCAACTACGGGGAGTGCTGTAAGGATCCATCCTGTGTGAAGGATTTCCAGTGTCCTGCAAGT
>SupA_4
ATGGGCATGCGGATGATGTTCACCGTATTTTTGTTGGTTGTCTTGGCAGCCACCATCGTTTCCTTCACTTCAGATCGTGCATCTGATGGCAGGAATGTCGCAGCAAAAGCGTTTCACCGG---ATCGGTCGGACCATCAGGGATGAATGCTGTTCCAATCCTGCCTGTAATCCACACGTT---TGTAGACGACGC
>SupA_5
ATGGGCATGCGGATGGTGTTCACCGTATTTTTGTTGGTTGTCTTGGCAGCCACCATCGTTTCCTTCACTTCAGATCGTGCATCTGATGGCAGGAATGTCGCAGCAAAAGCGTTTCACCGG---ATCGGTCGGACCATCAGGGATGAATGCTGTTCCAATCCTGCCTGTAATCCACACGTT---TGT---------
>SupA_6
ATGGGCATGCGGATGATGTTCACCGTGTTTCTGTTGGTGGTCTTGGCAACCACTGTCGTTTCCTTCCCTTCAGAACGTGCATCTGATGGCAGGGATGACACAGCCAAAGACGAAGGGTCTGACATGGAGAAATTGGTCGAAGAAAAAAGATGTTGCAATCCTGCCTGTGGCAGACACTACAGTTGTAAGGGACGC
>SupA_7
ATGGGCATGCGGATGATGTTCACCGTGTTTCTGTTGGTGGTCTTGGCAACCACTGTCGTTTCCTTCCCTTCAGAACGTGCATCTGATGGCAGGGATGACACAGCCAAAGACGAAGGGTCTGACATGGACAAATTGGTCGAAGAAAAAAGATGTTGCAATCCTGCCTGTGGCAGACACTACAGTTGT---GGACGC
>SupA_8
ATGGGTATGCGGATGATGTTTACTGTGTTTCTGTTGGTTGTCTTGGCAACCACTGTCGTTTCCTTCACTTCACGTCGTGGTCCAAAATCTCGT------------CGCGGGGAACCTATTCCGACCACTGTAATCAACTACGGGGAGTGCTGTAAGGATCCATCCTGTGTGAAGGATTTCCAGTGTCCTGCAAGT
>SupA_9
ATGGGCATGCGGATGATGTTCACCGTATTTCTGTTGGTTGCCTTGGCAACCACCGTCGTTTCTTTCACTTCAGATCGTGCATCTGATCGCAGGAATGCCGCAGTCAAGGCGTTTGACCTG---ATATCATCGACCGTCAAGAAAGGATGCTGTTCCCATCCTGCCTGTAATCCAGAATAT---TGTCGTGGTCGC
>SupA_10
ATGGGCATGCGGATGACGTTCACCGTATTTCTGTTGGTTGCCTTGGCAACCACCGTCGTTTCCTTCACTTCAGATCGTGCCTCTGATCGCAGGAATGCCGCAGTCAAAGCGTTTGACCTG---ATATCTTCGACCGTCAAGAAAGGATGCTGTTCCCATCCTGCCTGTAATCCAGAATAT---TGTCGTGGTCGC
>SupA_11
ATGGGTATGCGGATGATGTTTACTGTGTTTCTGCTGGTTGTCTTGGCAACCACTGTCGTTTCCTTCACTTCACGTCGTGGTCCAAAATCTCGT------------CGCGGGGAACCTGTTCCGACCACTGTAATCAACTACGGGGAGTGCTGTAAGGATCCATTCTGTGTGAAGGATTTCCAGTGTCCTGCAAGT
>SupA_12
ATGGGCATGCGGATGATGTTCACCGTGTTTCTGTTGGTGGTCTTGGCAACCACTGTCGTTTCCTTCCCTTCAGAACGTGCATCTGATGGCAGGGATGACACAGCCAAAGACGAAGGGTCTGACATGGAGAAATTGGTCGAAGAAAAAAGATGTTGCAATCCTGCCTGTGGCAGACACTACAGT------------
>SupA_13
ATGGGCATGCGGATGATGTTCACCGTGTTTCTGTTGGTGGTCTTGGCAACCACTGTCGTTTCCTTCCCTTCAGAACGTGCATCTGATGGCAGGGATGACACAGCCAAAGACGAAGGGTCTGACATGGAGAAATTGGTCGAAGAAAAAGAATGTTGCAATCCTGCCTGTGGCAGACACTACAGTTGTAAGGGACGC
>SupA_14
ATGGGTATGCGGATGATGTTTACTGTGTTTCTGTTGGTTGTCTTGGCAACCACTGTCGTTTCCTTCACTTCACGTTGTGGTCCAAAATCTCGT------------CGCGGGGAACCTATTCCGACCACTGTAATCAACTACGGGGAGTGCTGTAAGGATCCATCCTGTGTGAAGGATTTCCAGTGTCCTGCAAGT
>SupA_15
ATGGGCATGCGGATGATGTTCACCGTATTTTTGTTGGTTGTCTTGGCAGCCACCATCGTTTCCTTCACTTCAGATCGTGCATCTGATGGCAGGAATGTCGCAGCAAAAGCGTCTCACCGG---ATCGGTCGGACCATCAGGGATGAATGCTGTTCCAATCCTGCCTGTAATCCACACGTT---TGTAGACGACGC
>SupA_16
ATGGGCATGCGGATGATGTTCACCGTGTTTCTGTTGGTGGTCTTGGCAACCACTGTCGTTTCCTTCCCTTCAGAACGTGCATCTGATGGCAGGGATGACACAGCCAAAGACGAAGGGTCTGACATGGACAAATTGGTCGAGGAAAAAGAATGTTGCAATCCTGCCTGTGGCAGACACTACAGTTGT---GGACGC
>SupA_17
ATGGGCATGCGGATGATGTTCACCGTGTTTCTGTTGGTGGTCTTGGCAACCACTGTCGTTTCCTTCCCTTCAGAACGTGCATCTGATGGCAGGGATGACACAGCCAAAGACGAAGGGTCTGACATGGACAAATTGGTCGAGAAAAAAAGATGTTGCAATCCTGCCTGTGGCAGACACTACAGTTGT---GGACGC
>SupA_18
ATGGGCATGCGGATGATGTTCACCGTGTTTCTGTTGGTGGTCTTGGCAACCACTGTCGTTTCCTTCCCTTCAGAACGTGCATCTGATGGCAGGGATGACACAGCCAAAGACGAAGGGTCTGACATGGAGAAATTGGTCGAGAAAAAGAAATGTTGCAATCCTGCCTGTGGCAGACACTACAGTTGTAAGGGACGC
>SupA_19
ATGGGCATGCGGATGATGTTCACCGTGTTTCTGTTGGTGGTCTTGGCAACCACTGTCGTTTCCTTCCCTTCAGAACGTGCATCTGATGGCAGGGATGACACAGCCAAAGACGAAGGGTCTGACATGGAGAAATTGGTCGAGAAAAAAAGATGTTGCAATCCTGCCTGTGGCAGACACTACAGTTGTAAGGGACGC
>SupA_20
ATGGGCATGCGGATGATGTTCACCGTGTTTCTGTTGGTTGTCTTGGCAGCCACCATCGTTTCCTTCACTTCAGATCGTGCATCTGATGGCAGGAATGTCGCAGCAAAAGCGTTTCACCGG---ATCGGTCGGACCATCAGGGATGAATGCTGTTCCAATCCTGCCTGTAATCCACACGTT---TGT---------
>SupA_21
ATGGGCATGCGGATGATGTTCACCGTGTTTCTGTTGGTGGTCTTGGCAACCACTGTCGTT---CTTCCTTCAGAACGTGCATCTGATGGCAGGGATGACACAGCCAAAGACGAAGGGTCTGACATGGACAAATTGGTCGAGAAAAAAGAATGTTGCAATCCTGCCTGTGGCAGACACTACAGTTGT---GGACGC
>SupA_22
ATGGGCATGCGGATGATGTTCACCGTGTTTCTGTTGGTGGTCTTGGCAACCACTGTCGTT---CTTCCTTCAGAACGTGCATCTGATGGCAGGGATGACACAGCCAAAGACGAAGGGTCTGACATGGAGAAATTGGTCGAGAAAAAAGAATGTTGCAATCCTGCCTGTGGCAGACACTACAGTTGTAAGGGACGC
>SupA_23
ATGGGCATGCGGATGATGTTCACCGTGTTTCTGTTGGTGGTCTTGGCAACCACTGTCGTTTCCTTCCCTTCAGAACGTGCATCTGATGGCAGGGATGACACAGCCAAAGACGAAGGGTCTGACATGGAGAAATTGGTCGAAGAAAAAAGATGTTGCAATCCTGCCTGTGGCAGACACTACAGGTTG---------
>SupA_24
ATGGGCATGCGGATGATGTTCACCGTGTTTCTGTTGGTGGTCTTGGCAACCACTGTCGTTTCCTTCCCTTCAGAACGTGCATCTGATGGCAGGGATGACACAGCCAAAGACGAAGGGTCTGACATGGAGAAATTGGTACGAGAAAAAAGATGTTGCAATCCTGCCTGTGGCAGACACTACAGTTGTAAGGGACGC
>SupA_25
ATGGGCATGCGGATGGTGTTCACCGTATTTTTGTTGGTTGTCTTGGCATCCACCATCGTTTCCTTCACTTCAGATCGTGCATCTGATGGCAGGAATGTCGCAGCAAAAGCGTTTCACCGG---ATCGGTCGGACCATCAGGGATGAATGCTGTTCCAATCCTGCCTGTAATCCACACGTT---TGT---------
