# Supplementary material for: The Rise and Fall of an Evolutionary Innovation: Contrasting Strategies of Venom Evolution in Ancient and Young Animals
Source: PLoS Genet. 2015 Oct 22;11(10):e1005596. doi: 10.1371/journal.pgen.1005596 (PMC4619613; doi:10.1371/journal.pgen.1005596)
Supplement: S1 File — The alignments are provided as zipped Fasta files. (ZIP) [file pgen.1005596.s006.zip › Alignments/Cone Snails/Conus geographus/Superfamily O1.fas]

>SupO1_1
ATGAAACTGACGTGTGTGGTGATCGTCGCCGTGCTGCTCCTGACGGCCTGTCAACTCATCACAGCTGATGACTCCAGAGGTACGCAGAAGCATCGTGCCCTGAGGTCGTCCACCAAACTCACCTTGTCGACTCGCTGCAAATCACCCGGAACTCCATGTTCAAGGGGTATGCGTGATTGCTGCACG---TCTTGCTTGTTATACAGCAACAAATGTAGGCGCTAC
>SupO1_2
ATGAAACTGACGTGTGTGGTGATCGTCGCCGTGCTGCTCCTGACGGCCTGTCAACTCATCACAGCTGATGACTCCAGAGGTACGCAGAAGCATCGTGCCCTGGGGTCGACCACCGAACTCTCCTTGTCGACTCGCTGCAAGTCACCCGGATCTTCATGTTCACCGACTAGTTATAATTGCTGCAGG---TCTTGCAATCCATACACCAAAAGATGTTACGGC---
>SupO1_3
ATGAAACTGACGTGTGTGGTGATCGTCGCCGTGCTGCTCCTGACGGCCTGTCAACTCATCACAGCTGATGACTCCAGAGGTACGCAGAAGCATCGTGCCCTGAGGTCGTCCACCAAACTCACCTTGTCGACTCGCTGCGTGCCGAGCGGAGGCTCATGTAGTAGGACTGCTTACAGCTGCTGCCACGGTTCTTGC---------AGTGGTGGTAGATGTGGC---
>SupO1_4
ATGAAACTGACGTGTGTGGTGATCGTCGCCGTGCTGCTCCTGACGGCCTGTCAACTCATCACAGCTGATGACTCCAGAGGTACGCAGAAGCATCGTGCCCTGGGGTCGACCACCGAACTCTCCTTGTCGACTCGCTGCAAGTCACCCGGATCTTCATGTTCACCGACTAGTTATAATTGCTGCAGG---TCTTGCAATCCATACACCAAAAGATGTTCCGGC---
>SupO1_5
ATGAAACTGACGTGTGTGGTGATCGTCGCCGTCCTGCTCCTGACGGCCTGTCAGCTCATCACAGCTCTGGACTCCAGAGGTACGCAGAAGCATCATGCCCTGAGGTCGACCACCAAACTGTCCATGCTGAGAACCTGCGGGGATGCCGGAGATGCATGTGGAACACTTAAGCTACGATGCTGCTCCGGTCTTTGCAATCAATACAGTGGCACATGTACGGGC---
>SupO1_6
ATGAAACTGACGTGTGTGGTGATCGTCGCCGCGCTGCTCCTGACGGCCTGTCAACTCATCACAGCTCTGGACTGCGGAGGTACGCAGAAGCATCGTGCCCTGAGGTCGACCATCAAACTCTCCTTGCTGAGGCAGTGCGGTGATCCCGGAGCTACATGTGGAAAACTTCGGCTATATTGCTGCTCCGGTTTTTGCGATTGTTACACTAAAACA------------
>SupO1_7
ATGAAACTGACGTGTGTGGTGATCGTCGCCCTGCTGCTCCTGACGGCCTGTCAGCTCATCACAGCTGAGGACTCCAGAGGTATGCTGAAGCATCGTGCCCTGAGGTCC---ACCAAAGTCTCCAAGTCGCCTCCCTGCTTGGTAGCCGGATCGTCATGTCGCGGTACTACAAGAGTCTGCTGC---GGTTTTTGCAGTCATTTCGGATATAAATGTAGGGACAGA
>SupO1_8
ATGAAACTGACGTGTGTGGTGATCGTCGCCGTGCTGCTCCTGACGGCCTGTCAACTCATCACAGCTGATGACTCCAGAGGTACGCAGAAGCATCGTGCCCTGAGGTCGTCCACCAAACTCACCTTGTCGACTCGCTGCAAATCACCCGGAACTCCATGTTCGAAGGGTATGCGTGATTGCTGCACG---TCTTGCTTGTTATACAGCAACAAATGTAGGCGCTAC
>SupO1_9
ATGAAACTGACGTGTGTGGTGATCGTCGCCGTGCTGCTCCTGACGGCCTGTCAGCTCATCACAGCTCTGGACTCCAGAGGTACGCAGAAGCATCATGCCCTGAGGTCGACCACCAAACTGTCCATGCTGAGAACCTGCGGGGATGCCGGAGATGCATGTGGAACACTTAAGCTACGATGCTGCTCCGGTCTTTGCAATCAATACAGTGGCACATGTACGGGC---
>SupO1_10
ATGAAACTGACGTGTGTGGTGATCGTCGCCGTGCTGCTCCTGACGGCCTGTCAACTCATCACAACTGATGACTCCAGAGGTACGCAGAAGCATCGTGCCCTGAGGTCGTCCACCAAACTCACCTTGTCGACTCGCTGCAAATCACCCGGAACTCCATGTTCAAGGGGTATGCGTGATTGCTGCACG---TCTTGCTTGTTATACAGCAACAAATGTAGGCGCTAC
>SupO1_11
ATGAAACTGACGTGTGTGGTGATCGTCGCCGTGCTGCTCCTGACGGCCCGTCAACTCATCACAGCTGATGACTCCAGAGGTACGCAGAAGCATCGTGCCCTGAGGTCGTCCACCAAACTCACCTTGTCGACTCGCTGCAAATCACCCGGAACTCCATGTTCAAGGGGTATGCGTGATTGCTGCACG---TCTTGCTTGTTATACAGCAACAAATGTAGGCGCTAC
>SupO1_12
ATGAACCTGACGTGCGTGTTGATCATCGCCGTGCTGTTTCTGACGGCCTGCCAGCTCATTGCAGCTGATGACTCCAGAGATAACCAGAAGCACCGTGCAGTGAGGATGAGAGACGCATTGAAGAATTTCAAAGATTGCTCCGGTAGAGGTTCTAGATGTCCTCCCCAA---------TGCTGCATGGGTACGTGCCGTGAGTATCCACCCAGATGCGGT------
>SupO1_13
ATGAACCTGACGTGCGTGTTGATCATCAACGTGCTGTTCCTGACGGCCTGCCAGGTCATTACAGCTGATGACTCCAGAGATAAGCAGATATACCGTGCAGTGAGGTCGAGAGACGGAATGCGGAATTTCAGAAGTTGCGCCAACCTAGGTAGAGCATGTGATACTGTCCCT------TGCTGCCTTGGTAGGTGCGAGAGCCGTACACCCACATGTCGCTTGAAA
>SupO1_14
ATGAACCTGACGTGCGTGTTGATCATCAACGTGCTGTTCCTGACGGCCTGCCAGGTCATTACAGCTGATGACTCCAGAGATAAGCAGATATACCGTGCAGTGAGGTCGAGAGACGGAATGCGGAATTTCAGAAGTTGCGCCAACCTAGGTAGAGCATGTGATACTGTCCCT------TGCTGCCTTGGTAGGTGCGAGAGCCGTACACCCACATGTCTCTTGAAA
