# Supplementary material for: The Rise and Fall of an Evolutionary Innovation: Contrasting Strategies of Venom Evolution in Ancient and Young Animals
Source: PLoS Genet. 2015 Oct 22;11(10):e1005596. doi: 10.1371/journal.pgen.1005596 (PMC4619613; doi:10.1371/journal.pgen.1005596)
Supplement: S1 File — The alignments are provided as zipped Fasta files. (ZIP) [file pgen.1005596.s006.zip › Alignments/Cone Snails/Conus geographus/Superfamily T.fas]

>SupT_1
ATGTGCTGTCTCCCAGTCTTCGTCATTCTTCTGTTGCTGATTACATCTGCACCTAGCGTTGATGCTCTACCGAAGACCAGGGATGATGTGCCCCTAGCATCTTTCCACTATAATGCAAGGAGACAAAGGCGTCAGGGCTGGTGCTGCAAAGAAAATATTGCGTGCTGTATA
>SupT_2
ATGCCCTGTCTCCCAGTCTTCATCATTCTTCTGCTGCTGATTTCATCTGCACCCAGCGTTGATGCCCGACCAAAGACCAAATATGATGTGTCCCGGGCATCTTTCCATGTTAATGCAAAGCGAGACCGACAAAGCCGTTGGTGCTGCGAAGAACGTTGGTGCTGCTTTAGA
>SupT_3
ATGCCCTGTCTCCCAGTCTTCATCATTCTTCTGCTGCTGATTTCATCTGCACCCAGCGTTGATGCCCGACCAAAGACCAAAGATGATGTGTCCCGGGCATCTTTCCATGTTAATGCAAAGCGAGACCGACAAAGCCGTTGGTGCTGCGAAGAACGTTGGTGCTGCTTTAGA
>SupT_4
ATGCTGTGTCTTCCGGTCTTCATCATCCTTCTTCTGCTGGCCTCACCTGCAGCTCCAAAGCCTTTTGAAACGAAGCTCCCAAGCGATTTGACTCGTGCAGATGTCGATATTGACATGGCAGTAGAAAAGCTCCAAGATGCATGCTGCAAAGAGTTTGGTTGCTGTACGCGC
