# Supplementary material for: The Rise and Fall of an Evolutionary Innovation: Contrasting Strategies of Venom Evolution in Ancient and Young Animals
Source: PLoS Genet. 2015 Oct 22;11(10):e1005596. doi: 10.1371/journal.pgen.1005596 (PMC4619613; doi:10.1371/journal.pgen.1005596)
Supplement: S1 File — The alignments are provided as zipped Fasta files. (ZIP) [file pgen.1005596.s006.zip › Alignments/Cone Snails/Conus marmoreus/Superfamily H.fas]

>GQN8GVN01A4P6D_5
ATGAACACCGCTGGCCGACTCCTGCTTCTGTGCCTCGCTCTGGGCCTGGTGTTCGAGTCTCTGGGAATAC
CCGTGGCTGATGACGTAGAAGCTGACAGAGACACAGATCCTGACGACGGAGATCCAAGGGGTCGTAACTC
CTGGAGG---TCCACGGATTGCAACGGTGTACCATGTCAGTTCGGCTGCTGCGTTACAATCAACGGGAAT
GATGAATGCAGGGAACTTGATTGT---

>GQN8GVN01BZIRB_6
ATGAACACCGCTGGCCGACTCCTGCTTCTGTGCCTCGCTCTGGGCCTGGTGTTCGAGTCTCTGGGAATAC
CCGTGGTTGATGACGTAGAAGCTGATAGAGACACAGATCCTGACGACGGAGATCCAAGGGGTCGTAACTC
CTGGAGG---TCCACGGATTGCAACGGGGTACCATGTGAGTTCGGCTGCTGCGTTACAATCAACGGGAAT
GATGAATGCAGGGAAATTGGCTGTGAG

>GQN8GVN01BEXD3_2
ATGAACACCGCTGGCCGACTTCTGCTTCTGTGCCTCACTCTGGGCCTGGTGTTCGAGTTGCTGGGAATAC
CCGTGGCTGATGACGTAGAAGCTGACAGAGACGCAGATCCTGACAACGGAGATCCAAGGGGTCGTATCTC
CTGGAGGATCGAGGAGGATTGCGGCTATGTACCATGTGAGTTCGGCTGCTGCAGAATAATCGACGGGAAA
GAGAAATGCAGGGAAATTGACTGTCAG

>GQN8GVN01BR1EH_5
ATGAACACCGCTGGCCGACTCCTGCTTCTGTGCCTCGCTCTGGGCCTGGTGTTCGAGTCTCTGGGAATAC
CCGTGGCTGATGACGTAGAAGCTGACAGAGACACAGATCGTGACGACGGAAATCCAAGG---CGTGATGA
CTTCATG---AGAATTATGTGCGGCGATGAATTCTGTACATACGACTGCTGCGAAATAGTCGATGGGAGC
AGCAAATGCAAACAGCCTGACTGTCCC
