# Supplementary material for: The Rise and Fall of an Evolutionary Innovation: Contrasting Strategies of Venom Evolution in Ancient and Young Animals
Source: PLoS Genet. 2015 Oct 22;11(10):e1005596. doi: 10.1371/journal.pgen.1005596 (PMC4619613; doi:10.1371/journal.pgen.1005596)
Supplement: S1 File — The alignments are provided as zipped Fasta files. (ZIP) [file pgen.1005596.s006.zip › Alignments/Cone Snails/Conus marmoreus/Superfamily I2.fas]

>GQN8GVN01B1USL_2
ATGTCCGGTCATACGTCAGTCAATTTTCTTCTGCTCTCCATCGTGGCTCTTGGCATGGTGGCGACGGTTA
TTTGCTCGTGTGACTCGGAATTCTCGAGTGAATTCTGTGAACAGCCGGAAGAAAGGATCTGCTCGTGCTC
CACTCATGTGTGCTGTCATTTGAGTTCACGCAAAAGGGAT---CAGTGTATGACATGGAATAGGTGC---
CTCTCTGCGCAAACAGGAAATCGCAGATCAACTCATATGACAAAAAGATTCCTTCGT-------------
--ATGCCACGTGATCTTGCCGAC------------

>GQN8GVN01EHT3W_6
ATGTCCGGTCATACGTCAGTCAATTTTCTTCTGCTCTCCATCGTGGCTCTTGGCATGGTGGCGACGGTTA
TTTGCTCGTGTGACTCGGAATTCTCGAGTGAATTCTGTGAACAGCCGGAAGAAAGGATCTGCTCGTGCTC
CACTCATGTGTGCTGTCATTTGAGTTCAAGCAAAAGGGAT---CAGTGTATGACATGGAATAGGTGC---
CTCTCTGCGCAAACAGGAAATCGCAGATCAACTCATATGCAAAAAAGATTCCTTCGT-------------
--ATGCCACGTGATCTTGCCGAC------------

>GQN8GVN01DUTWJ_1
ATGTCCGGTCATACGTCAGTCAATTTTCTTCTGCTCTCCATCGTGGCTCTTGGCATGGTGGCGACGGTTA
TTTGCTCGTGTGACTCGGAATTCTCGAGTGAATTCTGTGAACAGCCGGAAGAAAGGATCTGCTCGTGCTC
CACTCATGTGTGCTGTCATTTGAGTTCAAGACAAAAGGGAAGTCAGTGTACGACATGGAATAGGTGC---
CTCTCTGCGCAAACAGGAAATCGCAGATCAACTCATATAGACAAAAAGATTCCTTACGTATGCCACGTGA
TCTTGCCGACTAGTCTGTGTGACAAGAGAGCTGAC

>GP9D1AM02FSD58_5
ATGTCCGGTCATACGTCAGTCAATTTTCTTCTGCTCTCCATCGTGGCTCTTGGCATGGTGGCGACGGTTA
TTTGCTTGTGTGACTCGTACATCTCGAGTGAACTCTGTGAACATCCGGAAGAA---ACCTGCTTTTGCCC
CAATCATATGTGCTGTCCGTTGAGTCCATACAGACAGGAT---CAGTGTATGTATTGGGAAGCGTGCCTC
ATATTTCGAAAACCAGTGGGTAGCAGATCAACTCATATGCAAAAAAAATTCCTTCGT-------------
--ATGCCACGTGATCTTGCCGACCAGTGTGTG---

>GQN8GVN01BRTG9_1
ATGTCCGGTCATACGTCAGTCAATTTTCTTCTGCTCTCCATCGTGGCTCTTGGCATGGTGGCGACGGTTA
TTTGCTTGTGTGACTCGTACATCTCGAGTGAACTCTGTGAACATCCGGAAGAA---ACCTGCTTTTGCCC
CAATCATATGTGCTGTCCGTTGAGTCCATACAGACAGGAT---CAGTGTATGTATTGGGAAGCGTGCCAC
ATATTTCGAAAACCAGTGGGTAGCAGATCAACTCATATGCAAAAAAAAATTCCTTCG-------------
--TATGCACGTGATCTTGCCGACCAGTGTGTG---

>GQN8GVN01DURZX_2
ATGTCCGGTCATACGTCAGTCAATTTTCTTCTGCTCTCCATCGTGGCTCTTGGCATGGTGGCGACGGTTA
TTTGCTTGTGTGACTCGTACATCTCGAGTGAACTCTGTGAACATCCGGAAGAA---ACCTGCTTTTGCCC
CAATCATATGTGCTGTCCGTTGAGTCCATACAGACAGGAT---CAGTGTATGTATTGGGAAGCGTGCCGC
ATATTTCGAAAACCAGTGGGTAGCAGATCAACTCATATGCAAAAAAAAATTCCTTCG-------------
--TATGCCACG------------------------

>GP9D1AM02G0HRD_3
ATGTCCGGTCATACGTCAGTCAATTTTCTTCTGCTCTCCATCGTGGCTCTTGGCATGGTGGCGACGGTTA
TTTGCTTGTGTGACTCGTACATCTCGAGTGAACTCTGTGAACATCCGGAAGAA---ACCTGCTTTTGCCC
CAATCATATGTGCTGTCCGTTGAGTCCATACAGACAGGAT---CAGTGTATGTATTGGGAAGCGTGCCAC
ACATTTCGAAAACCAGTGGGTAGCAGATCAACTCATACGCAAAAAAAAATTCCTTCG-------------
--TATGCCACG------------------------

>GQN8GVN01EHXYR_4
ATGTCCGGTCATACGTCAGTCAATTTTCTTCTGCTCTCCATCGTGGCTCTTGGCATGGTGGCGACGGTTA
TTTGCTTGTGTGACTCGTACATCTCGAGTGAACTCTGTGAACATCCGGAAGAA---ACCTGCTTTTGCCC
CAATCATATGTGCTGTCCGTTGAGTCCATACAGACAGGAT---CAGTGTATGTATTGGGAAGCGTGCCAC
ATATTTCGAAAACCAGTGGGTAGCAGATCAACTCATATGCAA---AAAATTCCTTCG-------------
--TATGCCACG------------------------

>GP9D1AM02JBC72_2
ATGTCCGGTCATACGTCAGTCAATTTTCTTCTGCTCTCCATCGTGGCTCTTGGCATGGTGGCGACGGTTA
TTTGCTTGTGTGACTCGTACATCTCGAGTGAACTCTGTGAACATCCGGAAGAA---ACCTGCCTTTTGCC
CCAATCATATGTGCTGTCCGTTGAGTCCATACAGACAGGA---TCAGTGTATGTATTGGGAAGCGTGCCG
CATATTTCGAAAACCAGTGGG-------------------------------------------------
-----------------------------------

>GP9D1AM02JK2G3_2
ATGTCCGGTCATACGTCAGTCAATTTTCTTCTGCTCTCCATCGTGGCTCTTGGCATGGTGGCGACGGTTA
TTTGCTTGTGTGACTCGTACATCTCGAGTGAACTCTGTGAACATCCGGAAGAA---ACCTGTCTTTTGCC
CCAATCATATGTGCTGTCCGTTGAGTCCATACAGACAGGA---TCAGTGTATGTATTGGAAGCGTGCCGC
ATATTTACGAAAACCAGTGGG-------------------------------------------------
-----------------------------------
