# Supplementary material for: The Rise and Fall of an Evolutionary Innovation: Contrasting Strategies of Venom Evolution in Ancient and Young Animals
Source: PLoS Genet. 2015 Oct 22;11(10):e1005596. doi: 10.1371/journal.pgen.1005596 (PMC4619613; doi:10.1371/journal.pgen.1005596)
Supplement: S1 File — The alignments are provided as zipped Fasta files. (ZIP) [file pgen.1005596.s006.zip › Alignments/Cone Snails/Conus marmoreus/Superfamily M.fas]

>GP9D1AM02J2AF2_2
ATGATGTCTAAACTGGGAGTCTTGTTGACCATCTGTCTACTTCTGTTTCCCCTTACTGCTGTTCCGCTGG
ATGGAGATCAACCTGCAGACCGACCTGCAGAGCGCCTGCAGGACGACATTTCATCTGAAAAACAAATAAC
AAATACCCCAATTTTAGATTCCGGCAGAGAGTGTTGCGGTTCGTTCGCATGCCGCTTTGGATGCGTGCCT
TGTTGTGTA------------------

>GQN8GVN01ASJRW_3
ATGATGTCTAAACTGGGAGTCTTGTTGACCATCTGTCTACTTCTGTTTCCCCTTACTGCTGTTCCGCTGG
ATGGAGATCAACCTGCAGACCGACCTGCAGAGCGCCTGCAGGACGACATTTCATCTGAACATCAT-----
-------CCCCATTTTGATTCCGGCAGAGAGTGTTGCGGTTCGTTCGCATGCCGCTTTGGATGCGTGCCT
TGTTGTGTA------------------

>GQN8GVN01BDVUB_1
ATGATGTCTAAACTGGGAGTCTTGTTGACCATCTGTCTACTTCTATTTCCCCTTACTGCTGTTCCGCTGG
ATGGAGATCAACCTGCAGACCGACCTGCAGAGCGTATGCAGGACGACATTTCATCTGAACGTCAT-----
-------CCCTTTTTTGATCGCAGCAAACAGTGTTGCCATCTGGCGGCATGCCGCTTCGGATGTACGCCT
TGTTGTTGG------------------

>GQN8GVN01BMJ2S_5
ATGATGTCTAAACTGGGAATCTTGTTGACCATCTGTCTACTTCTATTTCCCCTTACTGCTGTTCCGCTGG
ATGGAGATCAACCTGCAGACCGACCTGCAGAGCGTATGCAGGACGACATTTCATCTGAACATCAT-----
-------CCCTTTTTTGATCCCGTCAAACGGTGTTGCAGGATAGCA---TGCAACCTGAAATGCAACCCT
TGTTGTGGA------------------

>GQN8GVN01D2BF9_5
ATGATGTCTAAACTGGGAATCTTGTTGACCATCTGTCTACTTCTATTTCCCCTTACTGCTGTTCCGCTGG
ATGGAGATCAACCTGCAGACCGACCTGCAGAGCGTATGCAGGACGACATTTCATCTGAACATCAT-----
-------CCCTTTTTTGATCCCGTCAAACGGTGTTGCAGGTTATCA---TGCGGCCTGGGATGCCACCCT
TGTTGTGGA------------------

>GQN8GVN01CU573_2
ATGATGTCTAAACTGGGAGTCTTGTTGACCATCTGTCTACTTCTGTTTGCCCTTACTGCTGTTCCGCTGG
ATGGAGATCAACCTGCAGACCGACCTGCAGAACGTATGCAGGACGACATTTCATCTGAACGTCAT-----
-------CCCATGTTTGATGCCGTCAGAGATTGTTGCCCGTTGCCGGCATGCCCCTTTGGATGCAACCCT
TGTTGTGGA------------------

>GQN8GVN01C3E2A_6
---ATGTCTAAACTGGGAGTCGTGTTGTGCATCTTTCTGGTTCTGTTTCCCATGGCAACTCTTCAGCTGG
ATGGAGATCAAACCGCTGATCGTCATGCAGACCAAAGGGGCCAGGACCTAACAGAACAGCAACGA-----
----------------AACTCGAAGCGTGTTCTGAAGAAAAGGGATTGGGAATACCATGCACAT---CCA
AAACCCAATAGCTTCTGGACGCTTGTT

>GQN8GVN01A4DBM_1
---ATGTCTAAACTGGGAGTCGTGTTGTGCATCTTTCTGGTTCTGTTTCCCATGGCAACTCTTCAGCTGG
ATGGAGATCAAACCGCTGATCGTCATGCAGACCAAAGGGGCCAGGACCTAACAGAACAGCATCGA-----
----------------AACTTGAAGCGTGTTCTGAAGAAAAGGGATTGGGTAAACCATGCACAT---CCA
CAACCCAATAGCATCTGGTCGCTTGTT

>GP9D1AM02FRKX7_1
---ATGTCAAAACTGGGAGTCGTGCTGTTTACATTTCTGCTTTTGTTTATTCTGGCAACTCCTAAGCCCA
TTCAAGATCAACCTGCAGATCGTAATGCAGAGCCAAGGGGC---AAGATCCGAGATAGAAAGAAT-----
----------------------GAATTCTTGACGCATACATTTTCCTGGCATCCCACATGGTGT---CCT
TGGTGTGGC------------------

>GQN8GVN01BN1YV_4
---ATGTTGAAAATGGGAGTGCTGCTATTCACCTTTCTGGTCCTGTTTCCCCTGGCAACACTCCAGCTGG
ATGCAGATCAACCTGTAGAACGATATGTGGAGAACAAACAG---GACCTCAACCCAGATGAAAGGAGGGA
AATCATATTGCATGCTCTGGGGCAGCGGCTATGCTGTTGGAAGGAATGGTGCCACGCACGTTGT---ACT
TGCTGCGGG------------------

>GQN8GVN01EQTDC_5
---ATGTTGAAAATGGGAGTGGTGCTATTCACCTTTCTGGTCCTGTTTCCCCTGGCAACGCTCCAGCTGG
ATGCAGATCAACCTGTAGAACGATATGTGGAGAACAAACAG---GACCTCAACCCAGATGGAAGGAGGGA
AATCATATTGCATGCTCTGGGGCAGCGGCTATGCTGTTGGATACATTGGTGCCACGCACGTTGT---ACT
TGCTGCGGG------------------

>GP9D1AM02JRQ2O_5
---ATGTTGAAAATGGGAGTGGTGCTATTCATCTTTTTGGTCCTGTTTACCCTGCCAACGCTCCAGCTGG
ATGCAGATCAACTTGTAGAACGACATGTGGAGAACAAACAG---CTCCTCAACCCAGATGAAAGGAGGAG
AATCATATCGGATGCTCTGGGGCAGCGAATATGCTGTCCTCAGGGAGGCTGCCACCAACTTTGT---CAA
TGCTGCGGCTGT---------------

>GQN8GVN01BVSBZ_5
---ATGTTGAAAATGGGAGTAGTGCTATTCATCGTTCTGGTCCTGTTTCCCCTGGCAACACTGCAGCTGG
ATGCAGATCAACCTGTAGAACGATATGCGGAGAACAAACAG---CTCCTCAACCCAGATGAAAGGAGGGG
AATCATATTGCATGCTCTGGGGCAGCGAGTATGCTGTCCTTTCGGAGGCTGCCATGAACTTTGT---TAC
TGCTGCGACGGT---------------

>GQN8GVN01AU3E6_6
---ATGTTGAAAATGGGAGTAGTGCTATTCATCGTTCTGGTCCTGTTTCCCCTGGCAACACTGCAGCTGG
ATGCAGATAAACCTGTAGAACGATATGCGGAGAACAAACAG---CTCCTCAACCCAGATGAAAGAAGGGG
AATCATATTGCATGCTCTGGGGCAGCGAGTATGCTGTCCTTTCGGAGGCTGCCATGAACTTTGT---CTA
TGCTGCGACGGT---------------

>GQN8GVN01AOQWD_5
---ATGTTGAAAATGGGAGTGGTGCTATTCATCTTTCTGGTCCTGTTTCCCCTGGCAACACTGCAGCTGG
ATGCAGATCAACCTGTAGAACGATATGCGAAGAACAAACAG---CTCTTCAACCCACATAAAAGGAGGGG
AATCATATTACGTGCTCCGGGGAAGCGA---TGCTGTCATTGGAATTGGTGCGACCATCTTTGT---TCA
TGCTGCGGCAGT---------------

>GP9D1AM02F5D0W_4
---ATGTTGAAAATGGGAGTGGTGCTATTCATCTTTCTGGTCCTGTTTCCCCTGGCAACACTGCAGCTGG
ATGCAGATCAACCTGTAGAACGATATGCGAAGAACAAACAG---CTCTTCAACCCACATAAAAGGAGGGG
AATCATATTGCGTGCTCCGGGGAAGCGA---TGCTGTCATCGGAATTGGTGCGACCATCTTTGT---TCA
TGCTGCGGCAGT---------------

>GQN8GVN01DY44H_1
---ATGTTGAAAATGGGAGTGGTGCTATTCATCTTTCTGGTCCTGTTTCCCCTGGCAACGCTCCAGCTGG
ATGCAGATCAACCTGTAGAACGACATGCGGAGAACAAACAG---CTCCTCAACCCAGATGAAAGGAGGGG
AATCATATTGCATGCTCTGAGGAAGCGA---TGCTGTCACTCGAGTTGGTGCAAACATCTTTGT------
---------------------------

>GQN8GVN01DE1RJ_1
---ATGTTGAAAATGGGAGTAGTGCTATTCATCGTTCTGGTCCTGTTTCCCCTGGCAACACTGCAGCTGG
ATGCAGATAAACCTGTAGAACGATATGCGGAGAACAAACAG---CTCCTCAACCCAGATGAAAGAAGGGG
AATCATATTGCATGCTCTGGGGCAGCGAGTATGCTGTTCTTTCGGAAGCTGCGATAGCCTTTGT---CAA
TGCTGCGACGGT---------------

>GP9D1AM02JUWP2_3
---ATGTTGAAAATGGGAGTAGTGCTATTCATCGTTCTGGTCCTGTTTCCCCTGGCAACACTGCAGCTGG
ATGCAGATCAACCTGTAGAACGATATGCGGAGAACAAACAG---CTCCTCAACCCAGATGAAAGGAGGGG
AATCATATTGCATGCTCTGGGGCAGCGAGTATGCTGTCCTTTCGGAGGCTGCCATGAACTTTGTACTGCT
GACGACGGT------------------

>GP9D1AM02IPEH7_4
---ATGTTGAAAATGGGAGTGGTGCTATTCATCTTTTTGGTCCTGTTTACCCTGCCAACGCTCCAGCTGG
ATGCAGATCAACTTGTAGAACGACATGCGGAGAACAAACAG---CTCCTCAACCCAGATGAAAGGAGGAG
AATCATATCGGTTGCTCTGGGGCAGCGAGTATGCTGTCCTCACGGAGGCTGCCACCAAATTTGT---CAA
TGCTGCGGCTGT---------------

>GP9D1AM02G808R_4
---ATGTTGAAAATGGGAGTGGTGCTCTTCATCTTTTTGGTCCTGTTTACCCTGCCAACGCTCCAGCTGG
ATGCAGATCAACCTGTAGAACGATATGCGGAGAACAAACAG---CTCCTCAACCCAGATGAAAGGAGGAC
AATCATACTGCATGCTCTGACGCAGCCTGTATGCTGTCCTTTCGGAGAATGCAAAAGCCTGTGT---TAT
TGCTGCGGCGCT---------------
