# Supplementary material for: The Rise and Fall of an Evolutionary Innovation: Contrasting Strategies of Venom Evolution in Ancient and Young Animals
Source: PLoS Genet. 2015 Oct 22;11(10):e1005596. doi: 10.1371/journal.pgen.1005596 (PMC4619613; doi:10.1371/journal.pgen.1005596)
Supplement: S1 File — The alignments are provided as zipped Fasta files. (ZIP) [file pgen.1005596.s006.zip › Alignments/Cone Snails/Conus marmoreus/Superfamily O1.fas]

>GQN8GVN01A2VRC_3
ATGAAACTGACGTGCATGATGATCGTTGCTGTGCTGTTCTTGACAGCCTGGACGCTCGTCATGGCT---G
ATGACTCCAACAATGGACTGGCG------------------AATCATTTTTTGAAATCACGTGACGAAAT
GGAGGACCCCGAAGCTTCTAAATTGGAGAAAAGG------GCGTGCAGCAAAAAATGGGAATATTGTATA
GTACCGATCCTTGGATTCGTATATTGCTGCCCTGGCTTAATCTGTGGTCCTTTCGTCTGCGTT-------
--------

>GQN8GVN01DZMN1_4
ATGAAACTGACGTGCATGATGATCGTTGCTGTGCTGTTCTTGACAGCCTGGACGCTCGTCATGGCT---G
ATGACTCCAACAATGGACTGGCG------------------AATCATTTTTTGAAATCACGTGACGAAAT
GGAGGACCCCGAAGCTTCTAAATTGGAGAAAAGG------GCGTGCAGACAAAAATGGGAATATTGTATA
GTACCGATCCTTGGATTCGTATATTGCTGCCCTGGCTTAATCTGTGGTCCTTTCGTCTGCGTT-------
--------

>GQN8GVN01AN4X8_2
ATGAAACTGACGTGCATGATGATCGTTGCTGTGCTGTTCTTGACAGCCTGGACGCTCGTCATGGCT---G
ATGACTCTAACAATGGACTGGCG------------------AATCATTTTTCGAAATCACGTGACGAAAT
GGAGGACCCCGAAGCTTCTAAATTGGAGAAAAGG------GCGTGCCGCAAAAAATGGGAATATTGTATA
GTACCGATCATTGGATTCATATATTGCTGCCCTGGCTTAATCTGTGGTCCTTTCGTCTGCGTT-------
--------

>GQN8GVN01CH6HM_4
ATGAAACTGACGTGCATGATGATCGTTGCTGTGCTGTTCTTGACCGCCTGGACATTCGTCATGGCT---G
ATGACCCCAGAGACGGACCGGATACGGCAGTAAGAGGGGGGAAACGTTTCTGGAAGGCACGTAACGAAAT
G---AACTCCGCAGCCTCTAAATTGAACAAGAGA------GAGTGCCTGGAAGCTGATTATTATTGCGTC
TTACCGTTTGTGGGCAACGGGATGTGCTGCAGTGGC---ATTTGTGTT---TTTGTCTGCATAGCCCAAA
AGTAT---

>GQN8GVN01A0MAY_6
ATGAAACTGACGTGCATGATGATCGTTGCTGTGCTGTTCTTGACCGCCTGGACATTCGTCATGGCT---G
ATGACCCCAGAGACGGACCGGATACGGCAGTAAGAGGGGGGAAACGTTTCTGGAAGGCACGTAACGAAAT
G---AACTCCGCAGCCTCTAAATTGGACAAGAGA------GAGTGCCTGGAAGCTGATTATTATTGCGTC
TTACCGTTTGTGGGCAACGGGATGTGCTGCAGTGGC---ATTTGTGTT---TTTGTCTGCATAGCCCAAG
CGTAT---

>GP9D1AM02F8EAM_3
ATGAAACTGACGTGCATGATGATCGTTGCTGTGCTGTTCTTGACCGCCTGGACATTCGTCATGGCT---G
ATGACCCCAGAGACGGACCGGATACGGCAGTAAGAGGGGGGAAACGTTTCTGGAAGGCACGTAACGAAAT
G---AACTCCGCAGCCTCTAAATTGAACAAGAGA------GAGTGCCTGGAAGCTGATTATTATTGCGTC
TTACCGTTTGTGGGCAACGGGATGTGCTGCAGTGGC---ATTTGTGTT---TTTGTCTGCAATACGACCA
AAAGTAAT

>GQN8GVN01A775H_5
ATGAAACTGACGTGCATGATGATCGTTGCTGTGCTGTTCTTGACCGCCTGGACATTCGTCACGGCT---G
ATGACTCCGGAAATGGATTGGAG------------------AATCTTTTTTCGAAGGCACATCACGAGAT
GAAGAACCCCAAAGACTCTAAATTGAACAAGAGG---------TGCCTTGACGGTGGTGAAATTTGTGGT
ATTTTGTTTCCAAGC---------TGCTGCAGTGGG---TGGTGCATTGTTCTCGTCTGCGCA-------
--------

>GQN8GVN01AGGOV_4
ATGAAACTGACGTGCATGATGATCGTTGCTGTGCTGTTCTTGACCGCCTGGACATTTGCCACGGCT---G
ATGACCCCAGAAATGGATTGGAG------------------AATCTTTTTTCGAAGGCACATCACGAGAT
GAAGAACCCCAAAGACTCTAAATTGAACAAGAGG---------TGCATTGACGGTGGTGAAATTTGTGAT
ATTTTTTTTCCAAAC---------TGCTGCAGTGGG---TGGTGCATTATTCTTGTCTGCGCA-------
--------

>GQN8GVN01AMCDW_2
ATGAAACTGACGTGCATGATGATCGTTGCTGTGCTGTTCTTGACCGCCTGGACATTTGCCACGGCT---G
ATGACCCCAGAAATGGATTGGAG------------------AATCTTTTTTCGAAGGCACATCACGAAAT
GAAGAACCCCAAAGACTCTAAATTGAACAAGAGG---------TGCCTTGACGCTGGTGAAATGTGTGAT
CTTTTTAATTCAAAA---------TGCTGCAGTGGG---TGGTGCATTATTCTCGTCTGCGCA-------
--------

>GQN8GVN01A3WFQ_1
ATGAAACTGACGTGCATGATGATCGTTGCTGTGCTGTTCTTGACCGCCTGGACATTTGCCACGGCT---G
ATGACCCCAGAAATGGATTGGAG------------------AATCTTTTTTCGAAGGCACATCACGAAAT
GAAGAACCCCAAAGACTCTAAATTGAACAAGAGG---------TGCCTTGACGCTGGTGAAATGTGTGAT
CTTTTTAATTCAAAA---------TGCTGCAGTGGG---TGGTGCATTATTCTCTTCTGCGCA-------
--------

>GQN8GVN01DGPH6_2
ATGAAACTGACGTGCATGATGATCGTTGCTGTGCTGTTCTTGACCGCCTGGACATTTGCCACGGCT---G
ATGACCCCAGAAATGGATTGGAG------------------AATCTTTTTTCGAAGGCACATCACGAAAT
GAAGAACCCCGAAGCCTCTAAATTGAACAAGAGG---------TGCCCTAACACTGGTGAATTATGTGAT
GTGGTTGAACAAAAC---------TGCTGCTATACC---TATTGCTTTATTGTAGTCTGCCTA-------
--------

>GQN8GVN01AMRDU_4
ATGAAACTGACGTGCATGATGATCGTTGCTGTGCTGTTCTTGACCGCCTGGACATTCGTCACGGCTGTGC
CTCACTCCAGCGATGTATTGGAG------------------AATCTTTATCTGAAGGCACTTCACGAAAC
GGAAAACCACGAAGCCTCTAAATTGAACGTGAGAGACGACGAGTGCGAACCTCCTGGAGATTTTTGTGGC
TTTTTTAAAATTGGGCCGCCT---TGCTGCAGTGGC---TGGTGCTTC---CTCTGGTGCGCC-------
--------

>GQN8GVN01DIO91_5
ATGAAACTGACGTGCATGATGATCGTTGCTGTGCTGTTCTTGACCGCCTGGACATTTGCCACGGCT---G
ATGACCCCAGAAATGGATTGGAG------------------AATCTTTTTTCGAAGGCACATCACGAAAT
GAAGAACCCCGAAGCCTCTAAATTGAACAAGAGG---------TGCATTGACGGTGGTGAAATGTGTGAT
CCTTTTTCTTCAGAC---------TGCTGCAGTGGG---TGGTGCATTTTTTTCTTCTGCACA-------
--------

>GP9D1AM02GTD0A_3
ATGAAACTGACGTGCATGATGATCGTTGCTGTGCTGTTCTTGACCGCCTGGACATTTGCCACGGCT---G
ATGACCCCAGAAATGGATTGGAG------------------AATCTTTTTTCGAAGGCACATCACGAGAT
GAAGAACCCCAAAGACTCTAAATTGAACAAGAGG---------TGCATTGACGGTGGTGAAATTTGTGAT
ATTTTTTTTTTCAAA---------CTGCTGCAG------TGGGTGGTGCATTATTCTTGTCTGCGCATGA
AACTACCG
