# Supplementary material for: The Rise and Fall of an Evolutionary Innovation: Contrasting Strategies of Venom Evolution in Ancient and Young Animals
Source: PLoS Genet. 2015 Oct 22;11(10):e1005596. doi: 10.1371/journal.pgen.1005596 (PMC4619613; doi:10.1371/journal.pgen.1005596)
Supplement: S1 File — The alignments are provided as zipped Fasta files. (ZIP) [file pgen.1005596.s006.zip › Alignments/Cone Snails/Conus marmoreus/Superfamily O2.fas]

>GQN8GVN01CDX65_6
ATGCAGAAACTGACAATCCTGCTTCTTGTTGCTGCTGTGCTGATGTCGACCCAGGCCCTATATCAA----
-----GAAAAACGCCCAAAGGAGATGATCAATTTTTTATCAAAAGGAAAGACAAATGCTGAGAGG---CG
GAAGCGCCAATGCGAGGATGTTTGGATGCCT---TGTACATCGAAC---TGGGAATGCTGTTCTTTGGAT
TGTGAAAGGTACTGCACACAGATAGGA---------

>GQN8GVN01D2F94_3
ATGCAGAAACTGACAATCCTGCTTCTTGTTGCTGCTGTGCTGCTGTCGACCCAGGCCCTAAATCAA----
-----GAAAAACGCCCAAAGGAGATGATCAATTTTTTATCAAAAGGAAAGACAAATGCTGAGAGG---CG
GAAGCGCCAATGCGAGGATGTTTGGATGCCT---TGTACATCGAAC---TGGGAATGCTGTTCTTTGGAT
TGTGAAATGTACTGCACACAGATAGGA---------

>GQN8GVN01ES8IP_1
ATGCAGAAACTGACAATCCTGCTTCTTGTTGCTGCTGTGCTGCTGTCGACCCAGGCCCTAAATCAA----
-----GAAAAACGCCCAAAGGAGATGATCAATTTTTTATCAAAAGGAAAGACAAATGCTGAGAGG---CG
GAAGCGCCAATGCGAGGATGTTTGGATGCCT---TGTACATCCTCGCATTGGGAATGCTGTTCTTTGGAT
TGTGAAATGTACTGCACACAGATAGGA---------

>GQN8GVN01EEUS6_3
ATGCAGAAACTGACAATCCTGCTTCTTGTTGCTGCTGTGCTGATGTCGACCCAGGCCCTATATCAA----
-----GAAAAACGCCGAAAGGAGATGATCAATTTTTTATCAAAAGGAAAGATAAATGCTGAGAGG---CG
GAAGCGCGGATGCAAAGCTACTTGGATGTCT---TGTTCATCGGGC---TGGGAATGCTGTTCTATGAGT
TGTGACATGTACTGC---------GGA---------

>GQN8GVN01ECY4L_6
ATGCAGAAACTGACAATCCTGCTTCTTGTTGCTGCTGTACTGATGTCGACCCAGGCCCTGGTTCAAAGTG
ATGGAAAACAACGGCAAAAGGCAAAGATCAACTTTTTATCAAAAAGAAAGACAACTGCTGAGAGTTGGTG
GGAGGGCGAATGCTTGGGT---TGGTCCAATGGTTGTACGCATCCC---TCGGATTGTTGTTCT------
------AATTATTGTAAGGGAATATACTGCGACTTG

>GQN8GVN01BV7HS_3
ATGGAGAAACTGACAATCCTGCTTCTTGTTGCTGCTGTGCTGTTGTCAACCCAGGTCCTGGTTCAAGGTG
ATGAAGAAAACCTCCTGAAGCCGATGATCTACTTTATATTAATAGGAAGAGCGATACCAGGAAAT---AC
GCCAAAGAGTTGTGACCAGACTGGGGAGCCT---TGTGTCTTAAAT---GAGCAATGCTGCTAT------
------GGTTGGTGCACAAACCACGGTACATGCTAT

>GQN8GVN01B8474_1
ATGGAGAAACTGACAATCCTGCTTCTTGTTGCTGCTGTGCTGTTGTCAACCCAGGTCCTGGTTCAAGGTG
ATGGAGAAAACCCCCTGAAGGCGCTGATCGACATTTTAACA---GGAAGAATGGTATCAGGAAAT---AA
GCCAAAGAGTTGTGTCCCGATTGGGAGACCT---TGTGCTTCAAAT---GAGCAATGCTGCACT------
------CGTTGGTGCACACCTCGCCGTATATGC---

>GQN8GVN01A9HDN_3
ATGGAGAAACTGACAATCCTGCGTCTTGTTGCTGCTGTGCTGTTGTCAACCCAGGTCCTGGTTCAAGGTG
ATGAAGAAAACCCCCAGAAGGCGCTGATCGACATTTTAACA---GGAAGAATGGTATCAGGAAAA---AA
GCCAAAGGATTGCCTCCCGATTGGGAGCCTT---TGTCATTCAAGT---GAGCAATGCTGCAGT------
------GGTTGGTGCTCACCTAAGCGTGTATGC---

>GQN8GVN01EO7KE_3
ATGGGGAAACTGACAATACTGGTTCTTGTTGCTGCTATACTGTTGTCGACCCAGGTCATGGTTCAA----
-----GGTGACAGAGATCAACCTGCAGATCGTAATGCAGTGCCAAGAGACGATAACCCAGGTAGA---GC
GAGAAGAAAGCGCATGAAAGTTCTAAATGAG---TCTGAATGTCCG---TGGCAT---------------
------CCTTGGTGT---------GGC---------

>GQN8GVN01B89JR_2
ATGGGGAAACTGACAATACTGGTTCTTGTTACTGCTATACTGTTGTCGACCCAGGTCACGGTTCAA----
-----GGTAACAGAGATCAACCTGCAGATCGTAATGCAGTGCCAAGAGACGATAACCCAGGTGGA---GC
GAGAAGAAAGTTCATGAAAGTTCTACGTGAG---TCTGAATGTCCG---TGGCAT---------------
------CCTTGGTGT---------GGC---------
