# Supplementary material for: The Rise and Fall of an Evolutionary Innovation: Contrasting Strategies of Venom Evolution in Ancient and Young Animals
Source: PLoS Genet. 2015 Oct 22;11(10):e1005596. doi: 10.1371/journal.pgen.1005596 (PMC4619613; doi:10.1371/journal.pgen.1005596)
Supplement: S1 File — The alignments are provided as zipped Fasta files. (ZIP) [file pgen.1005596.s006.zip › Alignments/Cone Snails/Conus marmoreus/Superfamily T.fas]

>GQN8GVN01DVA4R_1
ATGCGCTGCCTCCCAGTCTTCGTCATTCTTCTGCTGCTGATTGCATCTGCACCTAGCGTTGATGTCCAAT
TGAAGACCAAAGATGATGTGCCCTTGGCATCTTTCCACGCTAACGTAAAGCGAACCCTGCAAATACTTTT
GAACAAACGC---TGCTGCCAAGTAATGCCACAGTGC------TGTGAGTGGAAT---------------
------------

>GQN8GVN01ENSOE_4
ATGCGCTGCCTCCCAGTCTTCGTCATTCTTCTGCTGCTGATTGCATCTGCACCTAGCGTTGATGCCCAAT
TGAAGACCAAAGATGATGTGCCCTTGGCATCTTTCCACGCTAACGTAAAGCGAACCCTGCAAAAGCTTTT
GAACAAACGC---TGCTGCCAAATAGTGCCACAGTGC------TGTGAGTGGAAT---------------
------------

>GQN8GVN01DJ2AK_3
ATGCGCTGCCTCCCAGTCTTCGTCATTCTTCTGCTGCTGATTGCATCTGCACCCAGCGTTGATGCCCAAT
TGAAGACCAAAGATGATGTGCCCTTGGCATCTTTCCACGCTAACGTAAAGCGAACCCTGCAAAAGCTTTT
GAACAAACGC---TGCTGCCAAATAGTGCCACAGTGC------TGTGAGTGGGTGAGTGAT---------
------------

>GQN8GVN01CJJ3R_3
ATGCGCTGCCTCCCAGTCTTCGTCATTCTTCTTCTGCTGATTGCATCTGCACCTACCGTTGATGCCCAAC
TGAAGACCAAAGATGATATGCCCTTGGCATCTTTCCACGCTAACGTAAAGCGAACCCTGCAAATACTTCG
GGACAAACGCTTCTGCTGCCGAACACAGGAAGTGTGC------TGTGAAGCGATTAAAAATGGA------
------------

>GQN8GVN01DLQE1_6
ATGCGCTGCCTCCCAGTCTTCGTCATTCTTCTGCTGCTGATTGCATCTGCACCTAGCGTTGATGCCCGAT
TGAAGACCAAAGATGATATGCCCTTGCCATCTTCCCACGCTAACATAAAGCGAACCCTGCAAATGCTTCG
GAACAAACGC---TGCTGCCCAGGCTGGGAATTGTGC------TGCGAGTGGGATGATGGGTGG------
------------

>GQN8GVN01DFNB1_3
ATGCGCTGCCTCCCAGTCTTCGTCATTCTTCTGCTACTGATTGCATCTGCACCTAGCGTTGATGCCCGAT
TGAAGACCAAAGATGATATGCCCTTGCCATCTTCCCACGCTAACATAAAGCGAACCCTGCAAATGCTTCG
GAACAAACGC---TGCTGCCCAGGCTGGGAATTGTGC------TGCGAGTGGGATGATGGGTGTAAAGGA
AATGACTTAAGA

>GQN8GVN01BSLGW_3
ATGCGCTGCCTCCCAGTCTTCGTCATTCTTCTGCTGCTGATTGCATCTGCACCTAGCGTTGATGCCCGAC
CGAAGACCAAAGATGATATGCCCCTGGCATCTTTCCACGATAATGCAAAGCGAATCCTGCAAATACTTCA
GGACAGAAATGCTTGCTGC---ATAGTAAGGCAGTGC------TGT------------------------
------------

>GQN8GVN01BVS05_3
ATGCGCTGCCTCCCAGTCTTTGTCATTCTTCTGCTGCTGATTGCATCTGCACCTAGCGTTGATGCCCGAC
CGAAGACCAAAGATGATATGCCCCTGGCATCTTTCCATGATAATGCAAAGCGAATCCTGCAAATACTTCA
GGACAGAAATGGTTGCTGCAGAGCA---GGAGACTGC------TGTTCA---------------------
------------

>GP9D1AM02HWNIN_2
ATGCGCTGTCTCCTAGTCTTCGTCATTCTTCTGCAGCTGACTGCATCTGCACCTGGCGTTGATGGCCGAC
CGAAGACCGAAGATGATGTGTCACTATCATCTGTCTCCGATAATGCAAAGAGTATCCTACAAGGACTTCT
GGACAAACGTGCTTGCTGT---GTCTATAAGATTTGCTATCCATGT------------------------
------------

>GQN8GVN01AITBR_1
ATGCGCTGTCTCCCAGTCTTGATCATTCTTCTGCTGCTGACTGCATCTGCACCTGGCGTTGTTGTCCTAC
CGAAGACCGAAGATGATGTGCCCATGTCATCTGTCTACGGTAATGGAAAGAGTATCCTACGAGGAATTCT
GAGGAACGGTGTTTGCTGT---GGCTATAAGTTGTGCCATCCATGT------------------------
------------

>GQN8GVN01ARITI_3
ATGCGCTGTCTCCCAGTCTTGATCATTCTTCTGCTGCTGACTGCATCTGCACCTGGCGTTGTTGTCCTAC
CGAGGACCGAAGATGATGTGCCCATGTCATCTGTCTACGGTAATGGAAAGAGTATCCTACGAGGAATTCT
GAGGAACGGTGTTTGCTGT---GGCTATAAGTTGTGCCATCCATGT------------------------
------------

>GQN8GVN01AGW3M_6
ATGCGCTGTCTCCCAGTCTTGATCATTCTTCTGCTGCTGACTGCATCTGCACCTGGCGTTGATGTCCTAC
CGAAGACCGAAGATGATGTGCCCCTGTCATCTGTCTACGGTAATGGAAAGAGTATCCTACGAGGAATTCT
GAGGAAAGGTATTTGCTGT---GGCGTTTCGTTCTGCTATCCATGT------------------------
------------
