# Supplementary material for: The Rise and Fall of an Evolutionary Innovation: Contrasting Strategies of Venom Evolution in Ancient and Young Animals
Source: PLoS Genet. 2015 Oct 22;11(10):e1005596. doi: 10.1371/journal.pgen.1005596 (PMC4619613; doi:10.1371/journal.pgen.1005596)
Supplement: S1 File — The alignments are provided as zipped Fasta files. (ZIP) [file pgen.1005596.s006.zip › Alignments/Lizards/CRiSPs.fas]

>GU441473.1 Celestus warreni
ATGATCCTGCTCAGCATGTATTTGTGCCTGGCAGCCATGCTGCACAAATCAGGTGTTCAGGCCTCTTCTG
ATATTTCCGGTTTGATGACCTCCAACCCTGACCAACAAAAGGTGATCGTTGACGAGCACAATGACTGTCG
GAGAACGGTGCAGCCCACTGCCAGCAACATGCTGAGGATGGAATGGGACCCTAAAGCTCAGCAAACTGCA
TCGAACGTAGCAAAGAAATGTGTATTAGAC---CACAGTCCGGTGTCAGAGAGAACAATAGATGGCGTTG
TGTGCGGAGAAAATCTCTTCTTTTCAAGTAATCCTGTTGACTGGAAAAGTGTCGTTGAGAGTTGGGATAA
AGAGAAAAGTAACTTTATCTATGGTGAAGGCCCAAAAGACCCAGAAAAAATGATAGGCCATCACACCCAG
GTAGTCTGGTACAGGTCTTACAAAGTGGGATGTGATCTCGCCTACTGTCCTAATCAACCAGTGTACAAGT
ACCTCAACGTTTGCCACTACTGCCCAGCAGGAAATGTACAAGGCCGGGAATACGTCCCCTATAAAAGAGG
AAAACCATGCGGGGATTGCCCAAAGGCTTGCGACAACGGATTGTGCACTAATCCCTGCAAGGCAAACAAC
GATTTATCCAACTGTGACAGCTTAAAGAAGCAAGTGGGGTGCGACCATCCGATAATGAAAGGCTGCAAGG
CTTCTTGCCAATGTACCACAGAAATAATA

>GU441472.1 Gerrhonotus infernalis
ATGATCCTGCTCAGCATAAATTTGTGCCTGGCGGCAATATTGCACCAATCAAGTAGTGTGGCCTCTCCTG
ATCTTGCTGGTTTGATGACCTCCAATGCTAACCAACAAAAGGTGATTGTTGACACACACAATGACCTACG
GAGAACAGTGCAACCCACTGCCAGCAACATGCTGAAGATGGAATGGGACTTCGCTACTGCACAAAATGCA
CAGCGCTCAGCAGACGCATGTACTTTAGAG---CACACTCCACAAATAGACAGAACAATAAATGGCGTAG
TGTGTGGAGAAAATCTCTTCTATTCAAGTGCCGTTCATCAGTGGCCTTCTGCCATTCAGATGTGGTTTAA
CGAGAGGAACGACTTTAAATTTGGTAAAGGACCAACAAAACCAGGAGTCATGGTTGGCCATTACATTCAG
GTAGTTTGGTACAGAAGTTACAAATTGGGATGTGCTGTTGCCTACTGTCCTAAACAGAAGACTTACAATT
ACTTCTACGTTTGCCAGTACTGCCCAGCAGGAAATCTTAAGTCCCGGGTATACACTCCCTATAAAATAGG
ACGTCCATGCGGGGACTGCCCACAAGCTTGCGACAACGGATTGTGCACTAATCCATGCACGTACAATGAT
CGTTACAACAACTGTCCAAAGTTAAAGGATCAAATGGGATGCAACCATCCTATGATGAAAGAATGCGAGT
CTTCTTGCAAATGTACCACAGAAATAAAG

>U13619.1 Heloderma horridum
ATGTTCCTGCTCAGCATATATTTCTGCCTGGCGGCAATGTTGCACCAATCAAGTGGTCAGGCCTCTCCTG
ATCTTCCCGGTTTGATGACCTCCAATGCTGATCAACAAAAGCTGATCATTGACACGCACAATGACCTACG
GAGAAAAGTGGAACCCACTGCCAGCAACATGCTGAGGATGGAATGGGACCCTGCTATTCAACTAAATGCA
CAGCGCTCAGCAAACACGTGTACTCTAAAG---CACACTCCAAAAGTAGGCAGAACAATAAATGGCGTGG
TGTGCGGAGAAAATCTC-----------------------------------------------------
----------------------------------------------------------------------
----------------------------------------------------------------------
----------------------------------------------------------------------
----------------------------------------------------------------------
----------------------------------------------------------------------
-----------------------------

>EU790958.1 Heloderma suspectum
ATGATCCTGCTCAGTTTATATTTGTGCCTGGCTGCAATGTTGCACCAATCAGAGGGTGAGGCCTCTCCTA
AACTTCCTGGTTTGATGACCAGCAACCCTGACCAACAAACGGAGATCACTGACAAGCACAATAACCTACG
GAGAATAGTGGAACCCACTGCCAGCAACATGCTGAAGATGACATGGAGCAATAAGATTGCACAAAATGCA
CAGCGCTCGGCCAACCAATGCACTTTGGAG---CACACTTCAAAAGAAGAGAGAACAATAGATGGTGTAG
AGTGTGGAGAAAATCTCTTCTTTTCAAGCGCCCCTTACACATGGTCTTATGCCATTCAGAATTGGTTTGA
TGAAAGAAAATACTTTAGGTTTAATTATGGACCAACTGCACAAAACGTCATGATTGGCCATTACACTCAG
GTGGTTTGGTATAGGTCTTATGAACTGGGGTGTGCTATCGCCTACTGTCCTGATCAGCCAACTTACAAGT
ACTACCAAGTTTGCCAGTACTGCCCAGGGGGGAACATTCGAAGCCGGAAGTACACCCCGTATTCCATAGG
ACCACCATGCGGGGATTGCCCAGATGCTTGCGACAACGGATTGTGCACTAATCCATGCAAGCAAAATGAT
GTTTACAACAACTGCCCAGACTTGAAGAAACAGGTGGGATGTGGCCATCCTATAATGAAAGACTGCATGG
CGACTTGCAAATGTCTGACAGAAATAAAA

>GU441462.1 Ophisaurus apodus
ATGATCCTGCTCAGTTTATATTTGTGCCTGGCTGCAATGTTGCACCAATCAGAGGGTGAGGCCTCTCCTA
AACTTCCTGGTTTGATGACCAGCAACCCTGACCAACAAACGGAGATCACTGACAAGCACAATAACCTACG
GAGAATAGTGGAACCCACTGCCAGCAACATGCTGAAGATGACATGGAGCAATAAGATTGCACAAAATGCA
CAGCGCTCGGCCAACCAATGCACTTTGGAG---CACACTTCAAAAGAAGAGAGAACAATAGATGGTGTAG
AGTGTGGAGAAAATCTCTTCTTTTCAAGCGCCCCTTACACATGGTCTTATGCCATTCAGAATTGGTTTGA
TGAAAGAAAATACTTTAGGTTTAATTATGGACCAACTGCACAAAACGTCATGATTGGCCATTACACTCAG
GTGGTTTGGTATAGGTCTCATGAACTGGGGTGCGCTATTGCCTACTGCCCTCATCAGGCAACTTACAAGT
ACTACCAAGTTTGCCAGTACTGCCCAGGGGGGAACATTCGAAGCCGGAAGTACACCCCGTATTCCATAGG
ACCACCATGCGGGGATTGCCCAGATGCTTGCGACAACGGATTGTGCACTAATCCATGCAAGCAACATGAT
GTTTACAACAACTGCCCAGACTTAAAGAAACAGGTGGGATGTGGCCATCCTATAATGAAAGACTGCAGGG
CGACTTGCGAATGTCTGACAGAAATAAAA

>DQ139883.1 Varanus acanthurus
ATGATCCTGCTCAAACTGTATTTGACCCTAGCTGCAATCTTATGTCAATCCCGTGGCACGACTTCTCTTG
ATCTTGATGATTTGATGACTACCAACCCTGAGATACAAAATGAGATCATTAACAAGCACAATGACCTACG
GAGAACGGTGGATCCCCCAGCTAAAAACACGCTGAAGATGTCCTGGGACAACACCATTGCAGAGAGTGCC
AAACGTGCAGCACTGAGATGCAACCAAAATGAGCACACACCTGTCTCGGGAAGAACAATAGGTGGTGTGG
TGTGCGGAGAAAATTACTTCATGTCAAGTAACCTTCGCACATGGTCTTTCGGCATTCAGAGTTGGTTTGA
TGAAAGGAACTACTTTAAGTTTGGTTTTGGACCAACAAGAGCAGGTGTCATGGTTGGCCATTATACCCAG
GTGGTCTGGTATAAGTCTTACAAAATGGGATGTGCGATCAACTTGTGCCCTAATGAGCCCCTG---AAGT
ACTTCCTGGTTTGCCAGTACTGCCCAGGAGGGAACGTTGTAGGCCGG-----------------------
----------------------------------------------------------------------
----------------------------------------------------------------------
-----------------------------

>DQ139884.1 Varanus acanthurus
ATGATCCTGCTCAAACTGTATTTGACCCTAGCTGCAATCTTATGTCAATCCCGTGGCACGACTTCTCTTG
ATCTTGATGATTTGATGACTACCAACCCTGAGATACAAAATGAGATCATTAACAAGCACAATGACCTACG
GAGAACAGTGGATCCCCCAGCTAAAAACATGCTGAAGATGTCCTGGGACAACATCATTGCAGAGAGTGCC
AAACGTGCAGCACTGAGATGCAACCAAAATGAGCACACACCTGTCTCGGGAAGAACAATAGGTGGTGTGG
TGTGCGGAGAAAATTACTTCATGTCAAGTAACCCTCGCACATGGTCTTTCGGCATTCAGAGTTGGTTTGA
TGAAAGGAACTACTTTAAGTTTGGTTTTGGACCAACAAGAGCAGGTGTCATGGTTGGCCATTATACCCAG
GTGGTCTGGTATAAGTCTTACAAAATGGGATGTGCGATCAACTTGTGCCCTAATGAGCCCCTG---AAGT
ACTTCCTGGTTTGCCAGTACTGC-----------------------------------------------
----------------------------------------------------------------------
----------------------------------------------------------------------
-----------------------------

>DQ139885.1 Varanus acanthurus
ATGATCCTGCTCAAACTGTATTTGACCCTAGCTGCAATCTTATGTCAATCCCGTGGCACGACTTCTCTTG
ATCTTGATGATTTGATGACTACCAACCCTGAGATACAAAATGAGATCATTAACAAGCACAATGACCTACG
GAGAACAGTGGATCCCCCAGCTAAAAACATGCTGAAGATGTCCTGGGACAACATCATTGCAGAGAGTGCC
AAACGTGCAGCACTGAGATGCAACCAAAATGAGCACACACCTGTCTCGGGAAGAACAATAGGTGGTGTGG
TGTGCGGAGAAAATTACTTCATGTCAAGTAACCCTCGCACATGGTCTTTCGGCATTCAGAGTTGGTTTGA
TGAAAGGAACTACTTTAAGTTTGGTTTTGGACCAACAAGAGCAGGTGTCATGGTTGGCCATTATACCCAG
GTGGTCTGGTATAAGTCTTACAAAATGGGATGTGCGATCAACTTGTGCCCTAATGAGCCCCTG---AAGT
ACTTCCTGGTTTGCCAGTACTGCCCAGGAGGGAACGTTGTAGGCCGGAAGTATGAACCCTATGCAATCGG
AGAACCATGTGCAGCTTGCCCCAACAATTGTGACAACGGACTGTGCACTAACCCCTGTGAGCACAGCAAT
CAATACATCAACTGCCCAGATTTAACAAAACAG-------------------------------------
-----------------------------

>DQ139886.1 Varanus acanthurus
ATGATCCTGCTCAAACTGTATTTGACCCTAGCTGCAATCTTATGTCAATCCCGTGGCACGACTTCTCTTG
ATCTTGATGATTTGATGACTACCAACCCTGAGATACAAAATGAGATCATTAACAAGCACAATGACCTACG
GAGAACGGTGGATCCCCCAGCTAAAAACATGCTGAAGATGTCCTGGGACAACACCATTGCAGAGAGTGCC
AAACGTGCAGCACTGAGATGCAACCAAAATGAGCACACACCTGTCTCGGGAAGAACAATAGGTGGTGTGG
TGTGCGGAGAAAATTACTTCATGTCAAGTAACCTTCGCACATGGTCTTTCGGCATTCAGAGTTGGTTTGA
TGAAAGGAACTACTTTAAGTTTGGTTTTGGACCAACAAGAGCAGGTGTCATGGTTGGCCATTATACCCAG
GTGGTCTGGTATAAGTCTTACAAAATGGGATGTGCGATCAACTTGTGCCCTAAT----------------
----------------------------------------------------------------------
----------------------------------------------------------------------
----------------------------------------------------------------------
-----------------------------

>DQ139887.1 Varanus acanthurus
ATGATCCTGCTCAAACTGTATTTGACCCTAGCTGCAATCTTATGTCAATCCCGTGGCACGACTTCTCTTG
ATCTTGATGATTTGATGACTACCAACCCTGAGATACAAAATGAGATCATTAACAAGCACAATGACCTACG
GAGAACGGTGGATCCCCCAGCTAAAAACATGCTGAAGATGTCCTGGGACAACACCATTGCAGAGAGTGCC
AAACGTGCAGCACTGAGATGCAACCAAAATGAGCACACACCTGTCTCGGGAAGAACAATAGGTGGTGTGG
TGTGCGGAGAAAATTACTTCATGTCAAGTAACCTTCGCACATGGTCTTTCGGCATTCAGAGTTGGTTTGA
TGAAAGGAACTACTTTAAGTTTGGTTTTGGACCAACAAGAGCAGGTGTCATGGTTGGCCATTATACCCAG
GTGGTCTGGTATAAGTCTTACAAAATGGGATGTGCGATCAACTTGTGCCCTAATGAGCCCCTG---AAGT
ACTTCCTGGTTTGCCAGTACTGCCCAGGAGGGAACGTTGTAGGCCGGAAGTATGAACCCTATGCAATCGG
AGAACCATGTGCAGCTTGCCCCAACAACTGTGACAATGGACTG---------------------------
----------------------------------------------------------------------
-----------------------------

>DQ139888.1 Varanus acanthurus
ATGATCCTGCTCAAACTGTATTTGACCCTAGCTGCAATCTTATGTCAATCCCGTGGCACGACTTCTCTTG
ATCTTGATGATTTGATGACTACCAACCCTGAGATACAAAATGAGATCATTAACAAGCACAATGACCTACG
GAGAACAGTGGATCCCCCAGCTAAAAACATGCTGAAGATGTCCTGGGACAACATCATTGCAGAGAGTGCC
AAACGTGCAGCACTGAGATGCAACCAAAATGAGCACACACCTGTCTCGGGAAGAACAATAGGTGGTGTGG
TGTGCGGAGAAAATTACTTCATGTCAAGTAACCCTCGCACATGGTCTTTCGGCATTCAGAGTTGGTTTGA
TGAAAGGAACTACTTTAAGTTTGGTTTTGGACCAACAAGAGCAGGTGTCATGGTTGGCCATTATACCCAG
----------------------------------------------------------------------
----------------------------------------------------------------------
----------------------------------------------------------------------
----------------------------------------------------------------------
-----------------------------

>GU441466.1 Varanus giganteus
ATGATCCTACTCAAACTGTATTTGACCCTAGCTGCAATCTTATGTCAATCACGTGGCACGACTTCTCTTG
ATCTTGATGATTTGATGACTACCAACCCTGAGATACAAAATGAGATCATTAACAAGCACAATGACCTACG
GAGAACAGTGGATCCCCCAGCTAAAAACATGCTGAAGATGTCCTGGGACAACATCATTGCAGAGAGTGCT
AAACGTGCAGCACTGAGATGTAACTATAAGGAACACACATCTATCGCAGAAAGAACAATAGGTGGTGTGG
TGTGTGGAGAAAATTACTTCATGTCAAGTAACCCTCGCACATGGTCTTCCTCCATTCAGAGTTGGTTTGA
TGAAAGGAACAACTTTATGTTTGGTTTTGGACCAACAATACCAGGTGTCATGGTTGGCCATTATACCCAG
GTGGTCTGGTATAAGTCTTACAAAGTGGGATGTGCTATCAACTTGTGCCCTGCTCAGAGCCTG---AAGT
ACTTCCAGGTTTGCCAGTACTGCTCAGGAGGGAACGGTGCAAGCCGGAATATGAACCCTACGCAA-----
----------------------------------------------------------------------
----------------------------------------------------------------------
-----------------------------

>GU441467.1 Varanus gilleni
------GTGCTCAAACTGTATTTGACCCTAGCTGCAATTTTATGTCAATCACGTGACACGACTTCTCTTG
ATCTTGATGATTTGATGACTACCAACCCTGAGATACAAAATGAGATCATTAACAAGCACAATGACCTACG
GAGAACAGTGGATCCCCCAGCTAAAAACATGCTGAAGATGTCCTGGGACAACACCATTGCAGAGAGTGCC
GAACGTGCAGCACTGAGATGTAACTACGAGGAGCACACACCTATCGCAGGAAGAACAATAGGTGGTGTGC
TGTGCGGAGAAAATTACTTCATGTCAAGTAACCCTCGCACATGGTCTTCCGGCATTCAGAGTTGGTTTAA
TGAAAGGAACTACTTTAAGTTTGGTTTTGGACCAACAAGACCAGGTGTCATGGTTGGCCATTATACCCAG
GTGGTCTGGTATAAGTCTTACAAAGCGGGATGTGCTATCCACTTGTGCCCTGCTGAGCGCCTG---AAGT
ACTTCCTGGTTTGCCAGTACTGCCCAGGAGGGAACGTTGAAGGCCGGAAATATGAACCCTACGCAATCGG
AGATCCATGTGCAGCTTGCCCCAACAATTGTGACAATGGACTGTGCACTAACCCCTGTGAGCACCGCAAT
CAATACATCAACTGTCCAGATTTAACAAAACAGGTGGGATGCAACCATCCTGTAACGAAAAACTGCACGG
CTTCTTGTCGGTGTACCACAGAAATACAA

>GU441465.1 Varanus gouldii
ATGCTCCTGCTCAAACTGTATTTGACCCTAGCTGCAATCTTATGTCAACCACATGGCACGACTTCTCTTG
ATCTTGAGGATTTGATGACTACCAACCCTGAGATACAAAATGAGATCATTAACAAGCACAATGACCTACG
GAGAACAGTGGATCCCCCAGCTAAAAACATGCTGAAGATGTCCTGGGACGACAACATTGCAGAGAGTGCT
AAACGTGCAGCACTGAGATGTAACTACAAGGAGCACACATCTATCGCAGAAAGAACAATAGGTGGTGTGG
TGTGTGGAGAAAATTACTTCATGTCAAGTAACCCTCGCACATGGTCTTCCTCCATTCAGAGTTGGTTTGA
TGAAAGGAACAACTTTATGTTTGGTTTTGGACCAACAATACCAGGTGTTATGGTTGGCCATTATACCCAG
GTGGTCTGGTATAAGTCTTACAAAGCGGGATGTGCTATCAACTTGTGCCCTGCTCAGAGCCTG---AAGT
ACTTCCAGGTTTGCCAGTACTGCTCAGGAGGGAACGTTGGAAGCCGGAAATATGAACCCTACGCAATAGG
AGAACCATGTGCAGCTTGCCCCAAAGATTGTGACAATGGACTGTGCACTAACCCCTGTGAGTACAACAAT
GAATACACCAGCTGTCCAGATTTAACAAAACAGGTGGGATGCAACCATCCTGTAACGGCAAACTGCAATG
CTTCTTGTCAGTGTACCACAGAAATACAA

>GU441469.1 Varanus indicus
ATGATCCTGCTCAAGCTGTATTTGACCCTAGCTGCAATCTTATTGCAATCACATGGCACGACTTCTCTTG
AGCTTGATGATTTGATGACTACCAACCCTGACATACAAAATGAGATCATTAACAAGCACAATGACCTACG
GAGAATAGTGGATCCCCCAGCTAAAAACATGGTGAAGATGTCATGGCACAACACCATTGCCGAGAGTGCT
CAACGTGCAGCACTGAGATGTAATTACGAGTTGCACACACCTGCCTCAGAAAGAACAATAGATGGTGTGG
AGTGTGGAGAAAATTACTTCGCGTCAAGTAACCCTCGCACATGGTCTTCCTGCATTCAGAGTTGGTTTGA
TGAAAGAAACAACTTTAAGTATGGTTTTGGACCAACAAAATCAGGCGCCATGGTTGGCCATTATACCCAG
GTGGTCTGGTATAATTCTTACAAAGTGGGGTGTGCTATCAACTTGTGCCCTGATCAGAGACTG---AAGT
ACTTCCAAGTTTGCCAGTACTGCCCAGGAGGGAACGATGAAGACCGGGAATATGAACCCTACGCAATAGG
AGAACCATGTGCAGCTTGCCCCAATGATTGTGACAACGGACTGTGCAAAATACAA---------------
----------------------------------------------------------------------
-----------------------------

>GU441470.1 Varanus indicus
ATGATCCTGCTCAAGCTGTATTTGACCCTAGCTGCAATCTTATTGCAATCACATGGCACGACTTCTCTTG
AGCTTGATGATTTGATGACTACCAACCCTGACATACAAAATGAGATCATTAACAAGCACAATGACCTACG
GAGAATAGTGGATCCCCCAGCTAAAAACATGGTGAAGATGTCATGGCACAACACCATTGCCGAGAGTGCT
CAACGTGCAGCACTGAGATGTAATTACGAGTTGCACACACCTGCCTCAGAAAGAACAATAGATGGTGTGG
AGTGTGGAGAAAATTACTTCGCGTCAAGTAACCCTCGCACATGGTCTTCCTGCATTCAGAGTTGGTTTGA
TGAAAGAAACAACTTTAAGTATGGTTTTGGACCAACAAAATCAGGCGCCATGGTTGGCCATTATACCCAG
GTGGTCTGGTATAATTCTTACAAAGTGGGGTGTGCTATCAACTTGTGCCCTGATCAGAGACTG---AAGT
ACTTCCAAGTTTGCCAGTACTGCCCAGGAGGGAACGATGAAGACCGGGAATATGAACCCTACGCAATAGG
AGAACCATGTGCAGCTTGCCCCAATGATTGTGACAACGGACTGTGCAAAATACAA---------------
----------------------------------------------------------------------
-----------------------------

>EU195455.1 Varanus komodoensis
ATGATCCTGCTCAAACTGTATTTGACCCTAGCTGCAATCTTATGTCAATCACGTGGCACGACTTCTCTTG
ATCTTGATGATTTGATGACTACCAACCCTGAGATACAAAATGAGATCATTAACAAGCACAATGACCTACG
GAGAACAGTGGATCCCCCAGCTAAAAACATGCTGAAGATGTCCTGGGACAACATCATTGCAGAGAGTGCT
AAACGTGCAGCACTGAGATGTAACTACAAGGAGCACACATCTATCGCAGAAAGAACAATAGGTGGTGTGG
TGTGTGGAGAAAATTACTTCATGTCAAGTAACCCTCGCACATGGTCTTCCTCCATTCAGAGTTGGTTTGA
TGAAAGGAACAACTTTATGTTTGGTTTTGGACCAACAATACCAGGCGTCATGGTTGGCCATTATACCCAG
GTGGTCTGGTATAAGTCTTACAAAGTGGGATGTGCTATCAACTTGTGCCCTGCTCAGAGCCTG---AAGT
ACTTCCAGGTTTGCCAGTACTGCTCAGGAGGGAACGTTGCAGGTCGGAAATATGAACCCTACACAATAGG
AGAACCATGTGCAGCTTGCCCCAAAGATTGTGACAATGGACTGTGC------------------------
----------------------------------------------------------------------
-----------------------------

>GU441463.1 Varanus mertensi
ATGATCCTGCTCAAACTGTATTTGACCCTAGCTGCAATCTTATGTCAATCACGTGGCACGACTTCTCTTG
ATCTTGATGATTTGATGACTACCAACCCTGAGATACAAAATGAGATCATTAACAAGCACAATGACCTACG
GAGAACAGTGGATCCCCCAGCTAAAAACATGCTGAGGATGTCCTGGGACAACATCATTGCAGAGAGTGCT
AAACGTGCAGCACTGAGATGTAACTACAAGGAGCACACATCTATCGCAGAAAGAACAATAGGTGGTGTGG
TGTGTGGAGAAAATTACTTCATGTCAAGTAACCCTCGCACATGGTCTTCCTCCATTCAGAGTTGGTTTGA
TGAAAGGAACAACTTTATGTTTGGTTTTGGACCAACAATACCAGGTGTCATGGTTGGCCATTATACCCAG
GTGGTCTGGTATAAGTCTTACAAAGTGGGATGTGCTATCAACTTGTGCCCTGCTCAGAGCCTG---AAGT
ACTTCCAGGTTTGCCAGTACTGCTCAGGAGGGAACGTTGCAAGCCGGAAATATGAACCCTACGCAATAGG
AGAACCATGTGCAGCTTGCCCCAAAGATTGTGACAATGGACTGTGCACTAACCCCTGTGAGTACAACAAT
GAATACACCAGCTGTCCAGATTTAACAAAACAGGTGGGATGCAACCATCCTGTAACGGCAAACTGCAATG
CTTCTTGTCAGTGTACCACAGAAATACAA

>GU441464.1 Varanus panoptes
ATGCTCCTGCTCAAACTGTATTTGACCCTAGCTGGAATCTTATGTCAATCACATGGCACGACTTCTCTTG
ATCTTGAGGATTTGATGACTACCAACCCTGAGATACAAAATGAGATCATTAACAAGCACAATGACCTGCG
GAGAACAGTGGATCCCCCAGCTAAAAACATGCTGAAGATGTCCTGGGACAACATCATTGCAGAGAGTGCT
AAACGTGCAGCACTGAGATGTAACTACAAGGAGCACACATCTATCGCAGAAAGAACAATAGGTGGTGTGG
TGTGTGGAGAAAATTACTTCATGTCAAGTAACCCTCGCACATGGTCTTCCTCCATTCAGAGTTGGTTTGA
TGAAAGGAACAACTCTATGTTTGGTTTTGGACCAACAATACCAGGTGTCATGGTTGGCCATTATACCCAG
GTGGTCTGGTATAAGTCTTACAAAGCGGGATGTGCTATCAACTTGTGCCCTGCTCAGAGCCTG---AAGT
ACTTCCAGGTTTGCCAGTACTGCTCAGGAGGGAACGTTGGAAGCCGGAAATATGAACCCTACGCAATAGG
AGAACCATGTGCAGCTTGCCCCAAAGATTGTGACAATGGACTGTGCACTAACCCCTGTGAGTACAACAAT
GAATACACCAGCTGT-------------------------------------------------------
-----------------------------

>GU441471.1 Varanus scalaris
----------------------------------------------------------------------
--------------------------------------AATGAGATCATTAACAAGCACAATGACCTACG
GAGAACAGTGGATCCCCCAGCTAAAAACATGCTGAAGATGTCCTGGGACAACACCATTGCGGAGAGTGCC
AAACGTGCAGCACTGAGATGTAACTACAAGGAGCACACACCTATCTCAGGAAGAACAATAGGTGGTGTGC
TGTGCGGAGAAAATTACTTCATGTCAAGTAACCCTCGCACATGGTCTTCCGGCATTCAGAGCTGGTTTGA
TGAAAGGAACGACTTTAAGTTTGGTTTTGGACCAACAAGACCAGGTGCCAAGGTTGGCCATTATACCCGG
GTGGTCTGGTATAAGTCTTACAAAGCGGGATGTGCCATCCACTTGTGCCCGGCTGAGCGCCTG---AAGT
ACTTCCTGGTGTGCCAGTACTGCCCAGGAGGGAACGTTCAAGGCCGGAAATACGAACCCTACGCAACCGG
AGAACCATGTGCAGCTTGCCCCAACAATTGCGACAATGGACTGTGCACTAACCCCTGTGAGCACGGCGAT
CAATACATCAACTGTCCAGATTTAACAAAACAGTTGGGATGCAACCATCCTGTAACGAAAAACTGCACGG
CTTCTTGTCAGTGTACCACAGAAATACAA

>GU441468.1 Varanus tristis
ATGATCCCGCTCAAACTGTATTTGACCCTAGCTGCAATCTTATGTCAATCACATGGCACGACTTCTCTTG
ATCTTGATGATTTGATGACTACCAACCCTGAGATACAAAATGAGATCATTAACAAGCACAATGACCTACG
GAGAACAGTGGATCCCCCAGCTAAAAACATGCTGAAGATGTCCTGGGACAACACCATTGCAGAGAGTGCC
GAACGTGCAGCACTGAGATGTAACTACAAGGAGCACACACCTATCTCAGGAAGAACAATAGGTGGCGTGC
TGTGCGGAGAAAATTACTTCATGTCAAGTAACCCTCGCACATGGTCTTCCGGCATTCAGAGTTGGTTTGA
TGAAAGGAACGACTTTAAGATTGGTTTTGGACCAACAACACCAGGTGCCAAGGTTGGCCATTATACCCAG
GTGGCCTGGTATAAGTCTTACAAAACGGGATGTGCCATCCACTTGTGCCCGGCTGAGCGCCTG---AAGT
ACTTCCTGGTGTGCCAGTACTGCCCAGGAGGGAACGTTGAAGGCCGGAAATACGAGCCCTACGCAATCGG
AGAACCATGTGCAGCTTGCCCCAACAATTGTGACAATGGACTGTGCACTAACCCTTGTGAGCACGGCAAT
CAATACATCAACTGTCCAGATTTAACAAAACAGTTGGGATGCAACCATCCTGTAACGAAAAACTGCACGG
CTTCTTGTCAGTGTACCACAGAAATACAA

>DQ139903.1 Varanus varius
ATGATCCTGCTCAAACTGTATTTGACCCTAGCTGCAATCTTATGTCAATCACGTGGCATGACTTCTCTTG
ATCTTGATGATTTGATGACTACCAACCCTGAGATACAAAATGAGATCATTAACAAGCACAATGACCTACG
GAGAACAGTGGATCCCCCAGCTAAAAACATGCTGAAGATGTCCTGGGACAACATCATTGCAGAGAGTGCT
AAACGTGCAGCACTGAGATGTAACTACAAGGAGCACACATCTATCGCAGAAAGAACAATAGGTGGTGTGG
TGTGTGGAGAAAATTACTTCATGTCAAGTAACCCTCGCACATGGTCTTCCTCCATTCAGAGTTGGTTTGA
TGAAAGAAACAACTTTATGTTTGGTTTTGGACCAACAATACCAGGTGTCATGGTTGGCCATTACACCCAG
GTGGTCTGGTATAAGTCTTACAAAGTGGGATGTGCTATCAACTTGTGCCCTGCTCAGAGCCTG---AAGT
ACTTCCAGGTTTGCCAGTACTGCCCAGGAGGGAACGTTGCAGGCCGGAAATATGAACCCTACACAATTGG
AGAACCATGTGCAGCTCGCCCCAAAGATTGTGACAATGGACTGTGCACTAACCCCTGTGCGTACAACGAT
GACTACACCAGCTGTCCAGATTTAACAAAACAGGTGGGATGCCACCATCCTGTAACGGCAAACTGC----
-----------------------------

>DQ139904.1 Varanus varius
ATGATCCTGCTCAAACTGTATTTGACCCTAGCTGCAATCTTATGTCAATCACGTGGCATGACTTCTCTTG
ATCTTGATGATTTGATGACTACCAACCCTGAGATACAAAATGAGATCATTAACAAGCACAATGACCTACG
GAGAACAGTGGATCCCCCAGCTAAAAACATGCTGAAGATGTCCTGGGACAACATCATTGCAGAGAGTGCT
AAACGTGCAGCACTGAGATGTAACTACAAGGAGCACACATCTATCGCAGAAAGAACAATAGGTGGTGTGG
TGTGTGGAGAAAATCACTTCATGTCAAGTAACCCTCGCACATGGTCTTCCTCCATTCAGAGTTGGTTTGA
TGAAAGAAACAGCTTTATGTTTGGTTTTGGACCAACAATACCAGGTGTCATGGTTGGCCATTACACCCAG
GTGGTCTGGTATAAGTCTTACAAAGTGGGATGTGCTATCAACTTGTGCCCTGCTCAGAGCCTG---AAGT
ACTTCCAGGTTTGCCAGTACTGCCCAGGAGGGAACGTTGCAGGCCGGAAATATGAACCCTACACAATTGG
AGAACCATGTGCAGCTTGCCCCAAAGATTGTGACAATGGACTGTGCACTAACCCCTGTGCGTACAACGAT
GACTACACCAGCTGTCCAGATTTAACAAAACAGGTGGGATGCAACCATCCTGTAACGGCAAACTGCAAGG
CTTCTTGTCAGTGTACCACAGAAATACAA
