# Supplementary material for: The Rise and Fall of an Evolutionary Innovation: Contrasting Strategies of Venom Evolution in Ancient and Young Animals
Source: PLoS Genet. 2015 Oct 22;11(10):e1005596. doi: 10.1371/journal.pgen.1005596 (PMC4619613; doi:10.1371/journal.pgen.1005596)
Supplement: S1 File — The alignments are provided as zipped Fasta files. (ZIP) [file pgen.1005596.s006.zip › Alignments/Lizards/Crotamines.fas]

>JX467135.1 Varanus tristis
ATGAAGACCCTTCTCCTGCTCTGCCTGCTGGTCTTCGCGGCCTTCCAGGCTTCGGCCCACCTCAAACCAG
ATGGAGAGCCTGAACCCCTCCAAGTGGCTGATGGTGGTGCTCCGGGGATGGAAGGAAGGACTTCGGTGCG
TGATGATTCCGCCTGGTGTGGATCAAGAGGGGGCAAATGTTACCTTATCTTATGCCCACGTGGAACGGGA
CGGATTGGGAAATGCAGCACGATGTACGTCTGCTGTAAA

>JX467134.1 Varanus glauerti
ATGAAGACCCTTCTCCTGCTCTGTGTGCTGGTCTTCGTGGCCTTCCAGGCTTCGGCCCACCCCAAACCAG
ACGAAGAGCCTGAACCTCTCCAAGTGGCTGACGGTGGTGCTCCAGGGATGGAAGGAGGGACCGAAATGCG
TGGTAATTCCGCCTGGTGTGGATCAAGAGGGGGCAAATGTTACCTTATCTTATGCCCACGTGGAACGGGA
CGGATTGGGAAATGCAGCACGATGTACGTCTGCTGTAAA

>JX467133.1 Varanus glauerti
ATGAAGACCCTTCTCCTGCTCTGCGTGCTGGTCTTCGTGGCCTTCCAGGCTTCGGCCCACCCCAAACCAG
ACGAAGAGCCTGAACCTCTCCAAGTGGCTGACGGTGGTGCTCCAGGGATGGAAGGAGGGACCGAAGTGCG
TGGTAATTCCGCCTGGTGTGGATCAAGAGGGGGCAAATGTTACCTTATCTTATGCCCACGTGGAACGGGA
CGGATTGGGAAATGCAGCACGATGTACGTCTGCTGTAAA

>JX467132.1 Varanus glauerti
ATGAAGACCCTTCTCCTGCTCTGCCTGCTGGTCCTCGCAGCCTTTGAGGCTTCGGCCCACCCCAAACCAG
ACGGAGAGCCTGAACCTCTCCAAGCGGCTGACGGTGGTGCTCCGGGGATGGAAGGAAGGACTGCAGTGCG
TGATAATTCCGCCTGGTGTGGATCAAGAGGGGGCAAATGTTACCTTATCTTATGCCCACGTGGAACGGGA
CGGATTGGGAAATGCAGCACGATGTACGTCTGCTGTAAA

>JX467131.1 Varanus glauerti
ATGAAGACCCTTCTCCTGCTCTGCCTGCTGGTCCTCGCGGCCTTCCATGCCTTGGCCCGCCCCAAACCAG
ACGGAGAGCCTGAACCTCTCCAAGCAGCTGACGGTGGTGCTCCGGGGATGGAAGGATGGACTTCGGTGCG
TGGTAATTCCACCTGGTGTAGATCAGTAAGTGGCGGATGTTACTTTCTCATAAGCCAAGATGGAACTGCA
CGGATTGGGAAATGCATCTCCACCTACATCTGCAGCAAA
