# Supplementary material for: The Rise and Fall of an Evolutionary Innovation: Contrasting Strategies of Venom Evolution in Ancient and Young Animals
Source: PLoS Genet. 2015 Oct 22;11(10):e1005596. doi: 10.1371/journal.pgen.1005596 (PMC4619613; doi:10.1371/journal.pgen.1005596)
Supplement: S1 File — The alignments are provided as zipped Fasta files. (ZIP) [file pgen.1005596.s006.zip › Alignments/Lizards/Kallikreins.fas]

>GU441497.1 Celestus warreni
ATGGAGCCCACCAAATGGCTTCCTGTCCTTCTCTTGCTGCTGCCGTCTTTTGGGTCAGCATTCAAGAAGC
GGGTCATTGGAGGCCAGGAGTGCGATGAGACCAGCCATCCTTGGCTCGTGATGATTGTTAGCCCCAAAGG
CTTCCTCTGCTCTGCAGTGTTGCTCAACCATGAGTGGCTGCTCAGTGCTGCTCATTGCTTTGAAAGTGGC
GAATTCAGACTAAGGCTTGGAACACATAGCCATAGAGTGCGAAAAGGACACGAACAGCGGAGAACCAGTG
CCAGTCTCATCTGCTACCCTAATACCAACACCTCCACTAATATCAGCGATTGCTCCTTT-----------
-------GACAATGACATCATGCTGATCAAACTGAACGAGCCTGTGACCTACAATGAGTATATTTCCCCC
ATCAGCCTGCCCACCAGCCCTGTCTCTCTGGGAACAAAGTGCACTGTAATGGGTTGGGGCACAACCACGT
CTCCTCAATTTACGTACCCAGACGTTCCTCAGTGTGCTGACATCCAGATATTTCCCAGTTCCACGTGTGA
AGATGCTTATCCTTGGTGGACAATGACTGACTCCATAATATGTGCAGGAGTCCTGGAAGGAGGCAGAGAT
TCCTGTAAGGGTGATTCTGGCGGACCCCTTCTCTGTGGCGGAGAATTCCAGGGGATTATATCTTGGGGGG
GCTTTCCTTGTGCTCAGCCAAATGAGCCCACTATCCATACCGAGGTCTACAACTATCTCGATTGGATCCA
GAGTATCATTCAA------------------------------------------------

>GU441498.1 Celestus warreni
ATGGAGCCCACCAAATGGCTTCCTGTCCTTCTCTTGCTGCTGCCGTCTTTTGGGTCAGCATTCAAGAAGC
GGGTCATTGGAGGCCAGGAGTGCGACGAGACCAGCCATCCTTGGCTCGTGAGGATTGTTAGCCCCAAAGG
CTTCCTCTGCTCTGCAGTGTTGCTCAACCACAAGTGGCTGCTCAGTGCTGCTCATTGCTTTGAAAGTGGC
GAATTCAGACTAAGGCTTGGAACACATAGCCATAGAGTGCGAAAAGGACACGAACAGCGGAGAACCAGTG
CCAGTCTCATCTGCTACCCTAATACCAACACCTCCACTAATATCAGCGATTGCTCCTTT-----------
-------GACAATGACATCATGCTGATCAAACTGAACGAGCCTGTGACCTACAATGAGTATATTTCCCCC
ATCAGCCTGCCCACCAGCCCTGTCTCTCTGGGAACAAAGTGCACTGTAATGGGTTGGGGCACAACCACGT
CTCCTCTATTTACGATGCCTGAAGTTCCTCAATGTGTTGACATCCTGGTATTTGCCACTTCTGCATGTGG
TGCTGCTTATAACTGGTGGTCAATGACTGATGCCATGATATGTGCAGGAGTCCTGGAAGGAGGCAGAGAT
TCCTGTAAGGGTGATTCTGGTGGACCCCTTGTCTGTGATGGAGAACTCCAGGGGATTGTATCTTTTGGGG
GCTCTCCTTGTGCTCAGCCAAATGAGCCCGCTGTCTATGTCAAGGTCCACAGCTATCTCAACTGGATCCA
GAGTATCATTCAA------------------------------------------------

>GU441502.1 Celestus warreni
ATGGAACCCATCAAATTGTTGGCCTTCCTACCTTTGTTGCTG---GCATTTGTGTCAGCAAAGCATAAGC
GGATCGTTGGGGGCCAGGAGTGCAGTGAGGATGAGCATCCTTGGCTTGTGTTGTTCCATGATTCAACAGG
ACCCTTCTGCTCTGGGGTATTGCTGGATCACAACTGGGTCCTCACTGCTGCTCATTGCTACGAGAGGGGC
AAAATGCAGATGAAGCTTGGAGTGCACAACAGGAACGTGCTCAGAGGGGATGAAGAGTCAAGAGTCAGTG
CTGCCGCCAGGTGCTTCCCGGACCGTCCTGGCGCCACCCAG---AACAGCTGCGAGGCTTTCACT-----
----------GCTGACATCATGATGGTCAAACTGAACAGTCCTGTGAAGTACAATAAGCACATCAGCTCC
CTCCTCCTGCCCAGTGCCTCGGTCTTCGTGGGAGCAAAATGCAGAGTCATGGGTTGGGGCTCCAACACCG
TTGTTCGAAACACC------ATTGTTCCTCACTGTGTTGACCTCACGATACTCGAGAATCGTGTTTGTAC
GGCTGCTTTACCAGTTTTGGACATGTCTGATGACGACTTATGTGCAGGAGACCCGAAGGGATGCAAAGAT
TCGTGCCAGGGTGATTCCGGTGGACCCCTTGTTTGTGATGGACAGCTCCAGGGGATTGTTTCTAGGGGTC
GCTCCCCA---GGG------------CCTGGCATCTATACAAAGGTCGACAGCTATCTCAACTGGATCCT
GGAATTCATT---------------------------------------------------

>GU441495.1 Gerrhonotus infernalis
ATGGAACCCACCCAATTGCTGCCTGTCTTGCTGTTACTGCTGCCGACGTTTGTGTCAGCAAACCGTAAGA
GGATCATTGGAGGGCAAGAATGCAGTGAGACTGACCATCCTTGGCTCGCGATACTCACTAGCTCCAGCGG
GTCCTTCTGCTCTGCGGCATTGCTCAACCACGAGTGGGTGATCAGCGCTGCTCATTGCTACGGAAGTGGC
AAACTCGAGATAAGGCTTGGAATGCACAACTACACAGCGCAAAGAGGGCATGAACAGCTGAGAACCGGTG
TCAGAGTAATATGCTACCCTGAAACCAACAATAGCAACACCAACGTCAACTGCTCCGTAATCAAG-----
-------------GACATCATGCTGGTCAAACTGAACAGACCTGTTGACTACAGCGAGTACATTGCTCCC
ATCGACCTGCCCAACACCCCTGCCCCTCTAGGAACAGATTGCACTGTGATGGGTTGGGGCTCAATCACAC
CTGCTAACATGACTTTTCCCGTCGTTCCTCATTGTGTTGACATCCAGGTATACAACAATTCCATGTGTGA
TTATGCTAATTATTGGTTGCCAGTGACTGACAGCATGTTATGTGTAGGAGTCCTGCAAGGAGGCCAAGAT
TCATGCAAGGGTGATTCTGGAGGACCCCTTGTCTGTGGTGGAGAACTCCAGGGGATTGTATCTTTGGGGG
GCTTTCCTTGTGCTCAGCCTCTGGAGCCCGCTATCTATACCAAGGTCCACAGCTATCTTGACTGGATCCA
AAGTATCGTTCAA------------------------------------------------

>GU441496.1 Gerrhonotus infernalis
ATGGAACCCGCTAAATTGTTGGCTCTCCTACTTTTGTTGCTGCCATCTTTGGTGTCAGCACACCATAAGC
GGATCCTTGGAGGCAAGGAATGCAATGAGGCTGAGCACCCTTGGCTTGTGCTACTCTATGAGTCAAAAAA
GCCGTTCTGCTCTGGAATATTGCTGGATCGCAACTGGGTAGTCACTGCTGCTCATTGCTACGTAAGTGGC
GAAATCGAGATAAGGCTTGGACTGCACAACCGAAACATGCCCAGAGGGGATGAACAGATGAGAGTCAGTG
CGGCCACCCTGTGCTACCCTGACACTGCCAGCACCACCCAG---AACAGCTGTGCGGACTTCACT-----
----------GCTGATATCATGATGATCAAATTGAACAGCCCTGTGAAGTACAGCAAGCACATCGGCCCC
CTCCTCCTGCCCACCGGCTCTGTCTTCGTGGGAACAAAATGCAGGGTCATGGGTTGGGGCACAACCACAA
CTTCTGAAGTGACTTTCCCCATTGTTCCTCAGTGTGCTAACATCAACATACTCGAGAACCGTGTTTGTGC
GGTTGCTTATCCATCTTGGAGAATGACTAACGACATGTTATGTGCAGGAGACCAGAAAGGATGCAAAGAT
ACATGCCAGGGTGATTCCGGTGGTCCCCTAATCTGTGGTGGACAACTCCAGGGGATTATATCTATGGGAA
AGTCCCCA---GGG------------CCTGGCGTCTATACTAACGTTAACAGCTATTTCAACTGGATCCT
GGAATTTATT---------------------------------------------------

>GU441503.1 Gerrhonotus infernalis
ATGGAACCCGCTAAATTGTTGGCTGTCCTACTTTTGTTGCTGCCATCTTTGGTGTCATCATACCGTAAGT
GGATCGTTGGAGGCCAGGAATGCAATGAGGATGAGCACCCTTGGCTTGTGCTACTCTATGAGTCGAAAAG
GCCCTACTGCTCTGGAATATTGCTGGATCACAACTGGGTACTCACTGCTGCTCAATGCTACATAAGTGGC
GAAATCGAGATAAGGCTTGGACTGCACAACCGAAACGTGCTAAGAGGGAATGAACAGACGAGAGTCAGCG
CGGCCACCCTGTGCCACCCTGACACTGCCAGCACCACCCAG---AACAGCTGTACGGATTTCAGT-----
-------GCCGCCGACATCATGATGATCAAATTGAACAGCCCTGTGACGTACAGCAAGCACGTCGCCCCA
ATCCTCCTGCCCACCGCCTCTGCCTCCGTGGGAACAGAATGCAGGGTCATGAGTTGGGAGTCGACCACGA
CTATC------AAAATGCCCATGGTTCCTCAGTGCGCTAACATCAACATACTCGAGAATCATGTTTGTAA
TGATGCTTATCCAGCTTGCGGAATTGATGACGACATGTTATGTGCA------------------------
----------------------------------------------------------------------
----------------------------------------------------------------------
-------------------------------------------------------------

>EU790962.1 Heloderma suspectum cinctum
ATGGAACCCCCCAAATTGCTGGCTTTCTTACTGCTTGTGCTGCCGTCATTTGTGTCAGCATACCATAAAC
GGATCATTGGAGGCCAGGAATGCCCCCAGCTTCTGCATCCTTGGCTCGGACTGCTCTATCACTCTGGAGG
GCCCTACTGCTCTGTAGTATTGATCAACCAGGACTGGGTGGTCACCGCTGCTCATTGCTTCTACAGTGGC
GAACTCCGAGTAGGTCTTGGAGTGCACAACAGAAGAGTGCTAACAGGGAATGAGCAGTTCAGAGTCAGTG
AGAGAAAGATATGCTACCCTGATACCAACAGCACAACCACCAACAGCAGCTGCTCAGAGTACACT-----
-------------GACATCATGCTGATCAAATTGAACAGCTCCGTTGAGTATACCCGGAATGTTCGCCCC
CTCAGGCTGCCCACCAGCACTGTCTCTGAGGGGACATATTGCACTGTAATGGGCTGGGGCACAACCACAT
CTCCTAACGTGACCTACCCAGCTGTCCCCCATTGTGTTAGGATCAGAATGTTGAATAATATTGATTGTGA
GCTTGCTTACCCATGGTGGAATATCACTGACAGTGTGCTATGTGCAGGAACCTGGAGTGGGGGCAAAGAT
TCATGCAAGGGTGATTCTGGTGGACCCCTCATCTGTCGTGGACAACTCCAGGGGATTGTATCTTTTGGGG
GCTTCCCTTGTGCTCAGCCATTGGAGCCGGGCGTCTATACCAAGGTCAACAGCTATCTCAACTGGATCCA
GAGTATTATTCAA------------------------------------------------

>EU790963.1 Heloderma suspectum cinctum
ATGGAACCCCCCAAATTGCTGGCTTTCTTACTGCTCATGTTGCCGTCATTTGTGTCAGCATACCGTAAGC
GTATCGTTGGAGGCCAAGAATGTCCCCAGGTTATACATCCTTGGCTCGGACTGCTCTATCACTCTGGAGG
GCCCTACTGCTCTGTAGTATTGATCAACCGGGACTGGGTGGTCACCGCTGCTCATTGCTTCTACAGTGGC
GAACTCCGAGTAGGTCTTGGAGTGCACAACAGAAGAGTGCTAACAGGGGATGAACAGTTCCGGGTCAGCG
AGAGAAAGATATGCTACCCTGATACCAACAGAACCATAACCAACAGCAGCTGCTCAGAGTACACT-----
-------------GACATCATGCTGATCAAATTGAACAGCTCTGTTGAGTATAGCCGGAACGTTATCCCC
CTCAGCCTGCCCACCGGCACTGCCCCTGTGGGAACAGATTGCAGTATAATGGGTTGGGGCACAATCACAT
CTCCTAATGTGACTTATCCATCTGTTCCCCATTGTGCTAACATCAAAATGTTGAATAATATCGAGTGTGA
GTTTGCTTACCCATGGCGGAATATCACTGACAGCATGTTATGTGCT------------------------
----------------------------------------------------------------------
----------------------------------------------------------------------
-------------------------------------------------------------

>EU195456.1 Varanus komodoensis
ATGGGACCAGCCGAACTAATGGCGTTCGTTCTGTTGCTGCAGTCTTCTTTGGTTTTGGCAAACCCCACTC
GGGTCATTGGAGGGCAGGAATGCATCGAAGATGAGCATCCTTGGCTTGCTGCAATCATTACCAGCGAATT
CTTCGTCTGTGCGGCGACGCTGCTCAACCAAGACTGGGTGCTCACTGCTGCTCATTGCTACGAAAGCATG
AAACTACAGGTGAAGTTCGGAGTGCACCACAAAGGAAAGCCAAGAGGGGATGAGCAGGTAAGGGACGTTG
TCAGCACGTTTTGCTTCCCAGACACTCCCGGCACCACCAGC---AGCACCTGCCCATATGAGAGGAACAA
CACC---AAGCATGACATCATGTTGATGAAGCTGAATGCCTCTGTTACCTACAACGAGCACATCGCCCCA
TTGGCCTTGCCTGACCGTGCTGCTCCACCAGGGACAGAATGCGACATAATAGGCTGGGGAAAAACCGAAG
TGGCTGATGAACCATTTCCCAAAGTTCCTTTCTGTGCTTCCATCAAGATACTGAAGAATCACTTTTGTCA
GGATGCTTACCCATGGTGGCACATGACTAACAACCAGTTGTGTGCAGGAATCCTAGGAGGAGACAGAGAC
ACATGCAAGGGTGATTCTGGGGGACCTCTTGTCTGTGATGGACGAATCCAAGGGGTTGTATCTTTTGGAG
ATGACCCCTGTGGGCAGCTGCTGAAGCCTGGGGTCTATACCAATGTCTACCAATATCTCAACTGGATCCA
CATACATATT---------------------------------------------------

>EU195457.1 Varanus komodoensis
ATGGGACCAGCCAAATTAGTGGCGTTCGTTCTGTTACTGCAGCCTTCTTTGGTGTTGGCAAACCCTGTGA
GGGTTGTTGGAGGTCAGGAATGCGAGAAAGACGGACATCGTTGGCTTGGTCTACTCCAGACTGAGGAAGG
GCCCTACTGTGGTGTGGCACTGATCAGCCAAAACTGGGTGCTCAGTGCTGCTCATTGCTACGAAAGCATG
AAACTACAGGTGAGGCTTGGAGTGCACCACAGAGGAAAACCAATAGCGGATGAGCAGCTGAGGGATGTTG
ACAGCACCTTTTGCTACCCGGATGCTCCTGACACCACCAAC---AGCACCTGCCCCTACTTGGGGTTTGA
CGCAATTTCGAATGACATCATGCTGATGAAGCTGAGCAGTCCTGTTACCTACAATGAGCACATTGCCTCA
ATTGCATTGCCTGACCATGATGCTCCGATGGGGACAGAATGCACCATAATGGGTTGGGGCCTAACTGGAG
CGACTAACGGGTCTTATCCTAAAGTTCCTTTATGTGCTTCTGTCAATACATTCCACAATTCGGTGTGCGA
CGTTGTTTACCCATGGTGGGACCTGACTGACAACCAGTTGTGTGCAGGAGTCCTGCTGGGAGGCATAGAC
ACATGCAAGGGTGATTCTGGGGGACCTCTTGTCTGTGGTGGACGAATCCAAGGGGTTGTATCTTTTGGAG
ATGACCCCTGTGGGCAGCTGCTGAAGCCTGGGGTCTATACCAATGTCTACAAATATGTCCACTGGATCCA
CAGATATATT---------------------------------------------------

>EU195458.1 Varanus komodoensis
----------------------------------------------------------------------
----------------------------------------------------------------------
----------------------------------------------------------------------
----------------------------------------------------------------------
----------------------------------------------------------------------
----------------------------------------------------------------------
----------------------------------------------------------------------
----------------------------------------------------------------------
-------------------ACCATAACTGACAACATGATATGTGCAGGAGTCCTAGAAGGAGGCCCAGAT
GCATGCAAGAGTGACTCTGGGGGACCTCTTCTCTGTGGTGGCCAACTCCAGGGCCTTGTATCTTTTGGAG
GCTACCCCTGTGGTGAGCCAATGAGGCCCAGCGTTTATACCAAGATCTTCAACTATCGCAAGTGGATCCA
CAGTCATATG---------------------------------------------------

>DQ139926.1 Varanus varius
ATGGGATCAGCCAAATTAGTGGCGCTCGTTCTGTTACTGCAGCCTTCTTTGGTGTCGGCAAACCCTATGC
GGATCACTGGAGGTCAGGAATGCAACCGAGACACGCATCCTTGGCTTGTTCTACTCACTACCGAGTCAGG
CGCCATGTGTGGGGCGACACTGCTCAACCAGGACTGGGTGCTCACTGCTGCTCATTGCTATGACAGGGAG
CCAATCCACTTAAAGTTTGGAATCCACAACGACCACCTGCCAAGTGAGCGTGAGCAAGTGAGGGACGCTG
TCAGCACCTTTTGCTACCCGGACTCTCCCAACACCACTACC---AACAGTTGTGCAGACTTCACACTGGA
CCGT---GGGGATGACATCATGCTGATCAAGCTGAATGCCCCCGTTACCTACAATGAGCACATCGCC---
----------------------------------------------------------------------
----------------------------------------------------------------------
----------------------------------------------------------------------
----------------------------------------------------------------------
----------------------------------------------------------------------
-------------------------------------------------------------

>HM437246.1 Heloderma horridum
----------------------------------------------------------------------
--ATCATTGGAGGCCAGGAATGCGATGAAACAGGCCATCCTTGGCTCGCTCTGCTCCATAGGTCTGAAGG
GTCGACATGTTCTGGGGTATTGTTGAACCAGGACTGGATCGTCACCGCTGCTCATTGCTTCTACCTTGGC
GAACTCCGAATCGGTCTTGGAGTGCACAACAGAAGAGTGCTACGTGGGAATGAGCAGGTTAGAGTCAGTG
CAAGAAAGAAGTGCTACCCTGCAACCGCAAGCATTATCACCAACAGCAGCTGCTCAGAGTACACT-----
----------GACGACATCATGCTGATCAAATTGGACAGCTCCGTTGAGTATACCGAAAGAGTTCGCCCC
CTCTCGCTGCCCACCAGCCCTGCATCTGAGGGGGCGGAATGCACTGTAATGGGCTGGGGCACAACCACAC
CTCCTGACGTGACCTACCCAGCTGTCCCCGTTTGTGTTAGGATCGAAATGTTGAATAATGCAGTTTGTGA
GCTTGCTCGTGATCTTTGGAATATCACTGACAGTGTGCTATGTGCAGGAACCTGGTTTGGGGGCAAAGAT
TCATGCAAGGGTGATTCTGGTGGACCCCTCATCTGTCGTGGACAACTCACAGGGATTGTGTCTTGGGGGG
GCTTCCCTTGTGAGCAGCCATTGGAGTATGGCGTCTATACCAAGGTCATCAGCTTTCTCTTTTGGATCCA
GAGTATT------------------------------------------------------

>DQ139911.1 Varanus acanthurus
ATGGGACCAGCCAAATTAGTGGCGTTCGTTCTGTTACTGCAGCCTTCTTTGGTGTCGGCAAACCCTCTGC
GGATCACTGGAGGTCAGGAGTGCAACCCAGACACGCATCCTTGGCTTGTTGTAATCTATACGGAGGCAAA
CACCATGTGTGGGGCGACACTGCTCAACCAAGACTGGGTGCTCACTGCTGCTCATTGCTATAAAAGAGGG
AAAATCTGGTTAAACTTTGGAGTGCACAACAGAGAACAAACAAGAGGGGACGAGGAGGTGAGGGAAGCTG
TCGGAACCTTCTGCTACCCGGACTCTCCCGGCACCACCACC---AGCAGCTGCCCATGTTACACACTGG-
----------------------------------------------------------------------
----------------------------------------------------------------------
----------------------------------------------------------------------
----------------------------------------------------------------------
----------------------------------------------------------------------
----------------------------------------------------------------------
-------------------------------------------------------------

>DQ139912.1 Varanus acanthurus
ATGGGACCAGCCAAATTAGTGGTGTTCGTTATGTTGTTCCATCCTTCTTTGGTGTCGGCAAACCCTCTGC
GGATCACTGGAGGTGAGGAATGCAATGAGGATTCGCATCCTTGGCTTGTTGTAATCTGTACGGAGGCAAA
CACCATGTGTGGGGCGACACTGCTCAACCAAGACTGGGTGCTCACTGCTGCTCATTGCTATAAAAGAGGG
AAAATCTGGTTAAACTTTGGAGTGCACAACAGAGAACAAGCAAGAGGGGACGAGGAGGTGAGGGAAGCTG
TCGGAACCTTCTGCTACCCGGACTCTCCCGGCACCACCACC---AGCAGCTGCCCATGTTACACACTGGA
CCAC---GGGGATGACATCATGCTGATCAAG---------------------------------------
----------------------------------------------------------------------
----------------------------------------------------------------------
----------------------------------------------------------------------
----------------------------------------------------------------------
----------------------------------------------------------------------
-------------------------------------------------------------

>DQ139913.1 Varanus acanthurus
ATGGGACCAGCCAAAGTAATGGCGTTCGTTCTGTTGCTGCAGTCCTCTTTGGTTTTGGCAAACCCCACCC
GGATCATTGGAGGGCAGGAATGCAATGAGGATTCGCATCCTTGGCTTGCTGCAATCCTTGCCAACGAATC
CTTCGTCTGTGGGGCGACTCTGCTCAACCAAGACTGGGTGCTCACTGCTGTTCATTGCTACGAAAGCATG
GACCTACAGGTGAAGTTCGGAGTGCACCACAAAGGAAAGCCAAGAGGGGACGAGCAGGTAAGGGACGTTG
TCAGCACGTTTTGCTTCCCAGACACTCCCGGCACCACCAAC---AGCACCTGCCCATATGAGAGGAACGA
CACC---AAGCATGACATCATGCTGATGAAGCTGAAT---------------------------------
----------------------------------------------------------------------
----------------------------------------------------------------------
----------------------------------------------------------------------
----------------------------------------------------------------------
----------------------------------------------------------------------
-------------------------------------------------------------

>DQ139914.1 Varanus acanthurus
ATGGGACCAGCCAAATTAGTGGTGTTCGTTATGTTGTTCCATCCTTCTTTGGTGTCGGCAAACCCTCTGC
GGATCACTGGAGGTGAGGAATGCAATGAGGATTCGCATCCTTGGCTTGTTGTAATCTATACGGAGGCAAA
CACCATGTGTGGGGCGACACTGCTCAACCAAGACTGGGTGCTCACTGCTGCTCATTGCTATAAAAGAGGG
AAAATCTGGTTAAACTTTGGAGTGCACAACAGAGAACAAGCAAGAGGGGACGAGGAGGTGAGGGAAGCTG
TCGGAACCTTCTGCTACCCGGACTCTCCCGGCACCACCACC---AGCAGCTGCCCATGTTACACACTGGA
CCAC---GGGGATGACATCATGCTGATCAAGCTGAATGCCTCTGTTACCTACAATGAGCACATCGCCCCA
ATGGCCTTGCCTGACCATGCTGTTCCACTGGGGACGGAATGCGACATAATAGGCTGGGGAGAAACCGAAT
TGATTGTCGATACTGCTTCTGATGTTCCCCTCTGTGCTTCCATCAGTACAAGGGAGAATCACTTTTGCGA
GGATGCTTACTCGGCG---AACATGACTGACGACATGTTATGTGCAGGAGACCTAAAAGGAGGCCCAGAT
GCATGCAGGAGTGACTCTGGGGGACCTCTCCTCTGTGGTGGCCAACTCCAGGGTCTTGTATCTTTTGGAG
GCATCCCCTGTGGTCAGCCAAAGAAGCCTGGCGTTTATACTAAGATCTTCAACTATCGCAAGTGGATCCG
CAGTCATATC---------------------------------------------------

>GU441504.1 Varanus eremius
----------------------------------------------------------------------
----------------------------------------------------------------------
----------------------------------------------------------------------
----------------------------------------------------------------------
----------------------------------------------------------------------
----------------------------------------------------------------------
----------------------------------------------------------------------
----------------------------------------------------------------------
-------------------------------------------------------------GGCAGAGAC
ACATGCAAGGGTGATTCTGGGGGACCTCTTGTCTGTGGTGGACGAATCCAAGGGGTTGTATCTTTTGGCG
GTGACCCCTGTGGGGAGCCTCTGCAGCCTGGGGTCTATACCAATGTCTACGGATTTCTCAGCTGGATCCA
GAGACATATT---------------------------------------------------

>GU441494.1 Varanus giganteus
ATGGGACCAGCCAAATTGGTGGTGTTCGTTCTGTTGATGCATCCTTCTTTGGTGTCGGCAAACCCTATGC
GGATCACTGGAGGTCAGGAATGCAACCGAGACACGCATCCTTGGCTTGTTCTACTCATTACCGAGGCAGG
CAGCATGTGTGGGGCGACACTGCTCAACCAGGACTGGGTGCTCACTGCTGCTCATTGCTATGACAGAGAG
AAAATCTGGTTACGCTTTGGAGTGCACAACAGAGAACAAACAAGAGGGGACGAGCAGGTGAGGGAAGCTG
TCGGAACCTTCTGCTATCCTGACATTCCCAGCACCACCAAC---AGCAGCTGCCCAAGTTTCACACTGGA
CCGC---GGGGATGACATCATGCTCATCAAGCTGGACACCCCTGTTACCTACAATGAGCACATCGCCCCA
ATGGCCTTGCCTGACCATGCTGCTCCACTGGGGACAGAATGCGACATAATAGGCTGGGGAGAAACCGAAT
GGGTTGTCGGTTCTCCTTCTGATGTTCCTCTCTGTGCTTCCATCAATACAATGGAGAATCACTTTTGCCA
GGATGTTTACTCGGGG---AACATCACTGACGACATGTTATGTGCAGGAGTCCTAGAAGGAGGTCCAGAT
GCATGCAGGGGTGACTCTGGGGGACCTCTTCTCTGTGGTGGCCAA-------------------------
----------------------------------------------------------------------
-------------------------------------------------------------

>GU441480.1 Varanus gilleni
ATGGGACCAGCCAAATTAGTGGCGTTCGTTATGTTGCTGCATCCTTCTTTGGTGTCAGCAAACCCTATGC
GGATCACTGGAGGTGAGGAATGCAATGAGGATTCGCATCCTTGGCTTGTTCTACTCTATACCGAGGCAAA
CACCATGTGTGGGGCGACACTGCTCAACCAAGACTGGGTGCTCACTGCTGCTCATTGCTATAAAAGAGGG
AAAATCTGGTTAAGCTTTGGAGTGCACAACAGAGAAGAAGCAAGAGGGGACGAGCAGGTGAGGGAAGCTG
TCGGAACCTTCTGCTACCCGGACTCTCCTGGCACCACCAAC---AGCAGCTGCCCAAGTTTCACACTGGA
CAGC---GGGGATGACATCATGCTGATCGGGCTGAATGCCTCTGTTACCTACAATGAGCACATTGCCCCA
ATGGCCTTGCCTGACCATGCTGCTCCACTGGGGACGGAATGCAACATAATAGGCTGGGGAGAAACCGAAT
TGATTGTCGGTTCTCCTTCTGAAGTTCCTCTCTGTGCTTCCATCAGTACAAGGGAGAATCACTTTTGTGA
GGAAGCTTACTCGGCG---AACATGACTGACAACATGCTATGTGCAGGAGTCCTAGAAGGAGGCCCAGAT
GCATGCAATGGTGACTCTGGGGGACCTCTTCTCTGTGGTGGCCAACTCCAGGGCCTTGTATCTTTTGGAG
GCTACCCCTGTGGTCAGCCAATGATGCCCGGCGTTTATACCAAGATCTTCAGCTATCGCAAATGGATCCA
CAGTCATATT---------------------------------------------------

>GU441481.1 Varanus glauerti
ATGGGACCAGCCAAATTAGTGGCGTTCGTTCTGTTGATGCATCCTTCTTTGGTGTCGGCAAACCCTCTGC
GGATCACTGGAGGTGAGGAATGCAATGAGGATTCGCATCCTTGGCTTGTTCTACTCTATACTGAGGCAGG
CACCATGTGTGGGGCGACGCTGCTCAACCAAGACTGGGTGCTCACTGCTGCTCATTGCTATCAAAGAGGG
AAAATCTGGTTAAACTTGGGAGTGTACAACAGAGAACAAGCAAGAGAGGACGAGCAGGTGAGGGAAGCTG
TCGGAACCTTCTGCTATCCTGACTCTCCCGGCACCACCAGC---AGCAGCTGCCCAGGTTACACATTGGA
CCGC---GGGGACGACATCATGCTGATCAAGCTGAACGCCTCCGTGACCTACAATGAGCACATCGCCCCA
ATGGCCTTGCCTGACCGCGCTGCCCCACTGGGGACGGAATGCGACATAATAGGCTGGGGAGAAACCGAAT
TGATTGTCGGTTCTCCTTCTGATGTTCCTCTCTGTGCTTCCATCAGTACAAGGGAGAATCACTTTTGTGA
GGATGCTCACTCGGCG---AACATGACTGACAACATGCTATGTGCAGGAGTCCTAGAAGGAGGCCCAGAT
GCATGCAAGGGTGACTCTGGGGGACCTCTTCTCTGTGGTGGACAACTCCAGGGTCTTGTATCTTTTGGAG
GGTACCCCTGTGGTGAGCCAATGATGCCCGGCGTTTATACCAAGATCTTCAGCTATCGCAAGTGGATCCA
CAGTCATATT---------------------------------------------------

>GU441487.1 Varanus glauerti
ATGGGACCAGCCAAATTAGTGGCATTCGTTCTGTTACTACAGCCTTCTTTGGTCTCGGCAAACCCTCTGC
GGATCACTGGAGGTCAGGAGTGCAATAAGGATTCGCATCCTTGGCTTGTTCTACTCGTTACCGAGGCAAG
CACCATGTGTGGGGCGACGCTGCTCAACCAAGACTGGGTGCTCACTGCTGCTCATTGCTATGACAGGGAG
CCAATCCACTTATATTTTGGAATCCACAACAAAAAACAGCCAAGTGGGCATGAGGAAGAGAGGGTTGCTG
TTGGCACCTTTTGCTACCCGGACTCTCCCGGCACCACCACC---AACAGTTGTGCAAAGTTCACA-----
----------CATGACATCATGCTTATCAAGCTGGACACCCCTGTTACCTACAATGAGCACATCGCCCCA
GTGGCCTTGCCTGACCGTGCTGCTCCACTGGGGACAAAATGCAACATAATAGGCTGGGGAGAAACTGAAC
TGACGGTCGGTTCTCCTTCTCACATCCCTTTCTGTGCTTCCATCAATACAATGGACAATCACTTTTGTCA
GGATGCTTACTCGGCA---ACCATCACTGACAACATGCTATGTGCAGGAGTCCTAGAAGGAGGCCCAGAT
GCATGCAAGAGTGACTCTGGGGGACCTCTTCTCTGTGGTGGACAACTCCAGGGTCTTGTATCTTTTGGAG
GCTACCCCTGTGGTCAGCCAATGAAGCCCAGCGTTTATACCAAGATTTTCAACTATCGCAGGTGGATCCG
CAGTCATATT---------------------------------------------------

>GU441478.1 Varanus gouldii
ATGGGACCAGCCGAACTAATGGCATTCGTTCTGTTGCTTCAGTCTTCTTTGGTTTTGGCAAACCCCACTC
GGGTCATTGGAGGGCAGGAATGCATCGAAGATGAGCATCCTTGGCTTGCTGCAATCATTGACCACGAATT
CTTCATCTGTGGGGCGACGCTGCTGAACCAAGACTGGGTGCTCACTGCTGCTCATTGCTACGAAAGCACG
AAACTACAGGTGAAGTTCGGAGTGCACCACAAAGGAAAGCCAAGAGGGGATGAGCAGGTAAGGGATGCTG
TCAGCACGTTTTGCTTCCCAGACACTCCCGGCACCACCAAC---AGCACCTGCCCATATGAGAAGAACAA
CACC---AAGCATGACATCATGCTGATCAAGCTGAATGCCTCCGTTACCTACAACGAGCACATCGCCCCA
TTGGCCTTGCCTGACCGTGCTGCTCCACCGGGGACAGAATGTGAAATAATAGGCTGGGGAAAAACCGAGG
TGGCTGATGAACCATTTCCCAAAGTTCCTTTCTGTGCTTCCATCAAGATACTGAAGAATCACTTTTGTCA
GGATGCTTACCCATGGTGGCACATGACTGACTACCAGTTGTGTGCAGGAATCCTAGGAGGAGGCAGAGAC
ACATGCAAGGGTGATTCTGGGGGACCTCTTGTCTGTGATAGACAAATCCAAGGGATTGTATCTTTTGGAA
GTGACCCCTGTGCGCAGCTGCTGGAGCCTGGGGTCTATAGCAGTGTCTACGAATATCTCAACTGGATCCA
GGGCCATACTGGGCAAGAGCAAATGCGGTTGGTCTCCAAGAAGAAATCTCTTAAGTCACAT

>GU441483.1 Varanus gouldii
ATGGGACCAGCCAAATTAGTGGTGTTCGTTCTGTTGATGCATCCTTCTTTGGTGTCGGCAAACCCTATGC
GGATCACTGCAGGCGAGGAATGCAATGAGGATTCGCATCCTTGGCTTGTTCTACTCACTACCGAGTCAGG
CGCCGTGTGTGGGGCGACACTGCTCAACCAGGACTGGGTGCTCACTGCTGCTCATTGCTATGAAAGAGAG
AAAATCTGGTTAAGCTTTGGAGTGCACAACAGAGAACAAAGAAGAGGGGATGAGCAGGTGAGGGAAGCTG
TCGGAACCTTCTGCTATCCTGACATTCCCAGCACCACCAAC---AGCAGCTGCCCAAGTTTCACACTGGA
CCGC---GGGGATGACATCATGCTGATCAAGCTGGACACCCCTGTTACCTACAATGAGCACATTGCCCCA
ATGGCCTTGCCTGACCATGCTGCTCCACTGGGGACAGAATGCGACATAATAGGCTGGGGAGAAACCGAAT
TGATTGTCGGTTCTGCTTCTGATGTTCCTCTCTGTGCTTCCATCAGTATAAGGGAGAATCACTTTTGCGA
GGATGTTTACCTGAGG---AACATCACTGATGACATGATATGTGCAGGAGTCCTAGAAGGAGGTCCAGAT
GCATGCAAGGGTGACTCTGGGGGACCTCTTCTCTGTGGTGGCCAACTCCAGGGTCTTGTATCTTTTGGAG
GCTACCCCTGTGGTGAGCCAATGGTGCCCGGCGTTTATACCAAGATCGTCAAGTATCGCAAGTGGATCCA
GAGTCATATGTTA------------------------------------------------

>GU441485.1 Varanus gouldii
ATGGGATCAGCCAAATTAGTGGTGTTCGTTCTGTTACTGCAGCCTTCTTTGGTGTCGGCAAACCCTATGC
GGATCACTGGAGGTCAGGAATGCAACCGAGACACGCATCCTTGGCTTGTTCTACTCACTACCGAGTCAGG
CGCCATGTGTGGGGCGACACTGCTCAACCAGGACTGGGTGCTCACTGCTGCTCACTGCTATGAAAGGGAG
CCAATCCACTTAAAGTTTGGAATCCACAACGACCACCTGCCAAGTGAGCATGAGCAAGTGAGGGACGCTG
TCAGCACCTTTTGCTACCCGGACTCTCCCAACACCACTACT---AACAGTTGTGCAGACTTCACACTGGA
CCGT---GGGGATGACATCATGCTGATCAAGCTGAATGCCCCCGTTACCTACAATGAGCACATCGCCCCA
TTGGCCTTGCCTGACCGTGCTGCTCCACTGGGGACAGAATGCAACATAATAGGCTGGGGAGAAACTGAAC
TGACTGTCGGTTCT------CACGTCCCTCTGTGTGCTACCATCAATACAATGGACAATCACTTTTGTCA
GGATGTTTCCAGGGTA---ACCATCACTGACGACATGATCTGTGCAGGAGTCCTAGAAGGAGGCCCAGAT
GCATGCAAGGGTGACTCTGGGGGACCTCTTCTCTGTGGTGGCCAACTCCAGGGTCTTGTATCTTTTGGAA
GCTACCCCTGTGGTGAGCCAATGGTGCCCGGCGTTTATACCAAGATCTTCAACTATCGCGAGTGGATCCA
GAGTCATATGTTA------------------------------------------------

>GU441489.1 Varanus gouldii
ATGGGATCAGCCAAATTAGTGGCGCTCGTTCTGTTACTGCAGCCTTCTTTGGTGTCGGCAAACCCTATGC
GGATCACTGGAGGTCAGGAATGCAACCGAGACACGCATCCTTGGCTTGTTCTACTCACTACCAAGTCAGG
CGCCATGTGTGGGGCGACACTGCTCAACCAGGACTGGGTGCTCACTGCTGCTCATTGCTATGCAAGGGAG
CCAATCCACTTAAAGTTTGGAATCCACAACGACCACCTGCCAAGTGAGCATGAGCAAGTGAGGGACGCTG
TCAGCACCTTTTGCTACCCGGACTCTCCCAGCAACACTACC---AACAGTTGTGCAGACTTCACACTGGA
CCGT---GGGCATGACATCATGCTGATCAAGCTGAATGCCCCCGTTACCTACAATGAGCACATCGCCCCA
TTGCCCTTGCCTGACCATGCTGCTCCACTGGGGACAGAATGCAACATAATAGGCTGGGGAGAAACTGAAC
TGACTGTCGGTTCT------CACGTCCCTCTCTGCACTACCATCAATACAATGGACAATCACTTTTGTCA
GGATGTTTCCACGGTA---ACCATCACTGACAACATGATATGTGCAGGAGTCCTAGAAGGAGGCCCAGAT
GCATGCAAGGGTGACTCTGGGGGACCTCTTCTCTGTGGTGGCCAACTCCAGGGTCTTGTATCTTTTGGAA
GCTACCCCTGTGGTGAGCCAATGGTGCCCGGCGTTTATACCAAGATCTTCAACTATCGCGAGTGGATCCA
GAGTCATATGTTA------------------------------------------------

>GU441492.1 Varanus gouldii
ATGGGATCAGCCAAATTAGTGGCGCTCGTTCTGTTACTGCAGCCTTCTTTGGTGTCGGCAAACCCTATGC
GGATCACTGGAGGTCAGGAATGCAACCGAGACACGCATCCTTGGCTTGTTCTACTCACTACCAAGTCAGG
CGCCATGTGTGGGGCGACACTGCTCAACCAGGACTGGGTGCTCACTGCTGCTCATTGCTATGCAAGGGAG
CCAATCCACTTAAAGTTTGGAATCCACAACGACCACCTGCCAAGTGAGCATGAGCAAGTGAGGGACGCTG
TCAGCACCTTTTGCTACCCGGACTCTCCCAGCAACACTACC---AACAGTTGTGCAGACTTCACACTGGA
CCGT---GGGCATGACATCATGCTGATCAAGCTGAATGCCCCCGTTACCTACAATGAGCACATCGCCCCA
TTGCCCTTGCCTGACCATGCTGCTCCACTGGGGACAGAATGCAACATAATAGGCTGGGGAGAAACTGAAC
TGACTGTCGGTTCT------CACGTCCCTCTCTGCACTACCATCAATACAATGGACAATCACTTTTGTCA
GGATGTTTCCACGGTA---ACCATCACTGACAACATGATATGTGCAGGAGTCCTAGAAGGAGGCCCAGAT
GCATGCAAGGGTGACTCTGGGGGAACTCTTCTCTGTGGTGGCCAACTCCAGGGTCTTGTATCTTTTGGAA
GCTACCCCTGTGGTGAGCCAGTGGTGCCCGGCGTTTATACCAAGATCTTCAACTATCGCGAGTGGATCCA
GAGTCATATGTTA------------------------------------------------

>GU441479.1 Varanus indicus
ATGGGACCAGCCGAACTAACGACGTTCGTTCTGTTGCTGCAGTTATCTTTGGTTTTGGCAAACCCCACTC
GGATCATTGGAGGGCAGGAATGCATCGAGGAAGAGCATCCTTGGCTTGCTGCAATCATTGACAACGAAAA
CTTCATCTGCGGGGCGACGCTGCTCAACCAAGACTGGGTGCTCACTGCTGCTCATTGCTACGAAAGGGGG
AAACTACAGGTGAAGTTCGGAGTGCACCACAAAGGAAAGCCAAGAGGGGATGAGCAGGTGAGGGACGTTG
TCAGCACATTTTGCTTCCCAGACACTCCCGGCACCACCAAC---AGCACTTGCCCATATGAGAAGAACAA
CACC---AAGCATGACATCATGCTGATGAAGCTGAATGCCTCTGTTACCTACAACGAGCACATCGCCCCA
TTGGCCTTGCCTGACCGTGCTGCCCCGATGCGGACAATGTGCAAAATAATGGGCTGGGGCCAAACCGAAG
TGGCTGAAGGACCATTTCCCAAAGTTCCTCTCTGTGCTTCCATCAAGATACTGGAGAATCACTTTTGCCA
GGATGCTTACCCATGGTGGCACATGACTGACAACCAGTTGTGTGCAGGATTCCTAGAAGGAGACAGAGAC
ACATGCAAGGGTGATTCTGGGGGACCTCTTGTGTGTGGCAGAAAAATCCAAGGGATTGTATCTTTTGGAA
GCGAACCCTGTGGTGAGCCACTGATGCCTGGAGTCTATACCAAGGTCTACAACTATAACAACTGGATCCA
GAGTCATATT---------------------------------------------------

>GU441482.1 Varanus indicus
ATGGGACCAGCCAAATTAGTGGCGTTCGTTCTGTTACTGCAGCCTTCTTTGGTGTCGGCAAACCCTATGC
GGATCACTGGAGGTCAGGAATGCAACCAAGACACACATCCTTGGCTTGTTCTACTCATTACCGAGGCAGG
CACCATGTGTGGTGCAACACTGCTCAACCAAGACTGGGTGCTCACTGCTGCTCATTGCTACGAAAGGGAG
CCAATCCACTTATATTTTGGAATCCACAACACAAAACTGCCGAGAGGGGATGAGCAAGTGAGGGATGCTG
TCAGCACCTTTTGCTACCCGGACTCTCCCAGCACCACCACC---AACAGTTGTGCAAACTTCACA-----
----------CATGACATCATGCTGATCAAACTGGACACCCCTGTTACCTACAACGAGCACATCGCCCCA
ATGGCCTTGCCTGACCATGCTGCTCCACTGGGGACAGAATGCGACATAATAGGCTGGGGAGAAACTGAAC
TGACTGTCGGTTCTCCTTCTCACATTCCTCTCTGTGCTTCCATCAATACAATGGAGAATCACTTTTGCCA
GGATGTTTACTCGGCA---ACCATCACTGACAACATGTTATGTGCAGGAGTCCTAGAAGGAGGCCCAGAT
GCATGCAAGAGTGACTCTGGGGGACCTCTTCTCTGTGATGGCCAATTCCAGGGTCTTGTATCTTTTGGAG
GCTACCCCTGTGGTGAGCCAATGAGGCCCAGCGTTTATACCAAGATCTTCAACTATCGCAAGTGGATCCG
CAGTCATATG---------------------------------------------------

>GU441484.1 Varanus mertensi
ATGGGACCAGCCAAATTGGTGGTGTTCGTTCTGTTGATGCATCCTTCTTTGGTGTCGGCAAACCCTATGC
GGATCACTGCAGGCGAGGAATGCAATGAGGATTCGCATCCTTGGCTTGTCCTACTCATTACCGAGGCAGG
CAGCATGTGTGGGGCAACCCTGCTCAACCAGGACTGGGTGCTCACTGCTGCTCATTGCTATGAAAGAGAG
AAAACCTGGTTACGCTTTGGAGTGCACAACAGAGAACAAACAAGAGGGGACGAGCAGGTGAGGGAAGCTG
TCGGAACCTTCTGCTATCCTGACTCTCCCGGCACCACCAAC---AGCAGCTGCCCAAGTTTCACACTGGA
CCGC---GGGGATGACATCATGCTGATCAAGCTGAATGCCTCCGTTACCTACAATGAGCACATTGCCCCA
ATGGCCTTGCCTGACCATGCTGCTCCACTGGGGACAGAATGCGACATAATGGGCTGGGGAGAAACCGAAT
TGATTGTCGGTTCTCCTTCTGATGTTCCTCTCTGTGCTTCCATCAATACAATGGAGAATCACTTTTGTCA
GGATGTTTCCTCGGTA---ACCATCACTGACGACATGTTATGTGCAGGAGTCCTAGAAGGAGGTCCAGAT
GCATGCAGGGGTGACTCTGGGGGACCTCTTCTCTGTGGTGGCCAACTCCAGGGTCTTGTATCTTTTGGAG
GCTACCCCTGTGGTGAGCCAATGGTGCCCGGCGTTTATACCAAGATCTTCAACTATCGCAAGTGGATCCA
GAGTCATATGTTA------------------------------------------------

>DQ139915.1 Varanus mitchelli
ATGGGACCAGCCAAATTAGTGACGTTCGTTCTGTTACTGCAGCCATCTTTGGTGTCGGCAAACCCTCTGC
GGATCACTGGAGGTCAGGAATGCAATGAGGATTCGCATCCTTGGCTTGTTCTACTCTATGCTGAGGCAAG
CTTCATGTGTGGGGCGACACTGCTCAACCAAGACTGGGTGCTCACTGCTGCTCATTGCTATGACAGCAGA
CCAATCCACTTATATTTTGGAATCCACAACACAAAACAGCCAAGAGGTCATGAGCAAGCGAGGGACGCTG
TCAGCACCTTTTGCTACCCAGACTCTCCCGGCACCACCAAC---AGCAGCTGCCCAAGTTTCAGACTGGA
CCGC---GGGGATGACATCATGCTGATCAAGCTGAATGCCTCTGTTACCTACAATGAGCACATCGCCCCA
ATGGCCTTGCCTGACCGTGCTGCTCCACTGGGGACAGAATGCGACATAATAGGCTGGGGGGAAACTGAAC
TGACGATCGGTTCTGTTTCTCACATCCCTTTCTGTGCTTCCATCAATACAATGGACAATCACTTTTGTCA
GGATGTTTCCTCAGTA---ACCATCACTGATGACATGATATGTGCAGGAGTCCTAGAAGGAGGCCCAGAT
GCATGCAAGGGTGACTCTGGGGGACCTCTTCTCTGTGGTGGCCAACTCCAGGGTCTTGTGTCTTTTGGAG
GCTACCCCTGTGGTCAGCCAATGATGCCCGGTGTTTATACCAAGATCTTCAGCTATCGCGAGTGGATCTA
CAGTCATATTAGA------------------------------------------------

>DQ139916.1 Varanus mitchelli
ATGGGACCAGCCAAATTACTGGTGTTCGTTCTGTTGATGCATCCTTCTTTGGTGTCGGCAAACCCTCTGC
GGATCACTGGAGGGGAGGAATGTAATGAGGATTCGCATCCTTGGCTTGTTGAACTCTTTACTGAGGCAAA
CACCATGTGTGGGGCGACGCTGCTCAACCAAGACTGGGTGCTCACTGCTGCTCATTGCTACCAAAGAGGG
AAAATCTGGTTAAGCTTTGGAGTGCACAACAGAGAACATGCAAGAGGGGACACGCAGGTGAGGGAAGCTG
TCGGAATCTTCTGCTATCCTGACTCTCCCGGCACCACCACC---AGCAGCTGCCCATGTTACACACTGGA
CCGC---GGGGATGACATCATGCTGATCAAGCTGAATGCCTCCGTGACCTACAATGAG------------
----------------------------------------------------------------------
----------------------------------------------------------------------
----------------------------------------------------------------------
----------------------------------------------------------------------
----------------------------------------------------------------------
-------------------------------------------------------------

>DQ139917.1 Varanus mitchelli
ATGGGACCAGCCAAATTACTGGCGTTCGTTCTGTTGATGCATCCTTCTTTGGTGTCGGCAAACCCTCTGC
GGATCACTGGAGGGGAGGAATGTAATGAGGATTCGCATCCTTGGCTTGTTGCACTCACAACCGAGGCAGG
CACCATGTGTGGGGCGACGCTGCTCAACCAAGACTGGGTGCTCACTGCTGCTCATTGCTACCAAAGAGGG
AAAATCTGGTTAAGCTTTGGAGTGCATAACAGAGAACATGCAAGAGGGGACACGCAGGTGAGGGAAGCTG
TCGGAATCTTCTGCTATCCTGACTCTCCCGGCACCACCACC---AGCAGCTGCCCATGTTACACACTGGA
CCGC---GGGGATGACGTCATGCTGATCAAGCTGAATGCCTCCGTGACCTACAATGAGCACATCGCCCCA
ATGGCCTTGCCTGACCGTGCTGCTCCACTGGGGACAGAATGCGACATAATAGGCTGGGGAGAAACTGAAC
TGACGATCGGTTCTGTTTCTCACATCCCTTTCTGTGCTTCCATCAATACAATGGACAATCACTTTTGTCA
GGATGTTTCCTCAGTA---ACC------------------------------------------------
----------------------------------------------------------------------
----------------------------------------------------------------------
-------------------------------------------------------------

>DQ139918.1 Varanus mitchelli
ATGGGACCAGCCAAATTACTGGCGTTCGTTCTGTTGATGCATCCTTCTTTGGTGTCGGCAAACCCTCTGC
GGATCACTGGAGGGGAGGAATGTAATGAGGATTCGCATCCCTGGCTTGTTGCACTCACAACCGAGGCAGG
CACCATGTGTGGGGCGACGCTGCTCAACCAAGACTGGGTGCTCACTGCTGCTCATTGCTACCAAAGAGGG
AAAATCTGGTTAAGCTTTGGAGTGCACAACAGAGAACATGCAAGAGGGGACACGCAGGTGAGGGAAGCTG
TCGGAATCTTCTGCTATCCTGACTCTCCCGGCACCACCACC---AGCAGCTGCCCATGTTACACACTGGA
CCGC---GGGGATGACATCATGCTGATCAAGCTGAATGCCTCCGTGACCTACAATGAGCACATCGCCCCA
ATGGCCTTGCCTGACCGTGCTCCTCCAGTGGGGATGGAATGCAACATAATA-------------------
----------------------------------------------------------------------
----------------------------------------------------------------------
----------------------------------------------------------------------
----------------------------------------------------------------------
-------------------------------------------------------------

>GU441490.1 Varanus panoptes
---GGG---------------------GTTCTGTTGATGCATCCTTCTTTGGTGTCGGCAAACCCTATGC
GGATCACTGCAGGCGAGGAATGCAATGAGGATTCGCATCCTTGGCTTGTTCTACTCACTACCGAGTCAGG
CACCATGTGTGGGGCGACACTGCTCAACCAGGACTGGGTGCTCACTGCTGCTCACTGCTATGAAAGAGAG
AAAATCTGGTTAAGCTTTGGAGTGCACAACAGAGAACAAAGAAGAGGGGACGAGCAGGTGAGGGAAGCTG
TCGGAACCTTCTGCTATCCTGACATTCCCAGCACCACCAAC---AGCAGCTGCCCAAGTTTCACACTGGA
CCGT---GGGGATGACATCATGCTGATCAAGCTGAATGCCCCCGTTACCTACAATGAGCACATTGCCCCA
TTGGCCTTGCCTGACCATGCTGCTCCACTGGGGACAGAATGCAACATAATAGGCTGGGGAGAAACCGAAT
TGATTGTCGGTTCTGCTTCTGATGTTCCTCTCTGTGCTTCCATCAGTACAAAGGAGAATCAGTTTTGCCA
GGATGTTTACCAGAGG---AACATCACTGACGACATGATATGTGCAGGAGTCCTAGAAGGAGGTCCAGAT
GCATGCAGGGGTGACTCTGGGGGACCTCTTCTCTGTGGTGGCCAACTCCAGGGTCTTGTATCTTTTGGAG
GCTACCCCTGTGGTGAGCCAATGGTGCCCGGCGTTTATACCAAGATCGTCAAGTATCGCAAGTGGATCCA
GAGTCATATGTTA------------------------------------------------

>GU441493.1 Varanus panoptes
ATGGGACCAGCCAAATTAGTGGTGTTCGTTCTGTTGATGCATCCTTCTTTGGTGTCGGCAAACCCTATGC
GGATCACTGCAGGCGAGGAATGCAATGAGGATTCGCATCCTTGGCTTGTTCTACTCACTACCGAGTCAGG
CACCATGTGTGGGGCGACACTGCTCAACCAGGACTGGGTGCTCACTGCTGCTCATTGCTATGAAAGAGAG
AAAATCTGGTTAAGCTTTGGAGTGCACAACAGAGAACAAAGAAGAGGGGACGAGCAGGTGAGGGAAGCTG
TCGGAACCTTCTGCTATCCTGACATTCCCAGCACCACCAAC---AGCAGCTGCCCAAGTTTCACACTGGA
CCGT---GGGGATGACATCATGCTGATCAAGCTGAATGCCCCCGTTACCTACAATGAGCACATTGCCCCA
ATGGCCTTGCCTGACCATGCTGCTCCACTGGGGACAGAATGCAACATAATAGGCTGGGGAGAAACTGAAT
TGATTGTCGGTTCTGCTTCTGATGTTCCTCTCTGTGCTTCCATCAGTATGAGGGAGAATCACTTTTGCGA
GGATGTTTACCTGAGG---AACATCACTGATGACATGATATGTGCAGGAGTCCTAGAAGGAGGTCCAGAT
GCATGCAAGGGTGACTCTGGGGGACCTCTTCTCTGTGGTGGCCNACTCCAGGGTCTTGTATCT-------
----------------------------------------------------------------------
-------------------------------------------------------------

>GU441500.1 Varanus panoptes
ATGGGATCAGCCAAATTAGTGGCGCTCGTTCTGTTACTGCAGCCTTCTTTGGTGTCGGCAAACCCTATGC
GGATCACTGGAGGTCAGGAATGCAACCGAGACACGCATCCTTGGCTTGTTCTACTCACTACCAAGTCAGG
CGCCATGTGTGGGGCGACACTGCTCAACCAGGACTGGGTGCTCACTGCTGCTCATTGCTATGCAAGGGAG
CCAATCCACTTAAAGTTTGGAATCCACAACGACCACCTGCCAAGTGAGCATGAGCAAGTGAGGGACGCTG
TCAGCACCTTTTGCTACCCGGACTCTCCCAGCAACACTACC---AACAGTTGTGCAGACTTCACACTGGA
CCGT---GGGCATGACATCATGCTGATCAAACTGAATGCCCCCGTTACCTACAATGAGCACATCGCCCCA
TTGCCCTTGCCTGACCATGCTGCTCCACTGGGGACAGAATGCAACATAATAGGCTGGGGAGAAACTGAAC
TGACTGTCGGTTCT------CACGTCCCTCTCTGCACTACCATCAATACAATGGACAATCACTTTTGTCA
GGATGTTTCCACGGTA---ACCATCACTGACAACATGATCTGTGCAGGAGTCCTAGAAGGAGGCCCAGAT
GCGTGCAAGGGTGAC-------------------------------------------------------
----------------------------------------------------------------------
-------------------------------------------------------------

>GU441501.1 Varanus panoptes
ATGGGACCAGCCGAACTAATGGCGTTCGTTCTGTTGTTTCGGTCTTCTTTGGTTTTGGCAAACCCCACTC
GGATCATTGGAGGGCAGGAATGCATCGAAGATGAGCATCCTTGGCTTGCTGCAATCATTGACCACGAATT
CTTCATCTGCGGGGCGACGCTGCTGAGCCAAGACTGGGTGCTCACTGCTGCTCATTGCTACGAAAGCACG
AAACTACAGGTGAAGTTTGGAGTGCACCACAAAGGAAAACCAAGAGGGGATGAGCAGGTAAGGGATGCTG
TCAGCACGTTTTGCTTCCCAGACACTCCCGGCACCACCAAC---AGCACCTGCCCATATGAGAGGAACAA
CACC---AAGCATGACATCATGCTG---------------------------------------------
----------------------------------------------------------------------
----------------------------------------------------------------------
----------------------------------------------------------------------
----------------------------------------------------------------------
----------------------------------------------------------------------
-------------------------------------------------------------

>DQ139924.1 Varanus panoptes
------------------ATGGCGTTCGTTCTGTTGCTTCAGTCTTCTTTGGTTTTGGCAAACCCCACTC
GGATCATTGGAGGGCAGGAATGCATCGAAGATGAGCATCCTTGGCTTGCTGCAATCATTGACCACGAATT
CTTCATCTGTGGGGCGACGCTGCTGAACCAAGACTGGGTGCTCACTGCTGCTCATTGCTACGAAAGCACG
AAACTACAGGTGAAGTTTGGAGTGCACCACAAAGGAAAGCCAAGAGGGGATGAGCAGGTAAGGGATGCTG
TCAGCACGTTTTGCTTCCCAGACACTCCCGGCACCACCAAC---AGCACCTGCCCATATGAGAGGAACAA
CACC------------------------------------------------------------------
----------------------------------------------------------------------
----------------------------------------------------------------------
----------------------------------------------------------------------
----------------------------------------------------------------------
----------------------------------------------------------------------
-------------------------------------------------------------

>DQ139925.1 Varanus panoptes
ATGGGACCAGCCAAATTAGTGGTGTTCGTTCTGTTGATGCATCCTTCCTTGGTGTCGGCAAACCCTATGC
GGATCACTGCAGGCGAGGAATGCAATGAGGATTCGCATCCTTGGCTTGTTCTACTCACTACCGAGTCAGG
CGCCGTGTGTGGGGCGACACTGCTCAACCAGGACTGGGTGCTCACTGCTGCTCATTGCTATGAAAGAGAG
AAAATCTGGTTAAGCTTTGGAGTGCACAACAGAGAACAAAGAAGAGGGGACGAGCAGGTGAGGGAAGCTG
TCGGAACCTTCTGCTATCCTGACATTCCCAGCACCACCAAC---AGCAGCTGCCCAAGTTTCACACTGGA
CCGC---GGGGATGACATCATGCTGATCAAGCTGGACACCCCTGTTACCTACATGAGC------------
---ACATTGCCCCAATGGCCTTGCCTG------------ACCATGCTGCTCCACTGGGGACAGAATGCGA
CA--------------------------------------------------------------------
----------------------------------------------------------------------
----------------------------------------------------------------------
----------------------------------------------------------------------
-------------------------------------------------------------

>DQ184481.1 Varanus panoptes
ATGGGATCAGCCAAATTAGTGGCGCTCGTTCTGTTACTGCAGCCTTCTTTGGTGTCGGCAAACCCTATGC
GGATCACTGGAGGTCAGGAATGCAACCGAGACACGCATCCTTGGCTTGTTCTACTCACTACCGAGTCAGG
CGCCATGTGTGGGGCGACACTGCTCAACCAGGACTGGGTGCTCACTGCTGCTCATTGCTATGACAGGGAG
CCAATCCACTTAAAGTTTGGAATCCACAACGACCACCTGCCAAGTGAGCATGAGCAAGTGAGGGACGCTG
TCAGCACCTTTTGCTACCCGGACTCTCCCAACACCACTACC---AACAGTTGTGCAGACTTCACACTGGA
CCGT---GGGGATGACATCATGCTGATCAAGCTGAATGCCCCCGTTACCTACAATGAGCACATCGCCCCC
----------------------------------------------------------------------
----------------------------------------------------------------------
----------------------------------------------------------------------
----------------------------------------------------------------------
----------------------------------------------------------------------
-------------------------------------------------------------

>GU441477.1 Varanus scalaris
ATGGGACCAGGCGAAGTAATGGCGTTTGTTCTGTTGCTGCAGCCGTCTTTGGTTTTGGCAAACCCCACTC
GGATCATTGGAGGGCAGGAATGCTTCGAAGATTGGCATCCTTGGCTTGCTGCAATCCTTGCCAACGAATC
CTTCGTCTGTGGGGCGACTCTGCTCAACCAAGACTGGGTGCTCACTGCTGCTCATTGCTATCAAAGCATG
AACCTACAGGTGAAGTTCGGAGTGCACGACAAAGGAAAGCCAAGAGGGGACGAGCAGCTGAGGGACGTTG
TCGGCACGTTCTGCTTCCCAGACACTCCCGGCACCACCAAC---AGCACCTGCCCATATGAGAGGAACGA
CACC---AAGCATGACATCATGCTGATGAAGCTGAATGCCTCCGTGACCTACAACAAGCACATCGCCCCG
TTGGCCTTGCCCGACCGTGCTGCTCCGCTGGGGACATACTGCCAAATAATGGGTTGGGGAAAAACCGAAG
TGGCTGATGAACCATTTCCCAAAGTTCCTTTCTGTGCTTCCATCAAGATACTGAACAATGACTTTTGTCA
GTATGCTTACCCATGGTGGCACATGACTAACAACCAGTTGTGTGCAGGATTCCTAGAAGGAGACAGAGAC
ACATGCGAGGGCGATTCTGGGGGACCTCTTGTCTGTGGTGGACGAATCCAAGGGGTTGTATCTTTTGGAG
GTCAACCCTGTGCGGAGCCTCTGCAGCCTGGGGTCTATACCAATGTCTACGAATATCTCAACTGGATGCG
GAGATATATT---------------------------------------------------

>GU441486.1 Varanus scalaris
ATGGGACCAGCCAAATTAGTGGCGTTCGTTCTGTTGATGCATCCTTCTTTGGTGTCGGCAAACCCTCTGC
GGATCACTGGAGGTGAGGAGTGCAATGAGGATTCGCATCCTTGGCTTGTTCTACTCACAACCGAGGCAAA
CACCATGTGTGGGGCGACGCTGCTCAACGAAGACTGGGTGATCACAGCTGCTCATTGCTACGAAAGAGGG
AAAATCTGGTTAAGCTTTGGAGTGCACAACAGAGAACATGCAAGAGGGGACAAGCAGGTGAGGGAAGCTG
TCGGAACCTTCTGCTATCCTGACTCTCCCGGCACCACCACC---AGCAGCTGCCCATGTTACACACTGGA
CCGC---GGGGATGACATCATGCTGATCAAGCTGAATGCCTCTGTTACCTACAATGAGCACATCGCCCCA
ATGGCCTTGCCTGACCGTGCTCCTCCAGTGGGGACGGAATGCGACATAATAGGCTGGGGAGAAACCGAAC
TGATCGTCGGTTCTGCTTCTGTAGTTCCTCTCTGTGCTTCCATCAGTACAAGGGAGAATCACTTTTGCGA
GGAGGCCTACTCGGTG---AACATGACTGACAGCATGATATGTGCAGGAGTCCTAGAAGGAGGCCCAGAT
GCATGCAAGGGTGACTCTGGGGCACCTCTCCTCTGTGGTGGCCAACTCCAGGGTATTGTATCTTTTGGAG
ACTACCCCTGTGGTAAGCCAAGGAAGCCCGGTGTTTATACCAAGGTATTCAACTATCGCGAGTGGATCTA
CAGTCATATT---------------------------------------------------

>GU441491.1 Varanus scalaris
ATGGGACCAGCCAAATTAGTGGCGTTCGTTCTGTTACTGCAGCCTTCTTTGGTGTCGGCAAACCCTCTGC
GGATCACTGGAGGTCAGGAGTGCAATAAGGATTCGCATCCTTGGCTTGTTCTACTCGTTACCGAGGGAAG
CACCATGTGTGGGGCTACACTGCTCAACCAAAACTGGGTGCTCACTGCTGCTCATTGCTATGACAGGAAG
CCAATCCACTTATATTTTGGAATCCACAACAAAAAGCAGCCAAGTGGGCATGAGGACGAGAGGGTTGCTG
TTGGCACCTTTTGCTACCCGGACCCTCCCGGCACCACCACC---AACAGTTGTGCAAAGTTCACA-----
----------CATGACATCATGCTGATCAAGCTGGACACCCCTGTTACCTACAATGAGCACATCGCCCCA
ATGGCCTTGCCTGACCGTGCTGCTCCACTGGGGACAAAATGCGACATAATAGGCTGGGGAGAAACTGAAC
TGACGGTCGGTTCTGTTTCTGACATCCCTTTCTGTGCTTCCATCAATACAATGGACAATCACTTTTGTCA
GGATGCTTACTCGGCA---ACCATCACTGACGACATGATATGTGCCGGAGTCCTGGAAGGAGGCCCAGAT
GCATGCATGAGGGACTCTGGGGGACCTCTTCTCTGTGGTGGCCAACTCCAGGGTCTTGTATCTTTTGGAG
GCTACCCCTGTGGTCAGCCAATGAAGCCCAGTGTTTATACCAAGATCTTCAACTATCGCAAGTGGATCCG
CAGTCATATT---------------------------------------------------

>GU441499.1 Varanus scalaris
ATGGGACCAGCCAAATTAGTGGCATTCGTTCTGTTGCTGCAGCCGTCTTTGGTGTCGGCAAACCCTCTGC
GGATCACTGGAGGTGAGGAATGCAATGAGGATTCACATCCTTGGCTTGTTCTACTCTATACTGAGTCAGG
CTTCATGTGCGGGGCGACACTGCTCAACCAAAACTGGGTGCTCACTGCTGCTCATTGCTATGACAGCAGA
CCAATGCACTTATATTTTGGAATCCACAACACAAAACAGCCAAGAGGCGATGAGCAAGCAAGGGTTGCTG
TGGGCACCTTTTGCTACCCGGACCCTCCCGGCACCACCAAC---AGCAGCTGCCCAAGTTTCGGACAGGA
CGGC---AGGGATGACATCATGCTGATCAAGCTGGACACCCCTGTTACCTACAATGAGCACATCGCCCCA
ATGGCCTTGCCTGACCGTGCTGCTCCACTGGGGACGGAATGCGACATAATGGGCTGGGGAGTGACTGAAC
TGACTTTCGATCCTCCTTCT------CCTTTATGTGCTTCCATCAATACAATGGAGAATCACTTTTGCCA
GGGTATTTACCCAGTA---ACCGTCACTGATGACATGATATGTGCAGGAGTC------------------
----------------------------------------------------------------------
----------------------------------------------------------------------
-------------------------------------------------------------

>GU441488.1 Varanus tristis
ATGGGACCAGCCAAATTAGTGGCGTTTGTTCTGTTACTGCAGCCTTCTTTGGTGTCGGCAAACCCTCTGC
GGATCACTGGAGGTCAGGAGTGCAATAAGGATTCGCATCCTTGGCTTGTCCTACTCGTTACCGAGGCAAG
CACCATGTGTGGGGCGACGCTGCTCAACCAAGACTGGGTGCTCACTGCTGCTCATTGCTATGACAGGGAG
CCAATCCACTTATATTTTGGAATCCACAACAAAAAACAGCCAAGTGGGCATGAGGAAGAGAGGGTTGCTG
TTGGCACCTTTTGCTACCCGGACTCTCCCGGCACCACCAGC---GACAGTTGTGCAAAGTTCACA-----
----------CATGACATCATGCTTATCAAGCTGGACACCCCTGTTACCTACAATGAGCACATCGCCCCA
ATGGCCTTGCCTGACCGTGCTGCTCCACTGGGGACAAAATGCAACATAATAGGCTGGGGAGAAACTGAAC
TGACGGTCGGTTCTCCTTCTCACATCCCTTTCTGTGCTTCCATCAATACAATGGACAATCACTTTTGTCA
GGATGCTTACTCGGCA---ACCATCACTGACAACATGCTATGTGCAGGAGTCCTAGAAGGAGGCCCAGAT
GCATGCAAGAGTGACTCTGGGGGACCTCTTCTCTGTGGTGGACAACTCCAGGGTCTTGTATCTTTTGGAG
GCTACCCCTGTGGTCAGCCAATGAAGCCCAGCGTTTATACCAAGATTTTCAACTATCGCAGGTGGATCCG
CAGTCATATT---------------------------------------------------
