# Supplementary material for: The Rise and Fall of an Evolutionary Innovation: Contrasting Strategies of Venom Evolution in Ancient and Young Animals
Source: PLoS Genet. 2015 Oct 22;11(10):e1005596. doi: 10.1371/journal.pgen.1005596 (PMC4619613; doi:10.1371/journal.pgen.1005596)
Supplement: S1 File — The alignments are provided as zipped Fasta files. (ZIP) [file pgen.1005596.s006.zip › Alignments/Lizards/Natriuretic peptides.fas]

>GU441511.1 Celestus warreni
ATGAACCCCAAACTCACCTGTTCCTCCTGGCTCCTAGTGCTGCTTGTGCTCTGTAGCCATGACCAAGCGA
GAGCCAACCCACTGAAAAGACGCCAG---------CCCCTGTCGACACGGGACGAGGGCGATTCGAGGGA
ACTGAGGCCGAAGAGAGGAACTGAAGCCCATCTTCCTCTGCAGGGACCCGATGTGGGGAGACCC---GCG
GCGCAGAACCGGCCTCCTCCATTCGTGCCA----------------------------------------
-----------------AGGGACACCAAAGACGGCGCTCCGCAGCTGGTCTCCTACCTGGCGAGGAGCTC
TCGGGAAAAG------------------------------------------------------------
---CCACCTCCATTCCTCCCTCTCCTGCCGAGAGCGCCAGAGGATAAGATCTCGCCCTACCAGCCCCGGG
TGCCCAGACCCTCCGGCGAAACGGTTCCTCCGATCGTGGGCCACGAGCCCAGGTCCAAGGACGGAGGCGG
CTTTCGGAAACCCGTCGGCAGATTGCGGCCCCCTGTCTGGGGAGCCCCC---------CGAAAGCACTAC
CCAGGCAACGGCTGTTTCGGTCACAAGCTCGACAAGATCGGGGCCGTGAGCGGGATGGGGTGCAGAGGCT
CAATCAGGAGACCGCAGCCCGGCAGGGATGCC------

>GU441510.1 Gerrhonotus infernalis
ATGAACTTCAAACTCACCTGTTCCGGTTCGTTCCTGCTGCTGCTAGTGCTCTTCACCTATGACCAAGGGA
GAGCGAACCCATTGAAAAGAGGCCAG---------TCCCTGTCTAAACGGTTCGAAGACGATTCCAGGGA
ACTGAGGCAGAAGAGAGCTGCTGAGGAAAACGTCCCTCCAATGGGGCCCGACGTGCAGAAACCAAGAGCC
GAGGAAAATCTCCCTCCTCCGTATATGCCCACGGTGCCGAGAAATGTGGATGAAAATGCTCCACAGCTGG
ACCTCTCCCTGGCGAGAGCCTCCGAGGAAAACGTCCCATCTCCAATTTTTCCCTTCGTGCCGAGGGCTGA
GGGTGAAAATGCCCCT------------------CCTTATCATCCCTTAGTGCCCAGGTCCTCCATTGCA
AAACCTCCTCCGTTCCTGCCCTTCATTCCCAGGTCCTCCGTTGCAAAACCTCCTCCGTTCGTGCCTTTAG
TGCCCAGGTCCTCCGATGAAAAGCCTCCTCAGTTCGTGAACTACGAGCCGAGATCCTTCGACGAAAATGC
CCTTCGGAAACTCATCCACAAAGTCCAGCGCTCTTTCTGGAGGTCACCGAGGAGGGACAAACGGCTCTAT
CCAGGAGATGGCTGCTTCGGTCAAAAGATCGAACGGGTCGGGACCGTGAGTGGGATGGGATGTCGAAGCT
CAAAC------------ACTGGCTACAGTGGGAAAAAA

>FN555307.1 Heloderma suspectum
ATGAATCCCAGACTCGCCTGCTCCACTTGGCTCCCGCTGCTCCTGGTGCTGTTCACTCTCGATCAGGGGA
GGGCCAATCCAGTGGAAAGAGGCCAGGAATATCGGTCCCTGTCTAAACGGTTCGACGACGATTCTACGGA
ACTG------------------------------------------------ATCTTAGAGCCAAGAGCC
TCCGAGGAAAATGGTCCTCCATATCAACCCTTAGTCCCGAGA----------------------------
-----------------GCTTCCGACGAAAATGTTCCTCCTGCATATGTGCCCTTAGTCCCGAGAGCTTC
CGACGAAAAT------------------------------------------------------GTT---
CCTCCTCCTCTGCAAATGCCCTTAATCCCGAGAGCTTCCGAGCAAAAAGGTCCTCCATTTAATCCT----
--------------------------CCGCCATTTGTGGACTACGAGCCAAGAGCCGCCAATGAAAATGC
TCTTCGGAAACTCATC---------AAGCGCTCTTTCGAGAGGTCCCCAGGGAGGAACAAAAGGCTCAGT
CCCGGAGACGGCTGCTTTGGTCAGAAAATTGACCGGATCGGAGCCGTGAGTGGGATGGGATGTAATAGTG
TA------------------AGCTCACAGGGGAAAAAA

>FN555308.1 Heloderma suspectum
ATGAATCCCAGACTCGCCTGCTCCACTTGGCTCCCGCTGCTCCTGGTGCTGTTCACTCTCGATCAGGGGA
GGGCCAATCCAGTGGAAAGAGGCCAGGAATATCGGTCCCTGTCTAAACGGTTCGACGACGATTCTACGGA
ACTG------------------------------------------------ATCTTAGAGCCAAGAGCC
TCCGAGGAAAATGGTCCTCCATATCAACCCTTAGTCCCGAGA----------------------------
-----------------GCTTCCGACGAAAATGTTCCTCCTGCATATGTGCCCTTAGTCCCGAGAGCTTC
CGACGAAAAT------------------------------------------------------GTTCCT
CCTCCTCCTCTGCAAATGCCCTTAATCCCGAGAGCTTCCGAGCAAAAAGGTCCTCCATTTAATCCT----
--------------------------CCGCCATTTGTGGACTACGAGCCAAGAGCCGCCAATGAAAATGC
TCTTCGGAAACTCATC---------AAGCGCTCTTTCGAGAGGTCCCCAGGGAGGAACAAAAGGCTCAGT
CCCGGAGACGGCTGCTTTGGTCAGAAAATTGACCGGATCGGAGCCGTGAGTGGGATGGGATGTAATAGTG
TA------------------AGCTCACAGGGGAAAAAA

>EU790965.1 Heloderma suspectum
ATGAATCCCAGACTCGCCTGCTCCACTTGGCTCCCGCTGCTCCTGGTGCTGTTCACTCTCGATCAGGGGA
GGGCCAATCCAGTGGAAAGAGGCCAGGAATATCGGTCCCTGTCTAAACGGTTCGACGACGATTCTACGGA
ACTG------------------------------------------------ATCTTAGAGCCAAGAGCC
TCCGAGGAAAATGGTCCTCCATATCAACCCTTAGTCCCGAGA----------------------------
-----------------GCTTCCGACGAAAATGTTCCTCCTGCATATGTGCCCTTAGTCCCGAGAGCTTC
CGACGAAAAT------------------------------------------------------GTTCCT
CCTCCTCCTCTGCAAATGCCCTTAATCCCGAGAGCTTCCGAGCAAAAAGGTCCTCCATTTAATCCT----
--------------------------CCGCCATTTGTGGACTACGAGCCAAGAGCCGCCAATGAAAATGC
TCTTCGGAAACTCATC---------AAGCGCTCTTTCGAGAGGTCCCCAGGGAGGAACAAAAGGCTCAGT
CCCGGAGACGGCTGCTTTGGTCAGAAAATTGACCGGATCGGAGCCGTGAGTGGGATGGGATGTAATAGTG
TA------------------AGCTCACAGGGGAAAAAA

>EU195461.1 Varanus komodoensis
ATGGACCCCAGGCTCGTGCGCGCCGGCTCCCTCGTGCTCCTGCTGGCGCTCCTCGTGCAAGACCAAGGGG
CGGCCCATCCAGCCAGGCCAGGCCAGAAGTATAAGCCCTTGATTAGACGGTCCGAGGAAGATTCCCAGGC
ACTG------------------------------------------------------------------
----------------------------------------------------------------------
-----------------GGGCAGGAAGGGGACGTGGCT---------------------GCGAGAGCCGC
GGACGAGGAG------------------------------------------------------------
---------------------------------------GATGCAGCCGGCCCG----------------
--------------------------------------------------------------GGAGACGC
TCTTCGGCAGCCTGCC---------TTCAAGATGCTTCTCGCTTCC------CGGGAAAAAAGGATCCAA
CCCGAAGGGAGCTGCTTCGGGCAAAAGATCGACCGGATCGGCCATGTCAGTGGAATGGGCTGCAACAAGT
TTGACCCCAACAAAGAATCGAGCTCCACTGGGAAAAAG

>DQ139927.1 Varanus varius
ATGGACCCCAGGCTCGTGCGCGCCGGCTCCCTCGTGCTCCTGCTGGCGCTCCTCGTGCAAGACCAAGGGG
CGGCCCATCCAGCCAGGGCAGGCCAGAAGTATAAGCCCTTGATTAGACGGTCCGAGGAAGATTCCCAGGC
ACTG------------------------------------------------------------------
----------------------------------------------------------------------
-----------------GGGCAGGAAGGGGACGTGGCT---------------------GCGAGAGCCGC
GGACGAGGAG------------------------------------------------------------
------------------------------------GAGGATGCCGCCGGCCCG----------------
--------------------------------------------------------------GGAGACGC
TCTTCGGCAGCCTGCC---------TTCAAGACGCTTCTCGCTTCC------CGGGAAAAAAGGCTCCAA
CCCGAAGGGAGCTGCTTCGGGCAAAAGATGGACCGGATCGGCCATGTCAGTGGAATGGGCTGCAACAAGT
TTGACCCCAACAAAGGATCGAGCTCCACTGGGAAAAAG

>FR666707.1 Heloderma horridum
ATGAATCCCAGACTCGCCTGCTCCACTTGGCTCCCGCTGCTCCTGGTGCTGTTCACTCTCGATCAGGGGA
GGGCCAATCCAGTGGAAAGAGGCCAGGAATATCGGTCCCTGTCTAAACGGTTTGACGACGATTCTAGGAA
ACTG------------------------------------------------ATCTTAGAGCCAAGAGCC
TCTGAGGAAAATGGTCCTCCATATCAACCCTTAGTCCCAAGA----------------------------
-----------------GCTTCCAACGAAAATGTTCCTCCTGCATTTGTGCCCTTAGTCCCGAGAGCTTC
CGACGAAAATGTTCCTCCTCCTCCTCTGCAAATGCCCTTAATCCCGAGAGCTTCCGATGAAAATGTTCCT
CCTCCTCCTCTGCAAATGCCCTTAATCCCGAGAGCCTCCGAGCAAAAAGGTCCTCCATTTAATCCT----
--------------------------CCGCCATTTGTGGACTACGAGCCAAGAGCCGCCAATGAAAATGC
TCTTCGGAAACTCATC---------AAGCGCTCTTTCGAGAGGTCCCCAGGGAGGAACAAAAGGCTCAGT
CCCGGAGACGGCTGCTTTGGTCAGAAAATTGACCGGATCGGAGCCGTGAGTGGGATGGGATGTAATAGTG
TA------------------AGCTCACAGGGGAAAAAA

>GU441507.1 Varanus glauerti
ATGGACCCCAGGCTCGTGCGCGCCGGCTGCCTCGTGCTCCTCCTGGTGCTCCTGGTGCAAGACCGAGGGG
CGGCCCATCCAGCCAGGGCAGGCCAGAAATATAAGCCCTTGATTAGACGGTCCGAGGAGGATTCCCAGGC
ACTG------------------------------------------------------------------
----------------------------------------------------------------------
-----------------GGGCAGGAAGTGCACGTGGCC---------------------GCGAGAGCCGC
GGACGAGGAG------------------------------------------------------------
---------------------------------------GACGCGGCCGGCCCA----------------
--------------------------------------------------------------GGAGACGC
TCTTCAGCAGCCCGCC---------CTCAAGACGCTTCTCGCTTCC------CGGGAAAAAAGACTCCAA
CCCGGAGAGAGCTGCTTCGGGCAAAAGATCGACCGGATCGGCCACGTCAGTGGAATGGGCTGCAATACAT
TTGACCCCAACAAAGGATCGAGCTCCACTGAGAAAAAG

>GU441509.1 Varanus glauerti
ATGGACCCCAGGCTCGTGCGCGCCGGCTGCCTCGTGCTCCTCCTGGTGCTCCTGGTGCAAGACCGAGGGG
CGGCCCATCCAGCCAGGGCAGGCCAGGAATTT---CCACTCCGGAGTAAGTTGTCCGCGGACGGCTCCGA
GGTCCCC---------------------------------------------------------------
----------------------------------------------------------------------
-----------------CGGCGGGATGCCAGCCTGGCC---------------------GCGAGAGCCCC
GGGTGAAGAG------------------------------------------------------------
---------------------------------------GACGATGCGCACAGCACATTC----------
--------------------------------------------------------------CAGGAGAT
CATCCGTGAC---------------CGGCGCACCCCCCCGGGACCCCCGCGGAAGAACAAGAGGCTCAGC
CCCGGCAGCGGCTGCTTTGGCAACCGGCTGGACCGCATCGGGTCGACGAGCGGCTTGGGGTGCGGCAGCG
GGAGCTCCAGCTCGGGCACGGGCACGGCCGGGAAAAAG

>GU441508.1 Varanus scalaris
ATGGACCCCAGGCTCGTGCGCGCCGGCTGCCTCGTGCTCCTCCTGGCGCTCCTCGTGCAAGACCAAGGGG
GCGCCCATCCAGCCAGGACAGGCCAGAAATATAAGCCCTTGATTAGACGGTCCGAGGAAGATTCCCAGGC
ACTG------------------------------------------------------------------
----------------------------------------------------------------------
-----------------GGGCAGGAAGGGGACATGGCT---------------------GTGAGAGCCGC
GGACGAGGAG------------------------------------------------------------
---------------------------------------GACGCGGCCGGCCCG----------------
--------------------------------------------------------------GGAGACGC
TCTTCAGCAGCCCGCC---------CTCAAGACGCTTCTCGCTTCC------CGGGAAAAAAGGCTCCAA
CCTGGAGACAGCTGCTTTGGGCAAAAGATCGACCGGATCGGCCATGCCAGTGGAATGGGCTGCAACACGT
TTGACCCCAACAAAGAATCCAGCTCCGCTGAGAAAAAG
