# Supplementary material for: The Rise and Fall of an Evolutionary Innovation: Contrasting Strategies of Venom Evolution in Ancient and Young Animals
Source: PLoS Genet. 2015 Oct 22;11(10):e1005596. doi: 10.1371/journal.pgen.1005596 (PMC4619613; doi:10.1371/journal.pgen.1005596)
Supplement: S1 File — The alignments are provided as zipped Fasta files. (ZIP) [file pgen.1005596.s006.zip › Alignments/Lizards/NGF.fas]

>GU432718.1 Anniella pulchra
----------------------------------------------------------------------
--------------------------TTTCTGATTGGCATATGGGCAGCGCCAAAATGCGAAGATAATGC
ACCACTGGGGTCTCCTGCAACATCTGACATTTCTGAAAGCAGCATGACTAAAACACATCATGTTATGAAA
ACATCTCGGCACAGAGGCCAGAACAAGCCTGTTACTGGGAAGGTAGAGGACAGAAAAACTGGGCAAGCTG
CAAACATTATTGTGGATCCAAAGCTTTTTCAGAAGAGACGGTTCCAGTCACCTCGGGTTTTGTTCAGCAC
ACAGCCTCCACCTTTGTCAAGGGACGAGCAGAATGTGGAGTTCCTAGACAGTACAGACTCTCTCAACAGG
AATATCCGTGCCAAGCGTGCAACTCATCCTGTGCATAACCGGGGAGAGTACTCTGTATGCGACAGTGTTA
GTGTATGGGTAGCCAACAAAACCACAGCAACAGACATCAAAGGCAAAGAGGTGACTGTGATGGTGGATGT
AAACCTTAACAACAATGCTTACAAGCAGTACTTTTTTGAGACCAAGTGCAGAAACCCTAAGCCAGTGTCC
AGTGGGTGCAGAGGCATTGATGCCAGGCATTGGAATTCCTACTGC-------------------------
----------------------------------------------------------------------
----------------------

>GU432725.1 Lanthanotus borneensis
----------------------------------------------------------------------
--------------------------TTTCTGATTGGCATATGGGCAGCACCAAAATCCGAAGATAATGC
ACCACTAGCATCTCCTGTAACATCTGACATTTCTGAAAGCAGCCAGACTAAAACGCATCATGTTATGACA
ACATCTCAGCACAGAGGCCAGAATCAGCGTGTTAGTAGGAAGGAAGAGGACAAAGAAACTGGGCAAGCTG
CAAACATCATTGTGGATCCAAAGCTTTTTCAGAAGAGGCGGTTCCAGTCACCTCGGGTTTTGTTCAGCAC
ACAACCTCCACCTTTGTCAAGGGATGGGCAGAATGTGGAGTATCTAGACAGTACAGACTCTCTCAATAGG
AATATCCGTGCCAAACGGGCAACTCACCCTGTGCATAACCGGGGAGAGTACTCTGTATGCGACAGTGTTA
GTGTGTGGGTTGCCAACAAAACCACAGCAACAGACATCAAAGGCAAAGAGGTGACTGTGATGGTAGATGT
AAACCTGAACAATAATGCTTACAAACAGTACTTTTTTGAGACTAAGTGCAGAGACCCTAAGCCAGTGTCC
AGTGGGTGCAGAGGCATTGATGCCAGGCATTGGAATTCCTACTGC-------------------------
----------------------------------------------------------------------
----------------------

>GU432719.1 Celestus enneagrammus
----------------------------------------------------------------------
-----------------------------------GGCATATGGGCAGCACCAAAATGCGAAGATAATGC
ACCACTGGGGTCTCCTGCAACATCTGACATTTCTGAACGCAGCCGGGCTAAAACACATCATGTTATGAAA
ACGTCTCAACACAGAGGCCAGAACCAGCCTGCTACTGGGAAGGGAGAAGAGAGAAAAACTGGGCAAGCTG
CAAACATCATAGTGGATCCAAAGCTTTTCCAGAAGAGGCGGTTCCAGTCACCTCGGGTTTTGTTCAGCAC
ACAGCCTCCACCTCTGTCAAGAGACGGGCAGAATGTGGAGCTCCTAGACAGTGCAGACTCTCTCAATAGG
AGTATCCGCGCCAAGCGTGCAATTCATCCTGTGCATACACAGGGAGAGTACGACGTATGCGACAGTATTA
ATGAATGGATAACCAACAAAACCACCGCAACAGACATCAGAGGCAACGAGGTGACTGTGATAGTGGATGT
AAACCTTGACAACAATGCTTACAAACAGTTGTTTTATGAGACCAGGTGCAGAGGCCCTAAGCCAGTGTCC
AATGGATGCAGAGGCATTGATGCCAGGCATTGGGATTCCTACTGC-------------------------
----------------------------------------------------------------------
----------------------

>GU432720.1 Elgaria multicarinata
----------------------------------------------------------------------
--------------------------TTTGTGATCGGCATATGGGCAGCACCAAAATGCGAAGATAATGC
ACCACTGGGGTCTCCTGCAACATCTGACATTTCTGAAAGCAGCCGGTCTAAAACACATCATGTTATGAAA
ACGTCTCGGCACAGAGGCCAGAACCAGCCTGTCACTGGGAAGGTAGAGGACAGAAAAACTGGGCAAGCTG
CAAACATTATTGTGGATCCAAAGCTTTTTCAGAAGAGGCGGTTCCAGTCACCTCGGGTTTTGTTCAGCAC
ACAGCCTCCACCTTTGTCAAGGGACGGGCAGAATGTGGAGTTCCTAGACAGTACAGACTCTCTCAACAGG
AATATCCGTGCCAAGCGTGCAACTCATCCTGTGCATAACCGGGGAGAGTACTCCGTATGCGACAGTGTTA
GTGTATGGGTAGCCAACAAAACCACGGCAACAGACATCAAAGGCAAAGAGGTGACTGTGATGGTGGATGT
AAACCTTAACAACAATGCTTACAAGCAATACTTTTTTGAGACCAAGTGCAGAGACCCTAAGCCAGTGTCC
AGCGGGTGTCGAGGCATTGATGCCAGGCATTGGAATTCCTACTGC-------------------------
----------------------------------------------------------------------
----------------------

>GU432722.1 Heloderma suspectum
----------------------------------------------------------------------
--------------------------TTTCTGATCGGCACATGGGCAGCACCAAAATGCGAAGATAATGC
ACCACTGGGGTCTCCTGCAACATCTGACATTTCTGAAAGAAGCCAGACTAAAACACGTCATGTTATGAAA
ACATCTCTGCACCGAGGCCAGAACCAGCCTGTTACTGGGAGGGTCAAGGAGAGAGAAACTGGGCAAGCTG
CAAACATCATTGTGGATCCAAAGCTTTTTCAGAAGAGGCGGTTCCAGTCACCTCGGGTTTTGTTCAGCAC
ACAGCCCCCACCTTTGTCAAGGGATGGGCAGAATGTGGAGTTCCTAGACAGTACAGACTCTCTCAGTAGG
AATATCCGTGCTAAGCGTGCAACTCATCCTGTGCATAACCAGGGAGAGTACTCTGTATGTGACAGTGTTA
GTGTGTGGGTTGCCAACAAAACCACAGCGACAGACATCAAAGGCAAAGAGGTGGATGTGATGGTGGATGT
AAACATTAACAATAATGCTTACAAGCAGTACTTTTTTGAGACCAAGTGCAGAGACCCTAAGCCAGTGCCC
AGTGGGTGCAGAGGCATTGATGCCAGGCATTGGAATTCCTACTGC-------------------------
----------------------------------------------------------------------
----------------------

>EU790966.1 Heloderma suspectum
ATGTCC---------------------------------------------------------------A
TGCTGTGCTACACTCTGATTATAGCGTTTCTGATCGGCACATGGGCAGCACCAAAATGCGAAGATAATGC
ACCACTGGGGTCTCCTGCAACATCTGACATTTCTGAAAGAAGCCAGACTAAAACACGTCATGTTATGAAA
ACATCTCTGCACCGAGGCCAGAACCAGCCTGTTACTGGGAGGGTCAAGGAGAGAGAAACTGGGCAAGCTG
CAAACATCATTGTGGATCCAAAGCTTTTTCAGAAGAGGCGGTTCCAGTCACCTCGGGTTTTGTTCAGCAC
ACAGCCCCCACCTTTGTCAAGGGATGGGCAGAATGTGGAGTTCCTAGACAGTACAGACTCTCTCAGTAGG
AATATCCGTGCTAAGCGTGCAACTCATCCTGTGCATAACCAGGGAGAGTACTCTGTATGTGACAGTGTTA
GTGTGTGGGTTGCCAACAAAACCACAGCGACAGACATCAAAGGCAAAGAGGTGGATGTGATGGTGGATGT
AAACATTAACAATAATGCTTACAAGCAGTACTTTTTT---------------------------------
----------------------------------------------------------------------
----------------------------------------------------------------------
----------------------

>GU432721.1 Heloderma horridum
----------------------------------------------------------------------
--------------------------TTTCTGATCGGCACATGGGCAGCACCAAAATGTGAAGATAATGC
ACCACTGGGGTCTCCTGCAACATCTGACATTTCTGAAAGAAGCCAGACTAAAACACGTCATGTTATGAAA
ACATCTCTGCACCGAGGCCAGAACCAGCCTGTTACTGGGAGGGTCAAGGAGAGAGAAACTGGGCAAGCTG
CAAACATCATTGTGGATCCAAAGCTTTTTCAGAAGAGGCGGTTCCAGTCACCTCGGGTTTTGTTCAGCAC
ACAGCCCCCACCTTTGTCAAGGGATGGGCAGAATGTGGAGTTCCTAGACAGCACAGACTCTCTCAGTAGG
AATATCCGTGCTAAGCGTGCAACTCATCCTGTGCATAACCAGGGAGAGTACTCTGTATGTGACAGTGTTA
GTGTGTGGGTTGCCAACAAAACCACAGCGACAGACATCAAAGGCAAAGAGGTGGCTGTGATGGTGGATGT
AAACATTAACAATAATGCTTACAAGCAGTWCTTTTTTGAGACCAAGTGCAGAGACCCTAAGCCAGTGCCC
AGTGGGTGCAGAGGCATTGATGCCAGGCATTGGAATTCCTACTGC-------------------------
----------------------------------------------------------------------
----------------------

>JN880631.1 Ophisaurus ventralis
----------------------------------------------------------------------
--------------------------TTTCTGATCGGCATATGGGCAGCACCAAAATGCGAAGATAATGC
ACCACTGGGGTCTCCTGCAACATCTGACATTTCTGAAAGCAGCCGGACTAAAACACATCATGTTATGAAA
ACGTCTCGGCACAGAGGCCAGAACCCGCCTGTCACTAGGAAGGTAGACTACAGAAAAACTGGGCAAGCTG
CAAACATTATTGTGGATCCAAAGCTTTTTCAGAAGAGGCGGTTCCAGTCACCTCGGGTTTTGTTCAGCAC
ACAGCCTCCACCTTTGTCAAGGGACGGGCAGAATGTGGAGTTCCTAGACAGTACAGACTCTCTCAATAGG
AATATCCGTGCCAAGCGTGCAACTCATCCTGTGCATAACCGGGGAGAGTACTCTGTATGCGACAGTGTTA
GTGTATGGGTAGCCAACAAAACCACAGCAACAGACATCAAAGGCAAAGAGGTGACTGTGATGGTGGATGT
AAACCTTAACAACAACGCTTACAAGCAGTACTTTTTTGAGACCAAGTGCAGAGACCCTAAGCCAGTGTCC
AGTGGGTGCCGAGGCATTGATGCCAGGCATTGGAATTCCTACTGC-------------------------
----------------------------------------------------------------------
----------------------

>GU432717.1 Ophisaurus apodus
----------------------------------------------------------------------
--------------------------TTTCTGATCGGCATATGGGCAGCACCAAAATGCGAAGATAATGC
ACCACTGGGGTCTCCTGCAACATCTGACATTTCTGAAAGCAGCCGGACTAAGACACATCATGTTATGAAA
ACGTCTCGGCACAGAGGCCAGAACCAGCCTGTCACTAGGAAGGTAGACGACAGAAAAACTGGGCAAGCTG
CAAACATTATTGTGGATCCAAAGCTTTTTCAGAAGAGGCGGTTCCAGTCACCTCGGGTTTTGTTCAGCAC
ACAGCCTCCACCTTTGTCAAGGGACGGGCAGAATGTGGAGTTCCTAGACAATACAGACTCTCTCAATAGG
AATATCCGTGCCAAGCGTGCAACTCATCCTGTGCATAACCGGGGAGAGTACTCCGTATGCGACAGTGTTA
GTGTATGGGTAGCCAACAAAACCACAGCAACAGACATCAAAGGCAAAGAGGTGACTGTGATGGTGGATGT
AAACCTTAACAACAACGCTTACAAGCAGTACTTTTTTGAGACCAAGTGCAGAGACCCTAAGCCAGTGTCC
AGTGGGTGCCGAGGCATTGATGCCAGGCATTGGAATTCCTACTGC-------------------------
----------------------------------------------------------------------
----------------------

>GU432723.1 Shinisaurus crocodilurus
----------------------------------------------------------------------
-----------------------------------------------GCGCCAAAATCCGAAGATAATGC
ACCACTGGGGTCTCCTGCAACATCTGACATTTCTGAAAGCAGCCGGACTAAAACACATCATGTTATGAAA
ACGTCTCGGCACAGAGGCCAGAACCTGCCTGTTACTGGGAAGGTAGAGGACAGAGAAACTGGGCAAGCTG
CAAACATCATTGTGGATCCAAAGCTTTTTCAGAAGAGGCGGTTCCAGTCACCTCGGGTTTTGTTCAGCAC
ACAGCCGCCACCTTTGTCAAGGGATGGGCAGAATGTGGAATTCCTAGACGGCACAGACTCGTTCAATAGG
AATATCCGTGCCAAGCGTGCAACTCATCCTGTGCATAATCGGGGAGAGTACTCTGTATGCGACAGTGTTA
GTGTGTGGGTTGCCAACAAAACCACAGCAACAGACATCAGAGGCAAAGAGGTGACTGTGATGGTGGATGT
AAACCTTAACAACAACGCTTACAAGCAGTACTTTTTTGAGACCAAGTGCAGAGACCCTAAGCCAGTGTCC
AGTGGGTGCAGAGGCATTGATGCCAGGCATTGGAATTCCTACTGC-------------------------
----------------------------------------------------------------------
----------------------

>GU432726.1 Varanus acanthurus
----------------------------------------------------------------------
--------------------------------------------------------------------GC
GCCACTGGCATCTCCTGTAACATCTGACATTTCTGAAAGCAGCCAGACTAAAACTCATCATGTTATGAAA
ACATCTCGGCACAGAGGCCAGAATCATCCTGTTGCTAGGAAGGAAGAGGACAGGGAAAGTGGGCACGCAG
CAAACATCATTGTGGACCCAAAGCTTTTTCAGAAGAGGCGGTTCCAGTCCCCTCGGGTTTTGTTCAGCAC
ACAACCTCCACCTTTGTCAAGGGATGGGCAGAATGTGGAGTACCTAGACAGTACAGACTCTCTCAATAGG
AATATCCGTGCCAAGCGGGCGACTCATCCTGTGCATAACCGGGGAGAGTACTCCGTATGCGACAGTGTTA
GTGTGTGGGTTGCCAACAAAACCACAGCGACAGACATCAAAGGCAAAGAGGTGACTGTGATGGTAGACGT
CAACATGAACAATAATGCTTATAAGCAGTACTTTTTTGAGACCAAGTGCAGAGACCCTAAGCCAGTGTCC
AGTGGGTGCAGAGGCATTGATGCCAGGCACTGGAATTCCTACTGC-------------------------
----------------------------------------------------------------------
----------------------

>GU432727.1 Varanus exanthematicus
----------------------------------------------------------------------
--------------------------TTTCTGACCGGCATATGGGCAGCACCCAAATCCGAAGATAATGC
GCCACTGGCATCTCCTGTAACATCTGACATTTCTGAAAGCAGCCAGACTAAAACTCATCATGTTATGAAA
ACATCTCGGCACAGAGGCCAGAATCAGCCTGTTGCTAGGAAGGAAGAGGACAGGGAACGTGGGCACGCAG
CAAACATCATTGTGGATCCAAAGCTTTTTCAGAAGAGGCGGTTCCAGTCCCCTAGGGTTTTGTTCAGCAC
ACAACCTCCACCTTTGTCAAGGGATGGGCAGAATGTGGAGTACCTAGACAGTACAGACTCTCTCAATAGG
AATATCCGTGCCAAGCGTGCAACTCATCCTGTGCATAACCGGGGAGAGTACTCCGTATGCGACAGCGTTA
GTGTGTGGGTTGCCAACAAAACCACAGCGACAGACATCAAAGGCAAAGAGGTGACTGTGATGATAGATGT
CAACATGAACAATAATGCTTACAAGCAGTACTTTTTTGAGACCAAGTGCAGAGACCCTAAGCCAGTGTCC
AGTGGGTGCAGAGGCATTGATGCCAGGCACTGGAATTCCTACTGC-------------------------
----------------------------------------------------------------------
----------------------

>EU437981.1 Varanus salvator
----------------------------------------------------------------------
--------------------------TTTTTGATCGGCATATGGGCAGCGCCCAAATCCGAAGATAATGC
GCCACTGGCATCTCCTGTAACATCTGACATTTCTGAAAGCAGCCAGACTAAAACTCATCATGTTATGAAA
ACATCTCGGCACAGAGGCCAGAATCAGCCTGTTGCTAGGAAGGAAGAGGACAGGGAAAGTGGGCACGCAG
CAAACATCATTGTGGATCCAAAGCTTTTTCAGAAGAGGCGGTTCCAGTCCCCTCGGGTTTTGTTCAGCAC
ACAACCTCCACCTTTGTCAAGGGATGGGCAGAACGTGGAGTACCTAGACAGTACAGACTCTCTTAATAGG
AATATCCGTGCCAAGCGGGCGACTCATCCTGTGCATAACCGGGGAGAGTACTCCGTATGCGACAGTGTTA
GTGTGTGGGTTGCCAACAAAACCACAGCGACAGACATCAAAGGCAAAGAGGTGACTGTGATGGTAGACGT
CAACATGAACAATAATGCTTATAAGCAGTACTTTTTTGAGACCAAGTGCAGAGACCCTAAGCCAGTGTCC
AGTGGGTGCAGAGGCATTGATGCCAGGCACTGGAATTCCTACTGC-------------------------
----------------------------------------------------------------------
----------------------

>GU432724.1 Xenosaurus grandis
----------------------------------------------------------------------
--------------------------TTTCTGATTGGCATATGGGCAGCACCAAAATGCGAAGATAATGC
ACCACTGGGCTCTCCTGCAACATCTGACATTTCTGAAAGCAGCCGGACTAAAACACATCATGTTATGAAA
ATGTCTCGGCACAGAGGCCAGAACCAGCCTGTTACTGGGAAGGTAGAGGACAGAGAAACTGGGCAAGCGG
CAAACATTATTGTGGATCCAAAGCTTTTTCAGAAGAGGCGGTTTCAGTCTCCTCGGGTTTTGTTCAGCAC
ACAGCCTCCACCGTTGTCAAGGGACGGGCAGCATGTGGAGTTCCTAGACAGTTCAGACTCTCTCAATCGG
AATATCCGTGCCAAGCGTGCAACTCATCCTGTGCATAACCGGGGAGAGTACTCCGTATGTGACAGTATTA
GCGTGTGGGTTGCCAACAAAACCACAGCCACAGACATCAAAGGCAAAGAGGTGACTGTGATGGTGGATGT
AAACCTTAACAACAACGCTTACAAGCAGTACTTTTTTGAGACCAAGTGCAGAGACCCTAAGCCAGTGTCC
AGTGGGTGCAGAGGCATTGATGCCAGGCATTGGAATTCCTACTGC-------------------------
----------------------------------------------------------------------
----------------------

>EU437980.1 Xenosaurus platyceps
----------------------------------------------------------------------
--------------------------TTTCTGATCGGCATATGGGCAGCACCAAAATGCGAAGATAATGC
ACCACTGGGGTCTCCTGCAACATCTGACATTTCTGAAAGCAGCCGGACTAAAACACATCATGTTATGAAA
ATGTCTCGGCACAGAGGCCAGAACCAGCCTGTTACCGGGAAGGTAGAGGACAGAGAAACTGGGCAAGCGG
CAAACATTATTGTGGATCCAAAGCTTTTTCAGAAGAGGCGGTTCCAGTCTCCTCGGGTTTTGTTCAGCAC
ACAGCCTCCACCGTTGTCAAGGGACGGGCAGCATGTGGAGTTCCTAGACAGTGCAGACTCTCTCAGTCGG
AATATCCGTGCCAAGCGTGCAACTCATCCTGTGCATAACCGGGGAGAGTATTCCGTATGCGACAGTATTA
GCGTGTGGGTTGCCAACAAAACCACAGCCACAGACATCAAAGGCAAAGAGGTGACTGTGATGGTGGATGT
AAACCTTAACAACAACGCTTACAAGCAGTACTTTTTTGAGACCAAGTGCAGAGACCCTAAGCCAGTGTCC
AGTGGGTGCAGAGGCATTGATGCCAGGCATTGGAATTCCTACTGC-------------------------
----------------------------------------------------------------------
----------------------

>c474 Abronia gramminea
ATGTCTGGGAGGGAAAAGCACAATTTTGCCTGGAAAAGCACCTTTTTCAAGGTGCATAGCGTAATGTCCA
TGCTGTGCTACACTCTGATTATAGCGTTTCTGGTCGGCATATGGGCAGCACCAAAATGCGAAGATAATGC
ACCACTGGGGTCTCCTGCAACATCTGACATTTCTGAAAGCAGCCGGTCTAAGACACACCATGTTATGAAA
ACGTCTCGGCACAGAGGCCAGAACCAGCCTGTCACTGGGAAGGTAGAGGACAGAAAAACTGGGCAAGCTG
CAAACATTATTGTGGATCCAAAGCTTTTTCAGAAGAGGCGGTTCCAGTCACCTCGGGTTTTGTTCAGCAC
ACAGCCTCCACCTTTGTCAAGGGACGGGCAGAATGTGGAGTTCCTAGACAGTACAGACTCTCTCAATAGG
AATATCCGTGCCAAGCGTGCAACTCATCCTGTGCATAACCGGGGAGAGTACTCCGTATGCGACAGTGTTA
GTGTATGGGTAGCCAACAAAACCACGGCAACAGACATCAAAGGCAAAGAGGTGACTGTGCTGGTGGATGT
AAACTTTAACAACAATGCTTACAAGCAATACTTTTTTGAGACCAAGTGCAGAGACCCTAAGCCAGTGTCC
AGCGGGTGCCGAGGCATTGATGCCAGGCATTGGAATTCCTACTGCACCACTACGCACACCTTTGTCAAGG
CACTGACCACGGAAGGCAAGCAGGCAGCCTGGCGCTTCATTCGGATTGACACTGCCTGTGTGTGCGTAAT
CAGTAGGAAAACTGAGAACCTC

>c785 Abronia gramminea
----------------------------------------------------------------------
----------------------------------------------------------------------
----------------------------------------------------------------------
----------------------------------------------------------------------
--------------------------------------------------CCTCGGGTTTTGTTCAGCAC
ACAGCCTCCACCTTTGTCAAGGGACGGGCAGAATGTGGAGTTCCTAGACAGTACAGACTCTCTCAATAGG
AATATCCGTGCCAAGCGTGCAACTCATCCTGTGCATAACCGGGGAGAGTACTCCGTATGCGACAGTGTTA
GTGTATGGGTAGCCAACAAAACCACGGCAACAGACATCAAAGGCAAAGAGGTGACTGTGCTGGTGGATGT
AAACTTTAACAACAATGCTTACAAGCAATACTTTTTTGAGACCAAGTGCAGAGACCCTAAGCCAGTGTCC
AGCGGGTGCCGAGGCATTGATGCCAGGCATTGGAATTCCTACTGCACCACTACGCACACCTTTGTCAAGG
CACTGACCACGGAAGGCAAGCAGGCAGCCTGGCGCTTCATTCGGATTGACACTGCCTGTGTGTGCGTAAT
CAGTAGGAAAACTGAGAACCTC

>c662 Heloderma suspectum
ATGTCTGGAAGAGAAAAGCACAATTTTGCTGGGAAAAGCACTTTTTTCAAGGTGCATAGCGTAATGTCCA
TGCTGTGCTACACTCTGATTATAGCGTTTCTGATCGGCACATGGGCAGCACCAAAATGCGAAGATAATGC
ACCACTGGGGTCTCCTGCAACATCTGACATTTCTGAAAGAAGCCAGACTAAAACACGTCATGTTATGAAA
ACATCTCTGCACCGAGGCCAGAACCAGCCTGTTACTGGGAGGGTCAAGGAGAGAGAAACTGGGCAAGCTG
CAAACATCATTGTGGATCCAAAGCTTTTTCAGAAGAGGCGGTTCCAGTCACCTCGGGTTTTGTTCAGCAC
ACAGCCCCCACCTTTGTCAAGGGATGGGCAGAATGTGGAGTTCCTAGACAGTACAGACTCTCTCAGTAGG
AATATCCGTGCTAAGCGTGCAACTCATCCTGTGCATAACCAGGGAGAGTACTCTGTATGTGACAGTGTTA
GTGTGTGGGTTGCCAACAAAACCACAGCGACAGACATCAAAGGCAAAGAGGTGGATGTGATGGTGGATGT
AAACATTAACAATAATGCTTACAAGCAGTACTTTTTTGAGACCAAGTGCAGAGACCCTAAGCCAGTGCCC
AGTGGGTGCAGAGGCATTGATGCCAGGCATTGGAATTCCTACTGCACCACTACACACACCTTTGTCAGAG
CACTGACCATGGAAGGCAAGCAGGCAGCCTGGCGTTTCATTCGGATTGACGCTGCCTGTGTATGCGTCAT
CAGTAGGAAAACCGAGAACCTC
