# Supplementary material for: The Rise and Fall of an Evolutionary Innovation: Contrasting Strategies of Venom Evolution in Ancient and Young Animals
Source: PLoS Genet. 2015 Oct 22;11(10):e1005596. doi: 10.1371/journal.pgen.1005596 (PMC4619613; doi:10.1371/journal.pgen.1005596)
Supplement: S1 File — The alignments are provided as zipped Fasta files. (ZIP) [file pgen.1005596.s006.zip › Alignments/Lizards/PLA2.fas]

>GU441525.1 Celestus warreni
ATGATGCGCGGCTTGACCATGAATGGGACGCTGTGGTGCGGAGCAGGGAACTCAGCCGAGAGCTACTCTG
ACCTGGGCACTTTCAAGGAAACAGACATGTGCTGCCGAGACCACGACCACTGCGACGTTAGTATCACCGG
CCTGACAAAGAGATACAGCATGTTCAATTACCGCCTGTACACTGTGTCCCACTGCGATTGCGATACCCAG
TTCAGGAACTGCCTGATGGGCCACGAGGACAGCATCTCGGACTTCGTCGGCCAAGTCTACTTCAACCTGA
TGGACATCCCGTGCATCGTGCTCGAGGAA---GAGGACGTCTGTGTGTCTTCGACTTGGTGGTTCAAGTG
CACAGAGTACAGCCGGATGCCCGTGGCGCACACGGTCGATCAGCCCCGCTATGAAAACGCCGCG------
CCACCCATGCCGGCACGCGGGTCTGGAGCTCAGGGCGGCCAGGCCAGGAAGCGGAAAGAGCTGCACCGGC
CCACCGGGATGGAGCTGGCGGAGGCGCCGCCTCGG---GGCGCTGAAAGAAATATTCGTTATGAAGAATC
TCGACACGCAAGATCAAAA------------

>EU790968.1 Heloderma suspectum
----------------------------------------------------------------------
--------------------------ATGTGCTGTCGAGACCATGACCACTGTGAGAATTGGATCTCTGC
CCTGGAATACAAGCATGGGATGCGCAATTACTACCCATCCACCATCTCTCACTGCGATTGTGATAACCAG
TTCAGGAGCTGCCTGATGAAACTCAAAGACGGCACTGCCGACTATGTTGGCCAGGCTTACTTCAACGTGC
TGAAAATCCCGTGCTTTGAGCTGGAGGAA---GGCGAGGGCTGCGTGGATTGGAACTTCTGGCTAGAGTG
TACAGAGAGTAAGATCATGCCTGTGGCTAAATTGGTTTCTGCGGCCCCATATCAAGCCCAAGCT------
------------GAAACACAGAGTGGCGAGGGCAGGAAGCGCAGCCGGAAGAAACGGAAGTGGCTGGGAC
AAACCCACCTGGACGCAGCTGGGCAGAGGGGCCGCCTCGGAACCCAAGGTGGCTTACATTATCCTCCTCC
TCTCCATTTTATCCTCACAACAACAACCCTG

>EU790967.1 Heloderma suspectum
------------------ATGCCCGGGACGCTCTGGTGCGGAGCGGGGAACGCGGCGAGCGACTACTCTC
AGCTGGGGACTGAGAAGGACACAGACATGTGCTGTCGAGACCATGACCACTGTAGCGATACAATGGCCGC
CCTGGAATATAAGCACGGGATGCGCAATTATCGCCCGCATACTGTCTCTCACTGCGATTGTGATAACCAG
TTCAGGTGCTACCTGATGAATGTCAAAGACCGCACTGCTGACCTAGTTGGCATGACCTACTTCACCGTGC
TGAAAATCTCGTGCTTTGAGCTGGAGGAG---GGCGAGGGCTGCGTGGATTGGAACTTCTGGCAACAGTG
TACAAAGAGTGAGATCATGCCTGTGGCTAAATTGGTTTCTGCGGCCCCATATCAAGCCCAAGCT------
------------GAAACACAGAGTGGCGAGGGCAGGAAGCGCAGCCAGAAGAAACGGAAG----------
----------------------------------------------------------------------
-------------------------------

>EU195460.1 Varanus komodoensis
----------------------------------------------------------------------
--------------------------AGCTGCTGCCGAGAGCACGACCAGTGCAGTGTTCAGATCACTGC
CCTGCAGCGCAAGCATGGGATCTTTAATTTACGCCCGTACACCATCTCCCACTGCGACTGCGACACCCGG
TTCAGGACTTGTCTGATGGATCTCAATGACACCATCGCGGACTTCATTGGCACGACCTACTTCTCAGTTC
TGCAAATCCCGTGCTTCTACCTGGAGGAGAGCGACGAGGCCTGCCTCGAGTGGGCATGGTGGGGCGGGTG
TAATAAGCGGGGCCGAATGCTTATGGCTCACACGGTGCCACCGAGCGCATACGGATCCGTGCCATCGGTT
ACCACCCTGCCCCAACCAGGAACGGAGACCACCAAGGACAGGAAGCACAGGAAGCGGAAGCTGCAGGGGC
CAGAACACCCGGGTGTCCCTTGGCAGAGAGGCAGGCCTGGGAGCCGAAGGAAATTGCTGTTG--------
-------------------------------

>DQ139930.1 Varanus varius
------------------------------------------------------------GACTTCTCCG
ACCTGGGAGCTTTCCAGGGCCCGGACAGTTGCTGCCAACAGCACGACCAGTGCAGTGTTCAGATCACCGC
CCTGCAGCGCAAGCATGGGATCTTTAATTTACGCCCGTACACCATCTCCCACTGCGACTGCGACACCCGG
TTCAGGACTTGTCTGATGGATCTCAATGACACCATCGCGGACTTCATTGGCACGACCTATTTCTCGGTCC
TGCAAATCCCGTGCTTCTACCTGGAGGAGAGCGATGAGGCCTGTCTGGAGTGGTCATGG-----------
----------------------------------------------------------------------
----------------------------------------------------------------------
----------------------------------------------------------------------
-------------------------------
