# Supplementary material for: The Rise and Fall of an Evolutionary Innovation: Contrasting Strategies of Venom Evolution in Ancient and Young Animals
Source: PLoS Genet. 2015 Oct 22;11(10):e1005596. doi: 10.1371/journal.pgen.1005596 (PMC4619613; doi:10.1371/journal.pgen.1005596)
Supplement: S1 File — The alignments are provided as zipped Fasta files. (ZIP) [file pgen.1005596.s006.zip › Alignments/Scorpions/Alpha NaTx.fas]

>AF114025_Mesobuthus_martensii
ATGAATTATTTGGTAATGATCAGTTTTGCACTTCTCCTAATGACAGGTGTGGAGAGTGTTCGGGATGCTT
ATATTGCCAAGCCCGAAAACTGTGTATACCATTGTGCT---ACAAATGAAGGTTGCAACAAATTATGTAC
TGACAATGGTGCTGAGAGTGGCTATTGCCAATGGGGAGGTAAATATGGAAATGCCTGCTGGTGCATAAAG
TTGCCCGATGATGTACCGATTAGAGTACCAGGAAAATGCCATCGT---

>AF156169_Mesobuthus_martensii
ATGAATTATTTGGTAATGATCAGTTTTGCACTTCTCCTAATGACAGGTGTGGAGAGTGTTCGGGATGCTT
ATATTGCCAAGCCCGAAAACTGTGTATACCATTGTGCT---ACAAATGAAGGTTGCAACAAATTATGTAC
TGACAATGGTGCTGAGAGTGGCTATTGCCAATGGGGAGGTAAATATGGAAATGCCTGCTGGTGCATAAAG
TTGCCCGATGATGTACCGATTAGAGTACCAGGAAAATGCCATCGT---

>AF156595_Mesobuthus_martensii
ATGAATTATTTGGTAATGATCAGTTTTGCACTTCTCCTAATGACAGGTGTGGAGAGTGTTCGGGATGCTT
ATATTGCCAAGCCCGAAAACTGTGTATACCATTGTGCT---ACAAATGAAGGTTGCAACAAATTATGTAC
TGACAATGGTGCTGAGAGTGGCTATTGCCAATGGGGAGGTAAATATGGAAATGCCTGCTGGTGCATAAAG
TTGCCCGATGATGTACCGATTAGAGTACCAGGAAAATGCCATCGT---

>AF155363_Mesobuthus_martensii
ATGAATTATTTGGTAATGATCAGTTTTGCACTTCTCCTAATGAAAGGTGTGGAGAGTGTTCGGGATGCTT
ATATTGCCAAGCCCGAAAACTGTGTATACCATTGTGCTGGA---AATGAAGGTTGCAACAAATTATGTAC
TGACAATGGTGCTGAGAGTGGCTATTGCCAATGGGGAGGTAGATATGGAAATGCCTGCTGGTGCATAAAG
TTGCCCGATGATGTACCGATTAGAGTACCAGGAAAATGTCATCGC---

>U28660_Buthus_martensii
ATG---------------ATCAGTTTTGCACTTCTCCTAATGACAGGTGTGGAGAGTGTTCGGGATGCTT
ATATTGCCAAGCCCGAAAACTGTGTATACCATTGTGCT---ACAAATGAAGGTTGCAACAAATTATGTAC
TGACAATGGTGCTGAGAGTGGCTATTGCCAATGGGGAGGTAGATATGGAAATGCCTGCTGGTGCATAAAG
TTGCCCGATAGAGTACCGATTAGAGTACCAGGAAAATGTCATCGC---

>AF062563_Mesobuthus_martensii
ATGAATTATTTGGTAATGATCAGTTTTGCACTTCTCCTAATGAAAGGTGTGGAGAGTGTTCGTGATGCTT
ATATTGCCAAGCCCGAAAACTGTGTATACGAATGT---GGTATAACTCAAGATTGCAACAAATTATGTAC
TGAAAATGGTGCTGAGAGTGGCTATTGCCAATGGGGAGGTAAATATGGAAATGCCTGCTGGTGCATAAAG
TTGCCCGATAGTGTACCGATTAGAGTACCAGGAAAATGCCAACGC---

>AF164203_Mesobuthus_martensii
ATGAATTATTTGGTAATGATCAGTTTTGCACTTCTCCTAATGAAAGGTGTGGAGAGTGTTCGTGATGCTT
ATATTGCCAAGCCCGAAAACTGTGTATACGAATGT---GGTATAACTCAAGATTGCAACAAATTATGTAC
TGAAAATGGTGCTGAGAGTGGCTATTGCCAATGGGGAGGTAAATATGGAAATGCCTGCTGGTGCATAAAG
TTGCCCGATAGTGTACCGATTAGAGTACCAGGAAAATGCCAACGC---

>AF057554_Mesobuthus_martensii
ATGAATTATTTGGTAATGATCAGTTTTGCACTTCTCCTAATGACAGGTGTGGAGAGTGTTCGGGATGCTT
ATATTGCCAAGCCCCATAACTGTGTATACGAATGTGCT---AGAAATGAATATTGCAACGATTTATGTAC
CAAGAATGGTGCTAAGAGTGGCTATTGCCAATGGGTAGGTAAATACGGAAATGGCTGCTGGTGCATAGAG
TTGCCCGATAATGTACCGATTCGAGTACCAGGAAAATGCCATCGT---

>AF156597_Mesobuthus_martensii
ATGAATTATTTGGTAATGATCAGTTTTGCACTTCTCCTAATGACAGGTGTGGAGAGTGTTCGGGATGCTT
ATATTGCCAAGCCCCATAACTGTGTATACGAATGTGCT---AGAAATGAATATTGCAACGATTTATGTAC
CAAGAATGGTGCTAAGAGTGGCTATTGCCAATGGGTAGGTAAATACGGAAATGGCTGCTGGTGCAAAGAG
TTGCCCGATAATGTACCGATTCGAGTACCAGGAAAATGCCATCGT---

>U28659_Mesobuthus_martensis
ATG---------------ATCAGTTTTGCACTTCTCCTAATGACAGGTGTGGAGAGTGTTCGGGATGCTT
ATATTGCCAAGCCCCATAACTGTGTATACGAATGTGCT---AGAAATGAATATTGCAACGATTTATGTAC
CAAGAATGGTGCTAAGAGTGGCTATTGCCAATGGGTAGGTAAATACGGAAATGGCTGCTGGTGCATAGAG
TTGCCCGATAATGTACCGATTCGAGTACCAGGAAAATGCCATCGT---

>AF151796_Mesobuthus_martensii
ATGAATTATTTGGTAATGATTAGTTTTGCATTTCTCTTAATGACAGGTGTGGAGAGTGTTCGTGATGCTT
ATATTGCCCAAAACTATAACTGTGTATACCATTGTGCT---AGAGATGCATATTGCAACGAGTTATGTAC
CAAGAACGGCGCAAAGAGCGGCTCGTGCCCATATTTAGGTGAACACAAATTTGCCTGCTATTGCAAAGAC
TTACCCGATAATGTACCGATTAGAGTACCAGGAAAATGCCACCGCCGA

>AF150011_Mesobuthus_martensii
ATGAATTATTTGGTAATGGTCAGTTTTGCACTTCTCCTAATGACAGGTGTGGAGAGTGTTCGGGATGGTT
ATATTGCCCTGCCCCATAACTGTGCATACGGATGTCTT---TTAAATGAATTTTGCAACGATTTATGTAC
CAAGAATGGTGCTAAGATTGGCTATTGCAACATTCAAGGTAAATACGGAAATGCCTGCTGGTGCATAGAG
TTGCCCGATAATGTACCGATTCGAGTACCAGGAAGATGCCATCCCTCA

>AF156168_Mesobuthus_martensii
ATGAATTATTTGGTAATGGTCAGTTTTGCACTTCTCCTAATGACAGGTGTGGAGAGTGTTCGGGATGGTT
ATATTGCCCTGCCCCATAACTGTGCATACGGATGTCTT---TTAAATGAATTTTGCAACGATTTATGTAC
CAAGAATGGTGCTAAGATTGGCTATTGCAACATTCAAGGTAAATACGGAAATGCCTGCTGGTGCATAGAG
TTGCCCGATAATGTACCGATTCGAGTACCAGGAAGATGCCATCCCTCA

>AF153693_Mesobuthus_martensii
ATGAATTACTTGATAGTTATCAGTTTTGCACTTCTCCTAATGACAAGTGTGGAGAGT---CGTGATGCTT
ATATTGCCGACAGCGAAAACTGTACCTATTTTTGT---GGTTCAAATCCATATTGCAACGATTTATGTAC
CGAGAACGGTGCTAAGAGTGGCTACTGCCAATGGGCAGGTAGATATGGAAATGCCTGCTGGTGCATAGAC
TTGCCCGATAAGGTACCGATTAGAATACCAGGACCATGCCGTGGCCGA

>AY585097_Hottentotta_judaicus
ATGAATTATTTGGTAGTGATCTGTTTTGCACTCCTTCTAATGACAGGTGTGGAGAGT---CGTGATGCTT
ATATTGCCGACAATTTAAACTGTGCTTATACCTGT---GGATCCAATTCCTATTGCAATACTGAGTGTAC
CAAGAACGGTGCTGTAAGTGGCTACTGCCAATGGCTTGGTAAATATGGAAACGCCTGCTGGTGCATCAAC
TTACCTGATAAAGTCCCTATTAGAATACCAGGAGCGTGCCGTGGTCGA

>AF156172_Mesobuthus_martensii
---------------------------------CTCCTAATGACAGGTGTGGAGAGT---CGTGATGCTT
ATATTGCTAAGAACTATAACTGTGTATACCATTGTTTT---AGAGATGATTATTGCAACGGTTTATGTAC
CGAGAACGGTGCTGATAGTGGATATTGCTACTTAGCAGGTAAATACGGAAATGCCTGCTGGTGCATAAAT
TTGCCCGATGATAAACCGATTAGAATACCAGGAAAATGTCATCGCCGA

>AF163016_Mesobuthus_martensii
ATGAATTATTTGGTATTTTTTAGTTTGGCACTTCTTGTAATGACAGGTGTGGAGAGTGTACGCGATGGTT
ATATTGCCGACGATAAAAATTGCGCATATTTTTGT---GGTAGAAATGCGTATTGCGATGACGAATGTAA
GAAGAACGGTGCTGAGAGTGGCTATTGCCAATGGGCAGGTGTATACGGAAACGCCTGCTGGTGCTATAAA
TTGCCCGATAAAGTACCTATTAGAGTACCAGGAAAATGCAATGGCGGT

>AF163017_Mesobuthus_martensii
ATGAATTATTTGGTATTTTTTAGTTTGGCACTTCTTGTAATGACAGGTGTGGAGAGTGTACGCGATGGTT
ATATTGCCGACGATAAAAATTGCGCATATTTTTGT---GGTAGAAATGCGTATTGCGATGACGAATGTAA
GAAGAACGGTGCTGAGAGTGGCTATTGCCAATGGGCAGGTGTATACGGAAACGCCTGCTGGTGCTATAAA
TTGCCCGATAAAGTACCTATTAGAGTACCAGGAAAATGCAATGGCGGT

>AF370023_Mesobuthus_martensii
ATGAATTATTTGGTATTTTTTAGTTTGGCACTTCTTCTAATGACAGGTGTGGAGAGTGTACGCGATGGTT
ATATTGCCGACGATAAAAATTGCGCATATTTTTGT---GGTAGAAATGCGTATTGCGATGACGAATGTAA
GAAGAATGGTGCTGAGAGTGGCTATTGCCAATGGGCAGGTGTATACGGAAACGCCTGCTGGTGCTATAAA
TTGCCCGATAAAGTACCTATTAGAGTACCAGGAAAATGCAATGGCGGT

>AF464898_Mesobuthus_martensii
ATGAATTATTTGGTATTTTTTAGTTTGGCACTTCTTCTAATGACAGGTGTGGAGAGTGTACGCGATGGTT
ATATTGCCGACGATAAAAATTGCGCATATTTTTGT---GGTAGAAATGCGTATTGCGATGACGAATGTAA
GAAGAATGGTGCTGAGAGTGGCTATTGCCAATGGGCAGGTGTATACGGAAACGCCTGCTGGTGCTATAAA
TTGCCCGATAAAGTACCTATTAGAGTACCAGGAAAATGCAATGGCGGT

>AF150009_Mesobuthus_martensii
ATGAATTATTTGGTATTTTTTAGTTTGGCACTTCTTCTAATGACAGGTGTGGAGAGTGTACGCGATGGTT
ATATTGCCGACGATAAAAATTGCGCATATTTTTGT---GGTAGAAATGCGTATTGCGATGACGAATGTAA
GAAGAAGGGTGCTGAGAGTGGCTATTGCCAATGGGCAGGTGTATACGGAAACGCCTGCTGGTGCTATAAA
TTGCCCGATAAAGTACCTATTAGAGTACCAGGAAAATGCAATGGCGGT

>DQ058408_Mesobuthus_martensii
ATGAATTATTTGGTATTTTTTAGTTTGGCACTTCTTCTAATGACAGGTGTGGAGAGTGTACGCGATGGTT
ATATTGCCGACGATAAAAATTGCGCATATTTTTGT---GGTAGAAATGCGTATTGCGATGACGAATGTAA
GAAGAAGGGTGCTGAGAGTGGCTATTGCCAATGGGCAGGTGTATACGGAAACGCCTGCTGGTGCTATAAA
TTGCCCGATAAAGTACCTATTAGAGTACCAGGAAGATGCAATGGCGGT

>AF288607_Mesobuthus_martensii
ATGAATTATTTGGTATTTTTTAGTTTGGCACTTCTTCTAATGACAGGTGTGGGGAGTGTACGCGATGGTT
ATATTGCCGACGATAAGAATTGCCCATATTTTTGT---GGTAGAAATGCGTATTGCGATGACGAATGTAA
GAAGAATGGTGCTGAGAGTGGCTATTGCCAATGGGCAGGTGTATACGGAAACGCCTGCTGGTGCTATAAA
TTGCCCGATAAAGTACCTATTAGAGTACCAGGAAAATGCAATGGCGGT

>AF155364_Mesobuthus_martensii
ATGAATTATATGGTAATAATTAGTTTGGCACTTCTAGTAATGACAGGTGTGGAGAGTGTAAAGGATGGTT
ATATTGCTGACGATAGAAACTGCCCATACTTTTGT---GGTAGAAATGCATATTGCGATGGAGAATGTAA
GAAGAACCGTGCTGAGAGTGGCTATTGCCAATGGGCAAGTAAATACGGAAACGCCTGCTGGTGCTATAAG
TTGCCCGATGATGCACGTATTATGAAACCAGGAAGATGCAATGGCGGT

>AF288608_Mesobuthus_martensii
ATGAATTATATGGTAATAATTAGTTTGGCACTTCTAGTAATGACAGGTGTGGAGAGTGTAAAGGATGGTT
ATATTGCTGACGATAGAAACTGCCCATACTTTTGT---GGTAGAAATGCATATTGCGATGGAGAATGTAA
GAAGAACCGTGCTGAGAGTGGCTATTGCCAATGGGCAAGTAAATACGGAAACGCCTGCTGGTGCTATAAG
TTGCCCGATGATGCACGTATTATGAAACCAGGAAGATGCAATGGCGGT

>AF132974_Mesobuthus_martensii
ATGAATTATTTGGTTTTTTTTAGTTTGGCACTTCTTCTAATGACAGGTGTGGAGAGTGTAAAGGATGGTT
ATATTGCTGACGATAGAAACTGCCCATACTTTTGT---GGTAGAAATGCATATTGCGATGGAGAATGTAA
GAAGAACCGTGCTGAGAGTGGCTATTGCCAATGGGCAAGTAAATACGGAAACGCCTGCTGGTGCTATAAG
TTGCCCGATGATGCACGTATTATGAAACCAGGAAGATGCAATGGCGGT

>AJ496808_Androctonus_mauretanicus
ATGAATTACTTGGTGATGATCAGTTTGGCACTTCTCTTCATGACAGGTGTGGAGAGTCTAAAAGACGGTT
ATATTGTCAACGACATAAACTGCACATACTTTTGT---GGTAGAAATGCATATTGCAACGAGCTATGTAT
CAAGTTGAAAGGTGAGAGTGGTTATTGCCAATGGGCAAGTCCATATGGGAACTCCTGCTATTGCTATAAA
TTGCCCGATCATGTACGTACTAAAGGACCAGGAAGATGCAATGACCGA

>AM159181_Androctonus_mauretanicus
ATGAATTACTTGGTGATGATCAGTTTGGCACTTCTCTTCATGACAGGTGTGGAGAGTCTAAAAGACGGTT
ATATTGTCAACGACATAAACTGCACATACTTTTGT---GGTAGAAATGCATATTGCAACGAGCTATGTAT
CAAGTTGAAAGGTGAGAGTGGTTATTGCCAATGGGCAAGTCCATATGGGAACTCCTGCTATTGCTATAAA
TTGCCCGATCATGTACGTACTAAAGGACCAGGAAGATGCAATGACCGA

>M27704_Androctonus_australis
ATGAATTACTTGGTGATGATTAGTTTGGCACTTCTCTTCGTGACAGGTGTAGAGAGTGTAAAAGACGGTT
ATATTGTCGACGATGTAAACTGCACATACTTTTGT---GGTAGAAATGCATACTGCAACGAGGAATGTAC
CAAGTTGAAAGGTGAGAGTGGTTATTGCCAATGGGCAAGTCCATATGGAAACGCCTGTTATTGCTATAAA
TTGCCCGATCATGTACGTACTAAAGGACCAGGAAGATGCCATGGCCGA

>AJ308440_Androctonus_australis
ATGAATTACTTGGTGATGATTAGTTTGGCACTTCTCTTCATGACAGGTGTGGAGAGTAAAAAAGACGGTT
ATATTGTCGACGATAAAAACTGCACATTCTTTTGT---GGTAGAAATGCATATTGCAACGATGAATGCAA
AAAGAAGGGTGCTGAGAGTGGTTACTGCCAATGGGCAAGTCCATATGGAAACGCCTGTTATTGCTATAAA
TTGCCCGATCGTGTATCTACTAAAAAAAAGGGAGGATGCAATGGCCGA

>AM159182_Androctonus_mauretanicus
ATGAATTACTTGACAATGATTAGTTTGGCTCTTCTTGTAATGACAGGTGTGGAGAGCGTACGTGATGCTT
ATATTGCCGACAATAAAAACTGTATATTCACTTGT---TATAGAGATTCATATTGCAAAACTGAATGTAT
CAAGAACGGTGCTGAAACTGGCTATTGCATATGGATCGGTGAATACGGAAACGCATGTTGGTGCATAAAG
TTGCCCAATAAAGTTCCTATTAAAGTACCAGGAAAATGCAATGGCCGA

>AJ536596_Androctonus_amoreuxi
ATGAATTACTTGATAACGATTAGTTTGGCTCTTCTTCTAATGACAGGTGTGGCGAGCGTACGTGATGGTT
ATATTGCCGACGCTGGAAACTGTGGATATACCTGTGTT---GCAAATGACTATTGCAACACTGAATGTAC
CAAGAACGGTGCTGAAAGTGGCTATTGCCAATGGTTCGGTAGATACGGAAACGCCTGCTGGTGCATAAAG
TTGCCCGATAAAGTTCCTATTAAAGTACCAGGAAAATGCAATGGCCGA

>AJ308441_Androctonus_australis
ATGAACTATTTGGTAATGATTAGTTTGGCACTTCTAATA---GCAGGTGTGGATAGTGCACGTGATGCTT
ATATTGCCAAGAATGATAATTGTGTATATGAATGTTTT---CAAGATTCATACTGCAACGATTTATGTAC
CAAGAACGGTGCTAAGAGCGGCACTTGTGATTGGATCGGTACATACGGAGATGCCTGCTTGTGCTATGCC
TTGCCCGATAATGTACCGATTAAATTATCAGGAGAGTGCCAT---CGC

>M27702_Androctonus_australis
ATGAATTATTTGGTAATGATTAGTTTGGCACTTCTCCTCATGATAGGTGTGGAGAGTAAACGTGATGGTT
ATATTGTCTATCCCAATAACTGTGTGTACCATTGTATT---------CCA---TGCGACGGTTTATGTAA
GAAAAACGGTGGTTCAAGTGGCTCTTGCTCTTTTTTAGTTCCATCCGGACTTGCCTGCTGGTGCAAAGAC
TTGCCCGATAACGTACCGATTAAAGATACATCAAAATGC---ACCCGC

>X76135_Androctonus_australis
ATGAATTATTTGGTAATGATTAGTTTGGCACTTCTCCTCATGATAGGTGTGGAGAGTAAACGTGATGGTT
ATATTGTCTATCCCAATAACTGTGTATACCATTGTATT---------CCA---TGCGACGGTTTATGTAA
GAAAAACGGTGGTTCAAGTGGCTCTTGCTCTTTTTTAGTTCCATCCGGACTTGCCTGCTGGTGCAAAGAC
TTGCCCGATAACGTACCGATTAAAGATACATCAAAATGT---ACCCGC

>M27701_Androctonus_australis
ATGAATTATTTGGTAATGATTAGTTTGGCACTTCTCCTCATGATAGGTGTGGAGAGTAAACGTGACGGTT
ATATTGTCTATCCCAATAACTGTGTATACCATTGTGTT---------CCA---TGCGACGGTTTATGTAA
GAAAAACGGTGGTTCGAGTGGCTCTTGCTCTTTTTTAGTTCCATCCGGACTTGCCTGCTGGTGCAAAGAC
TTGCCCGATAACGTACCGATTAAAGATACATCAAAATGC---ACCCGC

>M27703_Androctonus_australis
ATGAATTATTTGGTAATGATTAGTTTGGCACTTCTCCTCATGACAGGTGTGGAGAGTGTACGTGATGGTT
ATATTGTCGATTCCAAGAACTGTGTATACCATTGTGTT---------CCA---TGCGACGGTTTATGTAA
GAAAAACGGTGCTAAAAGTGGCTCTTGCGGTTTTTTAATTCCATCCGGACTTGCCTGCTGGTGCGTAGCC
TTGCCCGATAACGTACCGATTAAAGATCCATCAAAATGCCATAGCCGA

>AJ308439_Androctonus_australis
ATGAATTATTTGATAATGTTTAGTTTGGCACTTCTACTCGTGATAGGTGTGGAGAGT---CGTGATGGTT
ATATTGTCGATTCCAAGAACTGTGTATACCATTGT---TAT------CCA---TGCGACGGTTTATGTAA
GAAAAACGGTGCTAAAAGTGGCTCTTGCGGTTTTTTAGTTCCATCCGGACTTGCCTGCTGGTGTAACGAC
TTGCCCGAAAACGTACCGATTAAAGATCCGTCAGATTGTCATAAGAGA

>AJ536595_Androctonus_amoreuxi
ATGAATTATTTGGTAATGATTAGTTTGGCACTTCTCCTCATGATAGGTGTGGAGAGTGTACGTGATGGTT
ATATTGTCTATCCCCATAACTGTGTATACCATTGTATT------TCA------TGCGACGGTTTATGTAA
GGAAAACGGTGCTACAAGTGGCTCTTGCGGTTATATAATTAAAGTCGGAATTGCCTGCTGGTGCAAAGAC
TTGCCCGAGAATGTACCGATTTACGATCGATCAAAATGCTAT---CGC

>AJ536597_Androctonus_amoreuxi
ATGAATTATTTGGTAATGATTAGTTTGGCACTTCTATTCATGATAGGTGTGGAGAGTGCACGTGATGGTT
ACATTGCCCAGCCCAATAACTGTGTATACCATTGTATT---TTGTCTCCAGGTTGCGACAAATTATGTAG
AGAGAACGGTGCTACGAGTGGCAAATGCTCATTTTTAGCTGGATCAGGACTTGCCTGCTGGTGCGTAGCT
TTGCCCGATAATGTTCCGATTAAAATTATAGGAAAATGC---ACCCGC

>X92376_Buthus_occitanus_tunetanus
ATGTCTTCCCTA---ATGATCTCCACCGCGATGAAGGGTAAAGCGCCGTATCGTCAGGTACGTGACGGTT
ATATTGCCCAGCCCCATAACTGTGCATACCATTGTTTA---ATCTCCTCAGGCTGCGACACTTTATGTAA
GGAGAACGGTGCTACGAGTGGCCACTGCGGACATAAATCTGGACACGGAAGTGCCTGCTGGTGCAAAGAC
TTGCCAGATAAAGTAGGGATTATAGTACATGGAAAATGCCATCGC---

>FN392284_Tityus_discrepans
ATGAATTACTTGACTTTGATCGCCGCCGCTTCTTTATTGACTGCCGGGACGGAGAGTAAGAAAGACGGAT
ATCCGGTGAAAGAGGGAGACTGCGCCTTCCCTTGC---GGCGACAACGCTTACTGCGACAAATTGTGCAA
GGAGAGGAAAGCGGACAGCGGCTATTGCTATTGG------GGC---AACATCCTGTGCTACTGTTACGGT
CTACCGGATAAGGCAGCGATTAAGGGCTACGGAAGATGCAGACCCGGT

>HE585232_Tityus_cambridgei
ATGAATTACTCGACTTTAATCGCCGTGGCTTCTTTATTGACTGCCGGGACGGAGAGTAAAAAAGACGGAT
ATCCGGTGAAAGAGGGAGACTGCGCCTTCCCTTGC---GGAGACAACGAATATTGCGATAAACTGTGCAA
GGAGAGGAAAGCGGACAGCGGCTATTGCTATTGG------GGT---AACATCCTGTGCTACTGTTACGGT
CTACCGGATAAAGCAGCCATTAAGGGATACGGAAGATGCAGACCCGGT

>HE585233_Tityus_cambridgei
ATGAATTACTCGACTTTAATCGCCGTGGCTTCTTTATTGACTGCCGGGACGGAGAGTAAAAAAGACGGAT
ATCCGGTA---GAGGGAAGCTGCGCCTTCCCTTGC---GGCGACAACGCATACTGCGACAAACTGTGCAA
GGAGAGGAAAGCGGACAGCGGCTATTGCTATTGGGTT---------AACATCCTGTGCTACTGCTACGGT
CTACCGGATAATGCAGCCATTAAGGGATACGGAAGATGCAAACCCGGT

>HE585239_Tityus_pachyurus
ATGAATTACTTCGTCTTAATTGCCGTGGCTTGCTTATTGACTGCCGGGACGGAGAGTAAGAAAGATGGAT
ATCCGTTGGAATACGATAACTGCGCCTACGATTGCTTAGGCGACAACAAGAAATGCGACAAACTGTGCAA
GGATAAGAAAGCGGACAGCGGCTATTGCTATTGGGCG---------CACATCCTGTGCTACTGTTACGGT
CTACCCGATAATGAACCGATTAAGACAAGCGGAAGATGCAGACCCGGT

>S69808_Tityus_serrulatus
TTG------------------GTCGTCGTCTGCTTATTGACCGCGGGCACGGAG---AAGAAAGACGGAT
ACCCGGTGGAATACGATAACTGCGCCTACATTTGCTGGAACGACAACGCTTACTGCGATAAGCTGTGCAA
AGACAAGAAAGCCGATAGCGGATATTGTTACTGGGTT---------CACATCCTGTGCTACTGCTACGGG
CTTCCCGATAGCGAACCGACCAAGACCAACGGAAAATGCAAATCCGGT

>S82286_Tityus_serrulatus
TTG------------------GTCGTCGTCTGCTTATTGACCGCGGGCACGGAG---AAGAAAGACGGAT
ACCCGGTGGAATACGATAACTGCGCCTACATTTGCTGGAACGACAACGCTTACTGCGATAAGCTGTGCAA
AGACAAGAAAGCCGATAGCGGATATTGTTACTGGGTT---------CACATCCTGTGCTACTGCTACGGG
CTTCCCGATAGCGAACCGACCAAGACCAACGGAAAATGCAAATCCGGT

>EU514685_Parabuthus_granulatus
ATGAACTACCTACTCGTGCTCACCCTTGCTTCTCTGCTGGCCTTAGGAGTGAAC---AAGAAAGATGGAT
ATCCAGTAGATCATGCAAACTGCAAGTACGAATGCTGG---GATGACAAATACTGTGATGATCTTTGTAA
GAAGCGGAAAGCTGATTCCGGATATTGCTATAAATTG---------AACATTTCGTGCTATTGTCTAGGC
CTTCCCGATAACGCTGCTATAAAAGATTATGGTAGATGTCGCCCT---

>GT028758_Lychas_mucronatus
ATG------------------------------------ATGAGCTGTGTGCATTGTAAAAAGGACGGTT
ACCCCGTAGACTGGAATAACTGCATGTACGACTGC---GGTGATAATGCTTATTGCGAGAAAATATGTAA
AGAGAAGGGAGGCGAAAGTGGTTACTGCTATTTTTGG---------AAAATTTCCTGCTACTGCGAAGGT
CTACCCGATAATGTGGAGATAAAAGGCTACGGTAGATGTAGAGGA---

>EU159285_Lychas_mucronatus
ATGAATTTCCTGATATTTATCGCTGTTGCATCTTCTCTGGCTTTAGGAGCATTATGCAAAAAGGAGGGTT
ATCCTTACGATGGCAACAACTGCAGATACATTTGC------AGAAATCAATATTGTGACGATTTGTGCAA
GAAGCTGAAAGGTGAAAGTGGTTATTGCTACGGATGG---------AATCAAAGCTGCTATTGTTACGGT
CTACCTGATACAGAGAAAACAAAACCAGACAAAAGATGCCACAGTAAA

>GT029030_Lychas_mucronatus
ATGAATAATCTGATAATTATTGCTGTTGCATCTTGGCTGGTATTAGGAGCGTTATGCAAAAAGGATGGTT
ATCCTTACGATGGAAACAATTGCAAATACGATTGC------AAAAATCAGTACTGCGATGATCTGTGCAA
GAAAAAGAAAGGAGCTAGTGGTTACTGCTATGCATTG---------AATCTATCCTGTTATTGTTACGGT
CTGCCTGATAAAGAAAAAACAAGTGTCAAAACTAAATGTTACAAAGGT

>GT028649_Lychas_mucronatus
ATGAATTTTTTTATCTTAATTGCATCTGCGTGTCTCGTGTTGACTGGTGTTCAGTGCAGAAAGGATGGTT
ACCTGTATGACTCTAAGAATTGTAAATATGCTTGCGTG---GATAACGATTATTGCTTAAAAGAATGTAA
GTCAAAGGGTGGCTATTACGGCTACTGCTATAGATGG---------TATTCTTCCTGCTATTGTGAGGGC
CTTCCAGATAAGGTGAAGACTGAGAAAACCGGTAGATGCACCCTG---

>GT029188_Lychas_mucronatus
ATGAATCATCTAATACTTATTGTTGCTATGTGTCTGATGGTGATAGGTGTTCAATGCTTAAAGGATGGTT
ACCTGTATGATGACGTGGATTGCAAATTTTCTTGCTGG---GATAATGAGTATTGTCGCAAATTATGCAA
GTCAAAGAAAGCTGTTGGTGGCTATTGCTGGAGGTGG---------AGATTTTCGTGTTACTGCACCGGT
CTTCCGGATAACGAGAAAACTGAAGGAACCTACAAATGTGGGCAAGGG

>EU159278_Lychas_mucronatus
ATGAAAATTCAACTTCTGATGCTTGTATTGATGATCGTCCTCACTGATGTTTACAGT---AAGGACGGAT
TTATCGTGAGTAAAAAAAACTGCTTATACAGATGCAGTCAGGATGAGGGTTTCTGTAATGCTGTCTGCTT
ACGATACGACGCAGATTCTGGATATTGT---CGT------------ACTGGGAAGTGCTGGTGTGATGGT
CTTCCTCAAAAAGCCAATATTGCTATGAAAAAATATTGT---------

>GT028835_Lychas_mucronatus
ATGAAAATTCAACTTCTGATGCTTGTATTGATGACCGTCCTCACTGATGTTTACAGT---AAGGACGGAT
TTATCGTGAGTAAAAAAAACTGCTTATACAGATGCAGTCAGGATGAGGGTTTCTGTAATGCTGTCTGCTT
ACGATACGACGCAGATTCTGGATATTGT---CGT------------ACCGGGAAGTGCTGGTGTGATGGT
CTTCCTCAAAAAGCCAATATTGCTATGAAAAAATATTGT---------

>GT028836_Lychas_mucronatus
ATGAAAATTCAACTTCTGATGCTTGTATTGATGACCGTCCTCACTGGAGTTCTT------AAAGACGGTT
ACGTTGTTCACGAAGACAATTGCAAATATTCCTGCGACGTAAAGAAAAAATATTGCAGTCCTCTTTGTCA
GAAAAAAGGTGCAGAAACAGGATATTGTTAT---------------TCTTTTGCTTGCTGGTGTGTGGGA
TTACCTGAAGAAACACTTGTATATGGAGATGGATATTGCTGGGAG---

>GQ454796_Androctonus_crassicauda
ATGATATTC------------CTGGTTTTAATGATGATTCTATCTGAAGTATATAGT---CGAGATGGTT
ATCCGGTGCACGATGGCAACTGCAAGTATTCGTGCGACATAGAGAAGGAGTATTGCACTCCTCTGTGTAA
GAGGAGGAATGCAAAAACTGGATATTGTTAC---------------GCTTTTGCTTGCTGGTGTATAGGC
CTTCCTGACGAAGTAAAAGTGTATGGAGACGGATTCTGCAAGTCAGGT
