# Supplementary material for: The Rise and Fall of an Evolutionary Innovation: Contrasting Strategies of Venom Evolution in Ancient and Young Animals
Source: PLoS Genet. 2015 Oct 22;11(10):e1005596. doi: 10.1371/journal.pgen.1005596 (PMC4619613; doi:10.1371/journal.pgen.1005596)
Supplement: S1 File — The alignments are provided as zipped Fasta files. (ZIP) [file pgen.1005596.s006.zip › Alignments/Scorpions/AMPs.fas]

>AF543048.1 Mesobuthus martensii
ATGGAAATAAAGTATCTTCTTACCGTCTTCTTAGTCCTGCTAATAGTGTCCGATCATTGCCAAGCATTTC
TGTTTTCTCTAATACCATCAGCCATCAGCGGGCTCATCAGCGCTTTTAAAGGAAGAAGGAAAAGAGATTT
GAATGGCTATATAGACCACTTCAAGAATTTTAGAAAACGTGATGCCGAATTGGAAGAATTACTTTCTAAA
CTACCAATTTAT

>AY700566.1 Mesobuthus martensii
ATGGAAATAAAGTATCTTCTTACCGTCTTCTTAGTCCTGCTAATAGTGTCCGATCATTGCCAAGCATTTC
TGTTTTCTCTAATACCATCAGCCATCAGCGGGCTCATCAGCGCTTTTAAAGGAAGAAGGAAAAGAGATTT
GAATGGCCAAATAGACCACTTCAAGAATTTTAGAAAACGTGATGCCGAATTGGAAGAATTACTTTCTAAA
CTACCAATTTAT

>AY729077.1 Mesobuthus martensii
ATGGAAATAAAGTATCTTCTTACCGTCTTCTTAGTCCTGCTAATAGTGTCCGATCATTGCCAAGCATTTC
TGTCTTCTCTAATACCATCAGCCATCAGCGGGCTCATCAGCGCTTTTAAAGGAAGAAGGAAAAGAGATTT
GAATGGCCAAATAGACCACTTCAAGAATTTTAGAAAACGTGATGCCGAATTGGAAGAATTACTTTCTAAA
CTACCAATTTAT

>DQ988345.1 Mesobuthus martensii
ATGGAAATAAAGTATCTTCTTACCGTCTTCTTAGTCCTGCTAATAGTGTCCGATCATTGCCAAGCATTTC
TGTTTTCTCTAATACCATCAGCCATCAGCGGGCTCATCAGCGCTTTTAAAGGAAGAAGGAAAAGAGATTT
GAATGGCCAAATAGACCACTTCAAGAATTTTAGAAAACGTGATGCCGAATTGGAAGAATTACTTTCTAAA
CTACCAATTTAT

>DQ988346.1 Mesobuthus martensii
ATGGAAATAAAGTATCTTCTTACCGTCTTCTTAGTCCTGCTAATAGTGTCCGATCATTGCCAAGCATTTC
TGTTTTCTCTAATACCATCAGCCATCAGCGGGCTCATCAGCGCTTTTAAAGGAAGAAGGAAAAGAGATTT
GAATGGCCAAATAGACCACTTCAAGAATTTTAGAAAACGTGATGCCGAATTGGAAGAATTACTTTCTAAA
CTACCAATTTAT

>DQ988347.1 Mesobuthus martensii
ATGGAAATAAAGTATCTTCTTACCGTCTTCTTAGTCCTGCTAATAGTGTCCGATCATTGCCAAGCATTTC
TGTTTTCTCTAATACCATCAGCCATCAGCGGGCTCATCAGCGCTTTTAAAGGAAGAAGGAAAAGAGATTT
GAATGGCCAAATAGACCACTTCAAGAATTTTAGAAAACGTGATGCCGAATTGGAAGAATTACTTTCTAAA
CTACCAATTTAT

>DQ988348.1 Mesobuthus martensii
ATGGAAATAAAGTATCTTCTTACCGTCTTCTTAGTCCTGCTAATAGTGTCCGATCATTGCCAAGCATTTC
TGTTTTCTCTAATACCATCAGCCATCAGCGGGCTCATCAGCGCTTTTAAAGGAAGAAGGAAAAGAGATTT
GAATGGCCAAATAGACCACTTCAAGAATTTTAGAAAACGTGATGCCGAATTGGAAGAATTACTTTCTAAA
CTACCAATTTAT

>EU158251.1 Mesobuthus martensii
ATGGAAATAAAGTATCTTCTTACCGTCTTCTTAGTCCTGCTAATAGTGTCCGATCATTGCCAAGCATTTT
TGTCTTCTCTAATACCATCAGCCATCAGCGGGCTCATCAGCGCTTTTAAAGGAAGAAGGAAAAGAGATTT
GAATGGCCAAATAGACCACTTCAAGAATTTTAGAAAACGTGATGCCGAATTGGAAGAATTACTTTCTAAA
CTACCAATTTAT

>DQ988344.1 Mesobuthus eupeus
ATGGAAATAAAGTATCTTCTTACCGTCTTCTTAGTCCTGCTAATAGTGTCCGATCATTGTCAAGCATTTC
TGTTTTCTCTAATACCATCAGCCATCAGCGGGCTCATCAGCGCTTTTAAAGGAAAAAGGAGAAGAGATTT
GAATGCCCAAATAGACCAATTCAAGAATTTTAGAAAACGTGATGCCGAATTGGAAGAATTACTTTCTAAA
CTACCAATTTAT

>EF445103.1 Mesobuthus eupeus
ATGGAAATAAAGTATCTTCTTACCGTCTTCTTAGTCCTGCTAATAGTGTCCGATCATTGTCAAGCATTTC
TGTTTTCTCTAATACCATCAGCCATCAGCGGGCTCATCAGCGCTTTTAAAGGAAAAAGGAGAAGAGATTT
GAATGCCCAAATAGACCAATTCAAGAATTTTAGAAAACGTGATGCCGAATTGGAAGAATTACTTTCTAAA
CTACCAATTTAT

>KC108907.1 Mesobuthus eupeus
ATGGAACTAAAGTATCTTCTTACCGTCTTCTTAGTCCTGCTAATAGTGTCCGATCATTGTCAAGCATTTC
TGTTTTCTCTAATACCATCAGCCATCAGCGGGCTCATCAGCGCTTTTAAAGGAAGAAGGAAAAGAGATTT
GAATGCCCAAATAGACCAATTCAAGAATTTTAGAAAACGTGATGCCGAATTGGAAGAATTACTTTCTAAA
CTACCAATTTAT

>FR821613.1 Androctonus amoreuxi
ATGGAAATAAAGTATCTTCTTACCGTCTTTTTAGTCCTGCTAATCGGGTCCGATTATTGTCAAGCATTTC
TGTTTTCTCTGATACCGCACGCCATCGGAGGACTCATCAGCGCTTTTAAAGGAAGAAGGAAGAGAGATTT
GGATGGCCAAATAGACCGATCCAGGAATTTTAGAAAACGTGATGCCGAATTGGAAGAATTACTTTCTAAA
CTGCCAATTTAT

>FR821614.1 Androctonus amoreuxi
ATGGAAATAAAGTATCTTCTTACCGTCTTTTTAGTCCTGCTAATCGTGTCCGATCACTGTCAAGCATTTC
CGTTTTCTCTGATACCGCACGCCATCGGAGGACTCATCAGCGCTATTAAAGGAAGAAGGAAGAGAGATTT
GGATGGCCAAATAGACCGATCCAGGAATTTTAGAAAACGTGATGCCGAATTGGAAGAATTACTTTCTAAA
CTGCCAATTTAT

>AF159979.1 Mesobuthus martensii
ATGGAAATAAAGTATCTTCTTACCGTCTTCTTAGTCCTGCTAATAGTGTCCGATCATTGCCAAGCATTTC
TGTTTTCTCTAATACCATCAGCCATCAGCGGGCTCATCAGCGCTTTTAAAGGAAGAAGGAAAAGAGATTT
GAATGGC---------------------------------------------------------------
------------

>GALK01000015.1 Isometroides vescus
ATGAAAGTAAAGTGTTTTCTGGCTGTCTTCTTGATCGTTTTGATCGTTGCTGAGCATTGTCAAGCT---T
TATTC---TTTTTGCCTGGGCTGATCGGAGGACTGATATCTGCATTTAGAGGTAGAAGGCGACGAGAGTT
GGAAGCTCTGTACTTGCAACAAAAGAATTTTAGGAAACGCGAGATCAACCTAGAAAGACTATTCGCTGAC
ATGCCAAATTAC

>GALL01000021.1 Lychas buchari
ATGAAAGTAAAGTGTTTTCTGGCTGTCTTCTTAATCGTTTTGATCGCTGCTGAGCATTGTCAAGCT---T
TATTC---TTTTTGCCTGCGCTGGTCGGAGGACTGTTATCTGCATTCAAAGGTAGAAGGCGACGAGAGTT
GGAATCTATGTTCCGACAAGAAAAGAATTTTAGGAGACGCGAGATCAACCTAGAAAAATTATTCGCCGAC
ATGCCAAAT---

>EU163896.1 Lychas mucronatus
ATGAAAGTAAAATGTCTTCTAGCTGTTTTCTTGATCGTTTTGATCGCTGCTGAGCATTGTCAAGCT---T
TATTC---TTTTTGCCTTCGTTGATCGGAGGACTGATATCTGCATTCAAAGGTAGAAGGAAACGAGAACT
GGGAACTCAATTCCAACGACAAAAGAATTTTATGAGACGCGAAGTCGATCTAGAAAGATTGTTCGCCGAA
ATGCCAGATTAC

>GT029142.1 Tityus costatus
ATGAAAGTAAAATGTCTTCTAGCTGTCTTCTTGATCGTTTTGATCGCTGCTGAGCATTGTCAAGCT---T
TATTC---TTTTTGCCTTCGTTGATCGGAGGACTGATATCTGCAATCAAAGGCAGAAGAAAACGAGAACT
GGGAACTCAATTCCGACAACAAAAGAATTTTATGAGGCGCGAGATCGATCTAGAAAGATTGTTCGCCGAA
ATGCCAGATTAC

>GALL01000022.1 Lychas buchari
ATGAAAGTTCATTCCTTTCTCGCTGTCTTCTTGGTAGTTTTGATTGTTACTGATTACTGTCATGCA---T
TTTCA---CTTATACCTTCGTTGATCGGAGGACTGGTATCTGCATTCAAAGGTAGAAGGCGACGAGAGTT
GGAAGCTATGTTCCGACAACAAAAGAATTTTAGGAAACGCGAAATCAACCTAGAAAAATTATTCGCCGAC
ATGCCAAATTAC

>EU669864.1 Lychas mucronatus
ATGAAAGTTAAATTCCTTCTCGCTGTCTTCTTGATCGTTTTGGTTGTTACTGATCATTGTCATGCA---T
TGTTCGGACTTATCCCTTCGTTGATCGGAGGGCTGGTATCAGCATTCAAGGGCCGAAGGAAACGCCAGAT
GGAAGCTCGATTCGAACAAAATAGGAATTACAGGAAACGCGAGCTCGACCTTGAAAAGTTATTCGCAAAT
ATGCCTGATTAC

>GT028857.1 Tityus costatus
ATGAAAGTTAAATTCCTTCTCGCTGTCTTCTTGATCGTTTTGGTTGTTACTGATCATTGTCATGCA---T
TGTTCGGACTTATCCCTTCGTTGATCGGAGGGTTGGTATCAGCATTCAAAGGCCGAAGGAAACGCCAGAT
GGAAGCTCGATTCGAACAAAATAGGAATTACAGGAAACGCGAGCTCGACCTAGAAAAGTTATTCGCAAAT
ATGCCTGATTAC

>GT028840.1 Tityus costatus
ATGAAGGTTAATGTCCTTCTCGCTGTCTTCTTGGTCGTTATGGTTGTTACTGATCATTGTCATGCA---T
TGTTCGGACTGATCCCTTCGATGATGGGAGGGCTGGTATCAGCATTCAAAGGGCGAAGGAAACTCCAGAT
GGAAGCTCGATTCCAACAAAATAAGAATTACAGGAAACGCGAGCTCGACCTAGAAAACTTATTCACACAT
ATGCCTGATTAC

>FJ750949.1 Isometrus maculatus
ATGAAATTTCAGTATCTTCTTGCTGTCTTCCTGATCGTTTTGGTCGTTACCGATCACTGTCAAGCA---T
TCTTCTCGCTTTTACCTTCGTTGATCGGAGGGCTGGTATCTGCTATCAAAGGCAGAAGGAGACGACAATT
GGAAGCTCGTTTCGAAAAACAGCGAAATTTCAGGAAACGTGAGCTCGACTTTGAAAAGTTATTCGCGAAT
ATGCCAGATTAC

>AY740686.1 Tityus costatus
ATGCAAATGAAATATCTGATTCCTATTTTCTTCCTCGTCTTGATCGTTGCCGATCATTGCCACGCTTTTC
TT---GGCATGATCCCTGGATTGATAGGTGGTTTGATTTCTGCATTCAAGGGCAGAAGGAAGCGAGATAT
TACTTCACAAATCGAACAATACAGAAATCTCCAGAAGCGTGAAGCGGAGTTAGAAGACATTTTGGCTAAT
TTGCCGGTTTAT

>AY740687.1 Tityus costatus
ATGCAAATAAAACATCTCATTACTCTCTTCTTTCTCGTCTTGATCGGTGCTGATCAGTGCTCGGCATTCT
TT---TCTTTAATTCCATCATTGATAGGTGGTTTAGTTTTTGCAATCAAGGGCAGAAAGAAAAGAGAGGT
TTCCCCTCAGATTGATCAGTACAGAAATTTTCAGAAGCGCGAAGCCGAGTTAGAGGAACTTTTAGATAGA
TTGCCGATGTAT

>AY740688.1 Tityus costatus
ATGCAAATAAAACATCTCATTACTCTCTTCTTTCTCGTCTTGATCGTTGCTGATCAGTGCTCGGCATTCT
TT---TCTTTAATTCCATCATTGATAGGTGGTTTAGTTTCTGCAATCAAGGGCAGAAAGAAAAGAGAGAT
CTCCACTCAGATTGATCAGTACAGAAATCTTCAGAAGCGCGAAGCCGAGTTAGAGGAACTTTTAGATAGA
TTGCCGATGTAT

>c3 Chaerilus tricostatus
ATGAACAGCAAATATCTCTTTGTATTCCTGATTTTAATTGTGACTTTTACTGATCTATGCCAAGGATTCC
TTGTAGGAATATTGCCAAGAATGCGTGGTTTTATAACACCTTTCCTCAAGGTAAGAGGGAGACGTGAATT
AGGATCACAATATGATTATTTACAAGATTTCCGAAAAAGAGAGCTTGATTTGGATGACTTGTTGTCAAAA
TTCCCTGATTAC

>JN172934.1 Chaerilus tricostatus
ATGGACAGCAAATACCTCTTTGTGTTCCTCATTTTCAATGTGATTGTTATCGACCTGTGTCAAGGATTTC
TTTGGGGTCTAATACCAGGTGCAATTAGTGCTGTCACATCTTTAATCAAGGGAAGAAGGAGACGTGAATT
AGGATCACAATATGATTATTTACAAGATTTCCGAAAAAGAGAGCTTGATTTGGATGACTTGTTGTCAAAA
TTCCCTGATTAC

>c5 Chaerilus tricostatus
ATGGACGTAAAATACTTCTTTTTAATCCTCATTTTCAATGTAATTGTCATCGATGTGTGTCAAGCACTCT
TCTGGTCTTTGATACCAAGTCTCGTTAGTGGAATTTCATCCTTAATCAAGGGAAGAAGGCGACGTGAATT
AGGAGCGCAGTATGATTTTCTACAGGATTTCAGAAAAAGAGAGCTTGATTTGGATTACCTCTTGTCAAAA
TTGCCTGAATAC

>EF445092.1 Mesobuthus eupeus
ATG------------------GTGATCTTCTTGGCTTATTTTTTAGTGGTTAACGAATCGGAAGCTTTTT
TTGGGCATCTTTTTAAATTAGCCACCAAGATAATTCCTAGTCTCTTCCAA---AGGAAAAATAGAGATTT
GGAAAATCTATTCGACTATCAACGCAATTTA---------GAAATGGAT------CGACTTTTGAAACAA
CTTCGTAATTAT

>HM235675.1 Mesobuthus eupeus
ATGCAGTTAAAG---TTAATGGTGATCTTCTTGGCTTATTTTTTAGTGGTTAACGAATCGGAAGCTTTTT
TTGGGCATCTTTTTAAATTTGCCACCAAGATAATTCCTAGTCTCTTCCAA---AGGAAAAAAAGAGATTT
GGAAAATCTATTCGACTATCAACGCAATTTA---------GAAATGGAT------CGACTTTTGAAACAA
CTTCGTAATTAT

>HM235676.1 Mesobuthus martensii
ATGCAGTTTAAG---TTAATGGTGATTTTCTTGGCTTATTTTTTAGTGGTTAACGAATCGGAAGCTTTTT
TTGGGCATCTTTTCAAATTAGCCACCAAGATAATTCCTAGTCTCTTCCGG---AGGAAGAAAAGAGATTT
GGAAAATCTATTCGACTATCAACGCAATTTA---------GAACTGGAT------CGCCTTTTGAAACAA
CTTCCTAATTAT

>HM235677.1 Mesobuthus martensii
ATGCAGTTTAAG---TTAATGGTGATTTTCTTGGCTTATTTTTTAGTGGTTAACGAATCGGAAGCTTTTT
TTGGGCATCTTTTCAAATTAGCCACCAAGATAATTCCTAGTTTCTTTCGG---AGGAAGAAAAGAGATTT
GGAAAATCTATTCGACTATCAACGCAATTTA---------GAACTGGAT------CGCCTTTTGAAACAA
CTTCCTAATTAT

>HM235678.1 Mesobuthus martensii
ATGCAGTTTAAG---TTAAGGGGGATTTTTTTGGGTTATTTTTTAGGGGTTAAGGAATGGGAAGCTTTTT
TTGGGCATTTTTTCAAATTAGCCCCCAAAAAAATTCCTAGTTTTTTCCGGGGGAAG---AAAAGGGATTT
GGAAAATTTTTTTGACTTTCAACGCAATTTA---------GAAATGGAT------CCCCTTTTGAAACAA
TTTCTTAATTAT

>GT028819.1 Tityus costatus
ATGAAGTGCAAA---TTGCTGGTAATTTTCTTCGCCTACTTTTTAGTGGTAAATGAATCGGAAGCCATTT
TTGGATCTCTCTTCAGTTTGGGAAGCAAACTATTACCTAGTGTATTTAAGTTCTCGAGGAAGAGAGATTT
GGAAGACATCATGGATTATCAGAAAAACTTG---------AAATTAGAT------CGCTATCTCAGACGA
CTCGCCATGGAT

>GT028820.1 Tityus costatus
ATGAAGTGCAAA---TTGCTGGTAATTTTCTTCGCCTACTTTTTAGTGGTAAATGAATCAGAAGCCATTT
TTGGATCTCTCTTCAGTTTGGGAAGCAAACTATTACCTACTGTATTTAAGTTCTCGAGGAAGAGAGATTT
GGAAGACATCATGGAT------------------------------------------------------
------------

>FM998756.1 Opisthacanthus cayaporum
ATGCAATACAAGACATTTTTGGTGATTTTTCTGGCCTATCTCGTAGTGACAAACGAAGCTGAAGCCTTTT
GGTCGTTTCTAGTCAAAGCTGCGAGTAAAATTCTACCATCATTAATAGGCGGTGATGATAAAAGAGAAAT
CGAGGACTTCTTTGACTATCAGAGAGAACTA---------GACTTGGAATTGGAACGCCTACTATCTCAA
CTT---CAG---

>FM998757.1 Opisthacanthus cayaporum
ATGCAATACAAGACATTTTTGGTGATTTTTCTGGCCTATCTCGTAGTGACAAACGAAGCTGAAGCCTTTT
GGTCGTTTCTAGTCAAAGCTGCGAGTAAAATTCTACCATCATTAATAGGCGGTGATGATAAAAGAGAAAT
CGAGGACTTCTTTGACTATCAGAGAGAACTA---------GACTTGGAATTGGAACGCCTACTATCTCAA
CTT---CAG---

>JN315744.1 Pandinus cavimanus
ATGCAATTCAAAACATTCCTCGTGATATTTATGGCCTACCTCTTGGTGACTAACGAAGCTGAAGCCATCT
GGTCTTTCCTATTCAAAACTGCAGCTAAACTTCTCCCCTCAATGTTTGGCAGT------AAAAGAGAAGT
TGAAGGCTTCTACGACTATCAGAGAGAACTA---------GATTTGGAACTAGAGCGTCTACTATCTCAA
CTT---CAG---

>FM998745.1 Opisthacanthus cayaporum
ATGCAGTACAAAACATTTTTGGTGATATCTCTGGCCTACCTCTTAGTGGCTGACGAAGCAGCGGCATTTT
GGGCAACCTTAGCCAAAGGTGCATTGAAGCTGATACCAACAATAGCTAACTTT------AGGAGGGAAAT
CAATAATGTCTTTGAGTACCATGAGAACCTA---------GATTTAGAATTAGAACGCTTCCTATCACAA
CTT---CAA---

>c7 Chaerilus tricostatus
ATGACCACACATATGTTACTGGTGATATTTCTGTCCTACCTCTTAGTGACTGATGAGGCAGAGGCATTTT
TTGGAAAACTCTTTGCGAAAGTAGCGCCAAAAGTATTAAGTGCATTTTCTAAAAAGGAGAAAAGAAGTTT
AGAAAACCTGTTTGATTATGAACAGCAGGCT---------GATCTGGAT---CAACTTCTTGCCAATTTT
CCATTCAAC---
