# Supplementary material for: The Rise and Fall of an Evolutionary Innovation: Contrasting Strategies of Venom Evolution in Ancient and Young Animals
Source: PLoS Genet. 2015 Oct 22;11(10):e1005596. doi: 10.1371/journal.pgen.1005596 (PMC4619613; doi:10.1371/journal.pgen.1005596)
Supplement: S1 File — The alignments are provided as zipped Fasta files. (ZIP) [file pgen.1005596.s006.zip › Alignments/Scorpions/Anionic.fas]

>GALH01000001.1 Cercophonius squama
ATGGTGTCCAGATCGCTAATATTTTTGATGGTAGCCCTTTTGTTTGTATCAACTATCTGCAAATCATATA
GTTATCCAGCCATAGCATCTGATGACATGGATGATTCACTCGATGACTTAGACGACGCAGAT---GACGA
TTCATTCGACCTCGACCCCGCTGACCTTATGGTGTTGAACATGTTTGCAGATTTAATGAATGATAGCGAA
------GACCTCTCT

>GALK01000002.1 Isometroides vescus
ATGGCTTCCAAAACCGTGCTCGTACTGCTCCTAGTCAGTGTATTAGTTTCTACGTTCTTCACCGCTAAAG
CGTATCCAGCAGCAATGGAAGATGACTTCGATGATGCATTAGAAGATATGGACGATCTCGACTTAGAGGA
TTTCTACGACTTAGAACCCGCTGATCTCATTTTACTGGACATGTGGGCTAACATGCTGGAAAATTCAGAT
TTTGAAGACTTTGAA

>GALL01000002.1 Lychas buchari
ATGCTTTGGAGATTTTTTCTACTTCTTCTGCTGGTT------------------CTTTTCATATCTAGAA
ATAGAGCAGCG------GAAGATTTATACGAAAACGAAGTGGACGATTCGGATGATTTAGATTTCGATGA
TGATCTAGACCTTTCACCCGAAGATTTGGAATATCTAGAAAACTGGGCT---------------GACAAC
TTTGAAGAT------

>GALL01000001.1 Lychas buchari
ATGGCTTCCAAAACAGTGCTCGTGCTGCTCCTAGTCAGCGTATTAGTTTCTACGTTCTTCACCGCTAAAG
CGTATCCAGCAGCAATGGAAGATGATTTCGATGACGCCTTAGAAGATATGGACGACCTCGACTTAGAGGA
TTTCTACGACTTAGAACCCGCTGATCTCGTTTTACTGGACATGTGGGCTAACATGCTGGAAAATTCAGAT
TTTGAAGACTTTGAA

>GALI01000002.1 Urodacus manicatus
ATGATATCGAGGACTTTGATTTTCCTGATGATGGTAGCTTTGCTGGCGTCCACTTTCTGCACCTCTTACG
GCTACCCAGCTCAAGCTGACGACGATTTAGATGACCTCTTCTCAGACTTCGATGACGCCGAT---GACGA
CATGTTTGATCTCGACCCTTCGGACCGGGGCTTGATAGACATGTTGGCAGATGTAATAAATGAC------
------AACCTTTCT

>FJ360842.1 Buthus occitanus israelis
----------------------------------------------------------------------
-----------------ATGGATAATTATGATGATGCCTTAGAAGAATTGGACAATCTTGATTTAGACGA
TTATTTCGACTTAGAACCTGCCGATTTCGTTTTATTAGACATGTGGGCAAACATGTTGGAGAGTTCGGAC
TTTGATGATTTTGAA

>EF442043.1 Mesobuthus eupeus
ATGTCTTCTAAAACACTATTAGTGCTGCTACTGGTCGGTGTATTAGTTTCTACTTTCTTCACGGCCGATG
CCTATCCAGCA------ATGGATAATTATGATGATGCCTTAGAAGATTTGGACAATCTTGATTTAGATGA
TTATTTCGACTTAGAACCTGCCGATTTCGTTTTATTAGACATGTGGGCAAATATGTTGGAGAGTTCGGAC
TTTGATGATTTGGAA

>EF442044.1 Mesobuthus eupeus
ATGTCTTCTAAAACACTATTAGTGCTGCTACTGGTCGGTGTATTAGTTTCTACTTTCTTCACGGCCGATG
CCTATCCAGCA------ATGGATAATTATGATGATGCCTTAGAAGATTTGGACAATCTTGATTTAGATGA
TTATTTCGACTTAGAACCTGCCGATTTCGTTTTATTAGACATGTGGGCAAATATGTTGGAGAGTTCGGAC
TTTGATGATTTGGAT

>EF445058.1 Mesobuthus eupeus
ATGTCTTCTAAAACACTATTAGTGCTGCTACTGGTCGGTGTATTAGTTTCTACTTTCTTCACGGCCGATG
CCTATCCAGCA------ATGGATAATTATGATGATGCCTTAGAAGATTTGGACAATCTTGATTTAGATGA
TTATTTCGACTTAGAACCTGCCGATTTCGTTTTATTAGACATGTGGGCAAATATGTTGGAGAGTTCGGAC
TTTAATGATTTGGAA

>EF445068.1 Mesobuthus eupeus
ATGTCTTCTAAAACACTATTAGTGCTGCTACTGGTCGGTGTATTAGTTTCTACTTTCTTCACGGCCGATG
CCTATCCAGCA------ATGGATAATTATGATGATGCCTTAGAAGATTTGGACAATCTTGATTTAGATGA
TTATTTCGACTTAGAACCTACCGATTTCGTTTTATTAGACATGTGGGCAAATATGTTGGAGAGTTCGGAC
TTTGATGATTTGGAA

>EF445090.1 Mesobuthus eupeus
ATGTCTTCTAAAACACTATTAGTGCTGCTACTGGTCGGTGTATTAGTTTCTACTTTCTTCACGGCCGATG
CCTATCCAGCA------ATGGATAATTATGATGATGCCTTAGAAGATTTGGACAATCCTGATTTAGATGA
TTATTTCGACTTAGAACCTGCCGATTTCGTTTTATTAGACATGTGGGCAAATATGTTGGAGAGTTCGGAC
TTTGATGATTTGGAA

>AF150012.1 Mesobuthus martensii
ATGTCTTCTAAAACACTATTAGTACTGCTACTGGTCGGTGTATTAGTTTCTACTTTCTTCACGGCCGATG
CCTATCCTGCATCA---ATGGATAATTATGATGATGCTTTAGAAGAATTGGACAATCTTGATTTAGATGA
TTATTTCGACTTAGAACCTGCCGATTTCGTTTTATTAGACATGTGGGCAAATATGTTGGAAAGTTCGGAC
TTTGATGATATGGAA

>AY648240.1 Mesobuthus martensii
ATGTCTTCTAAAACACTATTAGTACTGCTACTGGTCGGTGTATTAGTTTCTACTTTCTTCACGGCCGATG
CCTATCCTGCATCA---ATGGATAATTATGATGATGCCTTAGAAGAATTGGACAATCTTGATTTAGATGA
TTATTTCGACTTAGAACCTGCCGATTTCGTTTTATTAGACATGTGGGCAAATATGTTGGAAAGTTCGGAC
TTTGATGATATGGAA

>JN315714.1 Pandinus cavimanus
ATGATGTCAAGGATTTTGGCTTTTCTGATGGTGGTGGCACTGTTGGCATCCGCTTTCGGCGCGTCTTACG
GCTACCCGGCACAAGCTGCAGACGATTTCGAAGACTTGTTCGACGACGCCGACGACTTTGACCTG---GA
CTCTTTTGACCTTGACCCTTCGACATTGGCTTTCATAGACGCGTTGGCGGACGTAATAAATGAA------
------AACCTTCCT

>AY740689.1 Tityus costatus
ATGGTTTCCAAATCTCTTATCGTATTGCTCCTGGTCAGCGTATTAGTTTCGACGTTCTTTACTACCGGAG
CCTATCCTACATCTTACGATGACGATTTC---GATGCATTAGATGACTTGGATGATTTGGATTTAGATGA
TTTGTTGGACTTAGAACCCGCTGATTTAGTTTTACTAGACATGTGGGCTAACATGCTGGACAGTCAAGAT
TTCGAAGATTTCGAA

>AY740690.1 Tityus costatus
ATGGTTTCCAAATCTCTTATCGTATTGCTCCTGGTCAGCGTATTAGTTTCGACGTTCTTTACTACCGAAG
CCTATCCTGCATCTTACGATGACGATTTC---GATGCATTAGATGACTTGGATGATTTGGATTTAGATGA
TTTGTTGGACTTAGAACCCGCTGATTTAGTTTTACTAGACATGTGGGCTAACATGCTGGACAGTCAAGAT
TTCGAAGATTTCGAA

>AY740691.1 Tityus costatus
ATGGTTTCCAAATCTCTTATCGTATTGCTCCTGGTCAGCGTATTAGTTTCGACGTTCTTTACTACCGAAG
CCTATCCTGCATCTTACGATGACGATTTC---GATGCATTAGATGACTTGGATGGTTTGGATTTAGATGA
TTTGTTGGACTCAGAACCCGCTGATTTAGTTTTACTAGACATGTGGGCTAACATGCTGGACAGTCAAGAT
TTCGAAGATTTCGAA

>AY740692.1 Tityus costatus
ATGGTTTCCAAATCTCTTATCGTATTGCTCCTGGTCAGCGTATTAGTTTCGACGTTCTTTACTACCGAAG
CCTATCCTGCATCTTACGATGGCGATTTC---GATGCATTAGATGACTTGGATGATTTGGATTTAGATGA
TTTGTTGGACTTAGAACCCGCTGATTTAGTTTTACTAGACATGTGGGCTAACATGCTGGACAGTCAAGAT
TTCGAAGATTTCGAA

>FN392269.1 Tityus discrepans
ATGGTTTCAAAATCTCTAATCGTATTGCTACTTGTTAGCGTATTAGTTTCGACGTTCTACACATCCGAAG
CTTATCCCGCATCCTTCGACGACGATTTC---GATGCATTAGATGACTTGGATGATTTGGATTTAGATGA
TCTCTTGGACTTAGAACCCGCTGATTTAGTTTTACTTGACATGTGGGCTAACATGCTGGACAGCCAAGAT
TTCGAGGATTTCGAA

>GT028723.1 Lychas mucronatus
ATGGCTTCCAAAACCGTGCTCGTACTCCTGCTGGTCAGTGTATTAGTTTCTACGTTCTGCACAGCTAAAG
CGTACCCAGCATCGCTCGAAGACAACTTCGATGATGCCTTAGACGATTTGGACGATCTCGACTTGGAAGA
CTTCTACGACCTGGAGCCTGCTGACCTTGTTTTACTGGACATGTGGGCTAGCATGTTGGAAAATTCAGAC
TTTGAAGACTTCGAA
