# Supplementary material for: The Rise and Fall of an Evolutionary Innovation: Contrasting Strategies of Venom Evolution in Ancient and Young Animals
Source: PLoS Genet. 2015 Oct 22;11(10):e1005596. doi: 10.1371/journal.pgen.1005596 (PMC4619613; doi:10.1371/journal.pgen.1005596)
Supplement: S1 File — The alignments are provided as zipped Fasta files. (ZIP) [file pgen.1005596.s006.zip › Alignments/Scorpions/Beta NaTx.fas]

>AF338453.1 Centruroides exilicauda
ATG---TCG---TTGTTGATCATCACTGCTTGTTTGTTCCTGATCGGAACCGTGTGGGCAAAAGAAGGTT
ATCTGGTAAAGAGCACGGGCTGCAAATACGGTTGCTTGGGAGAAAACGAAGGCTGCGATAAGGAATGCAA
AGGAGGTAGTTACGGCTATTGCTACGCTTTCGCATGCTGGTGCGAAGGTTTGCCCGAAAGTACACCGACT
TATCCTCTTCCTAATAAATCATGCAGCAGAAAA

>AF338459.1 Centruroides exilicauda
ATG---TCG---TTGTTGATCATCACTGCTTGTTTGTTCCTGATCGGAACCGTGTGGGCAAAAGAAGGTT
ATCTGGTAAAGAGCACGGGCTGCAAATACGGTTGCTTGGGAGAAAACGAAGGCTGCGATAAGGAATGCAA
AGGAGGTAGTTACGGGTATTGCTACGCTTTCGCATGCTGGTGCGAAGGTTTGCCCGAAAGTACACCGACT
TATCCTCTTCCCAATAAATCATGCAGCAGAAAA

>AF338456.1 Centruroides exilicauda
ATG---TCG---TTGTTGATGATCACTGCTTGTTTGTTCCTGATCGGAACCGTGTGGGCAAAAGAAGGTT
ATCTGGTAAAGAGCACGGCCTGCAAATACGGTTGCTTGGGAGAAAACGAAGGCTGCGATAAGGAATGCAA
AGGAGGTAGTTACGGGTATTGCTACGCTTTCGCATGCTGGTGCGAAGGTTTGCCCGAAAGTACACCGACT
TATCCTCTTCCTAATAAATCATGCAGCAGAAAA

>AF338457.1 Centruroides exilicauda
ATG---TCG---TTGTTGATGATCACTGCTTGTTTGTTCCTGATCGGAACCGTGTGGGCAAGAGAAGGTT
ATCTGGTAAAGAGCACGGGCTGCAAATACGGTTGCTTGGGAGAAAACGAAGGCTGCGATAAGGAATGCAA
AGGAGGTAGTTACGGGTATTGCTACGCTTTCGCATGCTGGTGCGAAGGTTTGCCCGAAAGTACACCGACT
TATCCTCTTCCTAATAAATCATGCAGCAGAAAA

>AF338461.1 Centruroides exilicauda
ATG---TCG---TTGTTG---ATCACTGCTTGTTTGTTCCTGATCGGAACCGTGTGGGCAAAAGAAGGTT
ATCTGGTAAAGAGCACGGGCTGCAAATACGGTTACTTGGGAGAAAACGAAGGCTGCGATAAGGAATGCAA
AGGAGGTAGTTACGGGTATTGCTACGCTTTCGCATGCTGGTGCGAAGGTTTGCCCGAAAGTACACCGACT
TATCCTCTTCCTAATAAATCATGCGGCAAAAAA

>AF338462.1 Centruroides exilicauda
ATG---TCG---TTGTTGATGATCACTGCTTGTTTGTTCCTGATCGGAACCGTGTGGGCAAAAGAAGGTT
ATCTGGTAAAGAGCACGGGCTGCAAATACGGTTGCTTGGGAGAAAACGAAGGCTGCGATAAGGAATGCAA
AGGAGGTAGTTACGGGTATTGCTACGCTTTCGCATGCTGGTGCGAAGGTTTGCCCGAAAGTACACCGACT
TATCCCCTTCCTAATAAATCATGCGGCAAAAAA

>AF338458.1 Centruroides exilicauda
ATG---TCG---TTGTTGATCATCACTGCTTGTTTCGCCCTGGTCGGAACAGTGTGGGCAAAGGAAGGTT
ATCTGGTAAAGAGCACGGGCTGCAAATACGGTTGCTTGGGAGAAAACGAAGGCTGCGATAAGGAATGCAA
AGGAGGTAGTTACGGGTATTGCTACGCTTTCGCATGCTGGTGCGAAGGTTTGCCCGAAAGTACACCGACT
TATCCTCTTCCTAATAAATCATGCAGCAGAAAA

>L05060.1 Centruroides noxius
ATG---TCG---TTGTTGATGATCACTGCTTGTTTGTTCCTGATCGGAACAGTGTGGGCAAAAGAAGGTT
ATCTGGTAAAGAGCACGGGCTGCAAATACGGTTGCTTGGGGAAAAACGAAGGCTGCGATAAGGAATGCAA
AGGAGGTAGTTACGGCTATTGCTACGCTTTTGGGTGCTGGTGCGAAGGTTTGCCCGAAAGTACACCGACT
TATCCCCTTCCTAATAAATCTTGCAGCAAAAAA

>AM981271.1 Centruroides suffusus
ATG---TCG---TTGTTGATGATCACTGCTTGTTTTTTCCTGATCGGAACAGTGTGGGCAAAAGAAGGTT
ATCTGGTAAAGAGCACGGGCTGCAAATACGGTTGCTTGGGAAAGAACGAAGGCTGCGATAAGGAATGCAA
AGGAGGTAGTTACGGCTATTGCTACGCTTTTGGGTGCTGGTGCGAAGGTTTGCCCGAAAGTACACCGACT
TATCCTCTTCCTAATAAATCATGCAGCAAAAAA

>L05061.1 Centruroides noxius
ATG---TCG---TTGTTGATGATCACTGCTTGTTTGGTCCTATTCGGAACAGTGTGGGCAAAAGAAGGTT
ATCTGGTAAAGAGCACTGGCTGCAAATACGGTTGCTTGGGAAAAAACGAAGGCTGCGATAAGGAATGCAA
AGGAGGTAGTTACGGCTATTGCTACGCTTTTGGGTGCTGGTGCGAAGGTTTGCCCGAAAGTACACCGACT
TATCCCCTTCCTAATAAAACATGCAGCAAAAAA

>AY649862.1 Centruroides exilicauda
ATG---TCG---TTGTTGATGATCACTGCTTGTTTGTTCCTGATCGGAACAGTGTGGGCAAAGGAAGGTT
ATCTGGTAAAGAGCACGGGCTGCAAATACGAGTGCTTGGGAAAAAACGAATTCTGCGATAAGGAATGCAA
AGGAGGTAGTTACGGCTATTGCTACTCTTTCGCATGCTGGTGCGAAGGTTTGCCCGAAAGTACATCGACT
TATCCTCTTCCTAATAAATCATGCGGCAGAAAA

>AF338464.1 Centruroides exilicauda
ATG---TCG---TTGTTGATCATCACTGTTTGTTTGTTCCTGATCGGAACCGTGTGGGCAAAAGAAGGTT
ATCTGGTAAAGAGCACGGGCTGCAAATACGATTGCTTGGGAAAAAACGAACACTGCGATTTGGAATGCAA
AGGAGGTAGTTACGGGTATTGCTACGCTTTCGCATGCTGGTGCGAAGGTTTGCCCGAAAGTACACCGACT
TATCCCCTTCCTAATAAATCATGCGGCAAAAAA

>AF491129.1 Centruroides limpidus
ATG---TCG---TTGTTGATGATCACTGCTTGTTTGGCCGAGATCGGAACAGTGTGGGCAAAAGAAGGTT
ATCTGGTAAAGAGCACGGGCTGCAAATACGGTTGCTTGGGAAAAAACGAAAACTGCGATAAGGAATGCAA
AGGAGGTAGTTACGGCTATTGCTACTCTTTTGCCTGCTGGTGCGAAGGTTTGCCCGATAGTACACCGACT
TATCCCCTTCCTAATAAATCGTGCAGCAAAAAA

>AF491131.1 Centruroides limpidus
ATG---TCG---TTGTTGATGATCACTGCTTGTTTGGTCCTATTCGGAACAGTGTGGGCAAAAGAAGGTT
ATCTGGTAAAGAGCACGGGCTGCAAATACGGTTGCTTGGGAAAAAACGAAAACTGCGATATGGAATGCAA
AGGAGGTAGTTACGGCTATTGCTACTCTTTTGCCTGCTGGTGCGAAGGTTTGCCCGATAGTACACCGACT
TATCCCCTTCCTAATAAATCGTGCAGCAAAAAA

>AF491130.1 Centruroides limpidus
ATG---TCG---TTGTTGATAATCACTGCTTGTTTGGTCCTATTC------GTGTGGGCAAAAGAAGGTT
ATCTGGTAAAGAGCACGGGCTGCAAATACGGTTGCTTGGGAAAAAACGAAAACTGCGATATGGAATGCAA
AGGTGGTAGTTACGGCTATTGCTACTCTTTTGCCTGCTGGTGCGAAGGTTTGCCCGATAGTACACCGACT
TATCCCCTTCCTAATAAATCGTGCAGCAAAAAA

>AF338455.1 Centruroides exilicauda
ATG---TCG---TTGTTGATCATCACTGCTTGTTTCGCCCTGGTCGGAACAGTGTGGGCAAAGGAAGGTT
ATCTGGTGAAGAGC---GGCTGCAAATACGATTGCTTGGGAAAAAACGAACACTGCGATACGGAATGCAA
AGGAGGTAGTTACGGGTATTGCTACGCTTTCGCATGCTGGTGCGAAGGTTTGCCCGAAAGTACACCGACT
TATCCCCTTCCTAATAAATCATGCGGCAAAAAA

>AF338463.1 Centruroides exilicauda
ATG---TCG---TTGTTGATGATCACTGCTTGTTTCGCCCTGGTCGGAACAGTGTGGGCAAAGGAAGGTT
ATCTGGTGAAGAGC---GGCTGCAAATACGATTGCTTGGGAAAAAACGAACACTGCGATTTGGAATGCAA
AGGAGGTAGTTACGGGTATTGCTACGCTTTCGCATGCTGGTGCGAAGGTTTGCCCGAAAGTACACCGACT
TATCCCCTTCCTAATAAATCATGCGGCAAAAAA

>AF338454.1 Centruroides exilicauda
ATG---TCG---TTGTTGATGATCACTGCTTGTTTCGCCCTGGTCGGAACAGTGTGGGCAAAGGAAGGTT
ATCTGGTGAAGAGC---GGCTGCAAATACGATTGCTTGGGAGAAAACGAAGGCTGCGATAAGGAATGCAA
AGGAGGTAGTTACGGGTATTGCTACGCTTTCGCATGCTGGTGCGAAGGTTTGCCCGAAAGTACACCGACT
TATCCCCTTCCTAATAAATCATGCGGCAAAAAA

>AY649859.1 Centruroides exilicauda
ATG---TCG---TTGTTGATGATCACTACTTGTTTGGTCCTATTCGGAACAGTGTGGGCAAAGGAAGGTT
ATCTGGTAAAGAGCACGGGCTGCAAATACGAGTGCTTGGGAAAAAACGAAGGCTGCGATAAGGAATGCAA
AGGAGGTGGTTACGGCTATTGCCACGCTTTCGCATGCTGGTGCGAAAATTTGCCCGAAAGTACACCGACT
TATCCCATTCCTGGTAAATCATGCGGCAAAAAA

>AY649860.1 Centruroides exilicauda
ATG---TCG---TTGTTGATGATCACTGCTTGTTTGGCCCTGATCGGAACAGTGTGGGCAAAGGAAGGTT
ATCTGGTAAAGAGCACGGGCTGCAAATACGAGTGCTTGGGAAAAAACGAAGGCTGCGATAAGGAATGCAA
AGGAGGTGGTTACGGCTATTGCCACGCTTTCGCATGCTGGTGCGAAAATTTGCCCGAAAGTACACCGACT
TATCCCATTCCTGGTAAATCATGCGGCAAAAAA

>Y08270.1 Centruroides noxius
---------------------ATCACTGCTTGTTTGGTCCTGATCGGAACAGTGTGCGCAAAGGAAGGTT
ATCTGGTGAAGAGCACAGGCTGTAAATACAACTGCTTGGGAGAAAACAAAAACTGTGATATGGAATGCAA
AGGAGGTAGTTACGGCTATTGCTACAAGCTTGCATGCTGGTGCGAAGGTTTGCCCGAAAGTACACCGACT
TATCCCATTCCTGGTAAAACATGCAGAACAAAA

>AF338448.1 Centruroides exilicauda
ATG---TCG---TTGTTGATGATCACTGCTTGTTTGGTCGTGATCGGAACAGTGTGGGCAAAGGAAGGTT
ATCTGGTGAAG------GGCTGCAAAAAAAATTGCTTGGGAGATAACGATTATTGCAATAGGGAATGTAA
AGGAGGTAGTTACGGCTATTGCTACGGATTTGGGTGCTATTGCGAAGGATTGCCCGATAGTACACAGACT
TGGCCCCTTCCTAATAAAACATGCGGCAAAAAA

>AF338460.1 Centruroides exilicauda
ATG---TCG---TTGTTGATGATTACTGCTTGTTTGGTCCTGATCGGAACAGTGTGGGCAAAGGACGGTT
ATCTAGTGAAG---ACGGGCTGCAAAAAGACTTGCTTGGGAGAAAACGATTTTTGCAATAGGGAATGCAA
AGGAGGTAGTTATGGCTATTTCTACGGATTTGGGTGCTATTGCGAAGGATTGCCCGATAGTACACAGACT
TGGCCCCTTCCTAATAAAACATGCGGCAAAAAA

>L05062.1 Centruroides noxius
------TCG---TTGTTGATCATCACTGCTTGTTTGGTCTTGATCGGAACAGTGTGGGCAAAGGACGGTT
ATCTGGTGAAG------GGCTGCAAAAAGAATTGCTTGGGAGAAAACGATTATTGCAATAGGGAATGCAA
AGGAGGTAGTTACGGCTATTGCTACGGATTTGGGTGCTATTGTGAAGGATTATCCGATAGTACACCGACT
TGGCCCCTTCCTAATAAAAGATGCGGCGGAAAA

>S81093.1 Centruroides noxius
ATG---TCG---TTGTTGATGATCACTGCTTGTTTCGTCCTGATCGGAACAGTGTGGGCAAAGGACGGTT
ATCTGGTGAAG------GGCTGCAAAAAGAATTGCTTGGGAAAAAACGATTATTGCAATAGGGAATGCAG
AGGAGGTAGTTACGGCTATTGCTACGGATTTGGGTGCTATTGTGAAGGATTGTCCGATAGTACACCGACT
TGGCCCCTTCCTAATAAAACATGCAGCGGAAAA

>AF491133.1 Centruroides limpidus
ATG---TCG---TTGTTGATGATCACTGCTTGTTTGGTCCTATTCGGAACAGTGTGGGCAAAGGAAGGTT
ATCTGGTGACGTACACGGGCTGCAAATACATTTGCTTGGGAGAGAACAAATACTGCATTGATGAATGT--
-GGAGCTGGTTACGGCTATTGCTACGGTTTTGGGTGCTATTGCGAAGGATTTCCCGAAAATAAACCGACC
TGGCCCCTTCCTAATAAAACATGCGGCAGAAAA

>AF491132.1 Centruroides limpidus
ATG---TCG---TTGTTGATGATTATTGGTTGTTTGGTCCTGATCGGAACAGTGTGGACAAAGGAAGGTT
ATCTGGTGATGAAAACGGGCTGCAAATACGGGTGCTTGGGTGACAACGGTTACTGCGATAGGAAATGCAA
A---GGTAACTACGGCTATTGCTATACTGTTGGGTGCTGGTGCGAAGGATTGCCCAATAGTAAACCGACT
TGGCCCCTTCCTGGTAAATCATGCAGCGGAAAA

>AF338450.1 Centruroides exilicauda
ATG---TCG---TTGTTGATGATCACTGCTTGTTTGGTCCTATTCGGAACAGTCTGGTCAGAGAAAGGTT
ATCTGGTGGAGGACACGGGCTGCAGATACAAGTGCTCGGGAGAAAATAGTTACTGCGATAAGGAATGCAA
GGGAGGTGATTCTGGCATTTGCCAATCTAAGGCGTGTTATTGCCAAGGTTTGCCCGAAGATACAAAGACT
TGGCCCCTTATTGGTAAATTATGCGGCAGAAAA

>AF488349.1 Centruroides limpidus
ATG---TCG---TTGTTGATGATCACTGCTTGTTTGGCCCTGGTCGGAACAGTGTGGGCAAAGGAAGGTT
ATCTGGTACACTCCACGGGGTGCAAATACGAATGCTTGGGAGACAACGATTATTGCCTAAGGGAATGCAA
AAAAGGTGCTGGTGGCTATTGCTACGCTTTTGGGTGCTGGTGCACACATTTGTACGAACAAGCGGTGGTC
TGGCCCCTTCCTAAGAAAACATGCAACGGAAAA

>L05063.1 Centruroides noxius
ATG---TCG---TTGTTGATGATCACTGCTTGTTTGGCCCTGGTCGGAACAGTGTGGGCAAAGGAAGGTT
ATCTGGTATCGTACACGGGCTGCAAATACGAATGCTTGGGAGACAACGATTATTGCTTGAGGGAATGCAA
AAAAGGTGCTGGCGGCTATTGTTACGCTTTTGGGTGCTGGTGCACACATTTGTACGAACAAGCGGTGGTC
TGGCCCCTTAAAAATAAAACATGCAACGGAAAA

>AF338449.1 Centruroides exilicauda
ATG---TCG---TTGTTGATCATCGCTGCTTGTTTGGCCCTGATCGGAACAGTCTGGGCAAAGGAAGGTT
ATATTGTGTATCACACGGGCTGCAAATACGAATGCTTGGGAGACAACGATTATTGCCTGAGGGAATGCAA
AAAAGGTAGTGGCGGCTATTGCTACGCTTTTGGGTGCTGGTGCACACACTTGTACGAACAAGCAGTGGTT
TGGCCCCTTCCTAAGAAAAAATGCAACGGAAAA

>AF491128.1 Centruroides limpidus
ATG---TCG---TTGTTGATGATCACTGCTTGTTTGGCCCTGATAGGAACAGTGTGGGCAAAGGAAGGTT
ATATTGTATACCAC---GGCTGCAAATACGAATGCTTGGGAGACAACGATTATTGCTTAAGGGAATGCAA
AAAAGGTGCTGGCGGCTATTGCTACGCTTTTGGGTGCTGGTGCACACATTTGTACGAACAAGCGGTGGTC
TGGCCCCTTCCAAAGAAAAGATGCAATGGAAAA

>AF491127.1 Centruroides limpidus
ATG---TCG---TTGTTGATGATCACTGCTTGTTTGGCCGTGATCGGAACAGTGTGGGCAAAGGAAGGTT
ATATTGTATACTAC---GGCTGCAAATACGCATGTTTAGGAGAGAACGATTATTGCTTAAGGGAATGCAA
AAAATCTGCTGGCGGCTATTGCTACGCTTTTGCGTGCTGGTGCACACATTTGTACGAACAAGCGGTGGTC
TGGCCCCTTCCTAATAAAACATGCTACGGAAAA

>S81096.1 Centruroides noxius
------------TTGTTGATCATCACTGCTTGTTTGGCTCTGATCGGAACAGTCTGGGCAAAGGAAGGTT
ATCTGGTGAAGAACACCGGTTGCAAATACGAATGCTTGGGAGATAACGATTATTGCTTAAGGGAATGCAA
AAAAGGTGCTGGCGGCTATTGCTACGCTTTTGCGTGCTGGTGCACACACTTGTACGAACAAGCAATAGTG
TGGCCCCTTCCTAATAAAAGATGCAGCGGAAAA

>AY351309.1 Centruroides noxius
------------------------------------------------------------AAGGAAGGTT
ATCTGGTATAC---ACGGGCTGCAAATACGAATGCTTGGGAGACAACGATTATTGCTTGAGGGAATGCAA
AAAAGGTGCTGGCGGCTATTGTTACGCTTTTGGGTGCTGGTGCACACATTTGTACGAACAAGCGGTGGTC
TGGCCCCTTAAAAATAAAACATGC---------

>AY351310.1 Centruroides noxius
------------------------------------------------------------AAGGAAGGTT
ATCTGGTG---AACACCGGTTGCAAATACGAATGCTTGGGAGATAACGATTATTGCTTAAGGGAATGCAA
AAAAGGTGCTGGCGGCTATTGCTACGCTTTTGCGTGCTGGTGCACACACTTGTACGAACAAGCAATAGTG
TGGCCCCTTCCTAATAAAAGATGC---------

>AF338451.1 Centruroides exilicauda
ATG---TCG---TTGTTGATCATTACTACTTGTTTGATTCTGATCGGAACTGTGTTGGCAGAGGATGGTT
ATTTGTTTAAGAGAAAGCGCTGCACACTCGAATGCATGGGAGAC---AAAAATTGCGATAGGAATTGCAA
GGGAGGTAGTTTTGGCAAATGCTCCTATTTTGCATGCTGGTGCAAAGGATTGCCCGGAATTACACCGATT
TCACGTACTCCTGGTAAAACATGTAAAATA---

>AF338452.1 Centruroides exilicauda
ATG---TCG---TTGTTGATGATTACTACTTGTTTGATTCTGATCGGAACTGTGTTGGCAGAGGATGGTT
ATTTGTTTAAGAGAAAGCGCTGCACACTCGAATGCAAGGGAGAC---AAAAATTGCGATAGGAATTGCAA
GGGAGGTAGTTTTGGCAAATGCTCCTATTTTGCATGCTGGTGCAAAGGATTGCCCGGAATTACACCGATT
TCACGTACTCCTGGTAAAACATGTAAAATA---

>AY649870.1 Centruroides exilicauda
ATG---TCG---TTGTTGATGATCACTACTTGTTTGATTCTAGTCGGTACCGTGTGGGCAAACGATGGTT
ATTTGTTTAAGAGAAAGCGCTGCACACTCGAATGCAAGGGAGAC---AAAAATTGCGATAGAAATTGCAA
GGGAGGTAGTTTTGGCAAATGCTCTTATTCTGCATGCTGGTGCAAAGGATTGCCCGGAATTACACCGATT
TCACGTACTCCTGGTAAAACATGTAGAAAA---

>AF387171.1 Centruroides limpidus
ATG---TCG---TTGTTGATGATCACTGCTTGTTTGATCCTGATCGGAACCGTGTGGGCAGAGGACGGTT
ATCTGTTTAAGAGAAAGCGCTGCACACTCGCATGCAAAGGAGAC---AAAAATTGCGATAGGAATTGCAA
GGGAGGTAGTTTTGGCCATTGCTCCTATTCTGCATGCTGGTGCAAAGGATTGCCCGGAAGTACACCAATT
TCACGTACTCCTGGTAAAACATGTAAAAAA---

>GT028621 Lychas mucronatus
ATGATGAAGATTGTCATTATCTTTTTCATTGCTATGATGGCTGTA------GGTGTGTACAAGGACGGTT
ATCTGGTGAAGAAAAATGGCTGCAAATATGACTGTCTCGGCGAT---TCAAATTGTAATGGTGAATGCAA
AAAAGCATCATGGGGTTCCTGCTATTGGTTTGCTTGCTATTGCAGGGGTCTCCCAGACAGCGTACCGACA
TATCCTTCT---AGCAAGACCTGCAGTTCA---

>GT028626 Lychas mucronatus
ATGATGAAGATTGTCATTATCTTTTTCATTGCTATGATGGCTGTA------GGTGTGTACAAGGACGGTT
ATCTGGTGAAGAAAAATGGCTGCGCATATGACTGTCTCGGCGAT---TCAAATTGTAATGGAGAATGCAA
AAAAGCATCATGGGGTTCCTGCTATGCGTTTGCCTGCTATTGCAGGGGTCTCCCAGACAGCGTACCAACA
TATCCTTCC---AGCAAGACCTGCAGTTCA---

>AF062564.1 Buthus martensii
ATGAAACTATTTCTTTTACTAGTTATCTCTGCTTCAATGCTAATTGATGGCTTAGTTAATGCTGATGGAT
AT---ATAGGAAGTAACGGATGCAAGGTTTCATGCTTAGGA---AATGAAGGTTGCAATAAAGAATGCAA
AGGTGCCTATTATGGTTATTGCTGGACCTGGGCATGCTGGTGTGAAGGCCTTCCTGATGATAAG---ACA
TGGAAATCTGAAAGTAATACATGCGGTGGCAAA

>AF272777.2 Buthus martensii
ATGAAACTATTTCTTTTACTAGTTATCTCTGCTTCAATGCTAATTGATGGCTTAGTTAATGCTGATGGAT
AT---ATAGGAAGTAACGGATGCAAGGTTTCATGCTTAGGA---AATGAAGGTTGCAATAAAGAATGCAA
AGGTGCCTATTATGGTTATTGCTGGACCTGGGCATGCTGGTGTCAAGGCCTTCCTGATGATAAG---ACA
TGGAAATCTGAAAGTAATACATGCGGTGGAAAA

>AF122003.1 Buthus martensii
ATGAAACTATCGCTTTTACTAGTTATCTCTGCTTCAATGCTAATTGATGGCTTAGTTAATGCTGATGGAT
AT---ATAGGAAGTAACGGATGCAAGATTTCATGCTTAGGA---AATGAAGGTTGCAATAAAGAATGCAA
AGGTGCCTATTATGGTTATTGCTGGACCTGGGCATGCTGGTGTGAAGGCCTTCCTGATGATAAG---ACA
TGGAAATCTGAAAGTAATACATGCGGTGGCAAA

>AF242737.1 Buthus martensii
ATGAAACTATCGCTTTTACTAGTTATCTCTGCTTCAATGCTAATTGATGGCTTAGTTAATGCTGATGGAT
AT---ATAGGAAGTAACGGATGCAAGATTTCATGCTTAGGA---AATGAAGGTTGCAATAAAGAATGCAT
AGGTGCCTATTATGGTTATTGCTGGACCTGGGCATGCTGGTGTGAAGGCCTTCCTGATGATAAG---ACA
TGGAAATCTGAAAGTAATACATGCGGTGGCAAA

>AF242736.1 Buthus martensii
ATGAAACTATCGCTTTTACTAGTTATCTCTGCTTCAATGCTAATTGATGGCTTAGTTAATGCTGATGGAT
AT---ATAGGAAGTAACGGATGCAAGGTTTCATGCTTAGGA---AATGACGGTTGCAATAAAGAATGCAG
AGGTGCCTCTTATGGTTATTGCTGGACCTGGGCATGCTGGTGTGAAGGCCTTCCTGATGATAAG---ACA
TGGAAATCTGAAAGTAATACATGCGGTGGCAAA

>AF064821.2 Buthus martensii
ATGAAACTATTTCTTTTACTACTTATCTCTGCTTCAATGCTAATTGATGGCTTAGTTAATGCTGATGGAT
AT---ATAGGAAGTAACGGATGCAAGGTTTCATGCTTAGGA---AATGAAGGTTGCAATAAAGAATGCAG
AGGTGCCTCTTATGGTTATTGCTGGACCTGGGCATGCTGGTGTCAAGGCCTTCCTGATGATAAG---ACA
TGGAAATCTGAAAGTAATACATGCGGTGGAAAA

>AY090782.1 Buthus martensii
ATGAAACTATTTCTTTTACTACTTATCTCTGCTTCAATGCTAATTGATGGCTTAGTTAATGCTGATGGAT
AT---ATAGGAAGTAACGGATGCAAGGTTTCATGCTTAGGA---AATGAAGGTTGCAATAAAGAATGCGG
AGGTGCCTCTTATGGTTATTGCTGGACCTGGGCATGCTGGTGTGAAGGCCTTCCTGATGATAAG---ACA
TGGAAATCTGAAAGTAATACATGCGGTGGAAAA

>AF160868.2 Buthus martensii
ATGAAACTATTTCTTTTACTAGTTATCTCTGCTTCAATGCTAATTGATGGCTTAGTTAATGCTGATGGAT
AT---ATAGGAAGTAACGGATGCAAGGTTTCATGCTTAGGA---AATGAAGGTTGCAATAAAGAATGCAG
AGGTGCCTCTTATGGTTATTGCTGGACCTGGGCATGCTGGTGTCAAGGCCTTCCTGATGATAAG---ACA
TGGAAATCTGAAAGTAATACATGCGGTGGAAAA

>AF073899.2 Buthus martensii
ATGAAACTATTTCTTTTACTAGTTATCTTTGCTTCAATGCTAAATGATGGCTTAGTTAATGCTGATGGAT
AT---ATAGGAAGT---GGATGCAAGGTTTCATGCTTAGGA---AATGATTTTTGCGATAAAGTATGCAA
AGGTGGCTCTTATGGTTATTGCTGGACCTGGGCATGCTGGTGTGAAGGCCTTCCTGATAATGAA---AAA
TGGAAATATGAAAGTAATACATGCGGTAGCAAA

>AF474983.1 Leiurus quinquestriatus
ATGAAACTCTTACTTTTACTCATTGTCTCTGCTTCAATGCTGATCGAAAGCTTAGTTAATGCTGACGGAT
AT---ATAAAACGA---GGATGCAAGGTTTCATGCCTGGGA---AATGAGGGCTGCGATAAAGAATGCAA
AGGTGGCTCTTATGGATATTGTTGGACCTGGGCCTGCTGGTGCGAAGGTCTTCCGGATGAGAAG---ACA
TGGAAGAGTGAAACAAACACATGCGGT------

>AF474985.1 Leiurus quinquestriatus
ATGAAACTCTTACTTTTACTCATTGTCTCTGCTTCAATGCTGATCGAAAGCTTAGTTAATGCTGACGGAT
AT---ATAAAACGA---GGATGCAAGGTTTCATGCCTGGGA---AATGAGGGCTGCGATAAAGAATGCAA
AGGTGGCTCTTATGGATATTGTTGGACCTGGGCCTGCTGGTGCGAAGGTCTTCCGGATGACAAG---ACA
TGGAAGAGTGAAACAAACACATGCGGT------

>AF474984.1 Leiurus quinquestriatus
ATGAAACTCTTACTTTTACTCATTGTCTCTGCTTCAATGCTGATCGAAAGCTTAGTTAATGCTGACGGAT
AT---ATAAAACGA---GGATGCAAGCTTTCATGCCTGGGA---AATGAGGGCTGCAATAAAGAATGCAA
AGGTGGCTCTTATGGATATTGTTGGACCTGGGCCTGCTGGTGCGAAGGTCTTCCGGATGACAAG---ACA
TGGAAGAGTGAAACAAACACATGCGGT------

>S55538.1 Leiurus quinquestriatus
ATGAAACTCTTACTTTTACTCATTGTCTCTGCTTCAATGCTGATTGAAAGCTTAGTTAATGCTGACGGAT
AT---ATAAGACGA---GGATGCAAGGTTGCATGCCTGGGA---AATGAGGGCTGCGATAAAGAATGCAA
AGGTGGCTCTTATGGATATTGTTGGACCTGGGCCTGCTGGTGCGAAGGTCTTCCGGATGACAAG---ACA
TGGAAGAGTGAAACAAACACATGCGGTGGCAAA

>S55535.1 Hottentotta judaicus
ATGAAATTATTGCTTTTATTAGTTATTTCTGCTTCAATGCTGCTTGAGTGTTTGGTTAACGCCGATGGTT
AT---ATAAAAAAA---GGATGCAAGGTTTCATGCATCGGA---AATGAAGGTTGCCGTAAAGAATGCGT
TGGTGGCTCTTTTGGTTACTGTTGGACCTGGGCATGCTGGTGCGAAAACCTACCAGACGCGGTG---ACA
TGGAAGAGTTCAACCAATACATGCGGTAGGAAA

>AF132977.1 Buthus martensii
----------------------------------------------------------------------
----------------------------------------------------------------------
-GGTGCCTCTTATGGTTATTGCTGGACCTGGGCATGCTGGTGTGAAGGCCTTCCTGATGATAAG---ACA
TGGAAATCTGAAAGTAATACATGCGGTGGCAAA

>HE585231.1 Tityus cambridgei
ATG---ACTCGATTCGTTTTGTTCATCAGCTGCTTCTTTCTAATTGGCATGGTTGTCGAAAAAGAAGGTT
ATCTCCTAGGTAGCCGTGGCTGCAAAATGAATTGTCTT---GAG---AAGTTTTGTGAGTTGGAATGCAG
CGGAGGAGAAAATGGTTACTGCGCATACTGGGCCTGCTATTGCTATAATGTGCCAGAATCGGTGAAACTC
TGGGAAAGTGATACAAATGAATGCGGAAAACGC

>AY874060.1 Tityus zulianus
ATG---ACACGATTCGTTTTGTTTATCTGCTGCTTCTTTCTAATTGGCATGGTTGTCGAAAAAGATGGTT
ATCTGGTGGGG---AACGGTTGCAAGTACAGTTGCTTTGGG------ACCTATTGCGCTAACGAATGCAG
CAAAGGAAAAGATGGATACTGCTATGCATGGGCGTGCTATTGCTACAGTATGCCAAATTGGGTGAAAACC
TGGGATCGTGCTACAAATAGATGCGGAAGAGGC

>HE585226.1 Tityus cambridgei
ATG---ACCCGATTCGTTTTGTTCATCAGCTGCTTCTTTGTAATTGGCATGGTTGTCGAAAAAGATGGTT
ATCTGGTGGGG---AACGGTTGCAAATATAATTGCCTTGGG------CACTATTGTGCTAACGAGTGCAG
CAAAGGAAAAGATGGTTATTGCTATGCATGGGCATGCTATTGCTACAGTATGCCAGATTGGGTGAAAACC
TGGAGTCGTTCTACAAATAGATGCGGAAGAGGC

>HE585234.1 Tityus cambridgei
ATG---ACACGATTCGTTTTGTTCATCAGCTGCTTCTTTCTAATTGGCATGATCGTCGAAAAAGATGGTT
ATCTGGTGGGG---AACGGTTGCAAATATAATTGCCTTGGG------CACTATTGTGCTAACGAATGCAG
TAAAGGGAAAGATGGTTACTGCTATGCATGGGCATGCTATTGCTACAATATGCCAAATTGGGTAAAAACC
TGGAGCCGTGCTACAAATAAATGTGGAAAACGC

>FN392273.1 Tityus discrepans
ATG---ACACGATTCGTTTTGTTCCTCAACTGCTTCTTTCTAATTTGCATGGTTGTCGAAAAAGAAGGTT
ATCTGATGGGAGCC---GGTTGCAAAAGGAGTTGCCTTGGG------CATTATTGCGCTAACGAATGCAG
CAAAGGAACAGACGGTTACTGCTATGCATGGGCGTGCTATTGCTACAATATGCCAAATTGGGTGAAAACC
TGGGATCGTGCTACAAATACATGCGGAAGAGGC

>FN392276.1 Tityus discrepans
ATG---ACACGATTCGTTTTGTTCCTCAGCTGCTTCTTTCTAATTGGCATGGTTGTCGAAAAAGATGGTT
ATCTGATGGGGCCA---GGTTGCAAATTGGATTGCCTTGGG------ACCTTTTGTGCTGAGACATGCAG
CAAAGGAAAAGATGGTTACTGCTATGCATGGGCGTGCTATTGCTACAATATGCCAGATTGGGTGAAAACC
TGGGAACGTGCTACAAATACATGCGGAAAAGGC

>FN392283.1 Tityus discrepans
ATG---ACACGATTCGTTTTGTTCCTCAGCTGCTTCTTTCTAATTGGCATGGTTGTCGAAAAAGATGGTT
ATCTGATGGGGCCA---GGTTGCAAATTGGATTGCCTTGGG------ACCTTTTGTGCTGAGACATGCAG
CAAAGGAAAAGATGGTTACTGCTATGCATGGGCGTGCTATTGCTACAATATGCCAGATTGGGTGAAAACC
TGGGAACGTGCTACAAATACATGCGGAAAAGGC

>HE585227.1 Tityus cambridgei
ATG---ACACGATTCGTTTTGTTCATCAGCTGCTTCTTTCTAATTGGCATGATCGTCGAAAAAGATGGTT
ATCTGATG---TACGGTGGTTGCAAAATGAGTTGCCTTGGA------ACCTTTTGTGCTGAAGAATGCAC
AAAAGGGAAAGATGGTTACTGCTATGCATGGGCATGCTATTGCTATAATATGCCAGATTGGGTAAAAATC
TGGAATCGTGCTACAAATAAATGCGGAAAACGC

>DQ075243.1 Tityus discrepans
------------------------------------------ATTGGCATGGCTGTCGAAAAAGATGGTT
ATCTGGTGGGTGAC---GGTTGCAAAATGCATTGCTTTGGA------CATTATTGTGCTAGCGAATGCAG
CAAAGGAAAAGATGGTTACTGCTATGCATGGGCATGCTATTGCTATAATATGCCAAATTGGGCGCCAATA
TGGAATAGTGCTACAAATAGATGCAGAGGACGC

>DQ075228.1 Tityus discrepans
------------------------------------------ATTGGCATGGTTGCCGAAAAAGATGGTT
ATCTGGTGGGTGAC---GGTTGCAAAATGCATTGCTTTGGA------CATTATTGTGCTAGCGAATGC--
-AAAGGAAAAGATGGTTACTGCTATGCA---GCATGCTATTGCTATAATATGCCAAATTGGGCG---ATA
TGGAATAGTGCTACAAATAGTTGCGGAAAAGGC

>FN392275.1 Tityus discrepans
ATG---ACACGATTCGTTTTGTTCCTCAGCTGCTTCTTTCTAATTGGCATGGTTGTCGAAAAAGATGGTT
ATCTGGTGGGTGAC---GGTTGCAAAATGCATTGCTTTGGA------CATTATTGTGCTAGCGAATGCAG
CAAAGGAAAAGATGGTTACTGCTATGCATGGGCATGCTATTGCTATAATATGCCAAATTGGGCGCCAATA
TGGAATAGTGCTACAAATAGATGCAGAGGACGC

>DQ075235.1 Tityus zulianus
------------------------------------------ATTGGTATGGTTGTCGAAAAAGATGGTT
ATCTGGTGGGG---AACGGTTGCAAGTACAGTTGCTTTGGG------ACCTATTGCGCTAACGAATGCAG
CAAAGGAAAAGATGGATACTGCTATGCATGGGCGTGCTATTGCTACAGTATGCCAAATTGGGTGAAAACC
TGGGATCGTGCTACAAATAGATGCGGAAGAGGC

>DQ075236.1 Tityus zulianus
------------------------------------------ATTGGCATGGTTGTCGAAAAAGATGGTT
ATCTGGTGGGG---AACGGTTGCAAGTACAGTTGCTTTGGG------ACCTATTGCGCTAACGAATGCAG
TAAAGGAAAAGATGGTTACTGCTATGCATGGGCGTGCTATTGCTACAGTATGCCAAATTGGGTGAAAACC
TGGGATCGTGCTACAAATAGATGCGGAAGAGGC

>DQ075238.1 Tityus zulianus
------------------------------------------ATTGGCATGGTTGTCGAAAAAGATGGTT
ATCTGGTGGGG---AACGGTTGCAAGTACAGTTGCTTTGGG------ACCTATTGCGCTAACGAATGCAG
CAAAGGAAAAGATGGATACTGCTATGCATGGGCGTGCTATTGCTACAGTATGCCAAATTGGGTGAAAACC
TGGGATCGTGCTACAAATAGATGCGGAAGAGGC

>DQ075240.1 Tityus zulianus
------------------------------------------ATTGGCATGGTTGTCGAAAAAGATGGTT
ATCTGGTGGGG---AACGGTTGCAAGTACAGTTGCTTTGGG------ACCTATTGCGCTAACGAATGCAG
CAAAGGAAAAGATGGATACTGCTATGCATGGGCGTGCTATTGCTACAGTATGCCAAATTGGGTGAAAACC
TGGGATCGTGCTACAAATAGATGCGGAAGAGGC

>DQ075227.1 Tityus discrepans
------------------------------------------ATTTGCATGGTTGTCGAAAAAGAAGGTT
ATCTGATGGGAGCC---GGTTGCAAAAGGAGTTGCCTTGGG------CATTATTGCGCTAACGAATGCAG
CAAAGGAACAGACGGTTACTGCTATGCATGGGCGTGCTATTGCTACAATATGCCAAATTGGGTGAAAACC
TGGGATCGTGCTACAAATACATGCGGAAGAGGC

>DQ075234.1 Tityus discrepans
------------------------------------------ATTGGCATGGTTATCGAAAAGGATGGTT
ATCTGATG---CCCAATGGTTGCAAAAGGGGTTGCCTTGCA------CGTTATTGCGCTAACGAATGCAG
CAAAGGAACAGACGGTTACTGCTATGCATGGGCGTGCTATTGCTACAATATGCCAAATTGGGTGAAAACC
TGGGATCGTGCTACAAATACATGCGGAAGAGGC

>DQ075239.1 Tityus discrepans
------------------------------------------ATTGGCATGATTGTCGAAAAAGAGGGTT
ATCTGATG---GCCAATGGTTGTAAAAGGAGTTGCTTAGGA------CATTATTGTGCTAACGAATGCAG
TAAAGGAAAAAATGGTTACTGCTATGCATGGGCTTGCTATTGTTACAATATGCCAGATTCGGTGAAAATC
TGGGATAGTGCTACAAATACATGCGGAAGAGGC

>DQ075229.1 Tityus discrepans
------------------------------------------ATTGGCATGGTTGTCGAAAAAGATGGTT
ATCTGATGGGGCCA---GGTTGCAAATTGGATTGCCTTAAAGGG---ACCTTTTGTGCTGAGACATGCAG
CAAAGGAAAAGATGGTTACTGCTATGCATGGGCGTGCTATTGCTACAATATGCCAGATTCGGTGAAAGTC
TGGGAACGGGCTACAAATAGATGCGGAAAAGGC

>DQ075233.1 Tityus discrepans
------------------------------------------ATTGGCGTTGCTGTCGAAAAAGACGGTT
ATCTGATGGGGTCC---GGTTGCAAATTGGATTGCCTTAAAGGG---ACCTATTGCGCTGACGAATGCAG
CAAAGGAAAAGATGGTTACTGCTATTTATGGGCGTGCTATTGCTACAATATGCCAGATTCGGTGAAAGTC
TGGGAACGGGCTACGAATAGATGCGGAAAAGGC

>DQ075242.1 Tityus discrepans
------------------------------------------ATTGGCATGGCTGTCGAAAAAGATGGTT
ATCTGGTGGGAGCC---GGTTGCAAGTACGGTTGCTTTCCAGGG---CATTTTTGTGCTAGCGAATGCAG
CAAAGGAAAAGATGGTTACTGCTATGCATGGGCATGCTATTGCTACAATTTGCCCGATTCGGTGCCAGTC
TGGGATAGTGCAACAAATAGATGCGGAAAAGGC

>DQ075226.1 Tityus discrepans
------------------------------------------ATTGGCATGGTTATCGAAAAGGATGGTT
ATCTGATG---CCCAATGGTTGCAAAAGGGGTTGCCTTCCAGCA---CGTTATTGCCCTAACGAATGCAG
CAAAGGAAAAGATGGTTACTGCTATTTATGGGCATGCTATTGCTACAATATGCCAGAATCGGCTCCAGTC
TGGGAACGTGCTACAAATAGATGCGGAAAAGGC

>DQ075230.1 Tityus discrepans
------------------------------------------ATTGGCATGGTTGTCGAAAAAGATGGTT
ATCTGATGGGGCCA---GGTTGCAAAAGGGGTTGCCTTCCAGCA---CGTTATTGCCCTAACGAATGCAG
CAAAGGAAAAGATGGTTACTGCTATTTATGGGCATGCTATTGCTACAATATGCCAGAATCGGCTCCAGTC
TGGGAACGTGCTACAAATAGATGCGGAAAAGGC

>FN392274.1 Tityus discrepans
ATGATACGATTCATTTTGTTCATCAGCTGC---TTCTTTCTAATTGGCATGGTTATCGAAAAGGATGGTT
ATCTGATG---CCCAATGGTTGCAAAAGGGGTTGCCTTCCAGCA---CGTTATTGCCCTAACGAATGCAG
CAAAGGAAAAGATGGTTACTGCTATTTATGGGCATGCTATTGCTACAATATGCCAGAATCGGCTCCAGTC
TGGGAACGTGCTACAAATAGATGCGGAAAAGGC

>FN392272.1 Tityus discrepans
ATGAAAGGAATGATTATGTTGATTAGCTGC---TTAATGCTCATTGACGTGGTAGTGGAGAAAAATGGAT
ATATCATT---CCCAAAGGCTGCAAATACAGTTGCTTCTCGTCT---ACCTGGTGTAATAGAGAATGCAA
AAAAGGCTCATCGGGCTACTGC---GCCTGGGCGTGTTGGTGTTACGGGCTCCCAGATAACGTGAAAATT
TTTGACTATTACAACAATAAATGTGGCAAA---

>FN392280.1 Tityus discrepans
ATGAAAGGAATGATTATGTTGATTAGCTGC---TTAATGCTCATTGACGTGGTAGTGGAGAAAAATGGAT
ATATCATT---CCCAAAGGCTGCAAATACAGTTGCTTCTCGTCT---ACCTGGTGTAATAGAGAATGCAA
AAAAGGCTCATCGGGCTACTGC---GCCTGGGCGTGTTGGTGTTACGGGCTCCCAGATAACGTGAAAATT
TTTGACTATTACAACAATAAATGTGGCAAA---

>FN392279.1 Tityus discrepans
ATGAAAGGAATGATTATGTTGATTAGCTGC---TTAATGCTCATTGACGTGGTAGTGGAGAAAAATGGAT
ATATCATT---CCCAAAGGCTGCAAATACAGTTGCTGG---------ACCTGGTGTAATAGAGAATGCAA
AAAAGGCTCATCGGGCTACTGC---GCCTGGGCGTGTTGGTGTTACGGGCTCCCAGATAACGTGAAAATT
TTTGACTATTACAACAATAAATGTGGCAAA---

>FN392281.1 Tityus discrepans
ATGAAAACAATCATTTTCTTTATCGCATGC---TTAATGCTCATTGACGTGGTGGTGGAAAAAGATGGAT
ATATCATT---CACAGAGGCTGCAAATACAGTTGCTTCACT---AACTCCTGGTGTAATACAGAATGCAC
AAAAGGCTCATCGGGCTACTGC---GCCTGGGCGTGTTGGTGTTACGGGCTCCCAGATAACGTGAAAATC
TTTGACAGTAACAACAATAAATGTGGCAAA---

>FN392277.1 Tityus discrepans
ATGAAAGGAATCATATTGTTTATCAGTTGC---TTAATGCTTATTGACGTGGTGGTGGAAAGAGATGCTT
ATCCCGCG---TGGAGAGGATGCAAATTCAGCTGTTTCTCTTCT---TCCTGGTGTAATGAGGAATGCAC
AGGAGGATCATCGGGCTACTGC---GCCTGGGCATGTTGGTGCTACGGGCTCCCAGATAGCGTCAGA---
------TATTATAATAATAAATGCCACAAA---

>AF039599.1 Tityus serrulatus
ATGAAACGAATGATCTTGTTTATTAGCTGC---TTATTGCTGATCGACATTGTCGTAGGAAGAGAAGGTT
ATCCAGCG---TCCAAGGGTTGCAAAATTACTTGTTTTGCTGCA---GGATACTGCAATACAGAATGCAC
AAAGGGATCATCGGGTTATTGC---GCCTGGGCGTGTTACTGCTACGGGCTTCCAGATTCAGTGAAAATT
TGGACTAGTGAAACGAATAAATGTGGCAAAAAA

>AF039600.1 Tityus serrulatus
ATGAAACGAATGATCTTGTTTATTAGCTGC---TTATTGCTGATCGACATTGTCGTAGGAAGAGAAGGTT
ATCCAGCG---TCCAAGGGTTGCAAAATTACTTGTTTTGCTGCA---GGATACTGCAATACAGAATGCAC
AAAGGGATCATCGGGTTATTGC---GCCTGGGCGTGTTACTGCTACGGGCTTCCAGATTCAGTGAAAATT
TGGACTAGTGAAACGAATAAATGTGGCAAAAAA

>AY740693.1 Tityus costatus
ATGAAACGAATGATCTTGTTTACTAGCTGC---TTATTGCTGATCGACATTGTCGTAGGAAAAGAAGGTT
ATCCAGCG---TCCAAAGGTTGCAAAGTTACTTGTTTTGCTGCG---GGATACTGCAATACAGAATGCAA
AAAGGCATCATCGGGCTATTGC---GCGTGGGCGTGTTACTGCTACGGGCTTCCAGATTCAGCGTCAGTT
TGGGACAGTGCTACGAATAAATGTGGCAAAAAA

>X66256.1 Tityus serrulatus
ATGAAAGGAATGATCTTGTTTATTAGCTGC---TTATTGCTGATCGGCATTGTCGTAGAAAAAGAAGGTT
ATCTCATG---CACGAAGGTTGCAAACTTAGTTGCTTTCCATCG---GGATACTGCGGCAGAGAATGCGG
AAAGGGCTCATCGGGCTATTGC---GCCTGGGCGTGTTACTGCTACGGGCTTCCAAATTGGGTGAAAGTT
TGGGATAGAGCGACGAACAAATGTGGCAAAAAA

>S66941.1 Tityus serrulatus
ATGAAAGGAATGATCTTGTTTATTAGCTGC---TTATTGCTGATCGGCATTGTCGTAGAAAAAGAAGGTT
ATCTCATG---CACGAAGGTTGCAAACTTAGTTGCTTTCCATCG---GGATACTGCGGCAGAGAATGCGG
AAAGGGCTCATCGGGCTATTGC---GCCTGGGCGTGTTACTGCTACGGGCTTCCAAATTGGGTGAAAGTT
TGGGATAGAGCGACGAACAAATGTGGCAAAAAA

>HE585228.1 Tityus cambridgei
ATGAAAGCAATCATTTTCTTTATCGGATGC---TTAATGCTGATTGACCTGGTGGCGGGAAGAAGTGGAT
ATCCCGTG---ACTCAAGGCTGCGTATACAGTTGCTTCTCG---AACTGGTGGTGTAATGCGGAATGCAC
AGGGGGATCATCGGGCTACTGC---GCCTGGTCGTGTTGGTGCTACAGCCTGCCAGATAACCGAAATATT
TGGGGTAGTTACCCAAATAACTGTGGAAAAAAG

>HE585235.1 Tityus cambridgei
ATGAAGGGATTGATTTTGTTTATCTGCGGC---TTCATGATGATTGGAGTTATCCTT---AAGGAGGGAT
ATCCCATG---CACGAAGGGTGCAAATTCAGTTGCTTCCCATCG---GGTTTTTGTGAGAGATATTGCAA
AAGTGCAAGCACAGGATATTGC---GCTTGGGCCTGCTACTGCTATGGGGTTCCAGCAAACCAGAAAGTT
TGGGACTATTACAACAACAAATGTGGTAAA---

>DQ075241.1 Tityus zulianus
------------------------------------------ATTGAAGTGGTGATGGGAAAAGAAGGTT
ACCTATTG---TCCAATGGATGCAAACGCAGTTGTTTCTCAACA---TCATGGTGTAACACCGAATGCAA
ATCGGCAGAAAAGGGTTACTGC---GCATGGTCGTGTTACTGCTACGGGTTCAGCGACGACTCGAAAATG
TGGGATTTGAAGACGAACAAATGT---------

>FN392282.1 Tityus discrepans
ATGAAAGGAATGATTATGTTGATTAGCTGC---TTAATGCTCATTGAAGTGGTGGTGGGAAAAGAAGGTT
ACCTGTTG---TCCAATGGATGCAAACGCAGTTGTTTCTCAACG---TCATGGTGTAACACCGAATGCAA
ATCGGCAGATAAGGGTTACTGC---GCATGGTCGTGTTACTGCTACGGGTTCACCGACGACTCGAAAATG
TGGCATTTGAAGACGAACAAATGT---------

>HE585238.1 Tityus cambridgei
ATGAAAGGAATTATTTTATTGATCAGCTGC---TTAATGCTAATTGAAGTGGTGGTGGGAAAAGAAGGTT
ACCCGTTG---AGTAGTGGATGCAAAGCCGGTTGTTTCACA---AATTCATGGTGTAACACCGAATGCAA
ATCGGCAGCAAAGGGTTACTGC---GCATGGTCGTGTTATTGCTACGAGTTCACTGACGACTCGAAAATA
TGGAATGCGAAAACGAACAAATGTTATAAA---

>HE585242.1 Tityus pachyurus
ATGAAAGGAATGATTTTGTTGATCAGCTGC---TTGATGCTCATTGAGGTGGTGGTGGAAAAAGAAGGTT
ACCCGTTGACATTAAACGGATGCAAAGTCGGATGTTTCACA---AATTCTTGGTGCAACGACAAATGCAA
AACGGCAGCGAAGGGTTACTGC---GCATGGTCGTGTTACTGCTACGGATTCACCGACGACAGTAAAATA
TGGGACTTGAAAAAGAATAAATGT---------

>GT028829 Lychas mucronatus
ATGAAAACTGTCATTTTGGTCGTCATAGCTTTGATGGTTATA---------GAAGTGCAG---GATGGTT
ATCTGATGGGTATCGAAGGCTGTAAAATCTGGTGCGTA------AACGATTACTGCAATAGGGATTGCAA
AGGTGGAACTTATGGCTACTGCTATTTTTGGGCATGTTACTGCGAGGGTCTTCCAGAAAGCAGTCCTATA
TGGACTTACGAAAAGAACACCTGCAGTCCT---

>GT028830 Lychas mucronatus
ATGAAAACTTTAATTTTGGTCGTCATAGCTTTGATGGTTATA---------GAAGTGAAA---GATGGTT
ATCTGATGGGTAGAGAAGGCTGCAAAATCTGGTGCGTG------AACGAATACTGCGATAAGGATTGCAA
AGGTGGAAATTATGGCTACTGCTATTTTTGGGCATGTTACTGTGAAGGTCTACCAACAAGCAGCCCTATA
TGGACTTATGAAAAGAACACCTGCAGTACT---

>GT028833 Lychas mucronatus
ATG------------------------------------------GTTATAGAAGTTAAG---GATGGTT
ATCTGATGGGTAGAGAAGGCTGCAAAGTCTGGTGCGTG------AACACATACTGCGATAAGGATTGCAA
AGGTGGAAGTTATGGCTACTGCTATTTTTGGGCATGTTACTGTGAGGGTCTCCCAGAAAGCAGCCCTATA
TGGACTTATGAAAAGAACACCTGCAGTACT---

>EU159276.1 Lychas mucronatus
ATG---ATGAAGATTCTCATTATCTTTGTC---ATTGCAATTACGGTTGTAGGAGTCCAGAAGGATGGCT
ATCCAATAGGTAAATCAGGCTGTAAAATCGAATGCGTA------AACAAGTACTGCGATAAGGAGTGCAC
AGGCGGAAGCAGTGGCTACTGCTATTTTTGGGCATGTTACTGCGAGGGTCTACCAGACAGTGTCGCAGTT
TGGACCTACGCAGAGAATACTTGTGGTCGA---

>EU159292.1 Lychas mucronatus
ATGAAAATTCTCTTTGTGATCGTTTTGGCTGCATTTTTC---ATA------GGAGTGCATAAACACGGTT
ATCCGGTAGGTAGAGAAGGCTGTAAAATTGCTTGTGTC------AACGCGTCATGCGATGGAGAATGCAA
AGGAGGTAGAGCTGGTTACTGCTACTTTTGGGCATGCTTCTGCGAATATCTCCCAAATAATTCTCCTACT
TGGGACTACAAAACCGGTAAATGTAGAGTA---

>GT028975 Lychas mucronatus
ATGAAGATTCTGTTTTTGATCATCTTGACTGCCTTTTTT---ATA------GGAGTGCATAAACACGGTT
ATCCGATAGGCAGAGATGGCTGTAAAGTTTCGTGCGTC------AACCAGTATTGCGATACCGAATGTAA
GAAAGGCAGGAGAGGTTACTGCTACTTTTGGGCCTGCTTCTGCGAATATCTTCCTGATTATGTTCCTACC
TGGAGTAGAGCAACAAATAAGTGTAAAGCAAAA

>AF079061.1 Buthus martensii
ATGAAAATAATAATTTTTCTGATTGTCTGTTCATTTGTGCTGATA------GGAGTAAAGGCCGATGGTT
ACTTGCTT---------GGCTGCAAGATCTGGTGTGTTAAC------TCT---TGTAATAGTGAATGTAA
ACGTGGAAATTACGGCTACTGCTATTTCTGGGCTTGTTATTGCGAAGGAGCTCCAAAATCA------CTT
TGGGCATACGAGACGAACAAATGCAATGGGAAG

>HM233942.1 Rhopalurus junceus
------------------------------------------------------------AAGGAGGGGT
ATCCTATGGGTAGAGATGGTTGCAAAATCTCCTGTGTA------AATAGCTTTTGCAAAGTTGAATGCCA
AAGACAATCGGATGGATATTGCTACTTTTGGTCGTGCTATTGTACAAATCTACCAGAAGACGCCCAGGTT
TGGGATTCTAGCACCAATAAATGTGGAGGA---

>HM233951.1 Rhopalurus junceus
ATGAAG---ATTTTGATATTCATCATCGCTTCTTTCATGCTTATT------GGCGTAGAGAAAGAGGGAT
ATCCTATGGGTAGAGATGGTTGCAAAATCTCCTGTGTA------AATAACTTTTGCAAAGTTGAATGCCA
AAGACAATCGGATGGATATTGCTACTTTTGGTCGTGCTATTGTACAAATCTACCAGAAGACGCCCAGGTT
TGGGATTCTAGCACCAATAAATGTGGAGGA---

>HM233953.1 Rhopalurus junceus
ATGAAG---ATTTTGATATTCATCATCGCTTCTTTCATGCTTATT------GGCGTAGAGAAAGAAGGAT
ATCCTATGGGTAGAAATGGTTGCAAAATTCCCTGTGCA---------AATATTTGCAAAGTTGAATGCCA
AAAACAATCGGATGGATATTGCTACTCTTGGTCTTGCTATTGTACAAATCTACTGGAAGACGCCGAGGTT
TGGGATTCTAGCAACAATAAATGTGTAGGA---

>HM233954.1 Rhopalurus junceus
ATGAAG---ATTTTGATATTCATCATCGCTTCTTTCATGCTTATT------GGCGTAGAGAAAGAAGGAT
ATCCTATGGGTAGAAATGGTTGCAAAATTCCCTGTGCA---------AATATTTGCAAAACTGAATGCCA
AAAACAATCGGATGGATATTGCTACTCGCCGTCTTGCTACTGTACAAATCTACCGGAAGACGCCGAGGTT
TGGGATTTTAGCAACATTAAATGTAGAGGA---

>HM233952.1 Rhopalurus junceus
ATGAAG---ATTTTGATATTCATCATCGCTTCTTTCATGCTTATT------GGCGTATGGAAAGAAGGAT
ATCCTATGGGTAGAGATGGTTGCAAAATCCCCTGTGCACAT------AAGTTTTGCAAAACTGAATGCCA
AAAAGGATCGGATGGATATTGCTACTCTACGTCTTGCTATTGTACAAATCTACCGGAAAACGCCGAGGTT
TGGGATCCTAACAACAATAAATGTGTAGGA---

>HM233955.1 Rhopalurus junceus
ATGAAG---ATTTTGATATTCATCATCGCTTCTTTCATGCTTATT------GGCGTAGAGAAAGAAGGAT
ATCCTATGGGTAGTGATGGTTGCAAAATCTCCTGTGTA------AATGAGTATTGCAAAGGCCAATGCAG
TAAAGGATCAGATGGATATTGCTACTTTTGGGCGTGCTATTGTACAGGACTACCGGAAAACGCCAAGGTT
TGGGATAGTAAGACAAATAAATGTGGAGGA---

>HM233956.1 Rhopalurus junceus
ATGAAG---ATTTTGATATTCATCATCGCTTCTTTCATGCTTATT------GGCGTAGAGAAAGAAGGAT
ATCCTATGGGTAGTGATGGTTGCAAAATCTCCTGTGTA------AATGAGTATTGCAAAGGCCAATGCAG
TAAAGGATCAGATGGATATTGCTACTTTTGGGCGTGCTATTGTACAGGACTACCGGAAAACGCCAAGGTT
TGGGATAGTAAGACAAATAAATGTGGAGGA---

>JF309048.1 Rhopalurus junceus
ATGAAG---ATTTTGATATTCATCATCGCTTCTTTCATGCTTATT------GGCGTAGAGAAAGAAGGAT
ATCCTACG---AGTGAAGGTTGCAAAATCACCTGTTTA---GAT---CCGTATTGCAAAGGCAAATGCAT
AAAAGGAGTAGAGGGATATTGCAACCGACGGGCGTGCTATTGTAAAAACCTACCGGAAAACGCCGAGGTT
TGGGATCCTAACAACAATAAATGTGTAGGA---

>AF241269.1 Buthus martensii
ATGAAAGCAGCACTTTTATTGGTTATTTTCTCATTAATGTTGATA------GGAGTCCTGAAAAGTGGCT
ATCCAACT------GAAGGATGCAAGAATTGGTGCGTT------AATCATTCTTGTGGGATATTGTGTGA
A---GGAGGATCTGGTTATTGCTATTTTTGGGCATGTTGGTGTGATGATATTCATAATTGGGTTCCAACT
TGGTCTAGAGCGACCAACAAATGTCGTGCAAAA

>AF513508.1 Buthus martensii
ATGAAAGCAGCACTTTTATTGGTTATTTTCTCATTAATGTTGATA------GGAGTCCTGAAAAGTGGCT
ATCCAACT------GAAGGATGCAAGAATTGGTGCGTT------AATCATTCTTGTGGGATATTGTGTGA
A---GGAGGATCTGGTTATTGCTATTTTTGGGCATGTTGGTGTGATGATATTCATAATTGGGTTCCAACT
TGGTCTAGAGCGACCAACAAATGTCGTGCAAAA

>GQ454796.1 Androctonus crassicauda
ATGAAA------ATAATATTCCTGGTT---TTAATGATGATTCTATCT---GAAGTATATCGAGATGGTT
ATCCGGTGACAAAC------TGCAAGTATTCGTGCATATGG------GAGTATTGCACTCCTCTGTGTAA
GAATGCAAAAACTGGATATTGTTACGCTTTTGCTTGCTGGTGTATAGGCCTTCCTGACGAAGTAAAAGTG
TATGGAGACGATGGAATTTTCTGCAAGTCAGGT

>GALK01000007.1 Isometroides vescus
ATG---TTCGTAATCTTGTTTACC---TTCCTGCTATTCGTGATA------GGTGTGCAGAAGAATGGAT
TCGCCTTAAAAGCTACC---TGCAACTTGGTTAATTTG---------GATTACTGCGATAACGAATGCAA
GAAAGCTAGAAAGGGTTATTGCTGCACGGGAAAGTGTTATTGCTTCGATCTGCCTGACAATGCAAAAGTG
TATGATATTACAAAGTCATACTGCAATAAGAGT

>GALK01000008.1 Isometroides vescus
ATG---TTCGTAATCTTGTTTACC---TTCCTGCTATTCGTGATA------GGTGTGCAGAAGAATGGAT
TCGCCTTAAAAGCTACC---TGCAACGTGGTTAATTTG---------GATTACTGCGATAACGAATGCAA
GAAAGCTAGAAAGGGTTATTGCTGCACGGGAAAGTGTTATTGCTTCGATCTGCCTGACAATGCAAAAGTG
TATGATATTACAAAGTCATACTGCAATAAGAGT

>GT028885 Lychas mucronatus
ATGAAACTTGCCATTCTATCGCTG---TTTCTGGTATTTCAAATA------GGCGTGGAGAAGAACGGAT
TCGCATTAAAGCCGTGG---TGCAATTTGTTTAATGTA---------CCTTACTGCAATAATCAGTGCAC
AAAAGCTAGAAAGGGTTATTGCTGCACATTTACCTGCTACTGCTTCGATTTGCCAGACGATGCGAAAATA
GGAGACTCCAGAAAAAATTATTGCGATGTTAGT

>Y17050.1 Buthus martensii
------------------------------------------------------------AAGAATGGAT
ACGCTGTCAAAGTTAGT---TGT------------TTG------AACAATTACTGCAACAACATATGCAC
A---GCTACGAGCGGATATTGCTGCTTA---TCATGTTATTGCTTCGGTCTAGATGACGATAAAGCAATC
AAGGACGCGACCAAATCTTATTGCGACGTCCAA

>AF057555.1 Buthus martensii
ATGAAATTTTTCCTTATATTTCTCGTCATCTTTCCAATAATG---------GGAGTGCTTAAGAATGGGT
ATGCTGTCAAAGTTAGT---TGT------------TTG------AACAATTACTGCAACAACATATGCAC
A---GCTACGAGCGGATATTGCTGCTTA---TCATGTTATTGCTTCGGTCTAGATGACGATAAAGCAATC
AAGGACGCGACCAAATCTTATTGTGACGTCCAA

>AF055672.1 Buthus martensii
ATGAAATTTTTCTTAATATTTCTGGTCATCTTTCCAATAATG---------GGAGTGCTTAAGAATGGGT
ATGCTGTCAAAGTTGCT---TGT------------TTA------AACAATTACTGCAATAACGAATGCAC
A---GCTGACAAAGGATATTGCTGCTTA---AAATGTTATTGCTTCGGTCTAGCTGACGATAAACCAATA
TGGGACTCAACCAAAAACTATTGTGACGTCCAA

>AF156171.1 Buthus martensii
ATGAAATTTTTCTTAATATTTCTGGTCATCTTTCCAATAATG---------GGAGTGCTTAAGAATGGGT
ATGCTGTCAAAGTTGCT---TGT------------TTA------AACAATTACTGCAATAACGAATGCAC
A---GCTGACAAAGGATATTGCTGCTTA---AAATGTTATTGCTTCGGTCTAGCTGACGATAAACCAATA
TGGGACTCAACCAAAAACTATTGTGACGTCCAA

>M27705.1 Androctonus australis
ATGAAATTTCTCCTATTGTTTCTCGTAGTCCTTCCAATAATG---------GGGGTGCTTAAGAATGGAT
ATGCCGTCAAAGCTCCT---TGT------------CTTAGC------AATTACTGTAACAACGAATGCAC
A---GCTGACAAAGGATATTGCTGCTTA---TCATGTTATTGCTTCGGTCTAAATGACGATAAAAAAATT
TCGGACACAAGGAAAAGTTATTGTGACACCACA

>M27706.1 Androctonus australis
ATGAAATTTCTCCTATTGTTTCTCGTAGTCCTTCCAATAATG---------GGGGTGTTTAAGAATGGAT
ATGCCGTCAAAGCTCCT---TGT------------CTTAGC------AATTACTGTAACAACGAATGCAC
A---GCTGACAAAGGATATTGCTGCTTA---TCATGTTATTGCTTCGGTCTAAATGACGATAAAAAAATT
TCGGACACAAGGAAAAGTTATTGTGACACCACA

>M27707.1 Androctonus australis
ATGAAATTTCTCCTATTGTTTCTCGTAGTCCTTCCAATAATG---------GGGGTGCTTAAGAATGGAT
ATGCCGTCAAAGCTCCT---TGT------------CTTAGC------AATTACTGTTACAACGAATGCAC
A---GCTGACAAAGGATATTGCTGCTTA---TCATGTTATTGCTTCGGTCTAAATGACGATAAAAAAATT
TCGGACACAAGGAAAAGTTATTGTGACACCCCA

>AJ012312.1 Buthotus judaicus
ATGAAATTTTTCTTAATGTGTCTTATCATCTTCCCAATTATG---------GGAGTGCTTAAGAACGGAT
ATCCTCTGAAAACTACT---TGCAGCGGTGTTAACATTCCA------CATTATTGCAACTCCGAATGCAC
T---GCTGAAAGCGGCTATTGCTGCTGG---GCATGTTATTGCTTCGGTCTAGAAGACGACAAACCAATG
AAAGACATCACCAAAAAATATTGCGACGTCCAA

>AJ012313.1 Buthotus judaicus
ATGAAATTTTTCTTAATGTGTCTTATCATCTTCCCAATTATG---------GGAGTGCTTAAGAACGGAT
ATCCTCTGAAAACTACT---TGCAGCGGTGTTAACATTCCA------CATTATTGCAACTCCGAATGCAC
T---GCTAAAAGCGGCTATTGCTGCTGG---GCATGTTATTGCTTCGGTCTAGAAGACGACAAACCAATG
AAAGACATCACCAAAAAATATTGCGACGTCCAA

>HE585243.1 Tityus pachyurus
ATGAAGTCTGAAATGAAGCTTGTAATTTTCTCCCTTTTTCTACTACTGATCGGGGTGGAGAAAAATGGCT
ATCCAGTAGGATCTCCAGGGGAATCCGCTGAGTGTGAATCAGCGAACTTT---TGCAATGACATATGCAC
AGGAGGAAAATCCGGAGATTGTTGCTTGGGATCATGCTTTTGTTTCGATCTACCCGACGAACAGAAAGTA
ATGGATCGCACCAAAGAATACTGCGAATTTGTA

>EU159303.1 Lychas mucronatus
ATGCTGCCGACTGTGTTATGTATCATCGCTTTAATTTTA------GGGGTG------CGAAAGAACGGCT
TCTTC---AAA---CCC---------ATCGTTTGCATTTTTGTCAAT---TACTGTCAGACCAAGTGT--
-GGAGCCAACAACGGTTTCTGCTGC------AAGTGCTATTGTCTGGGGCTGAACGATTACGCCCCCGTG
GCCGACTCCTCGGAAAAGGCCTGCCAAGCCATG

>HE585240.1 Tityus pachyurus
ATGATATTCCCAATCGCTCTG------GCACTCCTGTTG---ATCGGGTTGGAAGGAGAGAGAGACGGAT
ATCCGATATAT---------TGCAAAATTTACTGT---CCCAACAAGGTG---TGCAAAGAAACTTGTAA
AAGCGCGCCCGACGGAGAATGCGACGGATGGTTATGCTACTGTTTTAAAGTTCCTGACAATATACCA---
---GATCCGGGCACCCCACCTTGCATGACA---

>HE585241.1 Tityus pachyurus
ATGATATTCCCAATCGCTCTG------GCACTCCTCTTG---ATCGGATTGGAAGGAGAGAGAGACGGAT
ATCCGCTAAAT---------TGCAAAATTTACTGT---CCCGACGACGTG---TGCAAAGATACTTGTAA
AAGCGCGCCCGACGGAAAATGCGACGGATGGTCATGCTACTGTTTTAAAGTTCCTGACCATATACCA---
---GATCCGGGCACCAAACCTTGCATGACA---

>FN392285.1 Tityus discrepans
ATGAAATTTGCAATCGCTGTG------GCACTCCTCCTGTTCATCGGATTGTTACGAGAGAGAGACGGAT
ATCCGCAATAT---------TGCAAAATTTACTGT---CCGAACACGGTG---TCCCAATGGACTTGTAA
AGGCGCCACCGACGGAGACTGCAGA---TGGAGTTGCTACTGCTTTAACGTCGCCCCGGATACCGTA---
---GATCCCGGCACTAAACCGTGCATGGCA---
