# Supplementary material for: The Rise and Fall of an Evolutionary Innovation: Contrasting Strategies of Venom Evolution in Ancient and Young Animals
Source: PLoS Genet. 2015 Oct 22;11(10):e1005596. doi: 10.1371/journal.pgen.1005596 (PMC4619613; doi:10.1371/journal.pgen.1005596)
Supplement: S1 File — The alignments are provided as zipped Fasta files. (ZIP) [file pgen.1005596.s006.zip › Alignments/Scorpions/BPP.fas]

>GALK01000016.1 Isometroides vescus
ATGAACAAGAGAGTTCTGCTGGTTATCTTCATTGTTACTCTTTTAGTCGTCGATGAAGTCAACAGTTTCC
GAAAGATGAAAGGGTTACTTAAAAGGGCATGGAAATCAAAACTTGCTAAGAAGTTGAGATCCAAAGGAAT
GAGAGCTTTCAAAAATTATGCTAAGGATATGCTCAGTGACGATTCAGAAGAAGTTCCT---GCTATTCCT
GATGAGGCTCCTGTAGAAGAAGAAAGAAGAAGAAGAAGA

>GALK01000017.1 Isometroides vescus
ATGAACAAGAGAGTTCTGCTGGTTATCTTCATTGTTACTCTTTTAGTCGTCGATGAAGTCAACAGTTTCC
GAAAGATGAAAGGGTTACTTAAAAGGGCATGGAAATCAAAACTTGCTAAGAAGTTGAGATCCAAAGGAAT
GAGAGCTTTCAAAAATTATGCTAAGGATATGCTCAGTGACGGTTCAGAAGAAGTTCCC---GCTATTCCT
GATGAGGCTCCTGTAGAAGAAGAAAGAAGAAGAAGAAGA

>c73 Chaerilus tricostatus
ATGAACAAAAAGATCCTTTTAGTACTTTTCTTTGTCACTCTTCTTGTTACAGATGAAGTTGAAGGATTAC
GTAAGGCTGCCGGTTTTGCTAAAAAACTTTGGAAGAGCAAAGGAGGAAAATTGGTTCGTAAATATGGCGC
AGATGCTATTAAGAATCTGATCTCTAAT------AATGCTCCTCAAGAAGCACCGCCA---GCAGCA---
---------------------------------------

>AF145952.1 Buthus martensii
ATGAATAAGAAAACTTTACTAGTCATCTTCTTCGTTACTATGTTGATTGTCGATGAAGTCAACAGTTTCA
GA---TTTGGAAGCTTTCTCAAAAAGGTGTGGAAGTCCAAATTGGCTAAAAAATTGCGATCTAAAGGAAA
ACAACTATTGAAAGACTACGCTAACAAAGTCCTCAATGGACCGGAAGAAGAA---------GCTGCT---
---------CCAGCCGAA------------CGAAGAAGA

>AF145953.1 Buthus martensii
ATGAATAAGAAAACTTTACTAGTCATCTTCTTCGTTACTATGTTGATTGTCGATGAAGTCAACAGTTTCA
GA---TTTGGAAGCTTTCTCAAAAAGGTGTGGAAGTCCAAATTGGCTAAAAAATTGCGATCTAAAGGAAA
ACAACTATTGAAAGACTACGCTAACAAAGTCCTCAATGGACCGGAAGAAGAA---------GCTGCT---
---------CCAGCCGAA------------CGAAGAAGA

>FJ360843.1 Buthus occitanus israelis
ATGAATAAGAAAACTCTACTAGTCATCTTTTTCATTACTATGTTGATTGTCGATGAAGTCAACAGTTTCA
GA---TTTGGAAGTTTTCTAAAAAAGATGTGGAAGTCCAAACTGGCTAAAAAATTGCGATCTAAAGGAAA
AGAACTATTGAAAGACTATGCTAATAAAGTCCTCAATGGTCCGGAAGAAGAA---------GCTGTT---
---------CCAGCTGAA------------CGAAGAAGA

>EU163889.1 Lychas mucronatus
ATGAATAAGAAAACTTTACTAGTCATCTTCTTCGTTACTATGTTGATTGTCGATGAAGTCAACAGTTTCA
GA---TTTGGAAGCTTTCTCAAAAAGGTGTGGAAGTCCAAATTGGCTAAAAAATTGCGATCTAAAGGAAA
ACAACTATTGAAAGACTACGCTAACAGAGTCCTCAATGGACCGGAAGAAGAA---------GCTGCT---
---------CCAGCCGAA------------CGAAGAAGA

>EU163895.1 Lychas mucronatus
ATGAACAAGAGAGTTTTGCTGGTTATCTTCTTTGTTACTCTTTTAGTTGCCGATGAAGTCAACAGTTTCC
GAAAAGCGAAAGGATTCCTGAAAAAGATATGGAAGTCGAAAATAGCTAGGCGATTAAGAGAGAAGGGCAT
GAAAGCATTGAAAAATTATGCTAACGATGTGCTTAATGGTCCGGCGGAAGCTCCTGCACCAGCAGCTCCT
GAAGAGCCTCCTGTTGAACAA---CGAAGAAGAAGAAGA

>EF442059.1 Mesobuthus eupeus
ATGAATAAGAAAATTTTACTAGTCATCTTTATCGTTACTATGTTGATTGTGGATGAAGTCAACAGTTTCG
AA---TTCGGAAGCTTTATTAAAAGGATGTGGAGGTCCAAATTGGCTAAAAAATTGCGAGCTAAAGGAAA
AGAACTATTGAGAGATTACGCTAATAGAGTCCTCAGT---CCGGAAGAAGAAGCTGCGGCT---------
---CCGGCTCCGGTTCCAGCCAAA------CGAAGAAGA

>AF146744.1 Mesobuthus martensii
ATGAATAAGAAAACTTTACTAGTCATCTTCTTCGTTACTATGTTGATTGTCGATGAAGTCAACAGTTTCA
GA---TTTGGAAGCTTTCTCAAAAAGGTGTGGAAGTCCAAATTGGCTAAAAAATTGCGATCTAAAGGAAA
ACAACTATTGAAAGACTACGCTAACAAAGTCCTCAATGGACCGGAAGAAGAAGCTGCGGCT---------
---CCAGCCGAA------------------CGAAGAAGA

>FM998759.1 Opisthacanthus cayaporum
ATGAACAGAAAACTGTTGCTTGTATTTCTCGTGGTTGCCATGCTGGTAATGCAACCAGCAGAAGCATGGA
GCAAGATTAAAGATTTTGCCAAGAAAGCATGGAACTCCCCATTGGCCAACGAATTAAAAAGTAAAGCTTT
AAACGCTGCTAAAAATTTCGTATCCGAGAAGATTGGCGCAACACCTTCAGAAGCTGGACAA---------
ATTCCTTTCGACGAATTCATGGATGTGCTGTATTCT---

>FN392268.1 Tityus discrepans
ATGAACAAGAAAACGCTTTTGGTGATTTTCATCGTTACTCTTTTAATTGCCGATGAAGTCAACAGTTTTA
AA---TTCGGAGGATTTTTAAAGAAAATGTGGAAGTCGAAGCTAGCCAAGAAATTGCGGGCGAAGGGAAA
ACAAATGTTGAAGGAATACGCTAACAAAGTTCTTTCACCTGAGGAAGAAGCGCCGGCAGCT---------
GTACCGGCTGGGGCACCCGAAAGA------AGAAGAAGA

>JX274243.1 Urodacus yaschenkoi
ATGAACGCAAAAGTGATGCTTGTGTGTCTCCTAGTTACCATGCTAGTAATGGAACCAGCTGAAGCATGGA
GTTGGATCAAGAAAACTGCAAAGAAAGTGTGGAACTCGGATGTTGCCAAAAAATTGAAAGGTAAAGCTCT
AAATGTTGCTAAGGATTTCGTAGCCGAGAAGATTGGTGCAACCCCTGCAGAAGCTGGACAA---------
ATACCATTCGATGAATTCATGAACGTCTTGTATTCT---

>HM102352.1 Vaejovis mexicanus
ATGAATGCCAAGACCCTTTTCGTCGTCTTCTTGATTGGAATGCTCGTGACTGAACAGGTAGAAGCATGGA
GCAGTATTAAAAATTTAGCTTCCAAAGCATGGAATTCTGACATAGGCCAATCTCTAAGAAACAAAGCAGC
TGGTGCAATAAACAAATTTGTGGCTGATAAAATAGGCGTAACACCTTCACAGGCAGCCTCT---------
ATGACCCTTGATGAAATTGTAGATGCTATGTATTACGAT

>EL698903.1 Hadrurus gertschi
ATGAATGCCAAAGCCTTTCTAGCTATTTTCATGATTGCACTATTAATTACAGATCGAGCTGAAGCATGGA
ATGCGTTTAAATCCATAGGAAAGAAATTACTGAAATCAAAACTTGCCAAGGATATTACAAAAATGGCAAA
ACAAAGAGCAAAAGAGTATGTTGTAAAAAAGTTGAATGGTCCTCCTGAAGAAGAAGTAGCA---------
---GCAATTGATGCTCTCATGAATTCTTTGGATTAC---

>GT028786.1 Lychas mucronatus
ATGAACAAGAGAGTTTTGCTGGTTATCTTCTTTGTTACTCTTTTAATTGCCGATGAAGTCAACAGTTTCC
GAAAAGCGAAAGGATTCCTGAAAAAGATATGGAAGTCGAAAATAGCTAGGAGATTAAGAGAGAAGGGCAT
GAAAGCATTGAAAAATTATGCTAACGATGTGATTAATGGTCCGGCGGAAGCTCCTGCAGCAGCAGCTCCT
GAAGAGCCTCCTGTTGAACAACGAAGAAGAAGAAGA---
