# Supplementary material for: The Rise and Fall of an Evolutionary Innovation: Contrasting Strategies of Venom Evolution in Ancient and Young Animals
Source: PLoS Genet. 2015 Oct 22;11(10):e1005596. doi: 10.1371/journal.pgen.1005596 (PMC4619613; doi:10.1371/journal.pgen.1005596)
Supplement: S1 File — The alignments are provided as zipped Fasta files. (ZIP) [file pgen.1005596.s006.zip › Alignments/Scorpions/Chloride.fas]

>HQ288093.1 Hottentotta judaicus
ATGAAGTTCCTCTATGGAATCATTTTGATTGCTCTTTTCTTAACTGTAATGATTGCAACTCATTCTGAAG
CTCGTTGTCCTAATTGCTTTACAACAAATCCGAATGCAGAAGCTGATTGTAAGAAATGTTGCGGAAATAG
GGGAAAATGTGCTGGTTATCAGTGCGTCTGTCCAATGAAG

>AF481880.1 Mesobuthus tamulus
ATGAAGTTTCTTTATGGAACCATTTTGATTGCTTTTTTCTTAACTGTAATGATTGCAACTCATTCTGAAG
CTCGTTGTCCTCCTTGCTTTACAACAAATCCGAATATGGAAGCCGATTGTAGGAAATGTTGCGGGGGTAG
GGGATACTGCGCTAGTTATCAATGTATATGTCCTGGAGGA

>AF481881.1 Mesobuthus tamulus
ATGAAGTTCCTGTATGGAGTTATTTTGATTGCTCTTTTCTTAACTGTGATGACTGCTACTCTGTCGGAAG
CAAGGTGTGGTCCTTGCTTTACAACTGATCCTCAAACACAAGCCAAGTGTAGTGAGTGTTGTGGGCGAAA
GGGAGTATGCAAGGGCCCACAATGTATCTGTGGTATACAA

>EF445087.1 Mesobuthus eupeus
ATGAAGTTCCTCTATGGAATCGTTTTTATTGCTCTTTTTTTAACAGTAATGATCGCAACTCATACTGAAG
CTATGTGTATGCCTTGCTTTACAACCCGTCCTGATATGGCACAGCAGTGTAGAGACTGTTGCGGAGGCAA
TGGAAAATGCTTTGGCTATCAATGTTTGTGTAATCGTGGT

>EF445088.1 Mesobuthus eupeus
ATGAAGTTCCTCTATGGAATCGTTTTTATTGCTCTTTTTTTAACAGGAATGATCGCAACTCATACTGAAG
CTATGTGTATGCCTTGCTTTACAACCCGTCCTGATATGGCACAGCAGTGTAGAGACTGTTGCGGAGGCAA
TGGAAAATGCTTTGGCTATCAATGTTTGTGTAATCGTGGT

>GU187951.1 Mesobuthus eupeus
---------------------------------------------------------------ACTGAAG
CTATGTGTATGCCTTGCTTTACAACTGATCATAATATGGCAAAGAAGTGTAGGGACTGTTGCGGAGGCAA
TGGAAAATGCTTTGGCTATCAATGTTTGTGTAATCGTGGT

>GU187952.1 Mesobuthus eupeus
ATGAAGTTCCTCTATGGAATCGTTTTTATTGCTCTTTTTTTAACAGTAATGATCGCAACTCTTACTGAAG
CTATGTGTATGCCTTGCTTTACAACCCGTCCTGATATGGCACAGCAGTGTAGAGACTGTTGCGGAGGCAA
TGGAAAATGCTTTGGCTATCAATGTTTGTGTAATCGTGGT

>GU187953.1 Mesobuthus eupeus
---------------------------------------------------------------ACTGAAG
CTATGTGTATGCCTTGCTTTACAACCCGTCCTGATATGGCACAGCAGTGTAGAGACTGTTGCGGAGGCAA
TGGAAAATGCTTTGGCTATCAATGTTTGTGTAATCGTGGT

>HQ853233.1 Mesobuthus eupeus
----------------------------------------------------------------------
--ATGTGTATGCCTTGCTTTACAACGGATCATAATATGGCAAAGAAGTGTAATGACTGTTGTGGAGGCTA
TGGAAAATGCTTTGGCCCACAATGTCTGTGTCGT------

>AF079059.1 Mesobuthus martensii
ATGAAGTTCCTCTACGGAATCGTTTTCATTGCACTTTTTCTAACTGTAATGTTCGCAACTCAAACTGATG
GA---TGTGGGCCTTGCTTTACAACGGATGCTAATATGGCAAGGAAATGTAGGGAATGTTGCGGAGGTAT
TGGAAAATGCTTTGGCCCACAATGTCTGTGTAACCGTATA

>AF135821.1 Mesobuthus martensii
ATGAAGTTCCTCTACGGAATCGTTTTCATTGCACTTTTTCTAACTGTAATGTTCGCAACTCAAACTGATG
GA---TGTGGGCCTTGCTTTACAACGGATGCTAATATGGCAAGGAAATGTAGGGAATGTTGCGGAGGTAT
TGGAAAATGCTTTGGCCCACAATGTCTGTGTAACCGTATA

>AF327643.1 Buthus martensii
ATGAAGTTCCTCTACGGAATCGTTTTCATTGCACTTTTTCTAACTGTAATGTTCGCAACTCAAACTGATG
GA---TGTGGGCCTTGCTTTACAACGGATGCTAATATGGCAAGGAAATGTAGGGAATGTTGCGGAGGTAA
TGGAAAATGCTTTGGCCCACAATGTCTGTGTAACCGTGAA

>AF155365.1 Buthus martensii
ATG------ATGAAACAACAGTTCTTCTTGTTCTTAGCGGTGATTGTGATGATTTCTTCTGTCATTGAG-
--------------------------------------------------------------GCGGGAAG
AGGCAAGGAAATG---------------------------

>AF159976.1 Buthus martensii
ATGAAGTTCCTCTACGGAATCGTTTTCATTGCACTTTTTCTAACTGTAATGTTCGCAACTCAAACTGATG
GA---TGTGGGCCTTGCTTTACAACGGATGCTAATATGGCAAGGAAATGTAGGGAATGTTGCGGAGGTAT
TGGAAAATGCTTTGGCCCACAATGTCTGTGTAACCGTATA

>AY055475.1 Buthus martensii
ATG------ATGAAACAACAGTTCTTCTTGTTCTTAGCGGTGATTGTGATGATTTCTTCTGTCATTGAG-
--------------------------------------------------------------GCGGGAAG
AGGCAAGGAAATG---------------------------

>AF419252.1 Buthus martensii
ATGAAGTTCCTCTACGGAATCGTTTTCATTGCACTTTTTCTAACTGTAATGTTCGCAACTCAAACTGATG
GA---TGTGGGCCTTGCTTTACAACGGATGCTAATATGGCAAGGAAATGTAGGGAATGTTGCGGAGGTAT
TGGAAAATGCTTTGGCCCACAATGTCTGTGTAACCGTATA

>FJ360812.1 Buthus occitanus israelis
------------------ATGGTTTTTGTCGCTGTTTTTTTAACAGTAATGATCGCTACTCATACTGAAG
CTGCTTGTGCTCCTTGTCTTCCAGGAGATTTTCTACGCGATAAAAAATGTAAAGCCTGTTGTGGAGGCAA
TGGAAAATGCATGGGCATATCTTGTAGATGTAGTGGTGGT

>FJ360814.1 Buthus occitanus israelis
TTGAAGTTCCTGTATGGAACAATTTTCGTTGCTCTTTTTTTAACAGTAATGCTCGCAACTCATATCGAAG
GCTTGATTACGACTTGCTTTTCAACGACTCCTAATATGGATAAGATCTGTAGCAATTGTTGCGGAGGC--
-GGAACTTGCAAAGGCTCATATTGTGTATGTCGCATACAA

>FJ360816.1 Buthus occitanus israelis
ATGAAGTTCCTGTATGGAATAATTTTCGTTGCTCTTTTTTTAACAGTAATGCTCGCAACTCATATCGAAG
GCTTGATTACGACTTGCTTTTCAACGACTCCTAATATGGATAAGATCTGTAGCAATTGTTGCGGAGGC--
-GGAACTTGCAAAGGCTCATATTGTGTATGTCGCATACAA

>FJ360813.1 Buthus occitanus israelis
ATGAAGTTCCTCTATGGAATCGTTTTTATCGCTCTTTTTTTAACAGTGATGATCGCAACTCATACTGAAG
CTGGATGTCGTCCTTGT---AAACCCAGTCCCGTCTATGATAGATTCTGTTGGAAATGTTGTGGAGGCAA
AGGAAAATGCTTCAAAGCGCACTGTGTTTGTAGCCGTGGT

>FJ360815.1 Buthus occitanus israelis
ATGAAATTCCTCTATGAAATCGTTTTTATCGCTCTTTTTTTAACAGTGATGATCGCAACTCATACTGAAG
CTGGATGTCGTCCTTGT---AAACCCAGTCCCGTCTATGATAGATTCTGTTGGAAATGTTGTGGAGGCAA
AGGAAAATGCTTCAAAGCGCACTGTGTTTGTAGCCGTGGT
