# Supplementary material for: The Rise and Fall of an Evolutionary Innovation: Contrasting Strategies of Venom Evolution in Ancient and Young Animals
Source: PLoS Genet. 2015 Oct 22;11(10):e1005596. doi: 10.1371/journal.pgen.1005596 (PMC4619613; doi:10.1371/journal.pgen.1005596)
Supplement: S1 File — The alignments are provided as zipped Fasta files. (ZIP) [file pgen.1005596.s006.zip › Alignments/Scorpions/DDH.fas]

>GALI01000015.1 Urodacus manicatus
ATGAACTTCGCAAGCAAGATATCTTTCCTCCTTCTGGTGACAACAGTGGTCTTTGCAGTTACAGGTGGAG
AAGTTCACAGGTCGTTTGAACAATATGAAGAAAGCGATATCGAAAGGGACCTTCCACTCAGCAATGAATA
CGAAACTTGCATTCGTCCCAGGAAATGTAAGCCTCATTTGAAATGCAGCAAGGGTCAGATCTGTGTTGAT
CCAAACAAAGGGTGG

>GALI01000016.1 Urodacus manicatus
ATGAACTTGGCAAGCAAGATATCTTTCCTCCTTCTGGTGACAGCAGTGGTTTTCACAGTCACAGGTGGAG
AAGTTGACGGATCATCTGAGCAATATGAAGAAAGCGATATCGAAAGGGACTTTCCACTGAGCGATGAATA
CGGATTTTGCAAACCTCCCAGGAAATGTAAGCCTCATTTGAAATGCAGCAAGGCTCAGACTTGTGTTGAT
CCCAAAAAAGGGTGG

>GALI01000017.1 Urodacus manicatus
ATGAACTTCGCAAGCAAGATATCTTTCCTCCTTCTGGTGACAACAGTGGTCTTTGCAGTTACAGGTGGAG
AAGTTCACAGGTCGTTTGAACAATATGAAGAAAGCGATATCGAAAGGGACCTTCCACTCAGCAATGAATA
C------TGCATTCGTCCCAGGAAATGTAAGCCTCATTTGAAATGCAGCAAGGGTCAGATCTGTGTTGAT
CCAAACAAAGGGTGG

>U1LITXLw1a Liocheles waigiensis
ATGAACTTTGCCACCAAGGTCTCTTTGCTTCTTCTGGCTATTGCTGTGATTGTTATCGTTGAAGGGGGAG
AAGGTGACAGTTGGTTTGAAGAACATGAGGAAAGCGACACCGAAAGAGATTTTCCGCTAAGTAAAGAATA
TGAATCCTGCGTTCGCCCCAGGAAATGTAAGCCTCCGCTGAAATGCAACAAGGCCCAGATCTGCGTGGAT
CCCAACAAAGGATGG

>FM998752.1 Opisthacanthus cayaporum
ATGAACTTTGCAACCAAGATAGTTATCCTTCTCCTGGTGGCAGCCCTGATCTTGGCCGTTACAAGTGAAA
AGGGGGACAGTTCTTCTGACGATAATGAAGCTAAGGAGACGGAAGGAGAACTTCCACTGAGTGACTTTTA
CGGATCTTGCGTTCGCCCGAAGAAATGCAAACCTCATCTGAAGTGCAACGCCGCACAGATTTGCGTGTTT
CCCAAAACGGGGCGG
