# Supplementary material for: The Rise and Fall of an Evolutionary Innovation: Contrasting Strategies of Venom Evolution in Ancient and Young Animals
Source: PLoS Genet. 2015 Oct 22;11(10):e1005596. doi: 10.1371/journal.pgen.1005596 (PMC4619613; doi:10.1371/journal.pgen.1005596)
Supplement: S1 File — The alignments are provided as zipped Fasta files. (ZIP) [file pgen.1005596.s006.zip › Alignments/Scorpions/Glycine-rich.fas]

>GALL01000025.1 Lychas buchari
ATGGCCGGTTACTTAGGAGTGGGAGGAGTGGGAGCCGTCACCGTCAGCCTGGACAACCAAGCCCCCTACG
GAGGACTGGGCTACGGAGCATACGGATTGGGAGGTCACGGCGCCTACGGAGCCTACGGACTGGGACTTGG
A------------------------------CACGGAGCCTACGGATTG------------GGAGCAGGA
CACCTGGGACTCGGACTCGGACACGGAATCTACGGAGGAGCAGGACACCTGCTCGGATACGGCGTTCACG
GTCTTGGTCTTGGCATTGGAAAATTTCAT

>GALI01000014.1 Urodacus manicatus
ATGGCTGGACTTCTGGGCCATGGCTTGGTTGGGGGAGTCACCGTTAGCTTCGACAACCAGGCACCCTACG
GCGGTCTTGCCTATGGAGGATACGGACTAGGTGGCTATGGTGGACTTGGCTATGCTGGACTAGGCTATGG
T------------------------------------GGACTTGGCTATGCT---GGACTAGGCTATGGT
GGACTTGGCTATGCT---GGACTT---GGATACGGTGGTTATGGTCTTGGACACGGTTACGGCCTT---G
GCCTTGGTCTCGGACATGGCAAAATCTGG

>GALL01000026.1 Lychas buchari
---------ATGATTGCCGCCGTTCTCTTCGCCCTTGTGGCTACCACCTTCGCCGGATACCTCGGCTATG
GAGGTTTAGGATATGGAGGTTATGGCGGTGGTGGTTATGGCTACGGAGGATATGGAGGATACCCAGTAGG
ACGTGCCGTAGCTTACAGCACCAGCATCCGTCACCCAGGCTACGGATTTGGTCTCGGCTATGGTCTCGGC
GGATATGGATATGGT---GGATACGGCGGATACGGAGGCTATGGTGTCGGACATGGTCTCGGCGGATATG
GA---------GGCTTCGGCAAATTCCAT

>GALL01000024.1 Lychas buchari
ATGAAGGCAATGATCGCAGCTCTTCTCTTTGCCCTTGTGGCTACTACTTATGCCGGATAT------CTTG
GTGGATTAGGCTATGGT---TATGGCCTTGGAGGATACGGC---TATGGCTTTGGAGGATTTCCAGTAGG
ACGTGCCGTAGCTTACAGCACAAGCATCCGTCACCCAGGCTATGGATTTGGTTTCGGT---GGTCTTGGC
GGCTATGGATACGGTGCTGGACTT---GGCTACGGAGGCTATGGCCATGGTTTCGGCTATGGTGGCTATG
GT---GGCTACGGTCTTGGAAAACTCTGG

>GALL01000027.1 Lychas buchari
ATGAAGTCCATGATCGCCGTCCTCCTCCTCGCCCTCGTCGCCACCTCCATGGCAGGATATTTGGGATACG
GTGGCCTGGGT---GGCCTGTACGGTGCCGGAGCCTACGGAGGCCTCTACGGTGCCGGAGTACCAGTAGG
CCGTGCTGTAGCCTACAGTACCTCCGTCCGCCACCCAGGA---GGATTCGGCTTGGGACTTGGCTATGGT
GGTTATGGATATGGT---GGATAT---GGATATGGCGGTTTGGGTCTCGGATACGGCTACGGCGGATACG
GTCTTGGTCTCGGACACGGAAAAATCTGG

>GT029007.1 Lychas mucronatus
ATGAAGTCTATGATCGCCGCCATCCTCTTCGCCCTCGTGGCTACTTCCCTGGCTGGTTACCTGGGATATG
CAGGTTATGGA---GGTCCATAT------GGAGGATATGGAGCATTCGGATTCCGTGGAGTTCCAGTAGG
CCGTGCTGTAGCATACAGCTCAAGCATCCGTCACCCAGGATACGGATACGGATTGGGCTTGGGATATGGC
GGACTCGGATATGGTCTCGGATATGGTGGATATGGTGGATACGGACTCGGCTATGGATACGGAGGATACG
GACTTGGTCTTGGTCACGGCAAAGTTTGG
