# Supplementary material for: The Rise and Fall of an Evolutionary Innovation: Contrasting Strategies of Venom Evolution in Ancient and Young Animals
Source: PLoS Genet. 2015 Oct 22;11(10):e1005596. doi: 10.1371/journal.pgen.1005596 (PMC4619613; doi:10.1371/journal.pgen.1005596)
Supplement: S1 File — The alignments are provided as zipped Fasta files. (ZIP) [file pgen.1005596.s006.zip › Alignments/Scorpions/ICK.fas]

>DQ206446.1 Mesobuthus martensii
ATGAATACT------------------TTTGTTGTAGTCTTTTTACTTCTCACAGCTATTTTATGCCATG
CTGAACATGCATTAGAT---------------------------GAAACTGCAAGAGGTTGCAATCGTTT
AAATAAAAAATGTAATTCGGATGGAGACTGTTGCAGATACGGTGAGAGATGCATCAGCACTGGAGTTAAT
------TATTATTGTAGACCAGATTTTGGTCCA

>DQ201205.1 Mesobuthus martensii
ATGAATACT------------------TTTGTCGTAGTCTTTTTACTTCTCACAGCTATTTTATGCCATG
CTGAACATGCATTAGAT---------------------------GAAACTGCAAGAGGTTGCAATCGTTT
AAATAAAAAATGTAATTCGGATGGAGACTGTTGCAGATACGGTGAGAGATGCATCAGCACTGGAGTTAAT
------TATTATTGTAGACCAGATTTTGGTCCA

>AF419253.2 Mesobuthus martensii
ATGAATACT------------------TTTGTCGTAGTCTTTTTACTTCTCACAGCTATTTTATGCCATG
CTGAACATGCATTAGAT---------------------------GAAACTGCAAGAGGTTGCAATCGTTT
AAATAAAAAATGTAATTCGGATGGAGACTGTTGCAGATACGGTGAGAGATGCATCAGCACTGGAGTTAAT
------TATTATTGTAGACCAGATTTTGGTCCA

>DQ272503.1 Mesobuthus martensii
ATGAATACT------------------TTTGTCGTAGTCTTTTTACTTCTCACAGCTATTTTATGCCATG
CTGAACATGCATTAGAT---------------------------GAAACTGCAAGAGGTTGCAATCGTTT
AAATAAAAAATGTAATTCGGATGGAGACTGTTGCAGATACGGTGAGAGATGCATCAGCACTGGAGTTAAT
------TATTATTGTAGACCAGATTTTGGTCCA

>DQ120790.1 Mesobuthus martensii
ATGAAGTCT------------------------------TTTTTACTTCTCACAGCTATTTTATGCCATG
CTGAACATGCATTAGAT---------------------------GAAACTGCAAGAGGTTGCAATCGTTT
AAATAAAAAATGTAATTCGGATGGAGACTGTTGCAGATACGGTGAGAGATGCATCAGCACTGGAGTTAAT
------TATTATTGTAGACCAGATTTTGGTCCA

>EF445100.1 Mesobuthus eupeus
ATGAGTACT------------------TTTATCGTAGTCTTCTTACTTCTCACAGCTATTTTATGCCATG
CTGAACATGCAATAGAT---------------------------GAAACTGCAAGAGGTTGCAATCGTTT
AAATAAAAAATGTAATTCGGATGCAGACTGTTGCAGATACGGTGAGAGATGTATCAGCACTGGAGTTAAT
------TATTATTGTAGACCAGATTTTGGTCCA

>EF445101.1 Mesobuthus eupeus
ATGAGTACT------------------TTTATCGTAGTCTTCTTACTTCTCACAGCTATTTTATGCCATG
CTGAACATGCAATAGAT---------------------------GAAACTGCAAGAGGTTGCAATCGTTT
AAATAAAAAATGTAATTCGGATGCAGACTGTTGCAGATACGGTGAGAGATGTATCAGCACTGGAGTTAAT
------TATTATTGTAGACCAGATTTTGGTCCA

>FJ360811.1 Buthus occitanus israelis
ATGAGTACT------------------TTTGTCATCGTCTTTTTACTTCTCACAGCTGTTTTATGCCATG
CCGAACCTGCATTAGAC---------------------------GAGACTGCAAGAGGTTGCAATCGTTT
AAATAAAAAATGTAATTCGGATGGAGACTGTTGCAGATACGGTGAGAGATGCATCAGCACTGGAGTTAAT
------TATTATTGTAAACCAGATTTTGGTCCA

>HQ288104.1 Hottentotta judaicus
ATGAATTCT------------------TTTGTCGTCGTCCTTTTACTTTTCATAGCTATCTTGTGCAATG
CAGAACAAGAGTCAGAT---------------------------GAGAATGCAAGAAGTTGCAATCGTTT
AGGTAAAAAGTGTAATTCAGATGGAGATTGTTGCAGATATGGTGAAAGATGTCTAAGCTCTGGAGTTGGT
------TATTACTGCAAACCAGATTTTGGTCCA

>EU496812.1 Hadrurus gertschi
ATGAAGACGAGTAGTCTCACTATCATCTTTATTGCGGTCATTATTACAATTATCTGCTTGAATATTCATG
ATATAGAGGCAAGAGAGATTGAATTTAATGCTGGAAGAGTGGTACGTAGTGAAAAGGACTGCATTAAACA
CCTTCAGCGATGCCGTGAGAACAAGGATTGCTGC------AGTAAGAAATGTTCAAGGAGAGGGACAAAC
CCGGAAAAGAGATGCAGA---------------

>JX274248.1 Urodacus yaschenkoi
ATGAAAGCAAGCACTCTCGTCGTTATTTTTATTGTGATCTTCATCACTATTTCCAGCTTCAGTATTCATG
ATGTACAGGCAAGCGGGGTTGAA------------------AAAAGAGAGCAAAAGGATTGTTTGAAGAA
GCTCAAGTTATGCAAAGAAAATAAAGATTGTTGC------AGCAAAAGCTGCAAAAGGAGAGGCACAAAT
ATAGAAAAGAGATGCCGT---------------

>AY225784.1 Opistophthalmus carinatus
ATGAAACCTAGTCTTATCATCGTTACATTCATTGTGGTCTTCATGGCTATTTCGTGCGTGGCTGCTGACG
ATGAGCAAGAAACATGGATCGAG------------------AAGAGA------GGAGATTGTTTGCCACA
TCTCAAGCGGTGCAAAGAAAATAATGATTGTTGC------AGCAAGAAATGCAAAAGAAGAGGCACGAAT
CCAGAAAAGAGATGCCGT---------------

>GT029194.1 Lychas mucronatus
---------------------GGGAGT---CTCCTCCTGGTGCTGTTCCTCTTATCCGTAATTTGCTACG
CTGAAATTGCAGCTGGC---------------------------CCAACC------AAATGC---CAATA
TGGAAGGCCGTGCGACTCGGATAGGGATTGCTGC---TGGGAGTACAGGTGCCTTAGCTCTGGA------
GAGGAATACACTTGCAAGCAGGATCCTGGACCT
