# Supplementary material for: The Rise and Fall of an Evolutionary Innovation: Contrasting Strategies of Venom Evolution in Ancient and Young Animals
Source: PLoS Genet. 2015 Oct 22;11(10):e1005596. doi: 10.1371/journal.pgen.1005596 (PMC4619613; doi:10.1371/journal.pgen.1005596)
Supplement: S1 File — The alignments are provided as zipped Fasta files. (ZIP) [file pgen.1005596.s006.zip › Alignments/Scorpions/KTx.fas]

>AY423481.1 Opistophthalmus carinatus
ATG---AACAACAAGCTTACTGCCCTTATCTTCCTT------GGACTCCTGGCCATTGCCTCTTGCAAAT
GG---TTCAATGAAAAAAGTATTCAAAATAAAATTGACGAGATAGGAAAAAATTTCCTTGGAGGAATGGC
TAAGGCCGTCGTCCACAAACTTGCGAAGAACGAATTCATGTGTGTGGCAATGACGAAAAGTTGCGACACG
CACTGCCAGAAAGCAAGCGGTGAAAAAGGATACTGCCACGGTACCAAATGCAAGTGTGGAGTACCATTGT
CCTAT

>AY423484.1 Opistophthalmus carinatus
ATG---AACAACAAGCTTACTGCCCTTATCTTCCTT------GGACTCCTGGCCATTGCCTCTTGCAAAT
GG---CTCAATGAAAAAAGTATTCAAAACAAAATTGACGAGATAGGAAAAAATTTCCTTGGAGGAATGGC
TAAGGCCGTCGTCCACAAACTTGCGAAGAACGAATTCATGTGTGTGGCAATGACGAAAAGTTGCGACACG
CACTGCCAGAAAGCAAGCGGTGAAAAAGGATACTGCCACGGTACCAAATGCAAGTGTGGAGTACCATTGT
CCTAT

>AY423485.1 Opistophthalmus carinatus
ATG---AACAACAAGCTTACTGCCCTTATCTTCCTT------GGACTCCTGGCCATTGCCTCTTGCAAAT
GG---CTCAATGAAAAAAGTATTCAAAACAAAATTGACGAGATAGGAAAAAATTTCCTTGGAGGAATGGC
TAAGGCCGTCGTCCACAAACTTGCGAAGAACGAATTCATGTGTGTGGCAATGACGAAAAGTTGCGACACG
CACTGCCAGAAAGCAAGCGGTGAAAAAGGATACTGCCACGGTACCAAATGCAAGTGTGGAGTACCATTGT
CCTAT

>AY423487.1 Opistophthalmus carinatus
ATG---AACAACAAGCTTACTGCCCTTATCTTCCTT------GGACTCCTGGCCATTGCCTCTTGCAAAT
GG---CTCAATGAAAAAAGTATTCAAAACAAAATTGACGAGATAGGAAAAAATTTCCTTGGAGGAATGGC
TAAGGCCGTCGTCCACAAACTTGCGAAGAACGAATTCATGTGTGTGGCAATGACGAAAAGTTGCGACACG
CACTGCCAGAAAGCAAGCGGTGAAAAAGGATACTGCCACGGTACCAAATGCAAGTGTGGAGTACCATTGT
CCTAT

>AY423482.1 Opistophthalmus carinatus
ATG---AACAACAAGCTTACTGCCCTTATCTTCCTT------GGACTCCTGGCCATTGCCTCTTGCAAAT
GG---CTCAATGAAAAAAGTATTCAAAACAAAATTGACGAGATAGGAAAAAATTTCCTTGGAGGAATGGC
TAAGGCCGTCGTCCACAAACTTGCGAAGAACGAATTCATGTGTATGGCACCGACGGGAAGTTGCGAAACT
CACTGCCAGAAAGCAAGCGGTGAAAAAGGATACTGCCACGGTACCAAATGCAAGTGTGGAGTACCATTGT
CCTAT

>AY423483.1 Opistophthalmus carinatus
ATG---AACAACAAGCTTACTGCCCTTATCTTCCAT------GGACTCCTGGCCATTGCCTCTTGCAAAT
GG---CTCAATGAAAAAAGTATTCAAAACAAAATTGACGAGATAGGAAAAAATTTCCTTGGAGGAATGGC
TAAGGCCGTCGTCCACAAACTTGCGAAGAACGAATTCATGTGTATGGCACCGACGGGAAGTTGCGAAACT
CACTGCCAGAAAGCAAGCGGTGAAAAAGGATACTGCCACGGTACCAAATGCAAGTGTGGAGTACCATTGT
CCTAT

>AJ292361.1 Pandinus imperator
ATG---AACAGCAAGCTTACTGCCCTGATATTCCTT------GGACTCATAGCGATTGCCTACTGCGGAT
GG---ATTAACGAAGAGAAGATTCAAAAGAAAATTGACGAGATGGGAAATACTGTCCTTGGAGGAATGGC
TAAGGCGATTGTCCACAAAATGGCGAAGAACGAATTTCAATGCATGGCTATGTTGGGAAATTGCGAAAAG
CACTGCCAA---ACATCAGGTGAAAAAGGATACTGTCACGGTACTAAATGCAAGTGTGGAACGCCCTTAT
CTTAT

>JN315728.1 Pandinus cavimanus
----------------------------------------------------------------------
--------AACGAAGGGAAGATTCAAAAGAGAATTGAGGAGATTGGAAAAAATATCCTTGGAGGAATGGC
TAAGGCGGTCGTCCACAAATTGGCGAAGAACCAATTCCAATGCGTGGGAACGTTGGGAAATTGCGAACAG
CACTGCCAAGCGTCGTCAGGAGGAAAAGGATACTGCCACGGTACCAAATGCAAGTGTGGAATGCCATTAT
CCTAT

>GALI01000013.1 Urodacus manicatus
ATG---AACACCAAATTCACTGTTCTTATTTTCCTG------GGAGTCATGGGAATCGCCTCTTGCGGGT
GG---ATCAGCGAGAAAAAGATTCAAAAGGCACTTGATGAGTTACCAAACGGATTCATCAAAGGAGCAGC
TAAGGCTGTCGTGCACAAACTTGCGAAGAGTGAATATGGGTGTATGATGTGGAACAAAGATTGTCAGCGA
CACTGCCAATCAACAGAGAACAAGGATGGAATCTGTCATGGTATGAAATGCAAGTGTGGAAAACCACGTG
AATAC

>JX274244.1 Urodacus yaschenkoi
ATG---AACACCAAATTCACTGTTCTTATTTTCCTG------GGAGTCATA---GTCGTCTCTTACGGAT
GG---ATCACCGAGAAAAAGATTCAAAAGGTACTTGATGAGTTACCAAACGGATTTATCAAAGGAGCAGC
TAAGGCCGTCGTGCACAAACTTGCGAAGAGTGAATATGGGTGCATGATGTGGAACAAAGATTGTCAGCGA
CACTGCCAATCAACAGAGCAAAAGGATGGAATCTGCCATGGTATGAAATGCAAGTGTGGAAAACCACGTT
CGTAT

>DQ465351.1 Hadrurus gertschi
ATG---AATACCAAATTAACTGTTCTTTGTTTTCTG------GGAATTGTAACAATCGTTTCTTGTGGGT
GG---ATGAGTGAGAAGAAAGTGCAAGGTATTCTTGATAAGTTGCCAGAAGGAATAATAAGAAACGCAGC
AAAAGCAATTGTACACAAGATGGCAAAAAATCAGTTTGGTTGTTTTGCTGTGAAAGGAGATTGCAAACGA
CATTGCAAGGCA---GAAGACAAAGAAGGAATTTGTCATGGTACAAAATGCAAGTGTGGAGTTCCTATCT
CCTAT

>GALH01000007.1 Cercophonius squama
ATG---AACTCAAAATTTACAGCTCTAATTTTTCTT------GGATTGATAGTGCTCTCCACTTGTAAAT
TT---TTCAGTGAAAAAACTTTGCAGGGATATATAGAC---ATGGCAGATGGAAAGATGAAGAGAATATT
GAAAGCCGTTGTACATAAAGGCGGAAAGAATGAATTTGGATGCTTGGCAACCGTTGGAGCTTGTGGTGAA
CATTGCAAGGGG---GAGGACAAAATTGGAGTCTGCCATGGAATGAAATGCAAATGTGGTGTTCCTCTCA
GTTAC

>GALI01000012.1 Urodacus manicatus
ATG---CAGACACAATGTATAGTGCTACAATTGCTG------GTGTTGGTGGCACTTTGTTCCTGCGGAG
GTATACTGAAAGAGAATTATTTCCAAAAAGGAGCTGATTATATAGTAAAGGATGTTGTGAAGGGCGCTGC
CAAACAGTTGATACACAAGATCGCCAAAAACCAACAGTTATGTATGGGTCTGGTCCAGTGGTGCAACAAG
ACTTGCCTGGCTACAGAAAATAAAGAGGGATTTTGTCATGGTACGAAATGCAAGTGTGGTATCAAAGTAT
CCTAC

>JX274245.1 Urodacus yaschenkoi
ATG---CAGACACAATGTACAGTACTACAATTGCTG------GTGTTGGTGGCACTTTGTTCCTGCGGAG
GTATACTGAAAGAGAAATATTTCCAAAAAGGAGTTGATTATGTAGTAAAGGATGTTGTGAAGAGCGCTGC
CAAACAGTTGGTACACAAGATCTCCAAAAACCAACAGTTATGTTTGATTACAGTCCAATGGTGCAACAAG
AGTTGCCTGGCTGCTGAAAATAAAGAGGGATACTGTCATGGCACGAAGTGCAAGTGTGGTATCAAAGTAT
CCTAC

>GALH01000005.1 Cercophonius squama
ATG---CATATGAAATTCGCTATTATGTTTCTATTG------GGGATGGCAGTAGTTGGTACTTATGCCA
AAGGA---GGTGAAAAAGTTGTCCAGAAGATACTTGACATGGCACCAGGCATGGGAATTGCAAAGAACAT
GATAAAACAAGTGGTGCATAAAGCTAGCAAAAACGAAGGATGCGCGTTTCCTCTAGGACTGTGTGAGAAA
AATTGTCAAAAAGAGTCTGGTCAGAAAGGATACTGCCATGGAACAAAATGCAAATGTGGAGTTCCTCTGA
GCTAC

>GALH01000004.1 Cercophonius squama
ATG---CATATGAAATTCGCTATTATGTTTCTATTG------GGGATGGCAGTAGTTGGTACTTATGCCA
AAGGA---GGTGAAAAAGTTGTCCAGAAGATACTTGACATGGCACCAGGCATGGGAATTGCAAAGAACAT
GATAAAACAGGTGGTGCATAAAGCTAGCAAAAACGAAGGATGCGCGTTTCCTCTAGGACTGTGTGAGAAA
AATTGTCAAAAAGAGTCTGGTCAGAAAGGATACTGCCACGGAACAAAATGCAAATGTGGCGTTCCTCTGA
GCTAC

>GALH01000006.1 Cercophonius squama
ATG---CATATGAAATTTGTTATTATGTTTCTATTG------GGGATGGCAGTAGTTGGTACTTATGCCA
AAGGA---GGTGAAAAAGTTGTCCAGAAGATACTTGACATGGCACCAGGCATGGGAATTGCAAAGAACAT
GATAAAACAGGTGGTGCATAAAGCTAGCAAAAACGAAGGATGCGCTTTTCCTCTAGGACTGTGTGAGAAA
AATTGTCAAAAAGAGTCTGGCCAGAAAGGATATTGCCACGGAACAAAATGCAAATGTGGCGTTCCTCTGA
GCTAC

>AF156173.1 Buthus martensii
ATG---CAAAGGAATCTGGTCGTCCTTCTATTCTTA------GGAATGGTGGCTTTGTCCTCCTGCGGT-
-----CTTAGAGAGAAGCATTTTCAGAAGTTAGTGAAATATGTTCCAGAAGGTACTCTCAGAACAATTAT
TCAAACTGCTGTCCATAAGCTGGGCAAGACGCAGTTTGGATGTCCCGCTTACCAGGGCTACTGTGACGAC
CATTGTCAAGATATTAAAAAGGAAGAAGGTTTTTGTCACGGATTCAAATGCAAATGTGGCATTCCCATGG
GCTTT

>AF155370.1 Buthus martensii
ATG---CAAAGGAATCTGGTCGTCCTTCTATTCTTA------GGAATGGTGGCTTTGTCCTCCTGCGGT-
-----CTTAGAGAGAAGCATTTTCAGAAGTTAGTGAAATATGTTCCAGAAGGTACTCTCAGAACAATTAT
TCAAACTGCTGTCCATAAGCTGGGCAAGACGCAGTTTGGATGTCCCGCTTACCAGGGCTACTGTGACGAC
CATTGTCAAGATATTAAAAAGGAAGAAGGTTTTTGTCACGGATTCAAATGCAAATGTGGCATTCCCATGG
GCTTT

>FJ360829.1 Buthus occitanus israelis
ATG---CAAAGGAATCTGGTCGTCCTTCTACTCTTA------GGAATGGTGGCTCTGTCCTCCTGCGGT-
-----CTTAGAGAGAAACATTTTCAGAAGTTAGTGAAATATGTTCCAGAAAGTACTCTCAGAACAATTCT
TCAAACTGCTGTCCATAAGCTGGGCAAGACGCAGTTTGGATGTCCTGCTTACCAGGGCTACTGTGACGAC
CATTGTCAAGATATTAAAAAGGAAGAAGGTTTTTGTCACGGAATGAAATGCAAATGCGGCATTCCCATGG
GCTTT

>EF190324.1 Mesobuthus eupeus
ATG---CAAAGGAATCTGGTCGTCCTTCTATTCTTA------GGAATGGTGGCTTTGTCCTCCTGCGGT-
-----TTTAGAGAGAAGCATTTTCAGCGGTTTGTGAAATATGTTCCAGAAAGTACTCTCAGAACAGTTCT
TCAAACTGTTGTCCATAAGGTGGGCAAGACGCAGTTTGGATGTTCCGCTTACCAGGGCTATTGTGACGAC
CATTGTCAAGATATTGAAAAGAAAGAAGGTTTTTGTCACGGATTCAAATGCAAATGTGGCATTCCCATGG
GCTTT

>EF190325.1 Mesobuthus eupeus
ATG---CAAAGGAATCTGGTCGTCCTTCTATTCTTA------GGAATGGTGGCTTTGTCCTCCTGCGGT-
-----TTTAGAGAGAAGCATTTTCAGCGGTTTGTGAAATATGTTCCAGAAAGTACTCTCAGAACAGTTCT
TCAAACTGTTGTCCATAAGGTGGGCAAGACGCAGTTTGGATGTCCCGCTTACCAGGGCTATTGTGACGAC
CATTGTCAAGATATTGAAAAGAAAGAAGGTTTTTGTCACGGATTCAAATGCAAATGTGGCATTCCCATGG
GCTTT

>EF442062.1 Mesobuthus eupeus
ATG---CAAAGGAATCTGGTCGTCCTTCTATTCTTA------GGAATGGTGGCTTTGTCCTCCTGCGGT-
-----TTTAGAGAGAAGCATTTTCAGCGGTTTGTGAAATATGTTCCAGAAAGTACTCTCAGAACAGTTCT
TCAAACTGTTGTCCATAAGGTGGGCAAGACGCAGTTTGGATGTCCCGCTTACCAGGGCTATTGTGACGAC
CATTGTCAAGATATTGAAAAGAAAGAAGGTTTTTGTCACGGATTCAAATGCAAATGTGGCATTCCCATGG
GCTTT

>EF445098.1 Mesobuthus eupeus
----------------------------------------------------------------------
-----------------------------TTTGTGAAATATGTTCCAGAAAGTACTCTCAGAACAGTTCT
TCAAACTGTTGTCCATAAGGTGGGCAAGACGCAGTTTGGATGTCCCGCTTACCAGGGCTATTGTGACGAC
CATTGTCAAGATATTGAAAAGAAAGAAGGTTTTTGTCACGGATTCAAATGCGAATGTGGCATTCCCATGG
GCTTT

>AY740694.1 Tityus costatus
ATG---GAAAGGAAATTGGCTCCTCTCTTATTTCTC------GGAATGGTTACCTTGGCATCCTGCGGA-
-----CTCCGAGAAAAGCACGTTCAGAAGTTGGTGGCTTTAATTCCCAATGATCAGTTGAGATCCATTCT
GAAGGCGGTCGTCCACAAAGTCGCGAAGACGCAGTTCGGCTGTCCAGCCTACGAAGGCTACTGTAATAAT
CACTGTCAAGACATAGAACGAAAAGACGGCGAATGTCACGGATTCAAATGCAAGTGCGCGAAAGAT----
-----

>AY740695.1 Tityus costatus
ATG---GAAAGGAAATTGGCTCTTCTCTTATTTCTC------GGAATGGTTACCTTGGCATCCTGCGGA-
-----CTCCGAGAAAAGCACGTTCAGAAGTTGGTGGCTTTAATTCCCAATGATCAGTTGAGATCCATTCT
GAAGGCGGTCGTCCACAAAGTCGCGAAGACGCAGTTCGGCTGTCCAGCCTACGAAGGCTACTGTAATAAT
CACTGTCAAGACATAGAACGAAAAGACGGCGAATGTCACGGATTCAAATGCAAGTGCGCGAAAGAT----
-----

>DQ465345.1 Tityus trivittatus
ATG---GAAAGGAAATGGGCTCTTCTCTTATTTCTC------GGAATGGTTACCTTGGTATCCTCCGGA-
-----CTCCGAGAAAAGCACGTTCAGAAGTTGGTGGCTTTAATTCCCAATGATACAGTGAGATCCATTCT
GAAGGCGGTGGTTCACAAAGCCGCGAAGACGCAGTTCGGCTGTCCAGCCTACGAAGGCTACTGTAAT---
CACTGTCAAGACATAAAACGAAAAGACGGGAAATGTCACGGATTCAAATGCAAGTGCGCGAAAGAT----
-----

>DQ465347.1 Tityus discrepans
ATG---GAACGGAAATTGGCTCTCCTCTTGTTGCTC------GGAATGATTACCTTGGCATCCTCCGGA-
-----CTCCGAGAAAAGCACGTTCAGAAGTTGGTGACGTTAATACCTAATGATACATTGAGGTCCATCAT
GAAGACGATCGTCCACAAATTGGCAAAGACGCAGTTCGGGTGTCCGGCCTACGAAGGTTACTGCATGAAT
CACTGTCAGGATATAGAAAGACATGACGGAAGCTGTCACGGATTCAAATGCAAGTGCGAGAAAAGT----
-----

>GALK01000010.1 Isometroides vescus
ATG---CAAGCCAAATTGACCATTGTGTTTCTTCTTCTT---GGAATGGTGGTCCTGTCAAATTGTGGC-
-----TTACGAGAGAAACATGTTCAGGGATTGGTGAACAAAGTTCCAGACAGCCTCGTGAAGAAGCTACT
TCAAAGCGGAATTCATAAGATAGCAAAATCTCAGTACGGATGCCCAATCATAAACGATTATTGCCAATGG
CATTGCACTGATTTAGAGAAGCACGACGGACATTGTCACGGAACAAAGTGCAAGTGCAACATTCCGAATG
AATAT

>GALK01000009.1 Isometroides vescus
ATG---CAAGCCAAATTGACCATTGTGTTTCTTCTTCTT---GGAATGGTGGTCCTGTCAAATTGTGGC-
-----TTACGAGAGAAACATGTTCAGGGATTGGTGAACAAAGTTCCAGACAGCCTCGTGAAGAAGCTACT
TCAAAGCGGAATTCATAAGATAGCAAAATCTCAGTACGGATGCCCAATCATAAACGATTATTGCCAATGG
CATTGCACTGATTTAGAGAAGCACGACGGACATTGTCACGGAACAAAGTGCAAGTGCAACATTCCGAATG
AATAT

>GALG01000001.1 Australobuthus xerolimniorum
ATG---CAAGCCAAATTGACCATTGTGTTTCTTCTTCTT---GGAATGGTGGTCCTGTCAAATTGTGGC-
-----TTACGAGAGAAACATGTTCAGGGATTGGTGAACAAAGTTCCAGACGGCCTCGTGAAGAAGCTACT
TCAAAGCGGAATTCATAAGATAGCAAAATCTCAGTACGGATGCCCAATCATAAACGATTATTGCTCATGG
CATTGCAAAGATTTGGAGGATCACGAGGGACATTGTCACGGAACAAAGTGCAAGTGCAACATTCCGAATA
AGTAT

>EU163853.1 Lychas mucronatus
ATG---CAAGCTAAACGGACCATTTTGCTTCTTCTTCTTCTTGGAATGGTGGCCTTGTCATCCTGTGGT-
-----TTACGGGAAAAGCATGTTCAGGGATTGGTGAACAAAGTGCCAGCCGGCATCGTGAAAAATTTACT
CCAAGCCGGAATTCATAAAGTAGCAAAGATGCAATATGGATGCCCAATAATAAAGGATTATTGCTCATTT
CATTGCAATGATTTAGAGAAACACGAGGGATACTGCCACGGAACAAAATGCAAATGCAACATTCCAAATC
AATAT

>FM998749.1 Opisthacanthus cayaporum
----------------------------------------------------------------------
----------------------------------------------------------------------
----GGGCTGATTCACAAGGTGACCAAGGTACAGCAGTTATGTGCATTCATGGCTGGATGGTGCGAGAAG
AGTTGCCAGGCTGCGGAAGGTAAGAATGGATACTGCCACGGTACCAAATGCAAATGTGGAAAGCCTTTAA
GCTAC

>AF155371.1 Buthus martensii
ATGATGAAACAACAG---------TTCTTCTTGTTCTTAGCGGTGATTGTGATGATTTCTTCTGTCATTG
AGGCAGGAAGAGGCAAGGAAATTATGAAAAATATAAAGGAAATGAAGCATTCCTGGAACAAG--------
----------------CTGACTTCGATGTCCGAGTACGCGTGTCCGGTTATAGAGAAGTGGTGTGAAGAC
CACTGCGCA---GCCAAGAAAGCCATCGGCAAATGTGAAGACACCGAATGCAAATGTCTGAAGTTG---C
GCAAA

>AF153691.1 Mesobuthus martensii
ATGATGAAACAACAG---------TTCTTCTTGTTCTTAGCGGTGATTGTGATGATTTCTTCTGTCATTG
AGGCAGGAAGAGGCAAGGAAATTATGAAAAATATAAAGGAAATGAAGCATTCCTGGAACAAG--------
----------------CTGACTTCGATGTCCGAGTACGCGTGTCCGGTTATAGAGAAGTGGTGTGAAGAC
CACTGCGCA---GCCAAGAAAGCCATCGGCAAATGTGAAGACACCGAATGCAAATGTCTGAAGTTG---C
GCAAA

>AF380939.1 Buthus martensii
----------------------------------------------------------------------
--------------------------AAAAATATAAAGGAAATGAAGCATTCCTGGAACAAG--------
----------------CTGACTTCGATGTCCGAGTACGCGTGTCCGGTTATAGAGAAGTGGTGTGAAGAC
CACTGCGCA---GCCAAGAAAGCCATCGGCAAATGTGAAGACACCGAATGCAAATGTCTGAAGTTG---C
GCAAA

>EF442047.1 Mesobuthus eupeus
ATGATGAAACAACAA---------TTCTTCTTGTTCTTAGCGGTGATTGTGATGATCTCTTCTGTCATTG
AGGCAGGAAGAGGCAGGGAATTTATGAGCAATTTAAAGGAAATGAAGAATTCCTGGAACAGA--------
----------------CTGACTTCGATGTCCGAGTACGCGTGTCCTGTTATAGAGAAGTGGTGCGAAGAC
CACTGCCAA---GCCAAGAATGCCATCGGCAGATGTGAAAACACCGAATGCAAATGCCTG---------T
CCAAA

>EF445099.1 Mesobuthus eupeus
ATGATGAAACAACAA---------TTCTTCTTGTTCTTAGCGGTGATTGTGATGATCTCTTCTGTCATTG
AGGCAGGAAGAGGCAGGGAATTTATGAGCAATTTAAAGGAAATGAAGAATTCCTGGAACAGA--------
----------------CTGACTTCGTTGTCCGAGTACGCGTGTCCTGTTATAGAGAAGTGGTGCGAAGAC
CACTGCCAA---GCCAAGAATGCCATCGGCAGATGTGAAAACACCGAATGCAAATGCCTG---------T
CCAAA

>EF445076.1 Mesobuthus eupeus
----------------------------------------------------------------------
--------AGAGGCAGGGAATTTATGAGCAATTTAAAGGAAGTGAAGAATTCCTGGAACAGA--------
----------------CTGACTTCGATGTCCGAGTACGCGTGTCCTGTTATAGAGAAGTGGTGCGAAGAC
CACTGCCAA---GCTAAGAATGCCATCGGCAAATGTGAAAACACCGAATGCAAATGCCTGAATTTG---T
CCAAA

>FJ360825.1 Buthus occitanus
ATG---------------------------------------------------ATCTCTTCTGTCATTG
AAGCAGGAAGAGGCAAACAATTTATGACTAATGTAAAGGAAATGAAGAATTCCTGGGACAGG--------
----------------CTGACCTCGATGTCCGAATACGCGTGTCCTGTTATAGAGAAGTGGTGTGAAGAC
CACTGCGAG---GCCAAGAAAGCCATCGGCAAATGTGAAGACACCGAATGCAAATGTCTGACAGTGCCCG
AA---

>DQ465346.1 Tityus trivittatus
ATGGTGGCCACGAATCGTTGCTGTGTCTTCGCTCTGTTGTTTGCGCTGCTGCTGGTTCACTCCCTGACGG
AGGCGGGAAAAGGAAAAGAAGTCTTAGGAAAAATCAAGGACATTAAGTCTGGATGGGAAAGG--------
----------------TTGACGTCACAGTCGGAGTACGCCTGTCCCGCCATTGAAAAGTTCTGCGAGGAC
CATTGCGCC---GCTAAGAAAGCCGTCGGAAAATGCGACGATTTCAAGTGCAATTGCATCAAATTG----
-----

>EU089740.1 Tityus trivittatus
ATGGTGGCCACGAATCGTTGCTGTGTCTTCGCTCTGTTGTTTGCGCTGCTGCTGGTTCACTCCCTGACGG
AGGCGGGAAAAGGAAAAGAAGTCTTAGGAAAAATCAAGGACATTAAGTCTGGATGGGAAAGG--------
----------------TTGACGTCACAGTCGGAGTACGCCTGTCCCGCCATTGAAAAGTTCTGCGAGGAC
CATTGCGCC---GCTAAGAAAGCCGTCGGAAAATGCGACGATTTCAAGTGCAATTGCATCAAATTG----
-----

>JX467683.1 Tityus stigmurus
ATGGTGGCCACGAATCGTTGCTGTGTCTTCGCACTGTTGTTTGCGCTGCTGCTGGTTCACTCCCTGACGG
AGGCGGGAAAAGGAAAAGAAATCTTAGGAAAAATCAAGGAGATGAAGGCTGGATGGGAAAGG--------
----------------TTGACGTCACAGTCGGAGTACGCCTGTCCCGCCATTGATAAGTTCTGCGAGGAC
CATTGCGCC---GCTAAGAAAGCCGTCGGAAAATGCGACGATTTCAAGTGCAAGTGCATCAAATTG----
-----

>DQ465348.1 Tityus discrepans
ATGGTGGCCACGAATCGTTGCTGTGTCTTCGCTCTGCTAGTTGCGCTGTTGTTGATCCACTCCCTGGCGG
AGGCAGGAAAAGGGAAAGAAGTCCTAGGCAAAATCAAGAACATCAAGGCTGGGTGGGATAAA--------
----------------TTGACGTCCAAGTCGGAGTACGCTTGTCCCGTCATTGATAAGTTCTGCGAGGAC
CACTGCGCC---GCCAAGAACGCAATCGGCAAATGCGACGATTTCAAGTGCCAGTGCCTCAATTCG----
-----

>DQ465349.1 Tityus costatus
----------------------------------------------------------------------
-----------------------------------------ATTAAGTCTGGATGGGAGAGG--------
----------------TTGACGTCAGAGTCGGAGTACGCCTGTCCCGCCATTGATAAGTTCTGCGAGGAC
CATTGCGCC---GCTAAGAAAGCCGTCGGAAAATGCGACGATTTCAAGTGCAATTGCATCAAATTG----
-----

>EU877535.1 Lychas mucronatus
---------------------------TTTTTC---TTGGCATTAATCGTACTGGTCTCCACATTTGCTG
AAGCGGGCAAAAAAACTGAAATCTTAGACAAAGTAAAGAAA---ATTGCAGGAGTTGCGGAT--------
----------------CTCAACAACATGTCCGAATTAGGCTGTCCATTTATAGAGAAATGGTGCGAAGAT
CATTGCGAA---TCCAAGAAGCAGGTCGGAAAATGTGAAAATTTCGACTGCTCGTGCGTTAAATTAGGAG
GCAAA

>EU877536.1 Lychas mucronatus
ATG------------AAACAATATATCTTTTTC---TTGGCATTAATCGTACTGGTCTCCACATTTGCTG
AAGCGGGCAAAAAAACTGAAATCTTAGACAAAGTAAAGAAA------------GTTGCGGAT--------
----------------CTCAACAACATGTCCGAATTAGGCTGTCCATTTATAGAGAAATGGTGCGAAGAT
CATTGCGAA---TCCAAGAAGCAGGTCGGAAAATGTGAAAATTTCGACTGCTCGTGCGTTAAATTAGGAG
GCAAA

>EU163858.1 Lychas mucronatus
ATG------------AAACAATATATCTTTTTC---TTGGCATTAATCGTACTGGTCTCCACATTTGCTG
AAGCGGGCAAAAAAACTGAAATCTTAGACAAAGTAAAGAAAATACTTGCAGGAGTTGAGGAT--------
----------------CTCAACAACATGTCCGAATTAGGCTGTCCATTTATAGATAAATGGTGTGAAGAC
CATTGTGAA---TCCAAGAAGCTGGTCGGAAAATGTGAAAATTTCGACTGCTCGTGTGTTAAATTAGGAG
GCAAA

>GALK01000011.1 Isometroides vescus
ATG------------AAACTATATATCTTCTTTTTCTTGGCATTAATCGCACTGACTTCCACATTTGTTG
AAGCTGGAAGAGGACAGGAATTTATATCCGGTGTAAAGAATCTAAAGGAAGGAGCAGAGACT--------
----------------CTCCAGAATGTATCCGAATTAGGCTGTCCTTTTATAGAGAAGTGGTGCGAAGAC
CATTGTACA---TCCAAGAAATCTCTTGGAAAATGTGAAAACTTCGAATGTGCATGCATGAAAATGCCCG
AAAGC

>GALI01000011.1 Urodacus manicatus
ATGGCCAAACAC------------TTACTTGCTGCGTTTCTAGTAATAATGTTGATATCGTCTCTTGCTG
AT---GGCAAA---ACTACTGTTGGACAAAAGGTGAAGAACGTAAAGGAA--------------------
----------------TTGGTAGGACAGTCTGAGTATGGGTGTCCATTAGTGTCTTCGTTTTGCGAACAA
TTCTGTGAA---CGTAAGGCACAGAAAGGAAACTGCGACGGTTTCGAGTGTTTATGCGCT----------
-----

>JN315731.1 Pandinus cavimanus
ATGAAAAAACAC------------CTAGTTGCAGCATTCCTAGTAATAATGTTGATATTCTCTCATGCTG
AC---GCAAAA---TCGACCTTCGGGCAAAAGGTGAAACAAATGAAGGAG--------------------
----------------ATAGCCGACAAGTCTGAATACGGATGTCCTATGGTCTCCTCATTTTGCAAACAA
CATTGTGAA---CGTATGGGGAAGGCAGGAGAGTGCAGCTTTCTTAACTGCGAGTGCTCT----------
-----

>DQ465350.1 Hadrurus gertschi
ATGGCCAAAAGC------------TTCTTTGCAGCATTTTTGATAATCATGTTGATATCTTCACTTGTTG
AT---GGAAAA---TCTACTGTTGGACAAAAGCTGAAAAAGGTAAAGGAA--------------------
----------------GTATTAAACAAGTCAGAGTACATGTGTCCTGTGGTCTCGTCGTTTTGTAAACAG
CACTGCGCA---CGTTTAGGGAAGAGTGGACAATGTGACCTTCTTGAATGTATTTGCTCT----------
-----

>AB510468.1 Liocheles australasiae
ATGGCCAAACAC------------CTTATCGTCATGTTCCTAGTGATAATGGTGATATCATCTCTAGTTG
ATTGCGCAAAA---AAACCTTTTGTGCAGAGAGTGAAAAACCTAAAA---GGC-----------------
----------------CTAGCTATGCAATCTCAATACGGATGTCCGATCATATCAAATATGTGCGAAGAC
CATTGCCGA---CGTAAGAAAATGGAAGGGCAGTGTGACCTTTTGGACTGCGTATGTTCG----------
-----

>GALL01000012.1 Lychas buchari
ATGAAAAACATATTAATTTTGGAAGTGATTTTACTTAGTTTACTGGGAGTAAGTTTGTCATTTTATAATG
ATGGTCACTACCCTCGA-----------------------------------------------------
----------------AAACTCAACAAGGAAAAATACCATTGT---ATGAGTAGCTACTTTTGCGAACAA
GTTTGCAAATTACACAATGTACCATACGGTTATTGTCGGGATTACAAGTGCTTTTGTGAAGAATTGGAAT
GGGAA
