# Supplementary material for: The Rise and Fall of an Evolutionary Innovation: Contrasting Strategies of Venom Evolution in Ancient and Young Animals
Source: PLoS Genet. 2015 Oct 22;11(10):e1005596. doi: 10.1371/journal.pgen.1005596 (PMC4619613; doi:10.1371/journal.pgen.1005596)
Supplement: S1 File — The alignments are provided as zipped Fasta files. (ZIP) [file pgen.1005596.s006.zip › Alignments/Scorpions/Linear peptides.fas]

>AF397895.1 Opisthacanthus madagascariensis
ATGAAGACCCAGTTCGCCATCCTGCTCGTTGCACTCGTCCTGTTTCAAATGTTCGCCCAATCGGACGCTA
TTCTCGGCAAAATCTGGGAAGGAATTAAGAGCCTTTTCGGAAAGAGAGGACTGAGTGACCTAGACGGCTT
AGATGAATTGTTTGATGGCGAAATCTCGAAGGCTGATCGCGATTTTCTCAGAGAACTAATGCGA

>AY050522.1 Opisthacanthus madagascariensis
ATGAAGACTCAATTCGCCATCCTGCTTGTTGCATTAGTACTGTTTCAAATGTTCGCCCAGTCGGAAGCGA
TTTTTGGTGCCATCTGGAATGGGATTAAAAGCCTTTTTGGAAGGAGGGCGCTGAACGACTTAGACGGCCT
CGACGAATTGTTTGATGGAGAAATCTCACAGGCTGACGTTGACTTCCTGAAAGAACTAATGCGA

>FM998743.1 Opisthacanthus cayaporum
ATGAAGGCCCAGCTCTGCATCCTCCTTATTGCACTAGTTCTGTTTCAAACGTTTTCCCAATCGGATGCGA
TTCTCTCGGCTATTTGGAGTGGAATTAAGAGCCTCTTCGGAAGAAGAGGATTGAATGACCTAGATGACCT
CGATGAGCTGTTCGATGGAGAAATCTCACAGGCCGACGTCGACTTTCTGAACGAACTAATGCGA

>JN315745.1 Pandinus cavimanus
ATGAAGACTCAGTTCGCCATCTTGCTTATTGCCCTAGTTTTGTTTCAAATGTTTTCCCAATCGGAAGCGT
TTCTCGGTGGACTCTGGAAAGCAATG---TCGCTTTTAGGAAAAAGGGGGTTGAATGAACTGGATGACCT
GGATGAATTGTTCGATGGAGAAATCTCACAGGCGGACATCGACTTCTTGAAGGAACTAATGTCA

>GALI01000003.1 Urodacus manicatus
ATGAAAGCTCAGTTCGTCATCTTGGTTGTTGCGCTTATCCTGTTTCAAATGTTTTCCCAATCGGATGCGT
TTCTGGAGGGTCTCTGGAATGGAATTAAGAGCGTCTTCGGAAAAAGGGGATTGAAGAATCTAGATAATTT
GGACGAGTTGTTTGATGGAGAGATCTCGGACGCCGACATAAAATTCTTGAGAGAGCTAATGCGA

>JQ086327.1 Vaejovis subcristatus
ATGAAGACTCAAATCGTGATTTTGATAGTAGCCGTTTTATTCCTTCAACTTGTCTCCCAATCAGATGCAT
TTCTTAAGGGAATCATTGATACTGTG---AGCTGGCTTGGAAAACGAGGTTTGAAGAATCTTGACCAATA
TAATGATTTATTTGATGGTGAAATATCCGATGCTGATATCAAATTTCTAAAGGATTTGATGCGA

>JQ086328.1 Vaejovis subcristatus
ATGAAGACTCAAATCGTGATTTTGATAGTAGCCGTTTTATTCCTTCAACTTGTCTCCCAATCAGATGCAT
TTCTTAAGGGAATCATTGACACTGTG---AGCTTGTTTGGAAAACGAGGCCTTAAGAATCTGGATCAATA
CAATGACCTTTTTGATGGAGAAATATCTGATGCTGATATCAAGTATTTGCAGGATTTGATGCGC

>GALI01000004.1 Urodacus manicatus
ATGAAGAACCAATTCGTACTTCTTCTTCTAGTTATTGTCTTTCTTCAATTGATCTCCCAATCGGACGCGA
TTTTATCAGCTATTTGGAGTGGAATCAAGAGCCTTTTTGGAAAACGAGGATTG---AATATGGACAAGTT
TGATGAATTGTTCGATGGAGACTTTTCAGAAGCTGATCTCGACTTTTTGAAGGAACTCACGCGA

>GALI01000007.1 Urodacus manicatus
ATGAAGAACCAATTCGTACTTCTATTTCTAACTATTGTCTTTCTTCAAATGATCTCCCAATCGGACGCGA
TTTTTAAAGCTATTTGGAGTGGAATCAAGAGCCTTTTTGGAAAACGAGGATTG---AATATGGACAAGTT
TGATGAATTGTTCGATGGAGACTTTTCAGAAGCTGATCTCGACTTTTTGAGGGAACTTACACGA

>GALI01000006.1 Urodacus manicatus
ATGAAGAACCAATTCGTACTTCTACTTCTAGCTATTGTCTTTCTTCAATTGATTTCCCAATCGGATGCGT
TTTTTTCAGCTCTTTTGAGTGGAATCAAGAGCCTTTTTGGAAAACGTGGATTG---AATATGGACAAGTT
TGATGAATTGTTCGATGGAAAATTGTCAGACGCTGATCTCGACTTTTTGAGGGAACTCACGAGA

>JX274241.1 Urodacus yaschenkoi
ATGAAGAACCAATTCGTACTTCTACTTCTAGCTATTGTCTTTCTTCAAATGATCTTCCAATCGGACGCGA
TTTTGTCAGCTATTTGGAGTGGAATCAAGAGCCTTTTTGGAAAACGAGGATTG---AATATGGACAAGTT
TGACGAGTTGTTCGATGGAGACCTTTCAGAAGCTGATCTCGACTTTCTGAAGGAACTTATGCGA

>JX274242.1 Urodacus yaschenkoi
ATGAAGAACCAGTTCGCCATTCTACTTCTAGCTGTTGTCTTTCTTCAATTGATCTCCCAATCAGATGCCA
TTTGGTCAGCTATTTGGAGTGGAATCAAG---TTGTTAGGGAAGCGAGGACTGAAAAATGCTGACCGGTT
AGATGAATTATTTGATGGAGACATTTCCGATGCTGATCTCGACTTTTTGAGGGAACTCATGCGA

>GALH01000009.1 Cercophonius squama
ATGAAGACCCAGTTCATCATCTTGGTTCTGGCTGTTGTATTCTTGCAGATGTTCTCCCAAACGGATGCTT
TCCTTGGTACCATCTGGAACGCTGTTAAG---ATGTTGGGAAAACGTGGAGTACGAAATCTGGACCAATT
TGACGATCTATTCGAACCCGATATGTCAGATGCAGATATGAGAGTTTTGCAACAACTCTTTAGA

>GALH01000008.1 Cercophonius squama
ATGAAGACCCAGTTTATCATCTTGGTTCTGGCTGTTGTATTCTTACAGATGTTCTCCCAAACAGATGCCT
TCCTTAGTACCGTCTGGAACGCCGTTAAG---ATATTCGGAAAACGAGGAGTACGAAATCTGGATCAGTT
TGAC---CTATTCGAACCCGATATGTCAGATGCCGATATGAGATATCTGAAACAGCTGTTTAGA

>GALH01000010.1 Cercophonius squama
ATGAAGACCCAGTTCATCATCTTGGTTCTGGCTGTTGTATTGTTGCAGATGTTCTCTCAAACAGATGCCT
TCCTTAGTGGCATCTGGAACGCTGTCAAG---ATTTTGGGAAAACGAGGAGTACGAAATCTGGATCAATT
TGACGATATATTCGAACCCGATATGTCAGATGCCGATATGAGAGTTTTGCAACAACTGTATAGA

>JQ086325.1 Vaejovis mexicanus
ATGAAGACCCAGTTTGTTATCCTGATTGTGGCAGTCGTGCTCTTGCAATTAATTTCTCACTCCGAAGCCT
TTCTCGGTGCACTTTGGAATGTGGCCAAGTCAGTTTTCGGGAAAAGAGGTCTCCGCAATTTCGACGATTT
AGATGACACTTTCGAGCCAGAAATGTCAGAAGCTGATCTTAAATATTTGCAGGACCTGCTACGA

>JQ086326.1 Vaejovis mexicanus
ATGAAGACCCAATTTGTCATCCTGATCGTGGCAGTCGTCCTCTTGCAATTAATCGCTAACTCAGAAGCCT
TCCTCAGTACACTTTGGAATGCGGCAAAGTCGATTTTCGGGAAAAGAGGTCTCCGCAATTTGGACAACTT
AGACGACATCTTCGAGCCCGAAATGTCAGAGGCTGATCTTAGGTATTTGCAGGACCTGCTACGA

>EL698901.1 Hadrurus gertschi
ATGAAGACTCAATTTATCGTCTTGATCGTAGCAATTGTATTCCTGCAACTTCTTTCCCAATCAGAAGCCA
TCTTTAGTGCAATTGCTGGTCTTTTG---TCTTTGTTGGGGAAAAGAGATCTCAAAGATTTGGATCAGTT
TGACGACTTTGATCAACCCGAAATATCAGCTGCTGATATGAAGTTCCTGCAAGATCTACTGAGA

>GALI01000005.1 Urodacus manicatus
ATGAAGACTCAACTTGCTTTCCTAGCGATCGCTGTAATTCTGATGCAAATGTTCGCCCAAACTGAAGGCT
TTTGGGGAAAACTTTGGGAAGGAGTCAAAAGTGCCATAGGAAAGCGAGGACTGCGAAACCTAGATCAAGT
AGATGACTTATTTGATTCCGACTTATCAGATGCGGATGCCAAGCTCCTCAAGATGTTTATG---

>JX274240.1 Urodacus yaschenkoi
ATGAAGACTCAACTTGCTTTCCTAGCGATCACTGTAATTCTGATGCAATTGTTCGCTCAAACTGAAGCCT
TTTGGGGAAAACTTTGGGAAGGAGTGAAA---GCCATAGGAAAGCGAGGACTGCGAAACGTAGACCAAAT
AGCTGACCTATTTGACTCCGGCTTATCAGATGCGGATGCTAAGTTCATGAAGATGTTTATG---

>FM998744.1 Opisthacanthus cayaporum
ATGAAGACTCAGTTTGCCATCCTTATGATTGCTGTAGTCCTCATGCAAATGCTTGTCCAAACTGAAGGTA
TCTTGGGAAAAATTTGGGAAGGAGTCAAGAGTCTCATTGGAAAGAGAGGACTGAAAAAGCTGGATCAACT
AGATGACACATTCGATTCCGATTTGTCCGATGCAGATGTTAAGCTCCTCAGGGAAATGTTCAAA

>FD664386.1 Scorpiops tibetanus
ATGAAGACCCAGATTGTCATCCTCTTCATTTCAATGATCATGCTGCAGATGTTTGTCCAAATCGAAGGTT
TTTGGGGATCCCTGTGGGAAGGAGTAAAGTCAGTCGTTGGAAAACGAGGATTGAGAAATCTAGACGACTT
GGACGATTTGTTTGATTCTGACGTTTCAGATGCAGATCTTAGATTATTGAAACAAATGTTTAGA

>c10 Chaerilus tricostatus
ATGAAGACTCAAACACTCCTGGTTACCTTTTTGCTTGTTCTTTTAATGGTTGCTACCCAGACTGAAGCAA
TTGCAGACATTCTGAAGGGTATACTTAAAAGACTATTTGGAAAAAGAGCGTTGACACTTTTCGAC-----
-------GCATATGATCCATCCTTAAGTGCTGCTGACATGGATGCTTTGGAAATGTTACTTGAG

>c65 Chaerilus tryznai
ATGAAGACTCAAACACTCCTGTTTACCTTTTTGGTTGTTCTTTTAATGGTTGCTACCCAGACTGAAGCAA
TTGCAGACATTCTGCAGGGTATACTTAAAAGA---TTTGGTAAAAGAGCATTGACACTTTTCGAC-----
-------GCATATGATCCATCCTTAAGTGCTGCTGACATGGATGCTTTGGAAATG---------

>c30 Chaerilus tricostatus
ATGAAGACTCAAACACTCCTGGTTACCTTTTTGTTTGTTCTTTTAATGGTTGCTACCCAGACTGAAGCAA
TTGCAGACATTCTCTCGGGTCTACTTAAAAGACTTCTTGGAAAAAGAGCATTGACACTTTTCGAC-----
-------GCAAATGATCCATCCTTAAGTGCTGCTGACATGGATGCTTTGGAAATGTTACTTGAG

>c45 Chaerilus tricostatus
ATGAAGACTCAAACAGTCCTGGTTGCCTTTTTGCTTGTTCTTTTAATGGTTGCTACCCAGACTGAAGCAG
TTTTAGACATTCTGACGGGTTTACTTAAAAGA---------------GCATTGACCTTTTTCGAC-----
-------GCATATGACCCATCCTTAAGTGCTGCTGACATGGATGCTTTGGAAATGTTACTTGAG

>c54 Chaerilus tricostatus
ATGAAGACTCAAACAGTTCTATTTTCTTTCTTCCTTGTGCTGTTATTGGTTGCTACACAGACCGAAGGAA
TCCTTGACGCTCTTACTGGTATCCTTAAACGA---------------GCATTGAGATTCGTTGAC-----
-------GCATATGATCCATCATTGAGTGCTGCTGATTGGCGAGCTTTGGAAACATTACTTGAA

>c13 Chaerilus tryznai
ATGAAGACCCAA------ATGGTTGCTTTCCTTCTTGTACTTTTAATGGTCGCTATGCAGACCGAAGCAA
TTCTTAGGGGACCCCCA---------------TATGTTGAAAAAAGAGCATTGGAATATTTCGAC-----
-------GCATATGATCCATCATTAAGTGCTGCTGATTGGCGAGCATTGGAAAGTTTATTTGAG

>c64 Chaerilus tryznai
ATGAAGACTCAAACAGCTCTGTTTCTTTTCTGCCTATTTTCACTGATGGTTGCTACACAGAGT------G
TTGTTGAAATCCTGAAGGGTCTTCTTAATAGCGTACTTTCAAAGAGAGCATTGAGATTTGTTGAT-----
-------GCATATGATCCATCATTGAGTGCTGCTGATTGGCGGGCTTTGGAAACATTATTTGAA

>c21 Chaerilus tryznai
ATGAAGACTCAAACAGTTCTGGTTACGTTTTTCTTCGTCGTTTTACTGGTTTCTATGCAGGTTGAAGCAA
ATCAAGCTCTTCTTGCAAGTCTAGTGAAAACG------GGGAAACGAGCATTAGAATATTTCGAC-----
-------GCATATGATCCATCATTGAGTGCTGCTGATAGACTTGCTTTGGAACAAATACTTAAA

>AF151795.1 Buthus martensii
ATGAAATCTCAGACCTTTTTCCTTCTTTTTCTAGTTGTTTTATTATTAGCAATTTCACAATCAGAAGCTT
TCATTGGTGCTGTTGCTGGTCTTCTCAAA---ATTTTTGGAAAAAGAAGTATGAGAACTATGAAG-----
-------TTATATGATCCAAGTTTGAGTGCAGCTGATTTGAAAACCTTACAAAAACTAATGGAA

>AF150010.1 Buthus martensii
ATGAAATCTCAGACCTTTTTCCTTCTTTTTCTAGTTGTTTTATTATTAGCAATTTCACAATCAGAAGCTT
TCATTGGTGCTGTTGCTGGTCTTCTCAAA---ATTTTTGGAAAAAGAAGTATGAGAACTATGAAG-----
-------TTATATGATCCAAGTTTGAGTGCAGCTGATTTGAAAACCTTACAAAAACTAATGGAA

>AY323830.1 Mesobuthus martensii
ATGAAATCTCAGACCTTTTTCCTTCTTTTTCTAGTTGTTTTATTATTAGCAATTTCACAATCAGAAGCTT
TCATTGGTGCTATTGCTAATCTTCTCAAA---ATTTTTGGAAAAAGAAGTATGAGAACTATGAAG-----
-------TTATATGATCCAAGTTTGAGTGCAGCTGATTTGAAAACCTTACAAAAACTAATGGAA

>FJ360839.1 Buthus occitanus israelis
ATGAAATCTCAGGCCTTTTTCCTTCTTTTTCTAGTTGTTTTATTGTTAGCAACTACACAGTCAGAAGCTT
TCATT---------ATGGATCTTTTAAAA---ATTTTTGGAAGAAGAAGTATGAGAACTATGAAG-----
-------TTATATGACCCAAGTTTGAGTGCAGCTGACTTGAAAACATTACAAAAACTAATGGAA

>EF442055.1 Mesobuthus eupeus
ATGAAATCTCAGACCTTTTTCCTTCTTTTTCTAGTTGTTTTCTTATTAGCAATTACACAGTCAGAAGCTA
TCTTTGGTGCTATTGCTGGTCTTCTTAAT---ATATTTGGAAAAAGAAGTCTGAGAACTATGAAG-----
-------TTATATGATCCAAGTTTGAGTGCAGCTGATTTGAAAACCTTACAAAAACTAATGGAA

>EF445077.1 Mesobuthus eupeus
ATGAAATCTCAGACCTTTTTCCTTCTTTTTCTAGTTGTTTTCTTATTAGCAATTACACAGTCAGAAGCTA
TCTTTGGTGCTATTGCTGGTCTTCTTAAT---ATATTTGGA-----------------------------
----------------------------------------------------------------

>c2 Chaerilus tricostatus
ATGAAATTACAGATTATTCTACTGATTTCGGCTTTCATTCTATTGCTGTCTATTTCTCACACAGAAGCAT
TCTTGGGTTTC------------TTGAAC---CTTTTTGGGAAGAGAGCTCTAAGAAAATATGAC-----
-------ATGTCTGACCCTAGTTTCAGTGCCGAAGACATTAAAGCACTGAGAGAATTATTTCGG

>EF445102.1 Mesobuthus eupeus
ATGATAAAG------TATCTTCTTACCGTCTTCTTAGTCCTGCTAATAGTGTCCGATCATTGTCAAGCAT
TTCTGTTTTCTCTAATACCATCAGCCAGC---TTTAAAGGAAAAAGGAGAAGAGATCAAATAGACCAATT
CAAGAAT------------GATGCCGAATTGGAAGAATTACTTTCTAAACTACCAATTTAT---

>c21 Chaerilus tryznai
ATGAAGAATAACACCATTTTGTTTACCTTTCTTATCGTCGTTTTAATTGCATCT---CAGATTGAAGCAA
ATTGGGATATTCTTATTGACACCATTGACAAG---CTTGGAAAGAGATCTGAAGATTTTGACTTTTTCAC
TGATGATTAT------------------------------------------------------
