# Supplementary material for: The Rise and Fall of an Evolutionary Innovation: Contrasting Strategies of Venom Evolution in Ancient and Young Animals
Source: PLoS Genet. 2015 Oct 22;11(10):e1005596. doi: 10.1371/journal.pgen.1005596 (PMC4619613; doi:10.1371/journal.pgen.1005596)
Supplement: S1 File — The alignments are provided as zipped Fasta files. (ZIP) [file pgen.1005596.s006.zip › Alignments/Scorpions/Lipolytic toxins.fas]

>FJ360788.1_Buthus_occitanus_israelis
ATGAAG---TTG---GTGTTATTTGGTATCATTGTTATCTTATTCTCTATGATAGGT---TCGATTCTTG
GATCCGACCCACCAGGAAATTACCCGTTAAATACTTACGGTAACAAGTATGCTTGTAGGGCGTTGGGAGA
AAATGAATTTTGTCAGAAAATATGTAAAGTGCATGGAGGTCACTATGGCTATTGTTTCAACTCCAGATGT
TGGTGTGAATATTTGGAAAAGAAAGACGTCAGCATTTGGGATACAGTTAAGCACCATTGTAATAACACCA
TTCTTTATCCTAAAGGAAAA

>FJ360790.1_Buthus_occitanus_israelis
ATGAAG---TTG---GTGTTATTTGGTATTATTGTTATCTTATTCTCTATGATAGGT---TCGATTCATG
GATCCGACCCACCAGGAAATTACCCGTTAAATACTTACGGTAACAAGTATGCTTGTACGATTTTGGGAGA
AAATGATTTTTGTCAGAAAATATGTAAAGTGCATGGAGTTCAGTATGGCTATTGTTTCAACTCCAGATGT
TGGTGTGAATATTTGGAAGAGAAAGACGTCAATATTTGGGATGCAGTTAAGCGCCATTGTAAGAACACCA
TTCTTTATCCTAAAGGAAAA

>FJ360792.1_Buthus_occitanus_israelis
ATGAAG---TTG---GTGATATTTGGTATCATTGTTATCTTATTCTCTATGATAGGT---TCGATTCATG
GAACCGAGGCACCAGGAAATTACCCGTTAAATACTTACGGTAACAAGTATGCTTGTACGATTTTGGGAGA
AAATGAATTTTGTCAGAAAATATGTAAAGTGCATGGAGTTAAATATGGCTATTGTTTCAACTCTAGATGT
TGGTGTGAATATTTGGAAGACAAAGACATCAGCATTTGGAATGCAGTTAAGAACCATTGTACGAACACCA
TTCTTTATCCTAAAGGAAAA

>FJ360786.1_Buthus_occitanus_israelis
ATGAAG---TTG---GTGTTATTTGGTATCGTTGTTATCTTATTCTCTATGATAGGT---TCGATTCATG
GATCCGACCCACCAGGAAATTACCCGTTAAACACTTACGGTAACAAGTATGTTTGTAGGATTTTGGGAGA
AAATGAATTTTGTCAGAAAATATGTAAAGCGCATGGGGTTAAGTATGGCTATTGTTTCAACTCCAGATGT
TGGTGTGAATATTTGAAAGAGAAAGACGTCAGCATT----------------------------------
--------------------

>FJ360789.1_Buthus_occitanus_israelis
ATG------------------------------------------------ATAGGT---TCGATTCTTG
GATACGACCCACCAGGAAATTACCCGTTAAATGTTTACGGTAACAAGTATGCTTGTAGGATGTTGGGAGA
AAATGTATTTTGTCAGAAAGTATGTAAATTGCATGGAGGTCACTATGGCTATTGTTTCAACTCCAGATGT
TGGTGTGAATATTTGGAAAAGAAAGACGTCAATATTTGGGATGCAGTTAAGCACTATTGTAATAACACCA
TTGTTTATTCTCAAGGAAAA

>AY282464.1_Mesobuthus_martensii
ATGAAA------TTTGTGTTATTTGGTATGATTGTTATCTTATTCTCTTTGATGGGT---TCAATTCGTG
GAGACGACGATCCAGGAAATTATCCGACAAATGCTTACGGTAACAAATATTATTGTACGATTTTGGGAGA
AAATGAATATTGTAGGAAAATATGTAAATTGCATGGAGTTACTTATGGTTATTGTTACAATTCGAGATGT
TGGTGCGAAAAATTGGAAGATAAAGACGTCACCATT----------------------------------
--------------------

>DQ872673.1_Mesobuthus_martensii
ATGAAA------TTTGTGTTATTTGGTATGATTGTTATCTTATTCTCTTTGATGGGT---TCAATTCGTG
GAGACGACGATCCAGGAAATTATCCGACAAATGCTTACGGTAACAAATATTATTGTACGATTTTGGGAGA
AAATGAATATTGTAGGAAAATATGTAAATTGCATGGAGTTACTTATGGTTATTGTTACAATTCGAGATGT
TGGTGCGAAAAATTGGAAGATAAAGACGTCACCATTTGGAATGCAGTTAAGAATCATTGCACGAACACCA
TTCTTTATCCTAATGGAAAA

>AF151798.2_Mesobuthus_martensii
ATGAAA------TTTTTGTTATTTGGTATGTTTGTTATCTTATTCTCTTTGATGGGT---TCAATTCGTG
GAGACGACGATCCAGGAAATTATCCGACAAATGCTTACGGTAACAAATATTATTGTACGATTTTGGGAGA
AAATGAATATTGTAGGAAAATATGTAAATTGCATGGAGTTACTTATGGTTATTGTTACAATTCGAGATGT
TGGTGCGAAAAATTGGAAGATAAAGACGTCACCATT----------------------------------
--------------------

>EF445105.1_Mesobuthus_eupeus
ATGAAA------TTTGTGTTATTTGGTATGATTGTTACCCTATTCACTTTGATAGGT---TCAATTCGTG
GAGAT------TCAGGAAATTATCCGACAAATTATTACGGTCACAAATATAGTTGTACGATTTTGGGAGA
AAATAAATATTGTAGGGATATATGTAAATTGCATGGAGTATATTATGGCTATTGTTACAATTCGAGATGT
TGGTGCGAAAATTTGCCAGATAAAGACGTCACCATTTTTGATGCAGTTGAGAACTATTGTAAAAAGAACA
ATCCTAATTTCAAAGCAAAC

>EU159302.1_Lychas_mucronatus
ATG---AATATA---ACGCTGTTTTGCTCTGTGTTTATTTTAATTTCTTTGGCAGGCCTAAGCGTATCG-
--GACGACGTACCAGGAAATTATCCGATGAGTCTTTATGGTAACAAGTACAGCTGCGGAGTGTTGGGAGA
AAACGAGTATTGCAGGAAAATATGCAAGAGCCACGGCGTTAGTTACGGATATTGCTTCAACTCGAGATGT
TGGTGCGAATACTTGGAGGACAAAGATGTCGACTTCTGGGCAGCCCACAAGAACCATTGCAAAAACGACA
AACTCTATCCTCCAAAAAAA

>GT028891.1_Lychas_mucronatus
ATG---AATATA---ATGCTGTTTTGCTCTGTGTTTATTTTAGTTTCTTTGACAGGCCTAAGCGTATCG-
--GACGACGTACCAGGAAATTATCCGATGAGTCTCTATGGTAACAAGTACAGCTGCGGAGTGTTGGGAGA
AAACGAGTATTGCAGGAAAATATGCAAGAGCCATGGCGTTAATTACGGATATTGCTTTAACTCGAGATGC
TGGTGCGAATATTTGGAGGACAAAGATGTCGACTTCTGGGCAGCCCACAAGAACCATTGCAAAAACGGCA
AACTCTACCCTCCAAAAAAA

>EU159282.1_Lychas_mucronatus
ATG---AATATA---AAGTTATTTTGTTTTCTTTCTATTTTAATTTCTTTGACAGGACTAAGTTTATCAG
GTGATGAT------GGAAATTACCCAATTGACGCTAATGGTAACAGGTACAGTTGCGGGAAATTAGGAGA
AAACGAGTTTTGCCTCAAAGTATGCAAACTCCACGGCGTTAAACGTGGATATTGCTATTTCTTCAAATGC
TATTGTGAACTCTTAAAGGATAAAGACATCCAGTTCTTTGATGCATACAAGACCTATTGCAAAAACAGTC
GGATA---------------

>GT028572.1_Lychas_mucronatus
ATG---AATATA---ATTTTATTTTATTTTATGCCTATTTTAATTTCACTGCCAGGTTTACTTGCA----
-----------TCAGGAACTTATCCGAATGATGTTTACGGTTTAACGTATGACTGCGGTAAGTTAGGAGA
AAACGAGCATTGTCTGAAAATATGCAAGATCCATGGCGTTGAATACGGATATTGTTATGGCTGGAGATGC
TGGTGCGATAAATTATCGGATAAAAATAAGTTATTTTGGGATGTCTACAAGGAACATTGC----------
--------------------

>GT029211.1_Lychas_mucronatus
ATGAAG------TTCATCTTAACATGTACTTCAGTCATTTTATTCACTGCAGTAGAAGATTCGAGTTGCG
GG---------GGAGGTAACTATCCAATCAGCGTTTATGAAAGCTATTATGGTTGTAAGCTAAAATTGGA
TGACGGGTACTGTAAAAACATATGTGGGCTTCATGGAGTTTCGTATGGCTACTGTTATGCCAGCTATTGT
TGGTGTGAGAAGTTATCAGACAGGAACGTCCGTTACTGGGATTATCACAGAAACAACTGTAAAAATGATC
TTTTGTATCCA---------

>GALL01000009.1_Lychas_buchari
ATG---AATATCTGTTGTTTGTTTATCTTAAACATTCTTATATTTTTTGCCATGGTCTTCCCAAGT----
-----------GAACAGGGTTATCCT---AAAATGCATAGATTCTCATATATTTGCCAGAGATGGGGTAA
GAATAGTTATTGCCGGAAAGTATGCCGTCTTCACAAAGGTGGTTATGGATATTGCTATATGGGAGCATGT
TATTGCGAAAGTTTAAAATCAAACAATATCAACTTCGGTGATGTTTACGTAAATTATTGTAATGCTTCTA
TA---TACGCG---------

>GALL01000007.1_Lychas_buchari
ATGAAAAACGTTATGATGTTACTCTCTGTAATGTTAGTTTTAAATATACCAGAAAATACAGCTAGACAGG
GAGTTCGTCCTCCTGGTGATTATCCTTTGCTTTTGGATCGTTCTTCATATCGGTGCTTTGAAAATGGACC
GAACGATCGATGTAATGAAATTTGCAAACTTCATTTAGGTATATATGGATATTGCAGTGCTCGGGAATGT
TACTGCGAAGGAATAGATAAAACGAATCTTTACCGTTACGCTCAGTATCGTGACGAGTGTAGTAATCTTA
TAAATTCATTCTTTGATAAA

>GALL01000008.1_Lychas_buchari
ATGAAAAACGTTATGATGTTACTCTCTGTAATGTTAGTTTTAAATATACCAGAAAATACAGCTAGACAGG
GAGTTCGTCCTCCTGGTGATTATCCTTTGCTTTTGGATCGTTCTTCATATCGGTGCTTTGAAAATGGACC
GAACGATCGATGTAATGAAATTTGCAAACTTCATTTAGGTATATATGGATATTGCAGTGCTCGGGAATGT
TACTGCGAAGGAATAGATAAAACGAATCTTTACCGTTACGCTCAGTATCGTGACGAGTGTAGTAATCTTA
TAAATTCATTCTTCGATAAA

>GALL01000006.1_Lychas_buchari
ATGAAA------TTATTGTTACTCTCTACCGTGACAGCCATTGTATGGGGTCAAACAAATGAG-------
-----------AGAGGACAATTTCCAATGAAGTTAAATACACGATTTTATACTTGTGAA---------AA
AGACGATTATTGCATGAAAGTATGTAAAAGGCATCGCGTAAGTAGAGGTTTTTGCATTGATAGAAAATGT
TTCTGTAAGAACTTGAGTAGTCAATTTATATATTATCGAGATTTACGGTTTCATGAGTGCATTGCAAATT
TTTATGATTATGATCCAACA

>GALL01000012.1_Lychas_buchari
ATGAAAAAC---ATATTAATTTTGGAAGTGATTTTACTTAGTTTACTGGGAGTAAGTTTGTCA-------
-----------GATGGTCACTACCCTCGAAAACTCAACAAGGAAAAATACCATTGTATGCATCGAGGAAG
TAGCTACTTTTGCGAACAAGTTTGCAAATTACACAATGTACCATACGGTTATTGTCGGGATTACAAGTGC
TTTTGTGAAGAATTGGAATGGGAAGATATATATTACTTAGCTAAGATCGAAAAGAGCTGCGAGTCTGAGT
TAGATATGTCTTATAAATTC

>GALL01000010.1_Lychas_buchari
ATGAAAAAT---ATAGTAGTATTACTTGCAGTGGCAGTTCTGTTTAATTTATTGAGAAAAAGTCTT---G
GA---------TCTGGCAAGTATCCTCTCAATAGAAATAATTTGAAGTACGATTGCTCGACAAACGGATA
TAATCCTTATTGTGAAACTATTTGCAAGCTGCATAATACAAAGACAGGCTTCTGCCAATATAATTCGTGT
TTTTGTGAAAAAATGACCGAAGAAAATGTTAAGTTTTTAGCTGGGATTAAAGATATGTGTGATAAACGTT
TAGACGAACTTTCG------

>GALL01000011.1_Lychas_buchari
ATGAAAAAT---ATAGTAGTATTACTTGCAGTGGCAGTTCTGTTTAATTTATTGAGAAAAAGTCTT---G
GA---------TCTGGCAAGTATCCTCTCAATAGAAATAATTTGAAGTACGATTGCTCGACAAACGGATA
TAATCCTTATTGTGAAACTATTTGCAAGCTGCATAATACAAAGACAGGCTTCTGCCAATATAATTCGTGT
TTTTGTGAAAAAATGACCGAAGAAAATGTTAAGTTTTTAGCTGGGATTAAAGATATGTGTGATAAACGTT
TAGACGAACTTTCG------
