# Supplementary material for: The Rise and Fall of an Evolutionary Innovation: Contrasting Strategies of Venom Evolution in Ancient and Young Animals
Source: PLoS Genet. 2015 Oct 22;11(10):e1005596. doi: 10.1371/journal.pgen.1005596 (PMC4619613; doi:10.1371/journal.pgen.1005596)
Supplement: S1 File — The alignments are provided as zipped Fasta files. (ZIP) [file pgen.1005596.s006.zip › Alignments/Scorpions/Short KTx.fas]

>HM131808.1 Mesobuthus_martensii
----------------------------------------------------------------------
--CTCATAGACGTAAAATGTTTTGCATCTAGTGAATGTTGGACAGCTTGCAAAAAAGTAACAGGATCGGG
ACAAGGAAAGTGCCAGAATAAT---TGTCGATGCTAC

>GU327370.1 Mesobuthus_eupeus
----------------------------------------------------------------------
--CTCATAGACGTAAAATGTTCTGCATCTCGTGAATGTTGGGTAGCTTGCAAAAAAGTTACAGGATCGGG
ACAAGGAAAGTGCCAGAATAAT---TGTCGATGCTAT

>AY288306.1 Parabuthus_granulatus
----------------------------------------------------------------------
--GAGCCTAAGGAGACGTGTAGC---GATGACATGTGCGTAATATACTGCAAAGGTGAAGAATTCAGT--
-ACAGGAGCGTGTGATGGTCCGAAGTGCAAATGTAGT

>HQ650827.1 Mesobuthus_eupeus
------------TTTGCTATTCTGCTCATATTGGCCATCTGCTCAATGGCTATTTGGACAGTTAAT---G
GAGCGATTGCAGTAAGATGCTCCATTAATGCTGATTGTTTTGGTAAATGC---------CCTGGA-----
-CATCCTATTTGCAAAAATAAATTTTGCGCTTGTACA

>HQ650826.1 Mesobuthus_eupeus
------------TTTGCTATTCTGCTCATATTGGCCATCTGCTCAATGGCTATTTGGACAGTTAAT---G
GAGCGATTGCAGTAAGATGCTCCATTAATGCTGATTGTTTTGGTAAATGC---------CCTGGA-----
-TATCCTATTTGCAAAAATAAATTTTGCGCTTGTACA

>HQ650830.1 Mesobuthus_martensii
------------TTTGCTATTCTGCTCATATTGGCCGTCTGCTCAATGGCTATTTGGACAGTTAAT---G
GGCTATTTGAAGTAAGATGTGCCACTGATGCTGATTGTTCTCGTAAATGC---------CATGGA-----
-AATCCTCCTTGCAGAAATGGATTTTGCGCTTGTACA

>HQ650828.1 Mesobuthus_martensii
------------TTTGCTATTCTGCTCATATTGGCCGTCTGCTCAATGGCTATTTGGACAGTTAAT---G
GGCCATTTGCAATAAGATGTGCCAATGATGCTGATTGTTCTCGTAAATGC---------CCTGGA-----
-AATCCTCCTTGCAGAAATGGATTTTGCGCTTGTACA

>JQ781066.1 Mesobuthus_martensii
------------TTTGCTATTCTGCTCATATTGGCCGTCTGCTCAATGGCTATTTGGACAGTTAAT---G
GGCCATTTGCAATAAGATGTGCCACTGATGCTGATTGTTCTCGTAAATGC---------CCTGGA-----
-AATCCTCCTTGCAGAAATGGATTTTGCGCTTGTACA

>HQ650831.1 Mesobuthus_martensii
------------TTTGCTATTCTGCTCATATTGGCCGTCTGCTCAATGGCTATTTGGACAGTTAAT---G
GGCCATTTGAAGTAAGATGTGCCACTGATGCTGATTGTTCTCGTAAATGC---------CATGGA-----
-AATCCTCCTTGCAGAAATGGATTTTGCGCTTGTACA

>HM131808.1 Mesobuthus_martensii
------------TTTGCTATTCTGCTCATATTGGCCGTCTGCTCAATGGCTATTTGGACAGTTAAT---G
GGCCATTTGAAGTAAGATGTGCCACTGATGCTGATTGTTCTCGTAAATGC---------CCTGGA-----
-AATCCTCCTTGCAGAAATGGATTTTGCGCTTGTACA

>HM131808.1 Mesobuthus_martensii
------------TTTGCTATTCTGCTCATATTGGCCGTCTGCTCAATGGCTATTTGGACAGTTAAT---G
GGCCATTTGAAGTAAGATGTGCCACTGATGCTGATTGTTCTCGTAAATGC---------CCTGGA-----
-AATCCTCCTTGCAGAAATGGACTTTGCGCTTGTACA

>HM131808.1 Mesobuthus_martensii
------------TTTGCTATTCTGCTCATATTGGCCGTCTGCTCAATGGCTATTTGGACAGTTAAT---G
GGCGATTTGCAATAAGATGTGCCACTGATGCTGATTGTTCTCGTAAATGC---------CCTGGA-----
-AATCCTCCTTGCAGAAATGGATTTTGCGCTTGTACA

>HM131808.1 Mesobuthus_martensii
----------------------------------------------------------------------
--CTCATAGACGTAAAATGTTTTGCATCTAGTGAATGTTGGATAGCTTGTAAAAAAGTAACAGGATCTGT
ACAAGGAAAGTGCCAGAATAAT---TGTCGATGCTAC

>AJ224689.1 Centruroides_noxius
ATGGGTGCCAAAATAACAATCCTATTGTTTGTAACAATGCATACATTCGCTAATTGGACCGAAGCG----
-----------GCCGTGTGTGTT---TATCGCACTTGTGATAAGGATTGCAAACGTAGG---GGATATAG
GTCGGGAAAATGCATTAACAACGCCTGCAAATGTTAT

>GALK01000013.1 Isometroides_vescus
ATG------TTTATT---ATA---TTGACCATTTTGCTATCATCAGGTGTTTTC---TGTGCAAAT----
--------GAAGAACTCTGTTTGCATACAAATGGTTGTATGAAGCTTTGTGAAAAGATAAATGAAACA--
-ATGGGAATTTGTCAC---GGCAAATGTCAATGCATG

>FN392271.1 Tityus_discrepans
ATG------TTCTCTGGCTTCATTCTCATCATGGTTTTAGGTTCTATC---TTCGAAACAGTTGAAGCT-
--GGTCCGAAGTCTGATTGCAAG---CCTGACTTATGCGAGGCGGCATGTAAAGATTTA---GGAAAACC
AATGGACTTCTGCAAAGATGGCACCTGCAAATGCAAA

>HM131808.1 Mesobuthus_martensii
ATG------AATTACTACATCGTCTTAATTGTTGCATTCTTTGCAGTTATAATT---TTTTCTAATATAC
AGGTAGAAGGTGCAGTTTGTAAT---CTTAAAAGATGTCAGTTATCTTGTAGATCATTA---GGATTA--
-CTCGGAAAGTGCATA---GGAAAATGCGAATGTGTT

>GALK01000014.1 Isometroides_vescus
ATGAAAGCATTC------ATCATTGTTCTG---CTTTTCGCTTCGAAAGTCGAAGCC------------C
AATTAATCGATGTAAACTGCGTGAACGTTAACACTTGTAAAGAACCATGTAAACAACGACAT---TGCAG
ACCTTCCAAATGTATGAACGGAAAATGCATGTGCTCT

>FN392270.1 Tityus_discrepans
ATGAAAGCTTTCTACGGCCTGGTG---ATAATTTTA---TGTTCGACGTGCTATATTTCAGTTGATTCGC
AAGATACAAATGTTAAATGCTCCGGATCGAGTAAATGTGTAAAAATATGTATAGATCGATATAATACTCG
TGGAGCCAAATGCATAAATGGCAGATGCACTTGTTAT

>AY740685.1 Tityus_costatus
ATGAAAGCTTTCTACGGT---GTACTGATCATTTTAATT---TCGATGCTGGATTTGAGC------CAGC
AATTTATAAATGTAAAATGTAGAGGATCGCCTGAGTGTTTGCCGAAGTGTAAAGAAGCAATAGGGAAG--
-GCCGGCAAATGTATGAACGGTAAATGCAAATGTTAT

>GALL01000015.1 Lychas_buchari
ATGAAA---GATCATTGTATAATTTTAATTTTATTGGTG---AGTGTAGCAACAGAATTTTTCCCTAATT
CGGTGGACGCTTTTCGCTGTTAT---CATCCGAAGTGCGTTTCTGACTGTGTAGCTCAA---GGATTTGC
TTCCGGACAGTGTAATTATAAAAAATGTAGATGCACA

>AY647145.1 Mesobuthus_martensii
ATGAAG------TTT---ATTATTGTTCTGATACTTATT---AGCGTTTTTATCGCAATCGTT---CCT-
--GAAGCTCAAACTCAATGTCAAAGTGTACGAGACTGCCAACAATATTGCTTAACT---CCCGAT-----
-------AGATGTTCATATGGGACCTGTTACTGCAAA

>AJ277729.1 Mesobuthus_martensii
ATGAAG------TTT---ATTATTGTTCTGATACTTATT---AGCGTTCTTATCGCAATCGTT---CCT-
--GAAGCTCAAACTCAATGTCAAAGTGTACGAGACTGCCAACAATATTGCTTAACT---CCCGAT-----
-------AGATGTTCATATGGGACCTGTTACTGCAAA

>FJ360833.1 Buthus_occitanus_israelis
ATGAAA---TTTTTATTCACT---CTTTTCTGCTGCTTCGCTGTTTTGGTTATCCCAAGTGAAGCT----
--GATATAAATGTGTCATGTAGATATGGATCTGACTGTGCTGAACCTTGCAAAAGATTGAAA---TGCTT
ACCAAGCAAATGTATAAATGGAAAATGTACGTGTTAT

>AJ427743.1 Androctonus_australis
ATGAAG---TTCTCTTCAATCATTCTGTTACTCCTTATCTGTTCAATGAGCATCTTCGGC---AATTGC-
--GAAACAAACAAGAAATGTCAA---GGTGGATCGTGTGCTTCAGTATGTAGAAGAGTAATTGGAGTAGC
TGCTGGCAAATGTATTAATGGAAGATGTGTCTGCTAC

>FJ360826.1 Buthus_occitanus_israelis
ATGAAG---TTCTCTTCAATCATTCTGTTACTCCTTATCTGTTCAATGAGCATCTTTGGC---AATTGC-
--CAAACAAACGTGAAATGTCGA---GGTGGATCGTGTGCTTCAGTATGTGAGAGAAAAATTGGAGTAGC
TGCTGGCAAATGTATTAATGGAAGATGTGTCTGCTAC

>AJ427744.1 Androctonus_australis
ATGAAG---TTCTCTTCAATCATTCTGTTACTCCTTATCTGTTCAATGAGCATCTTCGGC---AATTGC-
--GAAACAAACAAGAAATGTCAA---GGTGGATCGTGTGCTTCAGTATGTAGAAGAGTAATTGGAGTAGC
TGCTGGCAAATGTATTAATGGAAGATGTGTCTGCTAC

>AF153692.1 Mesobuthus_martensii
ATGAAG---TTCTCTTCAATAATTCTGTTACTCCTTATCTGTTCAATGAGCATATTCGGC---AATTGT-
--CAAACAAATGTGAAATGTCAA---GGTGGATCGTGCGCTTCAGTATGCAGAAGAGAAATAGGAGTAGC
TGCTGGCAAATGCATTAATGGAAAATGTGTCTGCTAC

>AJ850860.1 Androctonus_amoreuxi
ATGAAG---TTCTCTTCAATCATTTTGTTACTCCTTATTTGTTCAATGAGCATCTTCGGC---AAT---G
GTCAAACAAATAAGAAATGTAAA---GGTGGATCTTGTGCTTCAGTATGTGCAAAAGAGATAGGAGTAGC
TGCAGGCAAATGCATTAATGGAAGATGTGTCTGTTAT

>AF541980.1 Mesobuthus_martensii
ATGAAG---TTCTCTTCAATCATTCTGTTACTCCTTATCTGTTCAATGAGCAAATTCGGC---AATTGTC
AAGAAACAAATGTGAAATGTCAA---GGTGGATCGTGCGCTTCAGTATGTAGAAAAGCAATAGGAGTAGC
TGCAGGCAAATGCATTAACGGAAGATGTGTTTGCTAC

>AF247057.1 Mesobuthus_martensii
ATGAAAATATTTTTTGCTATTCTGCTCATATTGGCCGTCTGCTCAATGGCTATTTGGACAGTTAAT---G
GGCCATTTGCAATA---TGTGCCACTGATGCTGATTGTTCTCGTAAATGC---------CCTGGA-----
-AATCCTCCTTGCAGAAATGGATTTTGCGCTTGTACA

>AJ277727.1 Mesobuthus_martensii
ATGAAAATATTTTTTGCTATTCTGCTCATATTGGCCGTCTGCTCAATGGCTATTTGGACAGTTAAT---G
GGCCATTTGCAATAAAATGTGCCACTGATGCTGATTGTTCTCGTAAATGC---------CCTGGA-----
-AATCCTCCTTGCAGAAATGGATTTTGCGCTTGTACA

>AJ277726.1 Mesobuthus_martensii
ATGAAAATATTTTTTGCTATTCTGCTCATATTGGCCGTCTGCTCAATGGCTATTTGGACAGTTAAT---G
GGCCATTTGCAATAAAATGTGCCACTGATGCTGATTGTTCTCGTAAATGC---------CCTGGA-----
-AATCCTTCTTGCAGAAATGGATTTTGCGCTTGTACA

>AF295594.1 Mesobuthus_martensii
ATGAAAATATTTTTTGCTATTCTGCTCATATTGGCCGTCTGCTCAATGGCTATTTGGACAGTTAAT---G
GGCCATTTGCAATAAAATGTGCCACTAATGCTGATTGTTCTCGTAAATGC---------CCTGGA-----
-AATCCTCCTTGCAGAAATGGATTTTGCGCTTGTACA

>AY730620.1 Mesobuthus_martensii
ATGAAAATATTTTTTGCTATTCTGCTCATATTGGCCGTCTGCTCAATGGCTATTTGGACAGTTAAT---G
GGCCATTTGAAGTAAGATGTGCCACTGATGCTGATTGTGCTCGTAAATGC---------CCTGGA-----
-AATCCTCCTTGCAGAAATGGATTTTGCGCTTGTACA

>AF325113.1 Mesobuthus_martensii
ATGAAAATATTTTTTGCTATTCTGCTCATATTGGCCGTCTGCTCAATGGCTATTTGGACAGTTAAT---G
GGCCATTTGAAGTAAGATGTGCCACTGATGCTGATTGTTCTCGTAAATGC---------CCTGGA-----
-AATCCTCCTTGCAGAAATGGATTTTGCGCTTGTACA

>FJ360824.1 Buthus_occitanus_israelis
ATGAAAATATTTTTTGCTATTCTGCTCATATTGGCCGTCTGCTCAATGGTTATTTGGACAGTTAAT---G
GGGCGATTGCAGTAAGATGCGTAACCGATGATGATTGTTTCCGTAAATGT---------CCAGGG-----
-AATCCTTCGTGTAAAAGAGGATTTTGCGCTTGTAAA

>AY125327.1 Mesobuthus_martensii
ATGAAGATATTTTTCGCTGTTCTGGTAATCCTGGTTCTT---TCAATGTTGATTTGGACAGCTTAT---G
GACCATATCCTGTAAACTGTAAGACTGATCGTGATTGCGTAATG---TGT------------GGACTT--
-GGTATTTCGTGTAAAAATGGTTACTGCCAATGTACT

>AY125328.1 Mesobuthus_martensii
ATGAAGATATTTTTCGCTGTTCTGGTAATCCTGGTTCTT---TCAATGTTGATTTGGACAGCTTAT---G
GACCATATCCTGTAAACTGTAAGACCGATCGTGATTGCGTAATG---TGT------------GGACTT--
-GGTATTTCGTGTAAAAATGGTTACTGCCAATGTACT

>EU163855.1 Lychas_mucronatus
ATGAAGATTTTTCTA---GTGTTGGTGATGTTAATCCTCTGCTCAATGTGCTTGTTAACTGAA------G
GCTCAACAAATAAGAAATGCTCGAATACTTCTCAATGTTATAAAACATGCGAAAAAGTTGTTGGTGTAGC
AGCAGGAAAGTGTATGAATGGAAAATGCATTTGTTAT

>FJ360823.1 Buthus_occitanus_israelis
ATGAAGATATTTTCT---ATTCTGAAACTGCTGGTTCTTTTCTCAATGTTGATTTGGACAGCTTAT---G
GATTAGTTGCTGTAAAATGTAAGACTGATTTTGATTGCTTGATG---TGT------------GGACCT--
-GGTGCTAGGTGTGTGAACCGTTACTGCCAATGTACT

>AY129234.1 Mesobuthus_martensii
ATGAAAATTTTTTCT---ATTCTTTTGGTACTCATTATCTGTTCAATAAGCATT---ACTGAGGCATTTG
GACTCATAGACGTAAAATGTTTTGCATCTAGTGAATGTTGGATCGCTTGTAAAAAAGTAACAGGATCTGT
GCAAGGAAAGTGCCAGAATAAT---TGTCGATGCTAC

>AF249746.1 Mesobuthus_martensii
ATGAAAATTTTTTCT---ATTCTTTTGGTACTCATTATCTGTTCAATAAGCATT---ACTGAGGCATTTG
GACTCATAGACGTAAAATGTTTTGCATCTAGTGAATGTTGGACAGCTTGCAAAAAAGTAACAGGATCGGG
ACAAGGAAAGTGCCAGAATAAT---TGTCGATGCTAC

>JX025013.1 Mesobuthus_gibbosus
ATGAAAATTTTGTCT---ATTCTTTTGATACTCGTTATCTGTTCAATAAGCATT---ACTGAGGCATTTG
GACTCATAGACGTAAAATGTTCTGCATCTCGTGAATGTTGGGTAGCTTGCAAAAAAGTAACAGGATCAGG
ACAAGGAAAGTGCCAGAATAAT---TGTCGGTGCTAT

>JX025014.1 Mesobuthus_gibbosus
ATGAAAATTTTGTCT---ATTCTTTTGATACTCGTTATCTGTTCAATAAGCATT---ACTAAGGCATTTG
GACTCATAGACGTAAAATGTTCTGCATCTCGTGAATGTTGGGTAGCTTGCAAAAAAGTAACAGGATCAGG
ACAAGGAAAGTGCCAGAATAAT---TGTCGATGCTAT

>HQ650827.1 Mesobuthus_eupeus
ATGAAAATTTTGTCT---ATTGTTTTGATACTCATTATCTGTTCAATAAGCATT---ACTGAGGCATTTG
GACTCATAGACGTAAAATGTTCTGCATCTCGTGAATGTTGGGTAGCTTGCAAAAAAGTTACAGGATCGGG
ACAAGGAAAGTGCCAGAATAAT---TGTCGATGCTAT

>FJ360831.1 Buthus_occitanus_israelis
ATGAAAATTTTGTCT---GTTCTTTTGATACTCATTATCTGTTCAATAAACATT---AGTGAAGCT---G
GACTCATAGACGTAAGATGTTATGCATCTCGTGAATGTTGGGAACCTTGCAGAAGAGTAACAGGATCCGC
ACAAGCAAAGTGCCAGAATAAT---TGTCGCTGCTAT

>HQ288192.1 Hottentotta_judaicus
ATGAAAATTTTATCC---GTTCTTCTACTATTCATCATTTGTTCAATAGTATATTGGAGTGAAGCTGAG-
--ATAACGGATGAAAGTTGCGAGTTTTCTATACACTGCCTGTTGGTTTGTCGTAAGAAGTTTGAATATCT
CCAAGTAAAATGCGTGAGTGGGAAATGCCATTGTTAT

>FJ360827.1 Buthus_occitanus_israelis
ATGAAGATT---TCT---CTTGTGATGATACTCTTGATTTGTTCAATGATGATTTTG---CAG------G
GCATATTAAGTAATCGGTGTAATAATAGTAGTGAGTGTATTCCACATTGCATCAGAATATTCGGCACTCG
AGCAGCAAAGTGTATTAATAGAAAATGCTATTGTTAT

>JQ023129.1 Mesobuthus_martensii
ATGAAAATT---TCA---TTCCTTCTGCTACTCGTCATTTGTTCAATA---GGTTGGAGTGAA------G
CTTTTACAGATGTAAAATGCACTGCTTCTAAACAATGTTGGCCGGTTTGTAACCAAATGTTTGGAAAGCC
TAACGGAAAGTGCATGAATGGTAAATGCCGCTGCTAT

>JQ074233.1 Mesobuthus_martensii
ATGAAGATT---TCA---TTTCTTCTGCTAATCGTAATTTGTTCAATA---GGTTGGACTGAT------G
GTTTTACAGATGTAAGATGCAGTGCATCTAGTAAATGTTGGCCGGTTTGTAAAAAGTTGTTTGGAACGTA
CAAGGGAAAATGTAAGAATAGTAAATGCCGTTGCTAT

>GALK01000012.1 Isometroides_vescus
ATGAAGTTAATCGTT---GTTTTGCTTCTCATTGTTACA---GCAACAGTCGTGAATGGTATCCCAAAAG
CACGTCGTCAAACCCAATGTTACAGAAAAAGTGATTGTCAGCGACAATGTCAAAGCGTC-----------
----CAGGATTGCCGATATGGAACCTGTTATTGTAAC

>GALL01000013.1 Lychas_buchari
ATGAAACAATATATC---TTCTTTTTCATGTTAATCGCAACCTCCACATTTGTTGAGGCGGGAAGA---G
GAATAGCCGAATTAGGCTGCCCTGTAGAGAAGTGGTGTGAAGACCATTGTGAATCCAAGAAA---TCT--
-CTTGGAAAATGTGACACGTTCGAATGCACGTGCATG

>GALL01000016.1 Lychas_buchari
ATGAAG------TCTATCATTCTG---ATATTAGTTGTG---ACCACAATGCTGACAATTTCCACTATTT
CAGAAGCTCAAGAAGACTGTCCCGAGGCACTAAAGTGCGTAGAAAAATGTAATCAAAAAGTA--------
----GCAGCTTGTGAACCTGGTGTGTGCAAGTGCAGT

>GALL01000017.1 Lychas_buchari
ATGAAG------TCTGTCATCCTC---ATATTAGTTGTG---ACTACGATGCTGACAATTTCTACTTTTC
CTGTAGCTGGTGCAGACTGTCCCGAGGCAAAAAAGTGCGTAGAAAAATGTGGAGAAAAAGTA--------
----AAAGTTTGTGAACCTGGTGTGTGCCAATGCAGT

>EU163848.1 Lychas_mucronatus
ATGAAG------TCTGTCGTCCTT---ATATTAGTCGTA---ACTACGATGCTGTCAATTTCAACTTTTT
CTGGAGCAGAAGGTGATTGCCCCGAGGCAATCAAATGCGTAGAAAAATGTAAAGAAAAAGTA--------
----GAAGTATGTGAACCCGGTGTCTGCAAATGCAGT

>GALL01000019.1 Lychas_buchari
ATGAAG---ATCTTCGCTCTTCTTGTTGCATTCGCCTTG---TCAGCAATGTTGGTG---TACCCAGAT-
--GTAGAAGCCACT---TGCCCTACTATACTGCGCTGCAGGAGCATTTGTAAGTCCATG---GGAAAACA
ATTGAAAAGATGTCACAAGGGAGAGTGCCGCTGCACT

>EU163859.1 Lychas_mucronatus
ATGAAG---ATCTTCGTTATTTTAGTCCTATTTGTTTTG---TCAGCAATGTTAGCA---TCCCCAGAT-
--GCAGAAGCTGCAGGTTGTAGA------GGAAACTGCGTTACCATCTGTAGAGATAAA---GGAAAAGT
TGGAGGAAAGTGTTACAATGGAAAGTGCTTCTGCTTC

>FJ360817.1 Buthus_occitanus_israelis
ATGAAGGTGTTTTTT---GTTTTA------GCACTCTTCTGTTCAATG---GTTATAATCCATGGA---G
GGCCTATAAACGTGAAATGCAGAGGCTCTCGTGATTGTTTAGACCCATGCAAGAAGGCT---GGAATGAG
ATTTGGAAAATGCATAAATTCCAAATGCCATTGTACA

>HQ650830.1 Mesobuthus_martensii
ATGAAGGTGTTTTTC---GTTTTA---ATACTCTTCATCTGTTCAATG---ATTATTATTCAT------G
GAGGAATAAATGTGAAATGTAAGCATTCTGGTCAATGTTTGAAACCATGCAAGGATGCT---GGAATGAG
ATTTGGAAAATGCATAAATGGCAAATGCGACTGTACA

>HQ650830.1 Mesobuthus_martensii
ATGAAGGTGTTTTTC---GTTCTA---ATACTCTTCATCAGTTCAATG---ATTATTATCCAT------G
GAGGAATAAATGTGAAATGTAAGCATTCTGGTCAATGTTTGAAACCATGCAAGGATGCT---GGAATGAG
ATTTGGAAAATGCATAAATGGCAAATGCGACTGTACA

>FJ360837.1 Buthus_occitanus_israelis
ATGAAGGTGTTTTTT---GTATTA---ATACTCTTCGTCTGTTCAATG---ATTATAATCCATGCG---G
GGATAATACTTGTGAAATGTACTGGTTCTCAACAATGTTTAAAACCATGCAAGGATGCC---GGAATGAG
ATTTGGAAAATGCATGAATGGCAAATGCCATTGTACA

>S74733.1 Androctonus_australis
ATGAAGGTGTTTTCC---GTTTTG---ATACTCTTCGTCTGTTCAATG---ATTATTATTAACGCAGTG-
--AGAATTCCAGTGTCATGTAAACATTCTGGTCAATGTTTAAAACCATGCAAGGATGCT---GGAATGAG
ATTTGGAAAATGCATGAATGGCAAATGCGATTGTACA

>JX025015.1 Mesobuthus_gibbosus
ATGAAGGTGTTTTCT---GTTTTA---ATACTCTTCGTCTGTTCGATG---ATTATAATCTCTGAA---G
GGGAAATACCTGTGAAATGTAAGCATTCTGGTCAATGTTTGCAACCATGCAAGGACGCT---GGAATGAG
ATTTGGAAAATGCATGAATGGCAAATGCAATTGTACA

>JN315751.1 Pandinus_cavimanus
ATG---------------AAGTTCGCCTACCTTCTACTAGTGATGACGTTGGTA---GATGCAGCA---G
GAAGCATCAATCACAGATGTGGAGGCAGCAGTGAATGCCGCAAACCCTGTGCTAGAGCGACTGGATATTA
CAGTTCAAAATGCATCAACGGCAGTTGCGTATGCTAT

>AY225779.1 Opistophthalmus_carinatus
ATG---------------AAATTTATTCTCCTTGTGGTCACCACCATGCTACTG---GATACACAG---G
GAGCTGAAGTTATCAAATGCAGAACTCCCAAGGATTGTGCCGGCCCATGCCGAAAACAAACTGGATGTCC
TCATGGAAAATGCATGAACAGAACCTGCAGATGTAAC

>AY225781.1 Opistophthalmus_carinatus
ATG---------------AAATTTATTCTCCTTGTGGTCACCACCATTCTACTG---GATACACAG---G
GAGCTGAAGTTATCAAATGCAGAACTCCCAAGGATTGTGCCGACCCATGCCGAAAACAAACTGGATGTCC
TCATGCAAAATGCATGAACAAAACCTGCAGATGTCAC

>AY225780.1 Opistophthalmus_carinatus
ATG---------------AAATTTATTCTCCTTGTGGTCACCACCATGCTACTG---GATACACAG---G
GAGCTGAAGTTATCAAATGCAGAACTCCCAAGGATTGTGCCGACCCATGCCGAAAACAAACTGGATGTCC
TCATGGAAAATGCATGAACAGAACCTGCAGATGTAAC

>AY225782.1 Opistophthalmus_carinatus
ATG---------------AAATTTATTCTCCTTGTGGTCACCACGACGCTGTTG---GATGCAAAG---G
GCGCCGAAATTATCAGATGCAGTGGAACAAGGGAGTGTTATGCCCCATGCCAAAAGCTTACCGGATGTCT
TAATGCAAAATGCATGAACAAAGCCTGCAAATGTTAC

>AY225783.1 Opistophthalmus_carinatus
ATG---------------AAATTTATTCTCCTTGTGTTAACCATGATGCTGCTG---GATACAAAG---G
GAGCCGAAGTTATCAGATGCAGTGGTTCCAAGCAGTGTTACGGCCCATGCAAACAACAAACTGGATGTAC
TAATTCAAAATGTATGAACAAAGTCTGCAAATGTTAT

>EU163856.1 Lychas_mucronatus
ATGAAG------------ATTCTTATATTCCTACTCGTTTGCTCGATGTTTATT---AGTGACTGC----
--CACACAGATATCAAGTGCTCCTCATCCAGCAGTTGTTACGAACCTTGCCGCGGGGTTACAGGAAGAGC
TCATGGCAAATGTATGAATGGCAGATGTACTTGTTAT

>EU118812.1 Lychas_mucronatus
ATGAAAGTTTGCTTTGTCCTTGTTCTCTTCCTGGCTGCAGTGTCACCTATCGAAGGT-------------
--GTACCAACAGGAGGATGCCCATCGGATTCGCTGTGTGCCAAATATTGCAAGTCCCACAAATTTGGCAA
AACCGGAAGATGCACC---GGAAAATGTAAATGTCTC

>HQ650828.1 Mesobuthus_martensii
ATGAAAGTGTACTTGGTATTGGTTCTGTTTCTAACAATAGAATCCAATGAAGCG----------------
--GTGCCAACAGGAGGATGTCCTTCCGATTTCTTCTGCGCCAAACGCTGCAAGGATATGAAGTTCGGCAA
TACGGGAAGATGCACC---GGTGTTTGTAAATGTTCT

>HQ650828.1 Mesobuthus_martensii
ATGAAG---TTCTCTTCAATCATTCTGTTACTCCTTATCTGTTCAATGAGCAAATTCGGC---AATTGT-
--GAAACAAATGTGAAATGTCAAGGTGGATCG---TGCGCTTCAGTATGTAGAAAAGCAATAGGAGTAGC
TGCAGGCAAATGCATTAACGGAAGATGTGTTTGCTAC

>JN872636.1 Heterometrus_laoticus
ATG---------TTAAAATTGGTG------CTTACAGTCAATGTAGGAATGCTGCCTGCGACGTCAAATG
GGAAAACAGATATTAAATGCTACCGTAACAGCCATTGCAACTTTCATTGCGAGAAGAGTTACTATTGCCA
AGGAAGTAAATGTGTGCGTAAACGATGCAACTGCTAC

>HQ288095.1 Hottentotta_judaicus
ATG---------------AAATTTATTTTCCTTGTGGTCAACACGATGATGCTGTTTGATACAAAGCCA-
--GTGGAGGGTATCAGTTGCACTGGTTCCAAGCAATGCTACGACCCATGCAAGAGAAAAACCGGATGCCC
TAATGCAAAATGCATGAATAAATCCTGCAAATGTTAC

>HQ650828.1 Mesobuthus_martensii
ATGAAG------------ATATTCATAATTTTGGTATTGTGCATCTTGAAATTYAATGAT---GTTGAAG
GAAGAATCGCTTCCCAATGTGAT---CTATCTGCATGTAAAGAAAGATGTGAGAAACAGAATAAG-----
-AACGGAAAGTGCGTGATTGAATTGTGTAAATGTTAT

>HQ650828.1 Mesobuthus_martensii
ATGAAA------------TTATTCATAGTT---GTACTGTGTATATTGCGACTCGATGAA---GTTGATG
GAAAAACTGCGACCTTTTGTACT---CAATCTATATGCCAAGAAAGTTGTAAGAGACAGAATAAG-----
-AACGGAAGATGCGTGATTGAATTGTGTAAATGTTAT

>FJ360834.1 Buthus_occitanus_israelis
ATGAAA------------TTATTCATAGTT---GTACTGTGTATATTGCGACTCGATGAA---GTTGATG
GAAGAACTGCAACCTTTTGTACT---CAATCTATATGCGAAGAAAGTTGTAAGAGACAGAATAAG-----
-AACGGAAGATGCGTGATTGAATTGTGTAAATGTTAT

>FJ360819.1 Buthus_occitanus_israelis
ATGAAG------------TTATTTATAGTTTTGCTGCTGTGCATTTTGCGATTGGATGAA---GTTGATG
GAAGACGTGCGACCTTTTGTAAA---CAGCCTGGATGCCAAGAAGCATGTAAGAAGGAGAATAAA-----
-AACGGAAGATGCGTTGACAAAATCTGTCGATGTTAT

>FJ360836.1 Buthus_occitanus_israelis
ATGAAG------------TTATTCATAGTTTTGCTGCTGTGCATTTTGCGATTGGATGAA---GTTGATG
GAAGAACTATGAGCCATTGTAAC---CAGTCTGAATGCCAAGAAAAATGTAAGAAGAAGAATAAA-----
-AACGGAAGATGCATTACCGAAAGATGTCGATGTAAT

>HQ288176.1 Hottentotta_judaicus
ATGAAG------------TTATTCATAGTTTTGGTGCTGTGCATTTTGCGATTGGATGAA---GTGGATG
GATTAACTGTGAGTCTTTGTAAT---CAATCTGAGTGCCAAGAAAAATGTAAGAAAGAAAATAAG-----
-AACGGAAAATGCATACAAGAAATCTGTAAATGTTTT

>HQ288189.1 Hottentotta_judaicus
ATGAAG------------TTATTAATAATTTTGATATTGTGCATCTTGAAATTCAATGAT---GTTGAAG
GAAGAACCGCTTTCCCGTGTAAT---CAATCTAAATGTCAAGAAAGATGTAAGAAAGAAATTAAG-----
-AAGGGAAAGTGCATCCTTCAATCGTGTCGATGCTAT

>GALL01000018.1 Lychas_buchari
ATGAAG------------TTATTAATAATTTTGATATTGTGCATCTTGAAATTTAATGAT---GTTGAAG
GAAGAACCGCTACCATGTGTGAT---TTGCCTGAATGTCAAGAAAGATGTAAAAGACAGAATAAG-----
-AAGGGAAAGTGCGTGATTGAATTGTGTAAATGTTAT

>FJ360832.1 Buthus_occitanus_israelis
ATGAGG---ATCTTCGCTCTTCTTGTTGTATTCGCCTTG---TCAGCCATGATGGTA---CACCCAGAT-
--GCCGAAGCCCAAGGTTGTAGA------GGAAACTGCGTTACTATTTGTAGAGACAAA---GGAAAAAT
AGGAGGAAAGTGTCATAAAGGAAAGTGCTTCTGCTAT

>JQ781066.1 Mesobuthus_martensii
ATGAGGTCA---------GTGCTGATG---CTTTTG---TGTTCA---ACCATAATT---AGCGAAAGCC
AGCGTACAAATGTGCCGTGCAACAATTCTAGACCATGTGTTCCAGTTTGCATAAGAGAAGTAAATAATAA
AAACGGAAAGTGTAGTAATGGCAAATGTCTTTGTTAT

>JQ781066.1 Mesobuthus_martensii
ATGCGT------------ACACTGGTTTTACTG---GCCAATGTCATGATGGCTATTATCTCTGATCCTG
TAGTGGAAGCTGTGGGATGT---------GAAGAATGCCCCATGCATTGCAAGGGCAAAAATGCC-----
-AAACCCACCTGCGACGACGGCGTGTGTAACTGCAAT

>JQ781066.1 Mesobuthus_martensii
ATGCGT------------GTTTTCATTTTACTT---TTC---CTGAGTGCAATAATTGTTATGAGTAATT
TTGTAGAAGGCGCT---TGTTCC------AAACCTTGTCGTAAATACTGTATAGATAAA---GGAGCAAG
AAACGGAAAATGCATAAACGGTAGATGCCACTGTTAT

>JQ781066.1 Mesobuthus_martensii
ATGCGA------------GCAATCATCTTACTTGTCTTCGTGATTATGACGATTATAGATATGAAA----
--GTAGAGGCTGCTACCTGT---------GAAGATTGCCCCGAGCACTGTGCCACACAGAATGCC-----
-CGAGCAAAATGCGATAATGACAAATGCGTATGTGAA

>HQ288111.1 Hottentotta_judaicus
ATGCGA------------GCAATCATCTTACTTGTCTTCGTGGTTATGACGATTACAGATATGAAA----
--GTAGAGGCTGCTACCTGT---------GAAGATTGCCCCGAGCACTGTGCCACACAGAATGCC-----
-CGAGCAAAATGCGATAATGACAAATGCGTATGTGAA

>AF276225.1 Mesobuthus_tamulus
----------------------------------------------------------------------
--------------CGCTGTCAT------GTTATTTGTACTACTGACTGTCGTCGGAATTCTCCTGGTAC
ATACGGAGAATGCGTAAAAAAAGAATGTGTTTGTAAA

>AF276224.1 Mesobuthus_tamulus
----------------------------------------------------------------------
--------------CGCTGTCAT------GTTGTTTGTACTACTGACTGTCGTCGGAATTCTCCTGGTAC
ATACGGAGAATGCGTAAAAAAAGAATGTGTTTGTAAA

>U79579.1 Pandinus_imperator
---------------------------------------GGATCCGTCGAC---TACGACGACGAT----
--GATAAAACTATCAGCTGCACTAACCCGAAACAATGCTACCCGCACTGTAAGAAAGAAACTGGTTACCC
GAACGCTAAATGCATGAATCGTAAATGCAAATGCTTC

>JZ122332_Centruroides_tecomanus
ATGGCGATTGCCAAAATAATCCTATTGTTTTTG---TTC---ACAATGCATACATTC------AAT----
--GCCGAAGCGGCCGTGTGTGTT---TATCGCACTTGTGACAAGGATTGCAAACGTAGG---GGATATAG
GTCGGGAAAATGCATTAACAACGCCTGCAAATGTTAT

>JZ122291_Centruroides_tecomanus
ATGAAA---GCT---TTTGGTATTTTGATATTACTCTTTTGTTCCATG---TTCAAT------AATGAAT
CGATTATAAATGTTAAATGTACTTCACCAAAACAATGTTTGCTACCGTGTAAACAGATTTACGGACCACA
TGGAGCAAAATGCATGAATGGAAAATGCCATTGCTCT

>JZ122292_Centruroides_tecomanus
ATGAAA---GCT---TTTGGTATTTTGATATTACTCTTTTGTTCCATG---TTCAAA------AATGAAT
CAACTATAAATGTTAAATGTACTTCACCAAAACAATGTTTAAAACCGTGTAAAGACCTTTATGGACCACA
TGGAGCAAAATGCATGAATGGAAAATGCAAATGTTAT

>EL698898_Hadrurus_gertschi
ATG---------ACAAAAGTTGTCTTAATCTTGATGATC---TCAGTGATTCTGGTT---------GAAG
CACTTTTTACTGCCAATTGCCTCGATCGCAAAGATTGTAAAAAACATTGCAAATCTAAA---GGATGTAA
GGAAATGAAATGCGAGCAAATACGTTGTCTCTGTATC

>EL698899_Hadrurus_gertschi
ATGAAAATCGCTATGAAGGTTGTTCTCACATTACTCCTA---AGTGTC---TTAACTATT---AACGCCG
ATAAGCGTTCGGATTACTGCTCA---AATGATTTTTGCTTCTTTAGTTGTCGCCGTGACCGT---TGCGC
TAGAGGAGATTGTGAGAATGGCAAATGCGTATGCAAA
