# Supplementary material for: The Rise and Fall of an Evolutionary Innovation: Contrasting Strategies of Venom Evolution in Ancient and Young Animals
Source: PLoS Genet. 2015 Oct 22;11(10):e1005596. doi: 10.1371/journal.pgen.1005596 (PMC4619613; doi:10.1371/journal.pgen.1005596)
Supplement: S1 File — The alignments are provided as zipped Fasta files. (ZIP) [file pgen.1005596.s006.zip › Alignments/Scorpions/SVSVC.fas]

>KC140563.1 Heterometrus spinifer
ATGAGTCATCTGCGC------------ATCGCTGTAACTTTCCTGTGTACTCTTTTC---GCC-------
-----------TTGACTGCAGGCGCTGGGGAAAGTTGTCAA---GTCGGGGGGTCGGCGATACCGGTCGG
TAAAACGAAGCAAGAACTA------TGCAATCTATATGAATGTGCGACAGACTCCAATAGGGTGGTACTT
AAAAAATTGACATGTGCGGAACAGGCAGTAAAGACGGGATGTAGGAGTGTGCCAGGGGCTAACGCCCCTT
TCCCGGATTGCTGCCCTACAACACTTTGCCGAGGACGGCAATGGGATCAT------

>JN315721.1 Pandinus cavimanus
ATGAGCCATCTGCGC------------ATCGCTGTAATTTTCCTTTGTACCCTCTTC---GCC-------
-----------TTGACTGCAGGCGCCGAAGAAAGTTGTCAG---GTCGGGGGTTTGACGATACCGGTTGG
CAAAACGCAGCAAGATCGT------TGCACGCTATACGAATGTACGATGGAGTCCAACAGGGTGGTACTT
AAGAGCATGATATGTGCGGAACAGTCGTTAAGAAGGGGATGTAAGAGGGTACCAGCAGCTACTGCTCCCT
TCCCGGATTGCTGCCCCACAACGCTTTGCCGAGGACGACAGTGGGATCGTCCCCGT

>JX274247.1 Urodacus yaschenkoi
ATGAAACATTTGAGT------------GATGCTGTTTTTTTCGTTTGTTTATCGATATGCGCCCTGTTCT
CT---------TTGACACTGTGTGATGGAGAAATCTGCCAG---GTAGGAAACATGGCGATACCAGTCGG
TAAAGAACAGCCAGATCCAAAGGGTTGTGCAAAATATGAATGTCTTTCACAGTCCAACAGGGTGCTAATA
AAAAAAGTCACTTGTGCTTCACAGGCGTTGAAGAGAGGATGCAAGAGTGTACCAGGAGCTGGCAAACGTT
TCCCGGAATGCTGCCCTACAACGCTTTGCAGAGGGAAGCAATGGGGACAA------

>GALH01000011.1 Cercophonius squama
ATGAATACGCTTTTGGCCTCTGCCTTCGTAGGATTTTTATTAGTATGCAACGAAATCTCT----------
-----------TACTCGGTGGGTGCTGGGGAGAGTTGCGAG---ATAGCTGGGATGCAAATAGCGGCTGG
ACAACAGAAGAAAGACCCCAAGAGTTGCACTGTGTACAAATGTGTTAACCAAAATAATCGAATCGTACTG
GACACATTAACTTGCGCTAAGCAAATTTTGAAAGATAGATGCCGTGAGACTCGTGGTGTTGATGCACCAT
TTCCTGATTGCTGCCCAACGACACTTTGCATAGGAAATCAGTGGAAT---------

>GALH01000012.1 Cercophonius squama
ATGAATACGCTTTTGGCCTCTGCCTTCGTAGGATTTTTATTAGTATGCAACGAAATCTCT----------
-----------TACTCGGTGGGTGCTGGGGAGAGTTGCGAG---ATAGCTGGGATGCAAATAGCGGCTGG
ACAACAGAAGAAAGACCCCAAGAGTTGCACTGTGTACAAATGTGTTAACCAAAATAATCGAATCGTACTG
GACACATTAACTTGCGCTAAGCAAATTTTGAAAGATAGATGCCGTGAGACTCGTGGTATTGATGCACCAT
TTCCTGATTGCTGCCCAACGACACTTTGCATAGGAAATCAGTGGAAT---------

>JX274246.1 Urodacus yaschenkoi
ATGGAGCGCATTCTGAAGCCCGTATTCCTTGCTATTCTAATTGTACTCTCTTTCTCATCA---CAGTGT-
-----------------ATGGGATTTGGAGAAAGCTGTCAG---GCAGGAAAACATATAGTACCTGTGGG
CCAACAGCAAATCGACTCGTCCACTTGTACACTATATAAGTGCTCAAACTACAATCGAAAATACGCCCTT
GAAACTACTAGTTGCGCGACTCTGAAGATGAAAAGTGGTTGCCGAATGGTACCTGGAGCGACTGCCCCTT
TTCCTAACTGCTGCCCCATGATGATGTGCAAAGGA---------------------

>DQ352540.1 Mesobuthus martensii
ATGAGCATAAAAATATCTGCAATTGCTCTGTTTATGCTTAGCTTTACT---GTTTTTGTT---AATGGGA
TTCCTTTTTTTCTCACTAAAGGAAGAATTGATACTTGCAAAACTCTCACTGGAGAAACTATAAAGATTGG
AGAAAGTTGGCATGATCCTAACAGTTGCAGTGTTTATTACTGCGAAGTAAATTCATTAGGAGCGATGCTG
ATTGGAAAGACATGCGCTACTGTATTTTATCCATCCAACTGCAGAGAAGAACCAGGA---ACAGGACTCT
ATCCTGACTGCTGTAATAAAGTCGTCTGT---GGTGAAGAAGAAATGGTTGTATAT

>EF063687.1 Mesobuthus martensii
ATGAGCATAAAAATATCTGCAATTGCTCTGTTTATGCTTAGCTTTACT---GTTTTTGTT---AATGGGA
TTCCTTTTTTTCTCACTAAAGGAAGAATTGATACTTGCAAAACTCTCACTGGAGAAACTATAAAGATTGG
AGAAAGTTGGCATGATCCTAACAGTTGCAGTGTTTATTACTGCGAAGTAAATTCATTAGGAGCGATGCTG
ATTGGAAAGACATGCGCTACTGTATTTTATCCATCCAACTGCAGAGAAGAACCAGGA---ACAGGACTCT
ATCCTGACTGCTGTAATAAAGTCGTCTGT---GGTGAAGAAGAAATGGTTGTATAT

>AF155366.1 Buthus martensii
----------------------------------------------------------------------
----------------------------------------------------------------------
-------TGGCATGATCCTAACAGTTGCAGTGTTTATTACTGCGAAGTAAATTCATTAGGAGCGATGCTG
ATTGGAAAGACATGCGCTACTGTATTTTATCCATCCAACTGCAGAGAAGAACCAGGA---ACAGGACTCT
ATCCTGACTGCTGTAATAAAGTCGTCTGT---GGTGAAGAAGAAATGGTTGTATAT

>HQ288168.1 Hottentotta judaicus
ATGAGCATAAAAATAATTGCAACTGCTCTGTTTATGTTGAGTTTTTCT---GTTTTTGTT---AATGGAA
TTCCTTTTTATCTCAGAAAAGGAAAAACTGATACCTGCAAAACTGCCACAGGAGAAGTTATGCAGATTGG
GGAAGCTTGGCATGATCCTAACAGATGCACTGTTTATTACTGCGAAATAAATTCATCAGGAGCAGTAATG
ATTGGGAAGACATGCGCAACTGTATTCTATCCACCCAACTGCAGAGAAGAACCAGGA---ACAGGACTCT
ATCCAGAATGCTGTAATAAAGTCATTTGTGACGATGAA---GAAATGATTGTATAT

>HQ288209.1 Hottentotta judaicus
ATGAGCATAAAAATAATTGCAACTGCTCTGTTTATGTTGAGTTTTTCT---GTTTTTGTT---AATGGAA
TTCCTTTTTATCTCAGAAAAGGAAAAACTGATACCTGCAAAACTGCCACAGGAGAAGTTATGCAGATTGG
GGAAGCTTGGCATGATCCTAACAGATGCACTGTTTATTACTGCGAAATAAATTCATCAGGAGCAGTAATG
ATTGGGAAGACATGCGCAACTGTATTCTATCCACCCAACTGCAGAGAAGAACCAGGA---ACAGGACTCT
ATCCAGAATGCTGTAATAAAGTCATTTGTGACGATGAA---GAAATGATTGTATAT

>FM998753.1 Opisthacanthus cayaporum
ATGAAAATCGCCTGTACCTTGGTACTTTTCGTAATGCTTAGGTGTTAC---GTAAATGCTCGTAAT---A
TTCCA------------------------GGGACCTGCAGGACGCACACAGGAATAATTCTGCTTTCCGG
TGAAGAGTGGAAGGATCCTAATCACTGTTCAACATACAGATGCTCAATTTTCGATGGAGAAGCAGAACTT
GAGGGTGTGACATGTGCAGCCTACCACGTACCACCCCATTGTAGACTCGTTTCAGCAGCCAATGAATTAT
ATCCTCAGTGTTGTCCAACTGTCATTTGTAGTGATAAGTCGCGC------------

>JX274250.1 Urodacus yaschenkoi
ATGAATACCTACAACGCAAGATTGTACATTTTTAGCCTAGCTCTCGCTTTAGTGATTCTCAAGGGCACTA
AATGTTATATGTTGCAAGAGCCAGGAGCAGCGTTTTGCGTGGATGATTCTGGTGTTCGATATAAACCAGG
AGACGTTTGGTACGATGATGAAAAGTGCGAGAAACTGCGCTGTAGTGGAGCTGAAGCGAGTTTGAAAATC
ATAGGCGCGGGGTGCGGTATTATCCATGTCGTT---GGTTGCGAAACAGTTCGAGGA---TCTGGTCATT
ACCCCAATTGCTGTCCTCGTCCTAAATGT---------------------------

>GALL01000030.1 Lychas buchari
ATGATCAGATGTCTGCTTGTCCTTGTCACCTGTTTCCTTGTGGCTGTTAAATTACATGAGCCCCAATCCG
GACCGTATCGATTAATGGCATTAGTTGCGCCGACTTGTGAACCGGAACTGGACGGATTGAAAGAT-----
-------------------------------------GAATGTGTAGATAAC---GCCACTATAAGG---
------AATATATGT------------------TACGGTTGCTTTCATGAAAGA---CTCAATAAAATTT
ATAATTATTGTTGCAAATATAATAACTGCCAAGAATATTTTGCAGAACAGCAACAG

>EF445086.1 Mesobuthus eupeus
ATGTCTTGGAATAACTTTTTGGTGCTGTGTCCTTCTCTTTTCTTTTTTGGCACGATCACTGGGAATTTGG
ATTTTATCACAATGGTACCCGTCAGAAATGATAAATGTGAT---CTTGATTATAAGTTACTAGACGATGG
AGAAGTGTGGTACAGGACTGATTTCTGCGAGAAGATATATTGCAAACTAGTGGATGAATTTGGACTCACA
GAAGTCAAAGGATGTGTTCCCATCACTGTGCCTCCTAACTGCACCATTGTGGGCCGA---AGAGGGACTT
ATCCAGACTGTTGCGGAGAAGTTGTATGCAATCTACCATCCGAACCTCAAAGCGAC

>FM998779.1 Opisthacanthus cayaporum
ATGCCCATAACAAGAGCTGTGTTTTACTGGGTGATGTTAAACGTTTGTATAATCTTCACCTTCTCTAGCG
GATATACGTACTATAGGGCATGTGCAACGTCGCCCTGTGTGGACCATTTAGGAAACGACCACGAATACAA
CGACTCGTGGTTCCAGGATGAGAGATGCGAGGAGCACACTTGTGTCGAGTATCATGGAATAGCATATATA
CAAGCTTACGGCTGCGGAGTAACGGATGCA---CCGGGATGCAAGCTAGAAAGAGGC---AAGGGCTCGT
ATCCGGACTGCTGTGAAGAAGTT---TGC---------------------------

>GT029212.1 Lychas mucronatus
ATGATCAGATACGTACTTGTGATAATCACCTGCTTTCTTGTGGCTGCTAAATCACATGTTACGATAGGAC
CAGTTCCAAATGATAGAAGCATTTTACTGGCATTA---GTTGCGCCAACT--------------------
-------------------------TGTGAACCGGAGGAGTGTGTAAATAACGTAACTATAAGGAAT---
---------GTATGT------------------TACGATTGCTTTCGGGAAGGA---CTCACAAAAGTTT
ACAGTTACTGCTGTAAATATAATCATTGCCTTGAATACTTTTCAGGAGAAATGAAG

>GALL01000028.1 Lychas buchari
----------------------------------------------------------------------
----------------------------------------------------------------------
-------------ATGTACGAAGCGTGCGTTTCACATCAATGTCTAATAAACAACACTGTGAGACTT---
---------GTTTGTCGGCTT------------------TGTGAGAAGACGCCTCATCATAATAGTACTT
ATAATTATTGCTGTGACTACTTGCAATGTGAAGCATATGATACTTTCGAATACCCT

>GALL01000029.1 Lychas buchari
----------------------------------------------------------------------
----------------------------------------------------------------------
-------------ATGTATAAAGCATGCGAACATTTTCAATGTTTAGTAAATGACACCGTGAGATAT---
---------ATTTGTCAGCTT------------------TGTGATAGGGCAGTCGGAAACAACGCT---T
ACTTGTATTGCTGTAACTATTTAGAATGTGAAGAACATGATTACAACTTTTACTCT
