# Supplementary material for: The Rise and Fall of an Evolutionary Innovation: Contrasting Strategies of Venom Evolution in Ancient and Young Animals
Source: PLoS Genet. 2015 Oct 22;11(10):e1005596. doi: 10.1371/journal.pgen.1005596 (PMC4619613; doi:10.1371/journal.pgen.1005596)
Supplement: S1 File — The alignments are provided as zipped Fasta files. (ZIP) [file pgen.1005596.s006.zip › Alignments/Spiders/Alpha Latrotoxins.fas]

>Z14086.1 Latrodectus tredecimguttatus
ATTTCTAAGAGAGAAATGTCA---AGAGCAGATCAGTGTAAGCTTCTTGCGTATACTGCTGTAGGATACG
AAACGGTGGGCAACGTTGCAGCCGATATCGCTTCCATT------------GAGGGAGCGAATCTGGTAGC
CGCACCGGTTGCAGCTGGCGGTCACCTTGGCAAAGGTCTGACTGACGCCGCAATGATAGCCATGGATTGC
TCTAGCATACCATTTGAGGAAATAAAAGAAATCTTAAATAAAGAATTTAAAGAAATGGGTAGAAAACTCG
ATAAGAACACCGAAGCCTTAGAACACGTTTCTAAATTAGTCTCTAAAACATTGTCCACCGTCGAAAAGAT
TAGAGTTGAGATGAGGGAAGGGTTTAAACTTGTTATCGAAACAATTGAGAACATTGCAACAAAAGAAATA
GTTTTTGATATTAATAAAATTGTTCAATACTTTAATAACGAAAGAGAAAATATAAATTCTCGACAAAAAG
AAGAATTTGTTGCTAAACTGCAAGAACCAGCTCCTGGAAATTTTTTGCTCTATTTAAGAAATTCTAGAAC
TTCTGAAAGTGGCACTCTTTATTCTTTACTATTTAGAATTATCGACCAAGAGTTGGCAATTCCAAATAAT
GCTGGGGATAATAATGCAATTCAGGCTCTTTACGCTCTGTTCTATGGTACTGAGACGTTCATTTCTATCA
TGTTTTATTTAGTCAAGCAATACTCGTATCTCGCAGAGTATCACTACCAAAAAGGTAATCTGGAGGAATT
CAATACAAATTTCGATCATATGAAAATAGTATTCCAAGATTTCAAATTCTCTCTTATTGGTATTAAC---
CAAAACACGAAGCCTTTGGTGGATGAAGTCCTTAATGTTTTAAACAATGTAAAAAATAAAAGCTTTATTA
GAAATGTCCAAAATAAATTGTTTTATGACCTAATGAAACAAACTGAATCTTTGCTGGAACTCAAGAAAGA
AATTGCGAATATGGAACTGCCTATTATAGATGAAACTCCCAGATTATCCATTTCTATTTCTTTTGATAAG
CCTGTTGATACACCACTTTTAAAGTGGGATAAGGGAAAGGAAGTAAAATATGCTATACAATTCGAGCAAG
ATGGTAAGTTCTCTAAAATTAGCAGTTGGTCGAAACCGGTAACAGTGCAGCACTTAGCATGCCCATTTAT
T------TCGGTAGATAAAGATAGGAGAAACAGATTAATTTTTCGGCAATTTGGAGACCAAATACCAGAG
CTAGTGGGCACTCTGAGAGGTTCTCAGGTTGAATTTCGGGATATCCATCGTGATCTGTACAATGCAGCGC
AAGTTCCTTATGCGAGAGAAGCACTGAGTATCAGCCGAACGCTCATACAAAACGGTGCCAATGTGAGTGA
AACATTCGAATTGGGCAGAGGAGCTATTCACGCAGCTGCATCAGCTGGAAATTATGATGTTGGG---GAA
TTGCTTCTAAATAAAGACATTAATTTGCTCGAAAAGGCTGATAAAAACGGTTACACTCCACTTCACATAG
CTGCTGATTCAAATAAGAATGATTTCGTTATGTTTCTAATCGGAAATAATGCAGATGTTAATGTTCGAAC
TAAATCAGATTTATTTACTCCTTTACATTTAGCTGCACGGCGGGATTTAACAGATGTTACTCAAACATTG
ATTGATATCACTGAAATAGACCTTAATGCGCAAGACAAATCTGGATTCACTCCATTGCATCTCTCTATCT
CTAGTACTTCTGAAACTGCTGCGATTCTCATACGAAATACAAACGCAGTAATAAACATAAAATCTAAGGT
CGGATTAACTCCTTTACATCTGGCCACGCTTCAAAATAACTTAAGCGTTTCCAAGTTATTAGCTGGT---
---AAAGGAGCTTATTTGAATGACGGCGATGCTAATGGGATGACTCCTCTGCATTATGCAGCGATGACGG
GGAATTTAGAAATGGTTGATTTTCTTCTTAACCAACAGTACATAAATATTAATGCAGCTACGAAGGAGAA
AAAATGGACACCTTTGCATTTAGCCATTCTGTTTAAAAAGAATGATGTTGCGGAAAGGTTACTAAGTGAT
GAAAATCTTAATATACGCTTGGAAACCAATGGAGGTATTAATCCTTTGCATTTAGCTTCCGCAACTGGAA
ATAAGCAATTAGTAATTGAATTATTAGCAAAGAATGCGGATGTGACCAGATTAACATCCAAAGGTTTTTC
TGCCCTTCATTTGGGGATAATAGGTAAAAACGAGGAAATTCCATTCTTTCTGGTTGAAAAAGGAGCAAAT
GTTAACGATAAAACTAACAGTGGAGTGACACCTTTACATTTTGCAGCTGGGTTGGGAAAAGCCAATATTT
TCAGGCTACTGCTCAGCCGAGGAGCAGATATTAAAGCTGAAGATATAAATTCTCAAATGCCTATTCATGA
AGCTGTATCGAATGGACATCTAGAAATTGTTAGAATACTCATTGAGAAAGATCCCTCCCTGATGAACGTA
AAAAATATCAGGAATGAATATCCCTTTTACCTAGCAGTGGAAAAACGCTATAAGGATATATTCGATTACT
TTGTAAGCAAAGATGCTAACGTAAATGAGGTTGATCATAACGGGAACACACTTTTGCACTTATTTTCCAG
TACAGGAGAACTTGAAGTTGTGCAGTTCTTAATGCAAAACGGCGCTAACTTTCGCCTTAAAAATAATGAA
AGGAAGACCTTCTTCGATCTTGCTATTGAAAATGGACGCTTAAACATTGTGGCCTTTGCTGTAGAGAAA-
-----------------------------AACAAGGTGAATCTCCAAGCAGCCCACAGAGGAAAAACGAT
TCTGTATCATGCAATTTGTGATTCTGCAAAATACGACAAGATTGAAATTGTAAAATATTTCATTGAAAAA
CTTAATGAA---AGTGAATGCAATCCATTGCATGAAGCCGCGGCTTACGCGCATTTAGATTTAGTGAAAT
ACTTCGTTCAGGAAAGAGGAATAAATCCGGCAGAATTTAATGAGGAATCTCCTTTCTGTATCACTGATAC
GCCTGACCGGTTAGAAGTGGTTGAGTATCTCTCAGACAAAATACCCGATATTAACGGAAAGTGTGATCAG
GAAAACACTCCAATAACCGTAGCCATATTTGCAAATAAAGTCAGCATTTTAAATTATTTAGTAGGGATCG
GAGCTGAT---CCCAACCAACAAGTTGATGGAGATCCTCCTTTATACATTGCGGCAAGGCAAGGACGTTT
CGAAATTGTAAGATGTTTGATAGAAGTGCATAAG------GTCGACATAAATACTAGAAATAAAGAGCGG
TTTACGGCACTACACGCTGCAGCCCGGAACGATTTTATGGATGTAGTGAAATATCTCGTAAGGCAAGGGG
CCGATGTCAATGCTAAAGGTATAGATGATCTTAGGCCCATCGACATTGCTGGAGAAAAAGCAAAAGCATA
CCTGCAATCGTCTCGTTTCCTTCGAAGCGGTCATTCTTTTCAATCAAACGAAATCGATAGTTTTGGTAAT
ACGATACACGGTATTTCTATGTCAGCAAGGACA------AATGATAAATTAACTCAACAAATATCTTCTA
AAGGAACCAGATCGGATTCTACGGAAGGCAAAATGCATTCAGAAAACGTCCGCAGCATTGACGTTAACGG
AGCACTTCTGCTATTGGATTTTATGATTAGAGTTTTTGCGAGTAAGAAAACGAATTTCTCCAGAATAAAG
ACGCGCTCAGCTGCAGAAGCGCAGGCTGAAGCACTGATAATGACAGAACGATTCGAAAATCTTTTGAGTG
GTTTGATTGGCGACCCGATTCCCGATTCTATAGACTTTTCCAACGTTCATTCGAAGATATACAAAGCCAT
TATGAGTGGGAGACGAAGTGTAATATCAGAAATGCTATGTTCCTTTGCAGAAGAGTATTCTAAACTGAAT
CATGAAAGTATAAAACAGCTTCTATCAGAATTCGAAACGCTCACTACTACTAAAGCATCCGAAATTCATA
TTGAAGAAAGTGTTC

>X55009.1 Latrodectus tredecimguttatus
GGAGAAGATTTAACTTTAGAGGAAAAAGCAGAAATATGCTCAGAATTAGAACTCCAACAAAAATATGTAG
ATATAGCTTCCAATATTATTGGCGATCTTTCCTCTCTTCCAATAGCTGGTAAAATTGCTGGCACCATAGC
TGCAGCTGCGATGACCGCTACCCATGTTGCTTCTGGGAGGTTAGATATCGAGCAGACGTTGTTGGGTTGC
AGTGACTTACCTTTCGATCAGATTAAGGAAGTTCTTGAAAATAGGTTCAACGAAATAGACAGGAAGTTGG
ATAGTCATAGTGCGGCGCTTGAGGAAATTACTAAACTGGTTGAGAAAAGTATATCCGTGGTAGAAAAAAC
ACGGAAGCAGATGAATAAGAGGTTTGACGAAGTCATGAAGTCTATTCAGGACGCAAAAGTTTCCCCAATT
ATTTCGAAAATCAATAATTTTGCAAGATATTTTGATACTGAAAAGGAAAGAATCCGTGGTTTAAAGTTAA
ATGATTATATACTTAAGCTTGAAGAACCA------AATGGCATACTACTTCATTTCAAAGAGTCGCGAAC
TCCAACGGATGATAGTTTACAAGCTCCTTTATTCAGTATTATTGAAGAAGGATATGCAGTACCCAAATCT
ATTGATGACGAATTAGCTTTTAAAGTTCTCTATGCATTGCTGTATGGTACCCAGACATATGTCTCGGTTA
TGTTTTTTCTCCTAGAACAATACTCTTTCCTGGCTAACCATTATTACGAGAAAGGATATTTAGAAAAGTA
TGATGAATACTTTAATAGCCTTAATAATGTATTTTTAGATTTTAAATCGTCACTTGTGGGTACCGGCACA
TCTAATAATGAAGGTCTTCTTGATAGAGTGCTTCAAGTTTTAATGACTGTTAAGAATAGCGAGTTCTTAG
GACTTGAAAAAAATGGTGTAGATGAAATGCTGAACGAGAAAATAAATTTATTTAATAAAATAAAGGAAGA
AATCGAAGGCAAGCAAAAAATGACATTGAGTGAGACACCAGAAAATTTTGCGCAAATTTCATTTGATAAA
GATATAACAACTCCCATCGGAGATTGGAGAGATGGTCGGGAAGTACGTTATGCTGTACAATACGCAAGTG
AAACCTTATTTTCTAAAATCAGTCATTGGTCTGATCCCGTGAGTGTGAGAGAGAAAGCATGTCCTACTCT
CAGAATGCCAGTGGACCAAACTCGAAGAAACGTACTTGTTTTCAGAAAATTTGACAGCAGCAAACCCCAA
CTGGTTGGCGAAATCACACCATACCTATCAAATTTCATCGACATTGATAGAGATCTTTATAATGCCGCTA
GTAATCCTGATTCAGCTGTAGGTTTTAAGGAATTCACGAAATTAAATTATGATGGCGCTAATATTAGAGC
AACTTTCGATCATGGAAGAACAGTTTTTCATGCCGCAGCAAAAAGTGGCAATGATAAGATTATGTTCGGA
TTAACTTTCTTAGCAAAATCTACTGAACTAAACCAACCAGATAAAAAGGGTTATACTCCTATTCATGTAG
CTGCAGATAGTGGAAACGCTGGTATTGTTAATCTCTTGATACAAAGAGGTGTATCAATAAATTCAAAAAC
ATACCATTTCCTTCAAACCCCGTTGCACTTGGCTGCTCAGCGCGGATTTGTAACTACTTTTCAAAGATTA
ATGGAAAGCCCTGAAATAAATATAAATGAAAGAGATAAAGATGGATTCACGCCGCTACATTATGCTATTC
GGGGCGGTGAAAGAATTTTGGAGGCATTCCTGAACCAAATCAGTATTGATGTAAATGCCAAGTCTAATAC
GGGCTTAACTCCTTTCCATCTGGCAATCATTAAGAACGATTGGCCAGTAGCCAGTACTTTATTAGGAAGC
---AAGAAGGTTGATATCAATGCAGTCGATGAAAACAACATAACAGCTTTGCACTATGCAGCTATTTTGG
GATACTTAGAAACTACGAAACAATTGATCAACTTGAAAGAAATAAATGCGAATGTAGTATCTTCTCCTGG
CTTATTGTCCGCCTTACATTATGCGATTCTCTATAAGCATGATGATGTGGCCTCGTTTTTGATGAGATCT
TCAAATGTCAATGTAAACTTGAAAGCACTCGGGGGTATCACTCCACTCCACCTTGCCGTGATACAAGGAA
GAAAACAAATTCTTTCGTTGATGTTTGATATTGGTGTGAATATAGAACAGAAGACAGATGAAAAATATAC
ACCTCTTCATCTCGCGGCAATGAGCAAGTATCCAGAGCTTATTCAAATATTGTTAGATCAAGGTTCGAAC
TTCGAGGCAAAAACAAATTCTGGTGCAACACCGCTTCATTTGGCCACATTTAAGGGTAAATCACAGGCAG
CTCTCATTTTATTGAATAATGAAGTGAACTGGAGAGACACAGACGAAAACGGTCAAATGCCTATTCATGG
AGCTGCAATGACTGGACTGCTGGATGTTGCTCAAGCTATTATTAGCATAGATGCCACTGTTGTTGATATA
GAAGATAAAAATTCAGACACTCCCCTTAACTTAGCGGCGCAAAACTCTCACATAGATGTAATAAAATATT
TTATAGACCAAGGAGCTGATATTAATACAAGAAATAAAAAGGGCCTTGCTCCGTTGCTTGCCTTTTCCAA
GAAGGGAAATTTGGATATGGTCAAGTATCTTTTTGACAAGAATGCTAATGTTTATATCGCTGACAATGAT
GGTATGAATTTTTTTTACTATGCAGTTCAAAACGGTCATTTGAATATAGTTAAATACGCTATGTCAGAAA
AAGATAAGTTTGAATGGAGTAATACAGATAATAATAGAAGGGATGAATGCCCTAATGAAGAATGCGCAAT
CTCTCATTTTGCAGTTTGCGATGCAGTTCAATTTGATAGAATAGAAATAGTAAAATACTTTGTTGGTACT
CTTGGAAATTTTGCCATTTGTGGTCCCCTGCATCAAGCAGCGCGGTACGGTCATCTTGACATAGTGAAAT
ATCTGGTCGAAGAAGAATTTCTGAGTGTGGATGGAAGCAAAACTGATACTCCCTTGTGTTACGCTTCTGA
AAATGGACATTTTACGGTTGTTCAATACCTAGTAAGTAATGGGGCGAAAGTTAATCATGATTGTGGTAAT
GGTATGACAGCTATAGACAAAGCAATAACAAAAAATCATTTACAAGTGGTACAGTTTTTAGCTGCAAATG
GAGTTGACTTCCGTCGTAAAAATAGTCGTGGTACTACTCCTTTTCTCACGGCAGTGGCTGAAAACGCCTT
ACATATTGCAGAATACCTTATTCGTGAGAAAAGACAGGATATTAATATAAACGAGCAAAATGTAGATAAG
GACACTGCCTTACATTTAGCCGTTTATTATAAGAACCTACAGATGATAAAACTTTTAATAAAATATGGAA
TAGACGTGACTATCAGAAATGCTTATGATAAAACAGCTTTGGATATTGCCATAGATGCCAAATTTTCCAA
CATCGTC---GAATATTTGAAAACAAAAAGCGGAAAATTTCGGAGGGAGTATAAAAGTTCGTATGGTGAA
CGCAGTCTCTTACAAACGAATCAGATTTCAAACTTTATAGATCGTAAGAACATCGAACATGACCATCCAC
TATTTATAAATGCAGATAATGAGTCTTCTGAGTTGTTTTCGAAAACAGCTTCCAACATTGACGTTATTGG
TACATTATTGTTGATTGATGTATTGATCAGGTATTTCTCAAAACAAGGATATATCAGTAAGGAATCTGAT
TCAGCTTCAGATGGAATCACACAAGCCGCTGCGTTATCCATTACTGAAAAGTTCGAAGATGTCTTGAACT
CTCTTCATAATGAATCAGCAAAAGAGCAGGTGGATCTTGCTGAAGTCCATGGGAAAGTCTATGCGGCCTT
AAAGAGTGGAAGAAATAGTCAAATTCATCAAATACTGTGCTCATCTTTAAATTCGATTTCTACTTTAAAA
CCGGAGGACATGGAAAAATTGGAATCAGTGATAGATTCTGCAAATGAGGCATACGGAGAAACCTTGCACT
TGTTCGGCGAGTCCT

>X92679.1 Latrodectus tredecimguttatus
GATGGAGAAATGACTCTAGAAGAAAGACAAGCACAATGCAAAGCAATAGAGTACAGCAATTCAGTTTTTG
GGATGATCGCTGATGTAGCTAACGACATCGGTTCCATTCCTGTAATTGGCGAAGTAGTTGGCATTGTAAC
TGCCCCAATTGCCATCGTAAGTCACATTACTAGCGCAGGCTTGGATATAGCTTCTACGGCATTAGATTGT
GATGATATACCTTTTGATGAGATTAAGGAAATATTAGAAGAAAGATTCAATGAAATAGATAGAAAGTTGG
ACAAGAACACAGCTGCTTTGGAAGAGGTCTCTAAACTGGTAAGTAAAACTTTTGTTACGGTGGAAAAAAC
AAGGAATGAAATGAACGAAAATTTTAAGCTTGTTTTGGAAACTATAGAAAGCAAAGAAATAAAATCAATT
GTATTCAAAATAAATGATTTTAAAAAGTTTTTTGAAAAAGAACGACAAAGAATTAAAGGTTTGCCTAAAG
ATAGGTATGTTGCTAAGCTTCTAGAACAA------AAAGGTATTTTAGGTTCTTTAAAAGAAGTAAGAGA
ACCATCTGGAAACAGTCTGAGCTCCGCGTTAAATGAACTCTTAGACAAAAACTATGCCATCCCAAAAGTG
GTTGATGATAATAAGGCCTTTCAGGCGCTGTATGCTTTATTTTATGGAACTCAGACTTATGCAGCCGTTA
TGTTTTTCTTACTCGAACAACATTCTTATCTGGCTGATTATTATTACCAAAAAGGTGATGATGTAAATTT
TAATGCAGAATTTAATAATGTAGCAATTATTTTTGATGACTTTAAATCATCACTAACAGGA---------
---GGAGATGACGGATTAATAGATAATGTCATTGAGGTTCTTAACACCGTGAAAGCATTACCATTTATAA
AGAACGCCGACAGTAAACTATACAGAGAATTAGTAACTAGAACAAAAGCTTTAGAGACTCTTAAAAATCA
AATCAAAACGACTGATTTGCCTCTTATAGATGATATACCCGAAACTTTGTCTCAAGTGAACTTTGAAAAT
CAATTGCCTACACCAATAGGAAATTGGGTTGATGGCGTAGAAGTTAGGTACGCAGTACAGTATGAAAGTA
AGGGCATGTATTCGAAATTCAGTGAATGGTCTGAACCATTTACTGTCCAAGGTAACGCTTGTCCGACTAT
AAAAGTTCGTGTTGATCCGAAAAAGAGAAATAGACTTATCTTTAGGAAGTTCAACTCAGGAAAACCTCAG
TTTGCTGGAACCATGACTCATTCACAAACAAATTTTAAAGATATTCATCGTGATCTATACGATGCAGCCT
TAAATATTAATAAGTTGAAAGCAGTGGATGAAGCTACAACTTTGATTGAAAAGGGTGCAGACATAGAAGC
AAAATTTGACAATGACAGAAGTGCAATGCACGCAGTTGCATATCGAGGAAATAACAAAATAGCCTTAAGA
TTTCTTTTGAAAAATCAATCCATTGACATCGAGTTAAAAGATAAAAACGGCTTTACTCCTCTACACATCG
CAGCTGAAGCAGGTCAGGCAGGATTTGTTAAGTTACTAATAAATCATGGAGCTGATGTGAATGCAAAAAC
AAGTAAGACAAATTTGACACCATTACATCTTGCAACACGTAGTGGATTTTCAAAAACTGTAAGAAATTTA
CTAGAAAGCCCAAATATTAAGGTAAATGAAAAGGAGGATGACGGATTTACACCTTTGCATACTGCAGTAA
TGAGTACTTATATGGTTGTCGATGCTTTGCTAAATCATCCAGACATTGATAAAAATGCGCAGTCTACGTC
AGGATTGACTCCTTTCCATTTAGCAATTATTAATGAAAGTCAAGAAGTTGCAGAATCTTTAGTGGAA---
---AGTAATGCTGATCTAAATATTCAGGATGTTAACCATATGGCTCCTATTCATTTTGCAGCTTCAATGG
GTAGTATTAAAATGCTTAGATATCTCATTTCCATAAAAGATGTTAGTATTAATTCTGTGACTGAGAATAA
TAACTGGACACCTTTACATTTTGCTATATATTTTAAAAAAGAAGATGCTGCAAAAGAATTGTTGAAACAA
GATGACATAAATTTAACAATTGTTGCAGATGGTAATCTTACCGTTTTACATCTTGCTGTTTCGACAGGAC
AAATAAATATAATTAAAGAATTATTGAAGAGAGGCTCCAATATAGAAGAAAAAACTGGAGAAGGATATAC
ATCTCTCCACATCGCTGCGATGCGAAAGGAGCCAGAGATAGCTGTTGTTTTGATTGAAAACGGTGCTGAC
ATAGAAGCTCGATCAGCTGATAATTTAACACCTTTACATTCTGCCGCAAAAATAGGAAGGAAATCTACAG
TACTTTACTTATTAGAAAAAGGAGCTGACATTGGAGCTAAAACAGCAGACGGTTCTACTGCCTTGCAT--
----------------------------------------------------------------------
------------------------------TTAGCTGTATCTGGTCGTAAAATGAAAACTGTTGAAACTC
TATTAAATAAAGGAGCAAATTTAAAAGAATACGATAACAATAAATATTTGCCAATACATAAAGCTATTAT
TAATGATGACCTTGACATGGTACGTTTGTTTCTTGAAAAAGATCCCAGTCTCAAA---------------
----------------------------------------------------------------------
-----------------------------------------------------GATGATGAAACAGAAGA
GGGTAGAACTTCAATTATGTTAATTGTTCAGAAATTGCTTCTTGAATTATATAACTATTTTATAAATAAT
TATGCTGAA---------------ACTTTGGATGAAGAAGCTTTATTCAACCGCTTA-------------
-----------------------------------------------------------------GATGA
ACAAGGGAAATTAGAGCTTGCATATATCTTCCATAATAAAGAAGGTGATGCAAAAGAGGCTGTTAAGACT
ATCCTTGTTACAATT-------------------------------------------------------
----------------------------------------------------------------------
-AAACTTATGGAATACTGCTTAAAAAAACTTCGCGAAGAGTCTGGAGCTCCTGAAGGTAGTTTCGATTCT
CCATCTTCAAAGCAATGTATTTCTACCTTTTCAGAGGATGAAATGTTTCGTCGTACTTTACCGGAAATTG
TAAAAGAAACGAACAGCAGATATTTACCACTAAAGGGCTTTTCTCGCAGCCTAAATAAGTTTCTCCCTTC
TCTAAAATTT------------------------------------------------------------
----------------------------------------------------------------------
--------------------GCCGAAAGTAAGAGCTACAGATCTGAAAATAGCAATATTGATTCCAACGG
AGCATTACTTTTACTCGATGTATTTATCAGAAAGTTTACTAATGAGAAATACAATTTGACTGGAAAAGAA
GCTGTACCCTATCTGGAAGCAAAGGCTTCATCATTACGTATCGCTTCTAAATTTGAAGAACTTCTAACTG
AAGTTAAAGGTATTCCGGCTGGAGAGCTAATTAATATGGCCGAAGTGAGTTCCAACATACATAAGGCAAT
TGCAAGTGGTAAGCCT------GTATCAAAAGTCTTATGTTCGTATTTGGATACCTTTTCTGAATTAAAT
TCTCAACAAATGGAAGAATTAGTTAACACATACACGTCAGCATCTGCAGATTACCAGAAACTTCCTAATT
TGTTAACTGCAACTT

>AF069521.1 Latrodectus tredecimguttatus
GGAGAAGATTTAACTTTAGAGGAAAAAGCAGAAATATGCTCAGAATTAGAACTCCAACAAAAATATGTAG
ATATAGCTTCCAATATTATTGGCGATCTTTCCTCTCTTCCAATAGTTGGTAAAATTGCTGGCACCATAGC
TGCAGCTGCGATGACCGCTACCCATGTTGCTTCTGGGAGGTTAGATATCGAGCAGACGTTGTTGGGTTGC
AGTGACTTACCTTTCGATCAGATTAAGGAAGTTCTTGAAAATAGGTTCAACGAAATAGACAGGAAGTTGG
ATAGTCATAGTGCGGCGCTTGAGGAAATTACTAAACTGGTTGAGAAAAGTATATCCGTGGTAGAAAAAAC
ACGGAAGCAGATGAATAAGAGGTTTGACAAAGTCATGAAGTCTATTCAGGACGCAAAAGTTTCCCCAATT
GTTTCTAAAATCAATAATTTTGCAAGATATTTTGATACTGAAAAGGAAAGAATCCGTGGTTTAAAGTTAA
ATGATTATATTCTTAAGCTTGAAGAACCA------AATGGCATACTACTTCATTTGAAAGAGTCGCGAAC
TCCAACGGATGATAGTTTACAAGCTCCTTTATTCAGTATTATTGAAGAAGGATATGCAGTACCCAAATCT
ATTGATGACGAATTAGCTTTTAAAGTTCTCTATGCATTGCTGTATGGTACCCAGACATATGTCTCGGTTA
TGTTTTTTCTCCTAGAACAATACTCTTTCCTGGCTAACCATTATTACGAGAAAGGATATTTAGAAAAGTA
TGATGAATACTTTAATAGCCTTAATAATGTATTTTTAGATTTTAAATCGTCACTTGTGGGTACCGGCACA
TCTAATAATGAAGGTCTTCTTGATAGAGTGCTTCAAGTTTTAATGACTGTTAAGAATAGCGAGTTCTTAG
GACTTGAAAAAAATGGTGTAGATGAAATGCTGAACGAGAAAATAAATTTATTTAATAAAATAAAGGAAGA
AATCGAAGGCAAGCAAAAAATGACATTGAGTGAGACACCAGAAAATTTTGCGCAAATTTCATTTGATAAA
GATATAACAACTCCCATCGGAGATTGGAGAGATGGTCGGGAAGTACGTTATGCTGTACAATACGCAAGTG
AAACCTTATTTTCTAAAATCAGTCATTGGTCTGATCCCGTGAGTGTGAGAGAGAAAGCATGTCCTACTCT
CAGAATGCCAGTGGACCAAACTCGAAGAAACGTGCTTGTTTTCAGAAAATTTGACAGCAGCAAACCCCAA
CTGGTTGGCGAAATCACACCATACCTATCAAATTTCATCGACATTGATAGAGATCTTTATAATGCCGCTA
GTAATCCTGATGCAGCTGTAGGTTTTAAGGAATTCACGAAATTAAATTATGATGGCGCTAATATTAGAGC
AACTTTCGATCATGGAAGAACAGTTTTTCATGCCGCAGCAAAAAGTGGCAATGATAAGATTATGTTCGGA
TTAACTTTCTTAGCAAAATCTACTGAACTAAACCAACCAGATAAAAAGGGTTATACTCCTATTCATGTAG
CTGCAGATAGTGGAAACGCTGGTATTGTTAATCTCTTGATACAAAGAGGTGTATCAATAAATTCAAAAAC
ATACCATTTCCTTCAAACCCCGTTGCACTTGGCTGCTCAGCGCGGATTTGTAACTACTTTTCAAAGATTA
ATGGAAAGCCCTGAAATAAATATAAATGAAAGAGATAAAGATGGATTCACGCCGCTACATTATGCTATTC
GGGGCGGTGAAAGAATTTTGGAGGCATTCCTGAACCAAATCAGTATTGATGTAAATGCCAAGTCTAATAC
GGGCTTAACTCCTTTCCATCTGGCAATCATTAAGAACGATTGGCCAGTAGCCAGTACTTTATTAGGAAGC
---AAGAAGGTTGATATCAATGCAGTCGATGAAAACAACATAACAGCTTTGCACTATGCAGCTATTTTGG
GATACTTAGAAACTACGAAACAATTGATCAACTTGAAAGAAATAAATGCGAATTTAGTATCTTCTCCTGG
CTTATTGTCCGCCTTACATTATGCGATTCTCTATAAGCATGATGATGTGGCCTCGTTTTTGATGAGATCT
TCAAATGTCAATGTAAACTTGAAAGCACTCGGGGGTATCACTCCACTCCACCTTGCCGTGATACAAGGAA
GAAAACAAATTCTTTCGTTGATGTTTGATATTGGTGTGAATATAGAACAGAAGACAGATGAAAAATATAC
GCCCCTTCATCTCGCGGCAATGAGTAAGTATCCCGAGCTTATTCAAATATTGATAGATCAAGGTTCGAAC
TTCGAGGCAAAAACAAATTCTGGTGCAACACCGCTTCATTTGGCCACATTTAAGGGAAAATCACAGGCAG
CTCTCATTTTATTGAATAATGAAGTGAACTGGAGAGACACAGACGAAAACGGTCAAATGCCTATTCATGG
AGCTGCAATGACTGGACTGCTGGATGTTGCTCAAGCTATTATTAGCATAGATGCCACTGTTGTTGATATA
GAAGATAAAAATTCAGACACCCCCCTTAACTTAGCGGCGCAAAACTCTCACATAGATGTAGTAAAATATT
TTATAGACCAAGGAGCTGATATTAATACAAGAAATAAAAAGGGCCTTGCTCCGTTGCTTGCCTTTTCCAA
GAAGGGAAATTTGGATATGGTCAAGTATCTTTTTGACAAGAATGCTAATGTTTATATCGCTGACAATGAT
GGTATGAATTTTTTTTACTATGCAGTTCAAAACGGTCATTTGAATATAGTTAAATACGCTATGTCAGAAA
AAGATAAGTTTGAATGGAGTAATACAGATAATAATAGAAGGGATGAATGCCCTAATGAAGAATGCGCAAT
CTCTCATTTTGCAGTTTGCGATGCAGTTCAATTTGATAGAATAGAAATAGTAAAATACTTTGTTGGTACT
CTTGGAAATTTTGCCATTTGTGGTCCCCTGCATCAAGCAGCGCGGTACGGTCATCTTGACATAGTGAAAT
ATCTGGTCGAAGAAGAATTTCTGAGTGTGGATGGAAGCAAAACTGATACTCCCTTGTGTTACGCTTCTGA
AAATGGACATTTTACGGTTGTTCAATACCTAGTAAGTAATGGGGCGAAAGTTAATCATGATTGTGGTAAT
GGTATGACAGCTATAGACAAAGCAATAACAAAAAATCATTTACAAGTGGTACAGTTTTTAGCTGCAAATG
GAGTTGACTTCCGTCGTAAAAATAGTCGTGGTACTACTCCTTTTCTCACGGCAGTGGCTGAAAACGCCTT
AGATATTGCAGAATACCTTATTCGTGAGAAAAGACAGGATATTAATATAAACGAGCAAAATGTAGATAAG
GACACTGCCTTACATTTAGCCGTTTATTATAAGAACCTACAGATGATAAAACTTTTAATAAAATATGGAA
TAGACGTGACTATCAGAAATGCTTATGATAAAACAGCTTTGGATATTGCCATAGATGCCAAATTTTCCAA
CATAGTC---GAATATTTGAAAACAAAAAGCGGAAAATTT------------------------------
----------------------------------------------------------------------
----------------------------------------------------------------------
----------------------------------------------------------------------
----------------------------------------------------------------------
----------------------------------------------------------------------
----------------------------------------------------------------------
----------------------------------------------------------------------
---------------

>AF134162.1 Latrodectus tredecimguttatus
ATTTCAAAAAGAGAAATGTCT---AAGGCCGATCAATGTACATTTTTATCGTATCAGTCAGTTGCGTATG
GTACATTAGGCGATGTTGCAGGAGATGTTTCTTCCATT------------GAGGGAGCGGATTTGGTCGC
GACACCGATTGCCGCAGGTGGCCACCTTGCAAAAGGGGCGACGGACGCGGCCATGATTGCCATGGATTGC
TCGAGCATACCATTCGATGAGATAAAACAGCAATTAAATCAAAGATTCAACGAGGTGGATAAGAAACTGC
AAAAAGGCGCTGAAGCACTGGAAAACGTCACTGAATTAGCAGAGAAAACCTATTCTTCAGTCGAAAAAAT
GAGAGTTGAGATGAGGGAGGGCTTCAATCACGTCATCGCCACTATTGAAAACGCTAATACTAAGCAAATC
ATTACAGGGATTAATCAAATTATACAATATTTCAATGACGAACGGGAGAATATAAACAACAGGCAAAAGG
AAGATTATGTTGCTAAACTGCAAGAACCGGCATCTGGAAATTTTTTGCTTTACCTCAGAAAATCAAGAAC
TTCTGAGGATGGTAGTTTGCATAGTTTGCTGTTTAAGATCATCAACCAAGAGTTGGCAATTCCTAATAAC
GCTGCTGATAACAATGCGATTCGAGCTCTTTTCGCTTTGTTTTACGGTACACAAACATTCATTTCGATTA
TGTTCTATCTCGTCAAACAGTACTCTTATCTGGCTGATTACCATTACCAAAACGGTAATTTAGCTGAATT
TAATTCAAATTTCGATCATATGAAAACTGTATTCCAAGATTTCAAGTTTACTCTCATTGGTATTAATACA
TCCAATAGTAAGCCTTTGGTGAATACAGTACTTAGCATAATAGAAGATGTTAAAAATAAGAGATTTATTC
GAAATTTACGAAGTAATTTATATCAAAAGATAATAAAATCAACGAAATCGTTATTAGATTTGAGAGAAAA
AATTACCAAAATGGATCTTCCTATAATTGAGGATACGCCTAAATCCTCAGTTTTAATTAATTTTGTACCT
CGAATTGAGACCCCAATTTTAAAATGGACCCCTGGAACAGTAGTTAAGTACGCCATACAATACGAACAAG
ACGGTAAGTACTCTAAAATAAGCAAGTGGTCTAATCCAATTACAGTTCAAAGATTGGCAAACCCATATAT
T------ACCATTGATAAAGATCGCAGAAATAGGCTAGTATTTAGACAATTTGGAAATGAGAAGCCTGAA
CTGATAAGTATCTTAGATAGTTCTCAAAACGAATTTCGGGATATTCATCGAGATCTGTATAACGCAGCCC
AAATGCCCTATAAGGAGACGGCTTTGGGTATTTGTCGGAAATTGATAGATAGCGGAGCACAAGTGGGTGC
ATCATTTGAAATGGGTAGAAAATCCATTCATGCGTCGGCAACAGCTGGAAATGATGACGTAGCA---AGA
CTTCTTTTAGCGAAAAACAATGGTTTGCTTAATGTTCCAGACAAAAATGGCTACACTCCACTTCATATAG
CTTCCGAACGTAAGAACAACGATTTCGTTAAGTTTCTCCTTGAAAAGGGGGCAGATGTCAATGTTCGTAC
GTTTGCAAACGAGCTAACGCCCTTACATTTGGCTGCTCGTCAAGATTTTACGATAATCGTTAAAACGTTG
ATGGAGAAAAGAGGCATCGATGTGAATGCGAAAGAACGAGCTGGATTCACGCCGTTACACCTTTCGATTA
CCAGCAATTCCAGAGCAGCCAGAACCTTAATAAATGAAACTCCTGCCGGAATAAACATTAAATCAAACTC
TGGTCTGACACCTCTACATTTGGCTGTACTCCAAAATAATCTAAGTGCTGCGAAAGTATTAGTTAAGAGT
AATAAAAAGGTAAAATTAAACGAAATGGATAATAACGGTATGACGCCTTTGCACTACGCCTCGATGTTAG
GAAACTTAGAATTTGTTAAATATTTTACATCCGAACAAGGCATCGACGTTAACGCAAAAACAAAAGTTAA
AAACTGGACCCCATTACATCTAGCAATTCTTTTCAAAAAATTCGATGTTGCTCAAAGTTTATTACAAGTA
AGAAACATCGATATAAGTACACGAGCAGATCAGGCTATAACACCGTTACATTTAGCTGCGGCAACTGGAA
ATTCACAGATAGTTAAGACTATACTAAATTCAGGCGCAGTAGTAGATCAGGAAACAGCAAATGGTTTTAC
AGCTCTTCATTTAGCGATAATGAATCCAAATACTGAAACACCACAGTTTCTTATCGCAAAAGGAGCAAAT
ATCAATGCAAAAACAAATGATGGAAGTACGCCTTTACATTTTGCTGCTGCATTAGGCAAAACCAACATTT
TCCAGTTACTTATGGACAAAGGAGCAAATATAAAAGCTGAAAATTTAATTAATCAAATGCCTATTCATGA
AGCCGTTGTGAATGGGCACCTGGCAATTGTCAAAATGCTGATTGAGCAAGATTCTTCTCTTATGAATGCG
AAAAATATGAGGGATGAATATCCATTTTACCTCGCTGCAGAAAAACGTTATAAAGATGTATTTAATTACC
TTGAAAGCAAAGGAGCTGATGTAAATGAGAAAAATAACGACGGAAATACGCTTTTACATTTGTTCTCTAT
CAACGGGGAGGTTGAGGTTGTTCAGTTTCTAATTCAAAATGGTGCTGACTTCCGGCTAAGGAACAAGGAA
AGAAAGAGTTTTTTCGATCTTGCCGTCGAGTTCGGACACGCCGGTATTGTGGGATATGCCATTGAAGAA-
-----------------------------AACAAGGTGGATCTCCAGGAACCTTATCGAGGGAAAACAAT
CCTATATCATGCTATTTGTGATTCTGTGAAATACGACAGGATAGAAGTAGTGAGGTATTTTGTCGAAACT
CTTAACGAG---GACCAGTGTAGTCCACTGCAGGAAGCAGCAGCTTATGCTCATTTAGATTTAGTGAAAT
ACTTTGTTCAGGAGAGAGGAATAAACCCCACTGCATTCAATAATGACTCTCCCCTATGCATTGCAGATAC
TCCCGAACGCTTGGATGTCGTTGAGTACCTGGTGGACAAAACGCCTGACATAAATAAAGAATGTGATCAA
CAGAGTACTCCAGTCTCCAGTGCAGTATACGGCAATAAAGTTTCGATTTTGAATTATTTAATACGAAATG
GAGCTGAT---CCCAATAAAAAAGTTAGGGGAGATCCACCACTTTTCATTGCTGCTATGATTGGACAATA
CGATATCGTAAAGAGTTTAGTAGAGCAGCATAAG------ATTGACGTTAATACAAGAAACAAAGAGCAG
TTTACACCATTACATGCAGCAGCTAGTAACGATCACATCGATGTGGTGAAATACTTGATACAAAAGGGAG
CCGATGTCAATGCTAAAGGTGACGAAAACTTAAAACCCATTGATTTAGCCGGCGAAAAATCAAAAGCCTA
CTTAAGATCAAGGCGTTTCTTCCGTAATGAGAGCCCCTCTAAATCATTTGAAATTGATAAATTTAACGCT
ATAATGCCCGAGGTTTCAATGTCCGGAAAAGTAAGCCATGACTCGAATTTTATTCAACACATATCTAGTG
GAACGAGATCCAAATCAAATTCAGCGAAAAACATGTATGCAGAGAACTCTAGAAGCATTGATGTCAATGG
AGCTCTTCTTTTGTTGGATTTTATGGTAAGAGTTTTCAGTAATCGAAAAATGAATTATTCTGGCATAAAG
TCTCGTTCAAATTCAGAAGCGCAAGCTGAGGCTTTGATACTAACGGAAAGATTCGAACATCTATTGAATG
CTTTGATTGCTGACCAGAGTATCGATTCTTTAGATTTTTCAAACGTCCATTCAAGAATATACAAAGCTAT
TATAAATGGTAATCCAAATGGAATTTCGGAAATGTTATGTTCTTATGCAAAAGAGTATTCTGAATTGGAT
CCTGAAAAAATTGAAAAACTTCTGCAAGAATTCGAGACTTTAACTTTTACTAAGTCATCCGAAATTCAGA
TCAATGAAAAATTCT

>KC414059.1 Latrodectus mactans
----------------------------------------------------------------------
----------------------------------------------------------------------
----------------------------------------------------------------------
----------------------------------------------------------------------
----------------------------------------------------------------------
----------------------------------------------------------------------
----------------------------------------------------------------------
----------------------------------------------------------------------
----------------------------------------------------------------------
------------------------------------------------------------GTCTCGGTTA
TGTTTTTTCTCCTAGAACAATACTCTTTCCTGGCTAACCATTATTACGAGAAAGGAGATTTAGAAAAGTA
TGATGAATACTTTAATAGCCTTAATAATGTATTTTTAGATTTCAAATCATCACTTGTGGGTACCGGCACA
TCTAATAACGAAGGTCTTATTGACAGAGTGCTTCAAGTTTTAATGACTGTTAAGAATAGCGAGTTCTTAG
GAMTTGGAAAAAATGGTGTAGATGAAATGCTGAACGAGAAAATAAATTTATTTAATAAAATTAAGGAAGA
AATCGAAAGCAAGCAAAGAATGACAATAAGTGAGACACCAGAAAATTTTGCGCAAATTTCATTTGACAAA
GATATAACAACTCCCATCGGAGATTGGAGAGATGGTCGGGAAGTACGTTACGCTGTACAATATKCAAGTG
AAACCTTATTTTCTAAAATCGGTCATTGGTCTGATCCCGTGAGTGTAAGAGAGAAAGCATGCCCTACTCT
CAGAATGCCAGTTGACCAAACCCGAAGAAACGTACTTGTTTTCAGAAAATTTGACAACAGCAAACCCCAA
CTGGTTGGCGAAATCACACCATACCTATCAAATTTTATTGACATTG------------------------
----------------------------------------------------------------------
----------------------------------------------------------------------
----------------------------------------------------------------------
----------------------------------------------------------------------
----------------------------------------------------------------------
----------------------------------------------------------------------
----------------------------------------------------------------------
----------------------------------------------------------------------
----------------------------------------------------------------------
----------------------------------------------------------------------
----------------------------------------------------------------------
----------------------------------------------------------------------
----------------------------------------------------------------------
----------------------------------------------------------------------
----------------------------------------------------------------------
----------------------------------------------------------------------
----------------------------------------------------------------------
----------------------------------------------------------------------
----------------------------------------------------------------------
----------------------------------------------------------------------
----------------------------------------------------------------------
----------------------------------------------------------------------
----------------------------------------------------------------------
----------------------------------------------------------------------
----------------------------------------------------------------------
----------------------------------------------------------------------
----------------------------------------------------------------------
----------------------------------------------------------------------
----------------------------------------------------------------------
----------------------------------------------------------------------
----------------------------------------------------------------------
----------------------------------------------------------------------
----------------------------------------------------------------------
----------------------------------------------------------------------
----------------------------------------------------------------------
----------------------------------------------------------------------
----------------------------------------------------------------------
----------------------------------------------------------------------
----------------------------------------------------------------------
---------------

>KC414066.1 Latrodectus tredecimguttatus
----------------------------------------------------------------------
----------------------------------------------------------------------
----------------------------------------------------------------------
----------------------------------------------------------------------
----------------------------------------------------------------------
----------------------------------------------------------------------
----------------------------------------------------------------------
----------------------------------------------------------------------
----------------------------------------------------------------------
------------------------------------------------------------GTCTCGGTTA
TGTTTTTTCTCCTAGAACAATACTCTTTCCTGGCTAACCATTATTACGAGAAAGGATATTTAGAAAAGTA
TGATGAATACTTTAATAGCCTTAATAATGTATTTTTAGATTTTAAATCGTCACTTGTGGGTACCGGCACA
TCTAATAATGAAGGTCTTCTTGATAGAGTRCTTCAAGTTTTAATGACTGTTAAGAATAGCGAGTTCTTAG
GACTTGAAAAAAATGGTGTAGATGAAATGCTGAACGAGAAAATAAATTTATTTAATAAAATAAAGGAAGA
AATCGAAGGCAAGCAAAAAATGACATTGAGTGAGACACCAGAAAATTTTGCGCAAATTTCATTTGATAAA
GATATAACAACWCCCATCGGAGATTGGAGAGATGGTCGGGAAGTACGTTATGCTGTACAATACGCAAGTG
AAACCTTATTTTCTAAAATCAGTCATTGGTCTGATCCCGTGAGTGTGAGAGAGAAAGCATGTCCTACTCT
CAGAATGCCAGTGGACCAAACTCGAAGAAACGTRCTTGTTTTCAGAAAATTTGACAGCAGCAAACCCCAA
CTGGTTGGCGAAATCACACCATACCTATCAAATTTCATCGACATTG------------------------
----------------------------------------------------------------------
----------------------------------------------------------------------
----------------------------------------------------------------------
----------------------------------------------------------------------
----------------------------------------------------------------------
----------------------------------------------------------------------
----------------------------------------------------------------------
----------------------------------------------------------------------
----------------------------------------------------------------------
----------------------------------------------------------------------
----------------------------------------------------------------------
----------------------------------------------------------------------
----------------------------------------------------------------------
----------------------------------------------------------------------
----------------------------------------------------------------------
----------------------------------------------------------------------
----------------------------------------------------------------------
----------------------------------------------------------------------
----------------------------------------------------------------------
----------------------------------------------------------------------
----------------------------------------------------------------------
----------------------------------------------------------------------
----------------------------------------------------------------------
----------------------------------------------------------------------
----------------------------------------------------------------------
----------------------------------------------------------------------
----------------------------------------------------------------------
----------------------------------------------------------------------
----------------------------------------------------------------------
----------------------------------------------------------------------
----------------------------------------------------------------------
----------------------------------------------------------------------
----------------------------------------------------------------------
----------------------------------------------------------------------
----------------------------------------------------------------------
----------------------------------------------------------------------
----------------------------------------------------------------------
----------------------------------------------------------------------
----------------------------------------------------------------------
---------------

>KC414067.1 Latrodectus tredecimguttatus
----------------------------------------------------------------------
----------------------------------------------------------------------
----------------------------------------------------------------------
----------------------------------------------------------------------
----------------------------------------------------------------------
----------------------------------------------------------------------
----------------------------------------------------------------------
----------------------------------------------------------------------
----------------------------------------------------------------------
------------------------------------------------------------GTCTCGGTTA
TGTTTTTTCTCCTAGAACAATACTCTTTCCTGGCTAACCATTATTACGAGAAAGGATATTTAGAAAAGTA
TGATGAATACTTTAATAGCCTTAATAATGTATTTTTAGATTTTAAATCGTCACTTGTGGGTACCGGCACA
TCTAATAATGAAGGTCTTCTTGATAGAGTGCTTCAAGTTTTAATGACTGTTAAGAATAGCGAGTTCTTAG
GACTTGAAAAAAATGGTGTAGATGAAATGCTGAACGAGAAAATAAATTTATTTAATAAAATAAAGGAAGA
AATCGAAGGCAAGCAAAAAATGACATTGAGTGAGACACCAGAAAATTTTGCGCAAATTTCATTTGATAAA
GATATAACAACTCCCATCGGAGATTGGAGAGATGGTCGGGAAGTACGTTATGCTGTACAATACGCAAGTG
AAACCTTATTTTCTAAAATCAGTCATTGGTCTGATCCCGTGAGTGTGAGAGAGAAAGCATGTCCTACTCT
CAGAATGCCAGTGGACCAAACTCGAAGAAACGTRCTTGTTTTCAGAAAATTTGACAGCAGCAAACCCCAA
CTGGTTGGCGAAATCACACCATACCTATCAAATTTCATCGACATTG------------------------
----------------------------------------------------------------------
----------------------------------------------------------------------
----------------------------------------------------------------------
----------------------------------------------------------------------
----------------------------------------------------------------------
----------------------------------------------------------------------
----------------------------------------------------------------------
----------------------------------------------------------------------
----------------------------------------------------------------------
----------------------------------------------------------------------
----------------------------------------------------------------------
----------------------------------------------------------------------
----------------------------------------------------------------------
----------------------------------------------------------------------
----------------------------------------------------------------------
----------------------------------------------------------------------
----------------------------------------------------------------------
----------------------------------------------------------------------
----------------------------------------------------------------------
----------------------------------------------------------------------
----------------------------------------------------------------------
----------------------------------------------------------------------
----------------------------------------------------------------------
----------------------------------------------------------------------
----------------------------------------------------------------------
----------------------------------------------------------------------
----------------------------------------------------------------------
----------------------------------------------------------------------
----------------------------------------------------------------------
----------------------------------------------------------------------
----------------------------------------------------------------------
----------------------------------------------------------------------
----------------------------------------------------------------------
----------------------------------------------------------------------
----------------------------------------------------------------------
----------------------------------------------------------------------
----------------------------------------------------------------------
----------------------------------------------------------------------
----------------------------------------------------------------------
---------------

>KC414034.1 Latrodectus tredecimguttatus
GGAGAAGATTTAACTTTAGAGGAAAAAGCAGAAATATGCTCAGAATTAGAACTCCAACAAAAATATGTAG
ATATAGCTTCCAATATTATTGGCGATCTTTCCTCTCTTCCAATAGTTGGTAAAATTGCTGGCACCATAGC
TGCAGCTGCGATGACCGCTACCCATGTTGCTTCTGGGAGGTTAGATATCGAGCAGACGTTGTTGGGTTGC
AGTGACTTACCTTTCGATCAGATTAAGGAAGTTCTTGAAAATAGGTTCAACGAAATAGACAGGAAGTTGG
ATAGTCATAGTGCGGCGCTTGAGGAAATTACTAAACTGGTTGAGAAAAGTATATCCGTGGTAGAAAAAAC
ACGGAAGCAGATGAATAAGAGGTTTGACRAAGTCATGAAGTCTATTCAGGACGCAAAAGTTTCCCCAATT
GTTTCTAAAATCAATAATTTTGCAAGATATTTTGATACTGAAAAGGAAAGAATCCGTGGTTTAAAGTTAA
ATGATTATATTCTTAAGCTTGAAGAACCA------AATGGCATACTACTTCATTTGAAAGAGTCGCGAAC
TCCAACGGATGATAGTTTACAAGCTCCTTTATTCAGTATTATTGAAGAAGGATATGCAGTACCCAAATCT
ATTGATGACGAATTAGCTTTTAAAGTTCTCTATGCATTGCTGTATGGTACCCAGACATATGTCTCGGTTA
TGTTTTTTCTCCTAGAACAATACTCTTTCCTGGCTAACCATTATTACGAGAAAGGATATTTAGAAAAGTA
TGATGAATACTTTAATAGCCTTAATAATGTATTTTTAGATTTTAAATCGTCACTTGTGGGTACCGGCACA
TCTAATAATGAAGGTCTTCTTGATAGAGTGCTTCAAGTTTTAATGACTGTTAAGAATAGCGAGTTCTTAG
GACTTGAAAAAAATGGTGTAGATGAAATGCTGAACGAGAAAATAAATTTATTTAATAAAATAAAGGAAGA
AATCGAAGGCAAGCAAAAAATGACATTGAGTGAGACACCAGAAAATTTTGCGCAAATTTCATTTGATAAA
GATATAACAACACCCATCGGAGATTGGAGAGATGGTCGGGAAGTACGTTATGCTGTACAATACGCAAGTG
AAACCTTATTTTCTAAAATCAGTCATTGGTCTGATCCCGTGAGTGTGAGAGAGAAAGCATGTCCTACTCT
CAGAATGCCAGTGGACCAAACTCGAAGAAACGTGCTTGTTTTCAGAAAATTTGACAGCAGCAAACCCCAA
CTGGTTGGCGAAATCACACCATACCTATCAAATTTCATCGACATTGATAGAGATCTTTATAATGCCGCTA
GTAATCCTGATTCAGCTGTAGGTTTTAAGGAATTCACGAAATTAAATTATGATGGCGCTAATATTAGAGC
AACTTTCGATCATGGAAGAACAGTTTTTCATGCCGCAGCAAAAAGTGGCAATGATAAGATTATGTTCGGA
TTAACTTTCTTAGCAAAATCTACTGAACTAAACCAACCAGATAAAAAGGGTTATACTCCTATTCATGTAG
CTGCAGATAGTGGAAACGCTGGTATTGTTAATCTCTTGATACAAAGAGGTGTATCAATAAATTCAAAAAC
ATACCATTTCCTTCAAACCCCGTTGCACTTGGCTGCTCAGCGCGGATTTGTAACTACTTTTCAAAGATTA
ATGGAAAGCCCTGAAATAAATATAAATGAAAGAGATAAAGATGGATTCACGCCGCTACATTATGCTATTC
GGGGCGGTGAAAGAATTTTGGAGGCATTCCTGAACCAAATCAGTATTGATGTAAATGCCAAGTCTAATAC
GGGCTTAACTCCTTTCCATCTGGCAATCATTAAGAACGATTGGCCAGTAGCCAGTACTTTATTAGGAAGC
---AAGAAGGTTGATATCAATGCAGTCGATGAAAACAACATAACAGCTTTGCACTATGCAGCTATTTTGG
GATACTTAGAAACTACGAAACAATTGATCAACTTGAAAGAAATAAATGCGAATTTAGTATCTTCTCCTGG
TTTATTGTCCGCCTTACATTATGCGATTCTCTATAAGCATGATGATGTGGCCTCGTTTTTGATGAGATCT
TCAAATGTCAATGTAAACTTGAAAGCACTCGGGGGTATCACTCCACTCCACCTTGCCGTGATACAAGGAA
GAAAACAAATTCTTTCGTTGATGTTTGATATTGGTGTGAATATAGAACAGAAGACAGATGAAAAATATAC
GCCCCTTCATCTCGCGGCAATGAGTAAGTATCCCGAGCTTATTCAAATATTGATAGATCAAGGTTCGAAC
TTCGAGGCAAAAACAAATTCTGGTGCAACACCGCTTCATTTGGCCACATTTAAGGGAAAATCACAGGCAG
CTCTCATTTTATTGAATAATGAAGTGAACTGGAGAGACACAGACGAAAACGGTCAAATGCCTATTCATGG
AGCTGCAATGACTGGACTGCTGGATGTTGCTCAAGCTATTATTAGCATAGATGCCACTGTTGTTGATATA
GAAGATAAAAATTCAGACACCCCCCTTAACTTAGCGGCGCAAAACTCTCACATAGATGTAGTAAAATATT
TTATAGACCAAGGAGCTGATATTAATACAAGAAATAAAAAGGGCCTTGCTCCGTTGCTTGCCTTTTCCAA
GAAGGGAAATTTGGATATGGTCAAGTATCTTTTTGACAAGAATGCTAATGTTTATATCGCTGACAATGAT
GGTATGAATTTTTTTTACTATGCAGTTCAAAACGGTCATTTGAATATAGTTAAATACGCTATGTCAGAAA
AAGATAAGTTTGAATGGAGTAATACAGATAATAATAGAAGGGATGAATGCCCTAATGAAGAATGCGCAAT
CTCTCATTTTGCAGTTTGCGATGCAGTTCAATTTGATAGAATAGAAATAGTAAAATACTTTGTTGGTACT
CTTGGAAATTTTGCCATTTGTGGTCCCCTGCATCAAGCAGCGCGGTACGGTCATCTTGACATAGTGAAAT
ATCTGGTCGAAGAAGAATTTCTGAGTGTGGATGGAAGCAAAACTGATACTCCCTTGTGTTACGCTTCTGA
AAATGGACATTTTACGGTTGTTCAATACCTAGTAAGTAATGGTGCGAAAGTTAATCATGATTGTGGTAAT
GGTATGACAGCTATAGACAAAGCAATAACAAAAAATCATTTACAAGTGGTACAGTTTTTAGCTGCAAATG
GAGTTGACTTCCGTCGTAAAAATAGTCGTGGTACTACTCCTTTTCTCACGGCAGTGGCTGAAAACGCCTT
AGATATTGCAGAATACCTTATTCGTGAGAAAAGACAGGATATTAATATAAACGAGCAAAATGTAGATAAG
GACACTGCCTTACATTTAGCCGTTTATTATAAGAACCTACAGATGATAAAACTTTTAATAAAATATGGAA
TAGACGTGACTATCAGAAATGCTTATGATAAAACAGCTTTGGATATTGCCATAGATGCCAAATTTTCCAA
CATAGTC---GAATATTTGAAAACAAAAAGCGGAAAATTTCGGAGGGAGTATAAAAGTTCGTATGGTGAA
CGCAGTCTCTTACAAACGAATCAGATTTCAAACTTTATAGATCGTAAGAACATCGAACATGACCATCCAC
TATTTATAAATGCAGATAATGAGTCTTCTGAGTTGTTTTCGAAAACAGCTTCCAACATTGACGTCATTGG
TACATTATTGTTGATTGATGTATTGATCAGGTATTTCACAAAACAAGGATATATCAGTAAGGAATCTGAT
TCAGCTTCAGATGGAATCACACAAGCCGCTGCGTTATCCATTACTGAAAAGTTTGAAGATGTCTTGAACT
CTCTTCATAATGAATCAGCAAAAGAGCAGGTGGATCTTGCTGAAGTCCATGGGAAAGTCTATGCGGCCTT
AAAGAGTGGAAGAAATAGTCAAATTCATCAAATACTGTGCTCATCTTTAAATTCGATTTCTACTTTAAAA
CCGGAGGACATGGAAAAATTGGAATCAGTGATAGATTCTGCAAATGAGGCATACGGAGAAACTTTGCACT
TGTTCGGCGAGTCCT

>KC414048.1 Latrodectus geometricus
----------------------------------------------------------------------
----------------------------------------------------------------------
----------------------------------------------------------------------
----------------------------------------------------------------------
----------------------------------------------------------------------
----------------------------------------------------------------------
----------------------------------------------------------------------
----------------------------------------------------------------------
----------------------------------------------------------------------
------------------------------------------------------------GTCTCGGTTA
TGTTTTTCCTCCTAGAACAATATTCTTTCCTGGCTAACCACTATTWCGAGAAAGGTGATTTGGAAAAGTA
TGATGAATACTTTAATAATCTAAATAATGTATTTTTAGACTTTAAATCGTCCCTTGTGGGTTCTGGCGCA
TCTAACAATGAAGGTCTTATTGACAATGTGCTMCAAGTTTTAATGACTGTTAAGAGTAACGAGTTCTTAG
GACTTGGAAAAAATAGCTTAGAAGAAATGCTGAACGAGAAAATAAATTTGTTTAGTAAAATTAAAGAAGA
AATTGAGGGCAAGCAAAGAATGACATTGAGTGAGACACCAGAAAATTTTGCCCGAATTTCTTTTGAGAAA
GATATAACAACTCCTATCGGAGACTGGAGAGATAGTAGAGAAGTACGGTACGCTGTACAATACGCAAGCG
AAACGTTATTTTCTAAAATTGGTCATTGGTCGGATCCTGTAAGTGTAAGAGCGAAAGCATGCCCGACTCT
TAGAATGCCAGTAGACCAAACCCGAAGAAATGTTCTTGTTTTCAGAAAATTTGACAACAGCAAACCTCAA
TTGGTTGGCGAAATCACTCCATACCAATCAAATTTCATTGACATTG------------------------
----------------------------------------------------------------------
----------------------------------------------------------------------
----------------------------------------------------------------------
----------------------------------------------------------------------
----------------------------------------------------------------------
----------------------------------------------------------------------
----------------------------------------------------------------------
----------------------------------------------------------------------
----------------------------------------------------------------------
----------------------------------------------------------------------
----------------------------------------------------------------------
----------------------------------------------------------------------
----------------------------------------------------------------------
----------------------------------------------------------------------
----------------------------------------------------------------------
----------------------------------------------------------------------
----------------------------------------------------------------------
----------------------------------------------------------------------
----------------------------------------------------------------------
----------------------------------------------------------------------
----------------------------------------------------------------------
----------------------------------------------------------------------
----------------------------------------------------------------------
----------------------------------------------------------------------
----------------------------------------------------------------------
----------------------------------------------------------------------
----------------------------------------------------------------------
----------------------------------------------------------------------
----------------------------------------------------------------------
----------------------------------------------------------------------
----------------------------------------------------------------------
----------------------------------------------------------------------
----------------------------------------------------------------------
----------------------------------------------------------------------
----------------------------------------------------------------------
----------------------------------------------------------------------
----------------------------------------------------------------------
----------------------------------------------------------------------
----------------------------------------------------------------------
---------------

>KC414049.1 Latrodectus geometricus
----------------------------------------------------------------------
----------------------------------------------------------------------
----------------------------------------------------------------------
----------------------------------------------------------------------
----------------------------------------------------------------------
----------------------------------------------------------------------
----------------------------------------------------------------------
----------------------------------------------------------------------
----------------------------------------------------------------------
------------------------------------------------------------GTCTCGGTTA
TGTTTTTCCTCCTAGAACAATATTCTTTCCTGGCTAACCACTATTACGAGAAAGGTGATTTGGAAAAGTA
TGATGAATACTTTAATAATCTAAATAATGTATTTTTAGACTTTAAATCGTCCCTTGTGGGTTCTGGCGCA
TCTAACAATGAAGGTCTTATTGACAATRTGCTCCAAGTTTTAATGACTGTTAAGAGTAACGAGTTCTTAG
GAYTTGGAAAAAATAGCTTAGAAGAAATGCTRAACGAGAAAATAAATTTGTTTAGTAAAATTAAAGAAGA
AATTGAGGGCAAGCAAAGAATGACATTGAGTGAGACACCAGAAAATTTTGCCCGAATTTCTTTTGAGAAA
GATATAACAACTCCTATCGGAGACTGGAGAGATAGTAGAGAAGTACGGTACGCTGTACAATACGCAAGCG
AAACGTTATTTTCTAAAATTGGTCATTGGTCGGATCCTGTAAGTGTAAGAGCGAAAGCATGCCCGACTCT
TAGAATGCCAGTAGACCAAACCCGAAGAAATGTTCTTGTTTTCAGAAAATTTGACAACAGCAAACCTCAA
TTGGTTGGCGAAATCACTCCATACCAATCAAATTTCATTGACATTG------------------------
----------------------------------------------------------------------
----------------------------------------------------------------------
----------------------------------------------------------------------
----------------------------------------------------------------------
----------------------------------------------------------------------
----------------------------------------------------------------------
----------------------------------------------------------------------
----------------------------------------------------------------------
----------------------------------------------------------------------
----------------------------------------------------------------------
----------------------------------------------------------------------
----------------------------------------------------------------------
----------------------------------------------------------------------
----------------------------------------------------------------------
----------------------------------------------------------------------
----------------------------------------------------------------------
----------------------------------------------------------------------
----------------------------------------------------------------------
----------------------------------------------------------------------
----------------------------------------------------------------------
----------------------------------------------------------------------
----------------------------------------------------------------------
----------------------------------------------------------------------
----------------------------------------------------------------------
----------------------------------------------------------------------
----------------------------------------------------------------------
----------------------------------------------------------------------
----------------------------------------------------------------------
----------------------------------------------------------------------
----------------------------------------------------------------------
----------------------------------------------------------------------
----------------------------------------------------------------------
----------------------------------------------------------------------
----------------------------------------------------------------------
----------------------------------------------------------------------
----------------------------------------------------------------------
----------------------------------------------------------------------
----------------------------------------------------------------------
----------------------------------------------------------------------
---------------

>KC414050.1 Latrodectus geometricus
----------------------------------------------------------------------
----------------------------------------------------------------------
----------------------------------------------------------------------
----------------------------------------------------------------------
----------------------------------------------------------------------
----------------------------------------------------------------------
----------------------------------------------------------------------
----------------------------------------------------------------------
----------------------------------------------------------------------
------------------------------------------------------------GTCTCGGTTA
TGTTTTTCCTCCTAGAACAATACTCTTTCCTGGCTAAYCACTATTACGAGAAAGGTGATTTGGAAAAGTA
TGATGAAWACTTTAATAATCTTAATAATGTATTTTTAGACTTTAAATCGTCCCTTGTGGGTACTGGCGCA
TCTAACAATGAAGGTCTTATCGACAAAGTGCTCCAAGTTTTAATGACTGTTAAGAGTAACGAGTTCTTAG
GACTTGAAAAAAATAGCTTAGAAGAAATGCTGAACGAGAAAATAAATTTGTTTAGTAAAATTAAAGAAGA
AATTGAGGGCAAGCAAAGAATGACATTGAGTGAGACACCAGAAAATTTTGCCCGAATTTCTTTTGAGAAA
GATATAACAACTCCTATCGGAGACTGGAGAGATAGTAGAGAAGTACGGTACGCTGTACAATACGCAAGCG
AAACGTTATTTTCTAAAATTGGTCATTGGTCGGATCCTGTAAGTGTAAGAGCGAAAGCATGCCCGACTCT
TAGAATGCCAGTAGACCAAACCCGAAGAAATGTTCTTGTTTTCAGAAAATTTGACAACAGCAAACCTCAA
TTGGTTGGCGAAATCACTCCATACCAATCAAATTTCATTGACATTG------------------------
----------------------------------------------------------------------
----------------------------------------------------------------------
----------------------------------------------------------------------
----------------------------------------------------------------------
----------------------------------------------------------------------
----------------------------------------------------------------------
----------------------------------------------------------------------
----------------------------------------------------------------------
----------------------------------------------------------------------
----------------------------------------------------------------------
----------------------------------------------------------------------
----------------------------------------------------------------------
----------------------------------------------------------------------
----------------------------------------------------------------------
----------------------------------------------------------------------
----------------------------------------------------------------------
----------------------------------------------------------------------
----------------------------------------------------------------------
----------------------------------------------------------------------
----------------------------------------------------------------------
----------------------------------------------------------------------
----------------------------------------------------------------------
----------------------------------------------------------------------
----------------------------------------------------------------------
----------------------------------------------------------------------
----------------------------------------------------------------------
----------------------------------------------------------------------
----------------------------------------------------------------------
----------------------------------------------------------------------
----------------------------------------------------------------------
----------------------------------------------------------------------
----------------------------------------------------------------------
----------------------------------------------------------------------
----------------------------------------------------------------------
----------------------------------------------------------------------
----------------------------------------------------------------------
----------------------------------------------------------------------
----------------------------------------------------------------------
----------------------------------------------------------------------
---------------

>KC414051.1 Latrodectus geometricus
----------------------------------------------------------------------
----------------------------------------------------------------------
----------------------------------------------------------------------
----------------------------------------------------------------------
----------------------------------------------------------------------
----------------------------------------------------------------------
----------------------------------------------------------------------
----------------------------------------------------------------------
----------------------------------------------------------------------
------------------------------------------------------------GTCTCGGTTA
TGTTTTTCCTCCTAGAACAATACTCTTTCCTGGCTAACCACTATTACGAGAAAGGTGATTTGGAAAAGTA
TGATGAATACTTTAATAATCTTAATAATGTATTTTTAGACTTTAAATCGTCCCTTGTGGGTACTGGCGCA
TCTAACAATGAAGGTCTTATYGACAAAGTGCTCCAAGTTTTAATGACTGTTAAGAGTAACGAGTTCTTAG
GACTTGRAAAAAATAGCTTAGAAGAAATGCTGAACGAGAAAATAAATTTGTTTAGTAAAATTAAAGAAGA
AATTGAGGGCAAGCAAAGAATGACATTGAGTGAGACACCAGAAAATTTTGCCCGAATTTCTTTTGAGAAA
GATATAACAACTCCTATCGGAGACTGGAGAGATAGTAGAGAAGTACGGTACGCTGTACAATACGCAAGCG
AAACGTTATTTTCTAAAATTGGTYATTGGTCGGATCCTGTAAGTGTAAGAGCGAAAGCATGCCCGACTCT
TAGAATGCCAGTAGACCAAACCCGAAGAAATGTTCTTGTTTTCAGAAAATTTGACAACAGCAAACCTCAA
TTGGTTGGCGAAATCACTCCATACCAATCAAATTTCATTGACATTG------------------------
----------------------------------------------------------------------
----------------------------------------------------------------------
----------------------------------------------------------------------
----------------------------------------------------------------------
----------------------------------------------------------------------
----------------------------------------------------------------------
----------------------------------------------------------------------
----------------------------------------------------------------------
----------------------------------------------------------------------
----------------------------------------------------------------------
----------------------------------------------------------------------
----------------------------------------------------------------------
----------------------------------------------------------------------
----------------------------------------------------------------------
----------------------------------------------------------------------
----------------------------------------------------------------------
----------------------------------------------------------------------
----------------------------------------------------------------------
----------------------------------------------------------------------
----------------------------------------------------------------------
----------------------------------------------------------------------
----------------------------------------------------------------------
----------------------------------------------------------------------
----------------------------------------------------------------------
----------------------------------------------------------------------
----------------------------------------------------------------------
----------------------------------------------------------------------
----------------------------------------------------------------------
----------------------------------------------------------------------
----------------------------------------------------------------------
----------------------------------------------------------------------
----------------------------------------------------------------------
----------------------------------------------------------------------
----------------------------------------------------------------------
----------------------------------------------------------------------
----------------------------------------------------------------------
----------------------------------------------------------------------
----------------------------------------------------------------------
----------------------------------------------------------------------
---------------

>KC414052.1 Latrodectus geometricus
----------------------------------------------------------------------
----------------------------------------------------------------------
----------------------------------------------------------------------
----------------------------------------------------------------------
----------------------------------------------------------------------
----------------------------------------------------------------------
----------------------------------------------------------------------
----------------------------------------------------------------------
----------------------------------------------------------------------
------------------------------------------------------------GTCTCRGTTA
TGTTTTTCCTCCTAGAACAATATTCTTTCCTGGCTAACCACTATTACGAGAAAGGTGATTTGGAAAAGTA
TGATGAATACTTTAATAATCTAAATAATGTATTTTTAGACTTTAAATCGTCCCTTGTGGGTTCTGGCGCA
TCTAACAATGAAGGTCTTATTGACAATGTGCTCCAAGTTTTAATGACTGTTAAGAGTAACGAGTTCTTAG
GACTTGGAAAAAATAGCTTAGAAGAAATGCTGAACGAGAAAATAAATTTGTTTAGTAAAATTAAAGAAGA
AATTGAGGGCAAGCAAAGAATGACATTGAGTGAGACACCAGAAAATTTTGCCCGAATTTCTTTTGAGAAA
GATATAACAACTCCTATCGGAGACTGGAGAGATAGTAGAGAAGTACGGTACGCTGTACAATACGCAAGCG
AAACGTTATTTTCTAAAATTGGTCATTGGTCGGATCCTGTAAGTGTAAGAGCGAAAGCATGCCCGACTCT
TAGAATGCCAGTAGACCAAACCCGAAGAAATGTTCTTGTTTTCAGAAAATTTGACAACAGCAAACCTCAA
TTGGTTGGCGAAATCACTCCATACCAATCAAATTTCATTGACATTG------------------------
----------------------------------------------------------------------
----------------------------------------------------------------------
----------------------------------------------------------------------
----------------------------------------------------------------------
----------------------------------------------------------------------
----------------------------------------------------------------------
----------------------------------------------------------------------
----------------------------------------------------------------------
----------------------------------------------------------------------
----------------------------------------------------------------------
----------------------------------------------------------------------
----------------------------------------------------------------------
----------------------------------------------------------------------
----------------------------------------------------------------------
----------------------------------------------------------------------
----------------------------------------------------------------------
----------------------------------------------------------------------
----------------------------------------------------------------------
----------------------------------------------------------------------
----------------------------------------------------------------------
----------------------------------------------------------------------
----------------------------------------------------------------------
----------------------------------------------------------------------
----------------------------------------------------------------------
----------------------------------------------------------------------
----------------------------------------------------------------------
----------------------------------------------------------------------
----------------------------------------------------------------------
----------------------------------------------------------------------
----------------------------------------------------------------------
----------------------------------------------------------------------
----------------------------------------------------------------------
----------------------------------------------------------------------
----------------------------------------------------------------------
----------------------------------------------------------------------
----------------------------------------------------------------------
----------------------------------------------------------------------
----------------------------------------------------------------------
----------------------------------------------------------------------
---------------

>KC414036.1 Latrodectus geometricus
AATGAAGAATTAACTTTAGAGGAAAAAGCAGAAATATGCTCAGAGTTAGAACTCCAACAAAAATATGCTG
ATATAGCGTCCAATATTATTGGAGATCTTTCATCCCTTCCAATGGTTGGTAAAATTGTAGGAACCATAGC
GGCAGCCGCGATGACAGTTGCCCATGTAGGTTCTGGGAGGTTAGATATCGAACAGACGTTATTGGGTTGC
AGCGACTTACCTTTCGATCAGATCAAGGAAATTCTGGAAACGAGGTTCAACGAAGTAGACAGGAAGTTGG
AAAGTCACAGCGCGGCGCTAGAGGAAATTACTAAACTAGTAGACAAAAGTATATCCGCTGTGGAGAAAAC
AAGGAAACAGATGAATAAGAGGTTTGATGAAGTCATGAAGTCTATTCAGGACGCAAAGGTTTCCCCCATT
GTTTCGAAAATCAATAATTTTGCAAAGTATTTTGATGCTGAAAAAGAAAGAGTCCGTGGTTTAAAGTTAA
ATGATTACATTCTTAAACTTGAAGAACCA------AATGGCATATTACTTCATTTCAAAGATGTGCGAAC
TCCAAAGGATGATAGTTTACAATCTCCTTTATTCAGTATTATCCAAGAAAGATATGCAATACCCAAAACT
GTTGATGATGAATTAGCTTTTAAAGTTCTCTATGCCATACTGTATGGAACTCAGACTTATGTCTCGGTTA
TGTTTTTCCTCCTAGAACAATATTCTTTCCTGGCTAACCACTATTACGAGAAAGGTGATTTGGAAAAGTA
TGATGAATACTTTAATAATCTAAATAATGTATTTTTAGACTTTAAATCGTCCCTTGTGGGTTCTGGCGCA
TCTAACAATGAAGGTCTTATTGACAATGTGCTCCAAGTTTTAATGACTGTTAAGAGTAACGAGTTCTTAG
GACTTGGAAAAAATAGCTTAGAAGAAATGCTGAACGAGAAAATAAATTTGTTTAGTAAAATTAAAGAAGA
AATTGAGGGCAAGCAAAGAATGACATTGAGTGAGACACCAGAAAATTTTGCCCGAATTTCTTTTGAGAAA
GATATAACAACTCCTATCGGAGACTGGAGAGATAGTAGAGAAGTACGGTACGCTGTACAATACGCAAGCG
AAACGTTATTTTCTAAAATTGGTCATTGGTCGGATCCTGTAAGTGTAAGAGCGAAAGCATGCCCGACTCT
TAGAATGCCAGTAGACCAAACCCGAAGAAATGTTCTTGTTTTCAGAAAATTTGACAACAGCAAACCTCAA
TTGGTTGGCGAAATCACTCCATACCAATCAAATTTCATTGACATTGATAGAGATCTATATAATGCTGCTA
GTAATCCTGATTCAGCAGTAGGTTTTATGGAATTCAAGAAATTAATTTCTAATGGCGCTAATATTAGAGC
AGTTTTTAATCAAGGAAGAACAGTTTTTCATGCTGCAGCAAAAAGTGGCAATGATAAGATTATGATTGAA
TTAACATTCTTTTCAAAATATACAGATATAAACCAACCAGATAAAAAGGGATACACCCCTATTCATGTAG
CTGCAGATAGTGGAAACGCTGGTATTGTTAATCTCTTGATACGAAGCGGCATATCAGTAAATTCAAAAAC
ATATAATTTCCTTCAAACACCATTGCACTTAGCTGCTCAACGCGGATTTGTAGCTACTTTTCAAAGATTA
ATGGAGAGTCCTGAAATAAATATTAATGAAAGAGATAAGGATGGATTTACACCTCTGCACTATGCTGTTC
GGGGTGGTGAAAGAATTTTGGAGGCATTCATCAATCAAGCTGGTATTGATGTGAACGTCAAGTCTGATAA
AGGTTTAACTCCTTTCCATCTGGCAGTCATTAAGAACGATTGGCCAGTAGCCAGTACTTTATTGAGGAGC
---AAAAAGATTGATATAAATGCAATTGATGAAAACAACATGACAGCCTTGCATTACGCAGCGATTTTGG
GATTCTTAGAAACTACAAAACAATTGATCAACTTGAAAGAAATAAATGCGAATGCAGTGTCTTCTCCTGG
CTTATTGTCCGCTTTACATTACGCCATTCTTTATAAGCATGATGACGTGGCCTTGTTTTTGTTGAAATCT
TCAAAAGTCAACTATAACTTGAAAGCTTTCGGGGATATTACCCCACTCCACCTTGCTGTGATGCAAGGAA
GAAAACAAGTTCTTTCAGAGATGTTTAATATTGGTATAAATATAAATCAAAAGACAGCTGAAAAATATAC
TCCACTTCATCTCGCGGCGATGAGCAAGTATCCTGAGTTAGTTGAAATATTGTTAGATCAAGGTTCGAAT
TTGGAGGCCAAAACAATTACTGGTGCGACACCACTTAACTTGGCCACATTTAAGGGTAAATCCCAAGCAG
CTCTGATTTTATTGAAAGATGAAGTGAATTGGAGAGAACCAGATGAAAACGGTCAAATGCCTATTCATGG
AGCTGCAATGAACGGACTGTTGGATGTTGCTCAAGCTATTCTTTACTTAGATGCCACTGTTCTTGATATA
GAAGATAAAAATTTAGATACGCCTCTTAACTTAGCGGCTCAAAACTCACACATAGATATGGTAAAATACT
TCATAGATCTTGGAGCTAAAGTTAATACAAGAAACAAAAAGGGTCAAGCGCCCTTGCTTGCTTTTTCCAA
GAAGGGAAATCTTGATATGGTGAAGTATCTCTTTGATAAGAATGCTAATGTTTATATCGCTGACAATGAT
GGTCTGAATTTTTTTTACTATGCGGTTCGAAACGGTCATTTGAATATAGTTAAATACGCTATGTCAGAAA
AAGATAAGTTTGAATGGAGTACAACAGATAATAATAGAAGTGATGGATGCTCTGGAGAA---TGCGCAAT
CTCTCATTTTGCAGTTTGTGATGCTGTTCAGTATGATAAAATAGAAATAGTTAAGTACTTCGTCGGTACC
CTTGGACATTATAGCATTTGCAGTCCTTTGCATCAAGCAGCGCGGTATGGTCATATTCATATAGTGAAAT
ATCTGGTCGAAGAAGAAGTACTGAGTGTGGATGGAAGCAAACCTGATACTCCCTTGTGTTATGCTTCTGA
AAATGGACATTTAGCGGTTGTTCAATACCTAATTAGAAATGGGGCAAAAGTTAATCATGATTGTGCTAAT
GGTATGACTGCTATAGACAAGGCTATTACAAAAAACCAATTACAAGTGGTACAGATTTTAGCTGAAAATG
GAGTTGACTTTCGTCGTAAAAATCGTCTTGATGCTACTCCTTTCCTCACGGCAGTTGCTTCCAATTCCTA
TGAAATTGCAGAATATCTTATTCGCGAAAAAAGACAGAATATTAATATAAATGAGCAAAACGGAAATAAA
GAAACTGCTTTGCATTTAGCCGTTTATTATAAAAACCTACAGATGATAAAACTTTTAGTAAAATATGGAA
TAGACGAGAATATCAGAAATGGTTATGATAAAACAGCTTTGGATATTGCCAGAGATAACAAAATTTCTAG
CATCGTC---GAATATTTGCAAACAAAAAGTGGAAAATTCCGAAGAGAGTATAAAAGTTCGAATGGTGAA
CATGATCTCTTACACGAAAATAGAATTTCGAACTTTACAGATAGTAAAAATCTAGAATATCAACATCAGC
ATTTTATAAATGCCGATAATGACGCGTCTCAGTCGTTTTCGAACACAGCACAAAACATTGATGTCATTGG
TACATTATTGTTGATTGATGTATTGATTAGACGATTCTCAAAGCAAGGATATATCAATAATAAACCTGAT
TCAGCTTCAGATGGAATCGCACAAGCGGCTGCGTTGGCAATTACTGAAAAGTTTGAGGATATCTTGAATT
CTCTTCATAATAAATCAACAGAAGAGCAAGTGGATTTTGCTGAAGTTCACAGAAAAATATATGCGGCTTT
AAGGAGTGGAAGAAATAGTCAAGTCCATCAAGTACTATGCTCATCTTTAAAATCAATTTCTACTTTGAAA
CCGGAAGATATTAAAAAATTGGTATCCGTGGTTGCTTCTGCAAGGGAGGTATATGGAGAAACTTTGCACT
TGTTCCATGAATCCT

>KC414042.1 Latrodectus antheratus
----------------------------------------------------------------------
----------------------------------------------------------------------
----------------------------------------------------------------------
----------------------------------------------------------------------
----------------------------------------------------------------------
----------------------------------------------------------------------
----------------------------------------------------------------------
----------------------------------------------------------------------
----------------------------------------------------------------------
------------------------------------------------------------GTCTCGGTTA
TGTTTTTTCTCCTAGAACAATACTCCCTCCTGGCTAGCCATTATTACGAGAAAGGAGATTTAGAAAAGTA
TGATGAATACTTTAATAGTCTTAATAATGTATTTTTAGATTTTAAATCGTCACTTGTCGGTACTGGCACA
TCTAATAACGAAGGTCTTCTTGAAAGAGTGCTGCAAGTCTTAATGACTGTTAAGAATAGCGAGTTCTTAG
GACTTGGAAAAAATGGTGTAAATGAAATGCTGAACGAGAAAATGAATTTATTCAATAAAATTAAAGAAGA
AATCGAAGGCAAGCAAAAAATGACATTGAGTGAGACACCAGAAAATTTTGCACAAATTTCATTTGATAAA
GATATAACAACTCCCATCGGAGATTGGAGAGATGGTCGGGAAGTACGTTACGCTGTACAATACGCTAGTG
AAACCTTATTTTCTAAAATCAGTCATTGGTCTGATCCCGTGAGTGTGAGAGAGAAAGCATGTCCTACTCT
CAGAATGCCAGTGGACCAAACCCGAAGAAACGTACTTGTTTTCAGAAAATTTGACAACAGCAAACCCCAA
CTGGTTGGTGAAATCACACCATACCTATCAAATTTCATCGATATTG------------------------
----------------------------------------------------------------------
----------------------------------------------------------------------
----------------------------------------------------------------------
----------------------------------------------------------------------
----------------------------------------------------------------------
----------------------------------------------------------------------
----------------------------------------------------------------------
----------------------------------------------------------------------
----------------------------------------------------------------------
----------------------------------------------------------------------
----------------------------------------------------------------------
----------------------------------------------------------------------
----------------------------------------------------------------------
----------------------------------------------------------------------
----------------------------------------------------------------------
----------------------------------------------------------------------
----------------------------------------------------------------------
----------------------------------------------------------------------
----------------------------------------------------------------------
----------------------------------------------------------------------
----------------------------------------------------------------------
----------------------------------------------------------------------
----------------------------------------------------------------------
----------------------------------------------------------------------
----------------------------------------------------------------------
----------------------------------------------------------------------
----------------------------------------------------------------------
----------------------------------------------------------------------
----------------------------------------------------------------------
----------------------------------------------------------------------
----------------------------------------------------------------------
----------------------------------------------------------------------
----------------------------------------------------------------------
----------------------------------------------------------------------
----------------------------------------------------------------------
----------------------------------------------------------------------
----------------------------------------------------------------------
----------------------------------------------------------------------
----------------------------------------------------------------------
---------------

>KC414044.1 Latrodectus corallinus
----------------------------------------------------------------------
----------------------------------------------------------------------
----------------------------------------------------------------------
----------------------------------------------------------------------
----------------------------------------------------------------------
----------------------------------------------------------------------
----------------------------------------------------------------------
----------------------------------------------------------------------
----------------------------------------------------------------------
------------------------------------------------------------GTCTCGGTCA
TGTTTTTTCTCCTAGAACAATACTCCTTCCTGGCTAGCCATTATTACGAGAAAGGAGATTTAGAAAAGTA
TGACGAATACTTTAATAGTCTTAATAATGTGTTTTTAGATTTTAAATCGTCACTTGTGGGTACTGGCACA
TCTAATAACGAAGGTCTTCTTGAAAGAGTGCTGCAAGTCTTAATGACTGTTAAGAATAGCGAGTTCTTAG
GACTTGGAAAAAATGGTGTAGATGAAATGCTGAACGAGAAAATAAATTTATTTGATAAAATTAAAGAAGA
AATCGAAGGCAAGCAAAAAATGACAWTGAGTGAGACACCAGAAAATTTTGCACAAATTTCATTTGATAAA
RATATAACAACTCCCATCGGAGATTGGAGARATGGTCGGGAAGTACGTTAYGCTGTACAATACGCTAGTG
AAACCTTATTTTCTAAAATCAGTCAGTGGTCCGATCCCGTGAGTGTGAGAGAGAAAGCATGTCCTACTCT
CAGAATGCCAGTGGACCAAACCCGAAGAAATGTACTTGTTTTCAGAAAATTTGACAACAGCAAACCCCAA
CTGGTTGGTGAAATCACACCCTACCAATCAAATTTCATCGATATTG------------------------
----------------------------------------------------------------------
----------------------------------------------------------------------
----------------------------------------------------------------------
----------------------------------------------------------------------
----------------------------------------------------------------------
----------------------------------------------------------------------
----------------------------------------------------------------------
----------------------------------------------------------------------
----------------------------------------------------------------------
----------------------------------------------------------------------
----------------------------------------------------------------------
----------------------------------------------------------------------
----------------------------------------------------------------------
----------------------------------------------------------------------
----------------------------------------------------------------------
----------------------------------------------------------------------
----------------------------------------------------------------------
----------------------------------------------------------------------
----------------------------------------------------------------------
----------------------------------------------------------------------
----------------------------------------------------------------------
----------------------------------------------------------------------
----------------------------------------------------------------------
----------------------------------------------------------------------
----------------------------------------------------------------------
----------------------------------------------------------------------
----------------------------------------------------------------------
----------------------------------------------------------------------
----------------------------------------------------------------------
----------------------------------------------------------------------
----------------------------------------------------------------------
----------------------------------------------------------------------
----------------------------------------------------------------------
----------------------------------------------------------------------
----------------------------------------------------------------------
----------------------------------------------------------------------
----------------------------------------------------------------------
----------------------------------------------------------------------
----------------------------------------------------------------------
---------------

>KC414045.1 Latrodectus corallinus
----------------------------------------------------------------------
----------------------------------------------------------------------
----------------------------------------------------------------------
----------------------------------------------------------------------
----------------------------------------------------------------------
----------------------------------------------------------------------
----------------------------------------------------------------------
----------------------------------------------------------------------
----------------------------------------------------------------------
------------------------------------------------------------GTCTCGGTCA
TGTTTTTTCTCCTAGAACAATACTCCTTCCTGGCTAGCCATTATTACGAGAAAGGAGATTTAGAAAAGTA
TGACGAATACTTTAATAGTCTTAATAATGTGTTTTTAGATTTTAAATCGTCACTTGTGGGTACTGGYACA
TCTAATAACGAAGGTCTTCTTGAAAGAGTGCTGCAAGTCTTAATGACTGTTAAGAATAGCGAGTTCTTAG
GACTTGGAAAAAATGGTGTAGATGAAATGCTGAACGAGAAAATAAATTTATTTGATAAAATTAAAGAAGA
AATCGAAGGCAAGCAAAAAATGACAATGAGTGAGACACCAGAAAATTTTGCACAAATTTCATTTGATAAA
GATATAACAACTCCCATCGGAGATTGGAGAGATGGTCGGGAAGTACGTTAYGCTGTACAATACGCTAGTG
AAACCTTATTTTCTAAAATCAGTCAGTGGTCCGATCCCGTGAGTGTGAGAGAGAAAGCATGTCCTACTCT
CAGAATGCCAGTGGACCAAACCCGAAGAAATGTACTTGTTTTCAGAAAATTTGACAACAGCAAACCCCAA
CTGGTTGGTGAAATCACACCCTACCAATCAAATTTCATCGATATTG------------------------
----------------------------------------------------------------------
----------------------------------------------------------------------
----------------------------------------------------------------------
----------------------------------------------------------------------
----------------------------------------------------------------------
----------------------------------------------------------------------
----------------------------------------------------------------------
----------------------------------------------------------------------
----------------------------------------------------------------------
----------------------------------------------------------------------
----------------------------------------------------------------------
----------------------------------------------------------------------
----------------------------------------------------------------------
----------------------------------------------------------------------
----------------------------------------------------------------------
----------------------------------------------------------------------
----------------------------------------------------------------------
----------------------------------------------------------------------
----------------------------------------------------------------------
----------------------------------------------------------------------
----------------------------------------------------------------------
----------------------------------------------------------------------
----------------------------------------------------------------------
----------------------------------------------------------------------
----------------------------------------------------------------------
----------------------------------------------------------------------
----------------------------------------------------------------------
----------------------------------------------------------------------
----------------------------------------------------------------------
----------------------------------------------------------------------
----------------------------------------------------------------------
----------------------------------------------------------------------
----------------------------------------------------------------------
----------------------------------------------------------------------
----------------------------------------------------------------------
----------------------------------------------------------------------
----------------------------------------------------------------------
----------------------------------------------------------------------
----------------------------------------------------------------------
---------------

>KC414046.1 Latrodectus diaguita
----------------------------------------------------------------------
----------------------------------------------------------------------
----------------------------------------------------------------------
----------------------------------------------------------------------
----------------------------------------------------------------------
----------------------------------------------------------------------
----------------------------------------------------------------------
----------------------------------------------------------------------
----------------------------------------------------------------------
----------------------------------------------------------------------
--------------------TACTCCTTCCAGGCTAGCCATTATTACGAGAAAGGAGATTTAGAAAAGTA
TGACGAATACTTTAATAGTCTTAATAATGTGTTTTTAGATTTTAAATCGTCACTTGTGGGTACTGGCACA
TCTAATAACGAAGGTCTTCTTGAAAGAGTGCTGCAAGTCTTAATGACTGTTAAGAATAGCGAGTTCTTAG
GACTTGGAAAAAATGGTGTAGATGAAATGCTGAACGAGAAAATAAATTTATTTGATAAAATTAAAGAAGA
AATCGAAGGCAAGCAAAAAATGACAWTGAGTGAGACACCAGAAAATTTTGCACAAATTTCATTTGATAAA
RATATAACAACTCCCATCGGAGATTGGAGARATGGTCGGGAAGTACGTTAYGCTGTACAATACGCTAGTG
AAACCTTATTTTCTAAAATCAGTCAGTGGTCCGATCCCGTGAGTGTGAGAGAGAAAGCATGTCCTACTCT
CAGAATGCCAGTGGACCAAACCCGAAGAAATGTACTTGTTTTCAGAAAATTTGACAACAGCAAACCCCAA
CTGGTTGGTGAAATCA------------------------------------------------------
----------------------------------------------------------------------
----------------------------------------------------------------------
----------------------------------------------------------------------
----------------------------------------------------------------------
----------------------------------------------------------------------
----------------------------------------------------------------------
----------------------------------------------------------------------
----------------------------------------------------------------------
----------------------------------------------------------------------
----------------------------------------------------------------------
----------------------------------------------------------------------
----------------------------------------------------------------------
----------------------------------------------------------------------
----------------------------------------------------------------------
----------------------------------------------------------------------
----------------------------------------------------------------------
----------------------------------------------------------------------
----------------------------------------------------------------------
----------------------------------------------------------------------
----------------------------------------------------------------------
----------------------------------------------------------------------
----------------------------------------------------------------------
----------------------------------------------------------------------
----------------------------------------------------------------------
----------------------------------------------------------------------
----------------------------------------------------------------------
----------------------------------------------------------------------
----------------------------------------------------------------------
----------------------------------------------------------------------
----------------------------------------------------------------------
----------------------------------------------------------------------
----------------------------------------------------------------------
----------------------------------------------------------------------
----------------------------------------------------------------------
----------------------------------------------------------------------
----------------------------------------------------------------------
----------------------------------------------------------------------
----------------------------------------------------------------------
----------------------------------------------------------------------
---------------

>KC414047.1 Latrodectus diaguita
----------------------------------------------------------------------
----------------------------------------------------------------------
----------------------------------------------------------------------
----------------------------------------------------------------------
----------------------------------------------------------------------
----------------------------------------------------------------------
----------------------------------------------------------------------
----------------------------------------------------------------------
----------------------------------------------------------------------
------------------------------------------------------------GTCTCGGTCA
TGTTTTTTCTCCTAGAACAATACTCCTTCCTGGCTAGCCATTATTACGAGAAAGGAGATTTAGAAAAGTA
TGACGAATACTTTAATAGTCTTAATAATGTGTTTTTAGATTTTAAATCGTCACTTGTGGGTACTGGCACA
TCTAATAACGAAGGTCTTCTTGAAAGAGTGCTGCAAGTCTTAATGACTGTTAAGAATAGCGAGTTCTTAG
GACTTGGAAAAAATGGTGTAGATGAAATGCTGAACGAGAAAATAAATTTATTTGATAAAATTAAAGAAGA
AATCGAAGGCAAGCAAAAAATGACAATGAGTGAGACACCAGAAAATTTTGCACAAATTTCATTTGATAAA
GATATAACAACTCCCATCGGAGATTGGAGWRATGGTCGGGAAGTACGTTACGCTGTACAATACGCTAGTG
AAACCTTATTTTCTAAAATCAGTCAGTGGTCCGATCCCGTGAGTGTGAGAGAGAAAGCATGTCCTACTCT
CAGAATGCCAGTGGACCAAACCCRAAGAAATGTACTTGTTTTCAGAAAATTTGACAACAGCAAACCCCAA
CTGGTTGGTGAAATCACACCCTACCAATCAAATTTCATCGATATTG------------------------
----------------------------------------------------------------------
----------------------------------------------------------------------
----------------------------------------------------------------------
----------------------------------------------------------------------
----------------------------------------------------------------------
----------------------------------------------------------------------
----------------------------------------------------------------------
----------------------------------------------------------------------
----------------------------------------------------------------------
----------------------------------------------------------------------
----------------------------------------------------------------------
----------------------------------------------------------------------
----------------------------------------------------------------------
----------------------------------------------------------------------
----------------------------------------------------------------------
----------------------------------------------------------------------
----------------------------------------------------------------------
----------------------------------------------------------------------
----------------------------------------------------------------------
----------------------------------------------------------------------
----------------------------------------------------------------------
----------------------------------------------------------------------
----------------------------------------------------------------------
----------------------------------------------------------------------
----------------------------------------------------------------------
----------------------------------------------------------------------
----------------------------------------------------------------------
----------------------------------------------------------------------
----------------------------------------------------------------------
----------------------------------------------------------------------
----------------------------------------------------------------------
----------------------------------------------------------------------
----------------------------------------------------------------------
----------------------------------------------------------------------
----------------------------------------------------------------------
----------------------------------------------------------------------
----------------------------------------------------------------------
----------------------------------------------------------------------
----------------------------------------------------------------------
---------------

>KC414060.1 Latrodectus mirabilis
----------------------------------------------------------------------
----------------------------------------------------------------------
----------------------------------------------------------------------
----------------------------------------------------------------------
----------------------------------------------------------------------
----------------------------------------------------------------------
----------------------------------------------------------------------
----------------------------------------------------------------------
----------------------------------------------------------------------
------------------------------------------------------------GTCTCGGTTA
TGTTTTTTCTCCTAGAACAATACTCCTTCCTGGCTAGCCATTATTACGAGAAAGGAGATTTAGAAAAGTA
TGATGAATACTTTAATAGTCTTAATAATGTATTTTTAGATTTTAAATCGTCACTTGTGGGTACTGGCACA
TCTAATAACGAAGGTCTTCTTGAAAGAGTGCTGCAAGTCTTAATGACTGTTAAGAATAGCGAGTTCTTAG
GACTTGGAAAAAATGRTGTAGATGAAATGCTGAACGAGAAAATGAATTTATTTAATAAAATTAAAGAAGA
AATCGAAGGCAAGCAAAAAATGACATTGAGTGAGACACCAGAAAATTTTGCACAAATTTCATTTGATAAA
GATATAACAACCCCCATCGGAGATTGGAGAGATGGTCGGGAAGTACGTTACGCTGTACAATACGCTAGTG
AAACCTTATTTTCTAAAATCAGTCATTGGTCTGATCCCGTGAGTGTGAGAGAGAAAGCATGTCCTACTCT
CAGAATGCCAGTGGACCAAACCCGAAGAAACGTACTTGTTTTCAGAAAATTTGACAACAGCAAACCCCAA
CTGGTTGGTGAAATCACACCATACCTATCAAATTTCATCGATATTG------------------------
----------------------------------------------------------------------
----------------------------------------------------------------------
----------------------------------------------------------------------
----------------------------------------------------------------------
----------------------------------------------------------------------
----------------------------------------------------------------------
----------------------------------------------------------------------
----------------------------------------------------------------------
----------------------------------------------------------------------
----------------------------------------------------------------------
----------------------------------------------------------------------
----------------------------------------------------------------------
----------------------------------------------------------------------
----------------------------------------------------------------------
----------------------------------------------------------------------
----------------------------------------------------------------------
----------------------------------------------------------------------
----------------------------------------------------------------------
----------------------------------------------------------------------
----------------------------------------------------------------------
----------------------------------------------------------------------
----------------------------------------------------------------------
----------------------------------------------------------------------
----------------------------------------------------------------------
----------------------------------------------------------------------
----------------------------------------------------------------------
----------------------------------------------------------------------
----------------------------------------------------------------------
----------------------------------------------------------------------
----------------------------------------------------------------------
----------------------------------------------------------------------
----------------------------------------------------------------------
----------------------------------------------------------------------
----------------------------------------------------------------------
----------------------------------------------------------------------
----------------------------------------------------------------------
----------------------------------------------------------------------
----------------------------------------------------------------------
----------------------------------------------------------------------
---------------

>KC414061.1 Latrodectus mirabilis
----------------------------------------------------------------------
----------------------------------------------------------------------
----------------------------------------------------------------------
----------------------------------------------------------------------
----------------------------------------------------------------------
----------------------------------------------------------------------
----------------------------------------------------------------------
----------------------------------------------------------------------
----------------------------------------------------------------------
------------------------------------------------------------GTCTCGGTTA
TGTTTTTTCTCCTAGAACAATACTCCTTCCTGGCTAGCCATTATTACGAGAAAGGAGATTTAGAAAAGTA
TGATGAATACTTTAATAGTCTTAATAATGTATTTTTAGATTTTAAATCRTCACTTGTGGGTACTGGCACA
TCTAATAACGAAGGTCTTCTTGAAAGAGTGCTGCAAGTCTTAATGACTGTTAAGAATAGCGAGTTCTTAG
GACTTGGAAAAAATGATGTAGATGAAATGCTGAACGAGAAAATGAATTTATTTAATAAAATTAAAGAAGA
AATCGAAGGCAAGCAAAAAATGACATTGAGTGAGACACCAGAAAATTTTGCACAAATTTCATTTGATAAA
GATATAACAACCCCCATCGGAGATTGGAGAGATGGTCGGGAAGTACGTTACGCTGTACAATACGCTAGTG
AAACCTTATTTTCTAAAATCAGTCATTGGTCTGATCCCGTGAGTGTGAGAGAGAAAGCATGTCCTACTCT
CAGAATGCCAGTGGACCAAACCCGAAGAAACGTACTTGTTTTCAGAAAATTTGACAACAGCAAACCCCAA
CTGGTTGGTGAAATCACACCATACCTATCAAATTTCATCGATATTG------------------------
----------------------------------------------------------------------
----------------------------------------------------------------------
----------------------------------------------------------------------
----------------------------------------------------------------------
----------------------------------------------------------------------
----------------------------------------------------------------------
----------------------------------------------------------------------
----------------------------------------------------------------------
----------------------------------------------------------------------
----------------------------------------------------------------------
----------------------------------------------------------------------
----------------------------------------------------------------------
----------------------------------------------------------------------
----------------------------------------------------------------------
----------------------------------------------------------------------
----------------------------------------------------------------------
----------------------------------------------------------------------
----------------------------------------------------------------------
----------------------------------------------------------------------
----------------------------------------------------------------------
----------------------------------------------------------------------
----------------------------------------------------------------------
----------------------------------------------------------------------
----------------------------------------------------------------------
----------------------------------------------------------------------
----------------------------------------------------------------------
----------------------------------------------------------------------
----------------------------------------------------------------------
----------------------------------------------------------------------
----------------------------------------------------------------------
----------------------------------------------------------------------
----------------------------------------------------------------------
----------------------------------------------------------------------
----------------------------------------------------------------------
----------------------------------------------------------------------
----------------------------------------------------------------------
----------------------------------------------------------------------
----------------------------------------------------------------------
----------------------------------------------------------------------
---------------

>KC414062.1 Latrodectus pallidus
----------------------------------------------------------------------
----------------------------------------------------------------------
----------------------------------------------------------------------
----------------------------------------------------------------------
----------------------------------------------------------------------
----------------------------------------------------------------------
----------------------------------------------------------------------
----------------------------------------------------------------------
----------------------------------------------------------------------
------------------------------------------------------------GTTTCGGTTA
TGTTTTTTCTCCTAGAACAATACTCCTTCCTGGCTAACCATTATTACGAAAAAGGAGATTTAGAAAAGTA
TGATGAATACTTTAATAGTCTTAATAATGTATTTTTAGATTTTAAATCGTCACTTGTGGGTACTGGCACA
TCTAATAATGAAGGTCTTCTTGACAGAGTGCTTCAAGTTTTAATGATTGTTAAGAATAGCGAGTTCTTAG
AACTTGGAAAAAATGGTGTAGATGAAATGCTGAACTCGAAAATAAATTTATTTAATAAAATAAAGGAAGA
AATCGAAGGTAAGCAAARAATGACWTTGAGTGAGACACCAGAAAATTTTGYACAAATTTCATTTGACAAA
GATATAACAACTCCCATCGGAGATTGGAGAGATGGTCGGGAAGTACGTTACGCTGTACAGTACGCAAGTG
AAACCTTATTTTCTAAAATCGGTCATTGGTCTGATCCCGTGAATGTAAGARAGAGAGCATGYCCTACTCT
CAGAATGCCAGTAGACCAAACCCGAAGAAACATACTTGTTTTCAGAAAATTTGACAACAGCAAACCCCAA
CTGGTTGGAGAAATCACACCATA-----------------------------------------------
----------------------------------------------------------------------
----------------------------------------------------------------------
----------------------------------------------------------------------
----------------------------------------------------------------------
----------------------------------------------------------------------
----------------------------------------------------------------------
----------------------------------------------------------------------
----------------------------------------------------------------------
----------------------------------------------------------------------
----------------------------------------------------------------------
----------------------------------------------------------------------
----------------------------------------------------------------------
----------------------------------------------------------------------
----------------------------------------------------------------------
----------------------------------------------------------------------
----------------------------------------------------------------------
----------------------------------------------------------------------
----------------------------------------------------------------------
----------------------------------------------------------------------
----------------------------------------------------------------------
----------------------------------------------------------------------
----------------------------------------------------------------------
----------------------------------------------------------------------
----------------------------------------------------------------------
----------------------------------------------------------------------
----------------------------------------------------------------------
----------------------------------------------------------------------
----------------------------------------------------------------------
----------------------------------------------------------------------
----------------------------------------------------------------------
----------------------------------------------------------------------
----------------------------------------------------------------------
----------------------------------------------------------------------
----------------------------------------------------------------------
----------------------------------------------------------------------
----------------------------------------------------------------------
----------------------------------------------------------------------
----------------------------------------------------------------------
----------------------------------------------------------------------
---------------

>KC414038.1 Latrodectus pallidus
GGAGAAGATTTAACTTTAGAGGAAAAAGCAGAAATATGCTCAGAATTAGAACTCCAACAAAAATATGTAG
ATATAGCTTCCAATATTATTGGCGATCTTTCCTCTCTTCCAATGGTTGGTAAAATTGTAGGGACCATAGC
TGCCGCTGCGATGACCGTCACCCATGTTGCTTCTGGGAGGTTAGATATCGAGCAGACGTTATTGGGTTGC
AGTGACTTACCTTTCGATCAGATTAAGGAAATTCTGGAAAAGAGGTTCAACGAAATAGACAGGAAATTGG
AAAGTCACAGTGCGGCGCTTGAGGAAATTACTAAACTGGTAGAGAAAAGTATATCCGCTGTWGAAAAAAC
ACGGAAGCAGATGAATAAGAGGTTTGATGAAGTCATGAAGTCTATTCAAGACGCAAAAGTCTCGCCCATT
GTTTCGAAAATCAATAATTTTGCAAGATATTTTGATACTGAAAAGGAAAGGATCCGTGGTTTAAAGTTAA
ATGATTATATTCTTAAGCTGGAAGAACCA------AATGGSATACTACTTCATTTCAAAGAGTCACGAAC
TCCAAAGGATGATAGTTTACAAGCTCCTTTATTCAGTATYATTCAAGAAAGATATGCAGTACCCAAATCC
ATTGATGACGAATTAGCTTTTAAAGTTCTCKATGCCTTGCTGTATGGTACCCAGACATATGTTTCGGTTA
TGTTTTTTCTCCTAGAACAATACTCCTTCCTGGCTAACCATTATTACGAAAAAGGAGATTTAGAAAAGTA
TGATGAATACTTTAATAGTCTTAATAATGTATTTTTAGATTTTAAATCGTCACTTGTGGGTACTGGCACA
TCTAATAATGAAGGTCTTCTTGACAGAGTGCTTCAAGTTTTAATGATTGTTAAGAATAGCGAGTTCTTAA
AACTTGGAAAAAATGGTGTGGATGAAATGCTGAACTCGAAAATAAATTTATTTAATAAAATAAAGGAAGA
AATCGAAGGTAAGCAAAGAATGACATTGAGTGAGACACCAGAAAATTTTGCACAAATTTCATTTGACAAA
GATATAACAACTCCCATCGGAGATTGGAGAGATGGTCGGGAAGTACGTTACGCTGTACAGTACGCAAGTG
AAACCTTATTTTCTAAAATCGGTCATTGGTCTGATCCCGTGAATGTAAGAGAGAGAGCATGCCCTACTCT
CAGAATGCCAGTAGACCAAACCCGAAGAAACGTACTTGTTTTCAGAAAATTTGACAACAGCAAACCCCAA
CTGGTTGGAGAAATCACACCATACCTATCGAATTTCATTGACATTGATAGAGATCTTTATAATGCCGCTA
GTAATCCTGATTCAGCTGTAGGTTTTAAGGAATTCACAAAATTAAATTATGATGGCGCTAATATTAGAGC
AACTTTCGATCAAGGAAGAACAGTTTTTCATGCTGCAGCCAAAAGTGGCAATGATAAGATTATGTTCGGA
TTAACGTTTTTAGCAAAATCTACCGAACTAAACCAACCTGATAAAAAGGGTTACACTCCTATTCATGTAG
CTGCAGATAGTGGAAACGCTGGTATTGTTAATCTCTTGATACAAAGAGGTGTATCAATAAATTCAAAAAC
ATTCCATTTCCTTCAAACACCGCTRCACTTGGCCGCTCAGCGCGGATTTGTAACTACTTTTCAAAGATTA
ATGGAGAGTCCTGAAATAAATATAAATGAAAGAGATAAAGATGGATTCACGCCGCTACATTATGCTGTTC
GGGGCGGTGAAAGAATTTTGGAGGCATTCATGAACCAAATTGATATTGATATAAATGCCAAGTCTGATAA
GGGTTTAACTCCTTTCCATCTGGCAATCATTAAAAACGATTGGCCAGTAGCCAGTACTTTATTGAGAAGC
---AAGAAGGTTGATATCAATGCAGTCGATGAAAACAACATGACAGCTTTGCACTATGCAGCGATTTTGG
GATACTTAGAAATTGCAAAACAACTGATCAACTTGAAAGAAATAAATGCGAATATAGTATCTTCTCCTGG
CTTACTGTCCGCCTTACATTATGCGATTCTCTATAAGCATGATGATGTGGCCTCATTTTTGTTAAGATCT
TCAAATGTCAATGTAAACTTGAAAGCACTCGGGGGTATCACCCCACTCCACCTTGCCGTGATACAAGGAA
GAAAACATATTCTTTCGTTGATGTTTGAWATTGGTGTGAATATAGAACAGCAGACAGATGAAAAATATAC
GCCCCTTCATCTCGCGGCAATGAGCAAGTATCCTGAACTTATTCAAATATTTTTAAATCAAGGTTCGAAT
TTCGAGGCAAAAACAAATTCTGGTGCAACACCACTTCATTTGGCCACATTTAAGGGTAAATCACAAGCAG
CTCTCATTTTATTGAATAATGAAGTGAACTGGAGAGACACAGACGAAAACGGTCAAATGCCTATTCATGG
AGCTGCAATGACTGGACTGCTGGATGTTGCTCAAGCTATTATTAGCTTAGATGCCACTGTTCTTGATATA
GAAGATAAAAATTCAGATACTCCCCTAAATTTAGCGGCGCAAAACTTTCACATAGATGCTGTAAAATATT
TTATAGACCAAGGAGCTGATATAAATACAAGAAATAAAAAGGGCCATGCTCCGTTGCTTGCCTTTTCTAA
GAAGGGAAATTTGGATATGGTTAAGTATCTTTTTGACAAGAATGCTAATGTTTATATCGCTGACAATGAT
GGTATGAATTTTTTTTACTATGCAGTTCGAAATGGTCATTTGAATATAGTTAAATACGCTATGTCAGAAA
AAGATAAGTTTGAATGGAGTAATATAGATAATAATAGAAGGGATGAATGCCCTAAAGAAGAATGCGCAAT
CTCTCATTTTGCAGTTTGCGATGCAGTTCAATTTGATAAAATAGAAATAGTAAAATACTTTGTTGGTACT
CTTGGAAATTTTGGCATTTGTGGTCCCTTGCATCAAGCAGCGCGGTACGGTCACCTTCACATAGTGAAAT
ATCTGGTCGAAGAAGAATTTCTGAGTGTGGATGGAAGCAAAACTGATACTCCCTTGTGTTACGCTTCTGA
AAATGGACATTTAGCGGTTGTTCAATACCTAGTAAGTAATGGGGCGAAAGTTAATCATGATTGTGATAAT
GGTATGACAGCTATAGACAAAGCCATAACAAAAAATCATTTACAAGTGGTACAGTTTTTAGCTGCAAATG
GAGTTGACTTCCGTCGTAAAAATAGCCGTGGTGCTACTCCTTTTCTCACGGCAGTGGCTGAAAATGCCTT
TGATATTGCAGAATACCTTATTCGTGAGAAAAGACAGGATATTAACATAAACGAGCAAAATGTAGATAAA
GACACTGCCTTACATTTAGCAGTTTATTATAAAAACCTACAGATGATAAAACTTTTAGTAAAATATGGAA
TAGACGTGACTATCAGAAATGCTTATGATAAAACAGCTTTGGACATTGCCACAGATGCCAAATTTTCCAT
CATCGTC---GAATATTTGAAAACAAAAAGCGGAAAATTCCGGAGGGAGTATAAAAGTTCGTATGGTGAA
CCCAGTCTCTTACAAACGAATAAGATTTCAAGCTTTATAGATGGTAAGAACATCGAACATGACCATCTAC
AATTTATAAATGCAGATAATGAGTCGTCTCAGTTATTTTCGGACACAGTTTCCAACATTGACGTCATTGG
TACATTATTGTTGGTTGATGTATTGATCAGGTATTTCTCCAAACAAGGATATATCAGTAAGGAATCTGAT
TCAGCTTCTGATGGAATCACACAAGCGGCTGCGTTATCCATTACTGAAAAGTTTGAAGATGTCTTGAACT
CTCTTCATAATGAATCAGTAAAAGAGCAAGTGGATCTTGCTGAAGTCCATGGAAGAGTCTATGCGGCCTT
AAAGAGTGGAAGAAATAGTCGCATTCATCAAATACTGTGTTCATCTTTAAAATCGATTTCTACTTTGAAA
CCGGAGGACATGGAAGAATTGGTATCAGTGATAGATTCTGCAAATGAGGCATACGGAGAAGCT-------
---------------

>KC414063.1 Latrodectus renivulvatus
----------------------------------------------------------------------
----------------------------------------------------------------------
----------------------------------------------------------------------
----------------------------------------------------------------------
----------------------------------------------------------------------
----------------------------------------------------------------------
----------------------------------------------------------------------
----------------------------------------------------------------------
----------------------------------------------------------------------
------------------------------------------------------------GTTTCGGTTA
TGTTTTTTCTCCTAGAACAATACTCTTTCCTGGCTAACCATTATTACGAGAAAGGATATTTAGAAAAGTA
TGATGAATACTTTAATAGCCTTAATAATGTATTTTTAGATTTTAAATCGTCACTTGTGGGTACCAGCACA
TCTAATAATGAAGGTCTTCTTGACAGAGTGCTTCAAGTTTTAATGACTGTTAAGAATAGCGAGTTCTTAG
GACTTGAAAAAAATGGTGTAGATGAAATGCTGAACGAGAAAATAAATTTATTTAATAAAATAAAGGAAGA
AATCGAAGGCAAGCAAAAAATGACATTGAGTGAGACACCAGAAAATTTTGCACAAATTTCATTTGATAAA
GATATAACAACTCCCATCGGAGATTGGAGAGATGGTCGGGAAGTACGYTATGCTGTACAATACGCAAGTG
AAACCTTATTTTCTAAAATCAGTCATTGGTCTGATCCCGTGAGTGTGAGAGAGAAAGCATGTCCTACTCT
CAGAATGCCAGTGGACCAAACCCGAAGAAACGTACTTGTTTTCAGAAAATTTGACAGCAGCAAACCCCAA
CTGGTTGGCGAAATCACACCATACCTATCAAATTTCATCGACATTG------------------------
----------------------------------------------------------------------
----------------------------------------------------------------------
----------------------------------------------------------------------
----------------------------------------------------------------------
----------------------------------------------------------------------
----------------------------------------------------------------------
----------------------------------------------------------------------
----------------------------------------------------------------------
----------------------------------------------------------------------
----------------------------------------------------------------------
----------------------------------------------------------------------
----------------------------------------------------------------------
----------------------------------------------------------------------
----------------------------------------------------------------------
----------------------------------------------------------------------
----------------------------------------------------------------------
----------------------------------------------------------------------
----------------------------------------------------------------------
----------------------------------------------------------------------
----------------------------------------------------------------------
----------------------------------------------------------------------
----------------------------------------------------------------------
----------------------------------------------------------------------
----------------------------------------------------------------------
----------------------------------------------------------------------
----------------------------------------------------------------------
----------------------------------------------------------------------
----------------------------------------------------------------------
----------------------------------------------------------------------
----------------------------------------------------------------------
----------------------------------------------------------------------
----------------------------------------------------------------------
----------------------------------------------------------------------
----------------------------------------------------------------------
----------------------------------------------------------------------
----------------------------------------------------------------------
----------------------------------------------------------------------
----------------------------------------------------------------------
----------------------------------------------------------------------
---------------

>KC414064.1 Latrodectus rhodesiensis
----------------------------------------------------------------------
----------------------------------------------------------------------
----------------------------------------------------------------------
----------------------------------------------------------------------
----------------------------------------------------------------------
----------------------------------------------------------------------
----------------------------------------------------------------------
----------------------------------------------------------------------
----------------------------------------------------------------------
------------------------------------------------------------GTCTCGGTTA
TGTTTTTCCTCCTAGAACAATACTCTTTCCTGGCTAACCACTATTACGAGAAAGGAGATTTGGAAAAGTA
TGATGAATACTTTAATAATCTTAATAATGTATTTTTAGACTTTAAATCGTCCCTTGTGGGTACTGGCGCA
TCTAACAATGAAGGTCTTATTGACAAAGTGCTCCAAGTTTTAATGACTGTTAAGAGTAACGAGTTCTTAG
GACTTGGAAAAAATAGCTTAGAAGAAATGCTGAACGAGAAAATAAATTTGTTTACTAAAATTAAAGAAGA
AATTGAGGGCAAGCAAAGAATGACATTGAGTGAGACACCAGAAAATTTTGCCCGAATTTCTTTTGAGAAA
GATATAACAACTCCTATCGGAGACTGGAGAGATAGTAGAGAAGTACGGTACGCTGTACAATACGCAAGCG
AAACGTTATTTTCTAAAATTGGTCATTGGTCGGACCCTGTAAGTGTAGGAGCGAAAGCATGCCCAACTCT
TAGAATGCCAGTAGACCAAACCCGAAGAAATGTTCTTGTTTTCAGAAAATTTGACAACAGCAAACCTCAA
TTGGTTGGCGAAATCACTCCATACCAATCAAATTTCATTGACATTG------------------------
----------------------------------------------------------------------
----------------------------------------------------------------------
----------------------------------------------------------------------
----------------------------------------------------------------------
----------------------------------------------------------------------
----------------------------------------------------------------------
----------------------------------------------------------------------
----------------------------------------------------------------------
----------------------------------------------------------------------
----------------------------------------------------------------------
----------------------------------------------------------------------
----------------------------------------------------------------------
----------------------------------------------------------------------
----------------------------------------------------------------------
----------------------------------------------------------------------
----------------------------------------------------------------------
----------------------------------------------------------------------
----------------------------------------------------------------------
----------------------------------------------------------------------
----------------------------------------------------------------------
----------------------------------------------------------------------
----------------------------------------------------------------------
----------------------------------------------------------------------
----------------------------------------------------------------------
----------------------------------------------------------------------
----------------------------------------------------------------------
----------------------------------------------------------------------
----------------------------------------------------------------------
----------------------------------------------------------------------
----------------------------------------------------------------------
----------------------------------------------------------------------
----------------------------------------------------------------------
----------------------------------------------------------------------
----------------------------------------------------------------------
----------------------------------------------------------------------
----------------------------------------------------------------------
----------------------------------------------------------------------
----------------------------------------------------------------------
----------------------------------------------------------------------
---------------

>KC414065.1 Latrodectus rhodesiensis
----------------------------------------------------------------------
----------------------------------------------------------------------
----------------------------------------------------------------------
----------------------------------------------------------------------
----------------------------------------------------------------------
----------------------------------------------------------------------
----------------------------------------------------------------------
----------------------------------------------------------------------
----------------------------------------------------------------------
------------------------------------------------------------GTCTCGGTTA
TGTTTTTCCTCCTAGAACAATACTCTTTCCTGGCTAACCACTATTACGAGAAAGGAGATTTGGAAAAGTA
TGATGAATACTTTAATAATCTTAATAATGTATTTTTAGACTTTAAATCGTCCCTTGTGGGTACTGGCGCA
TCTAACAATGAAGGTCTTATTGACAAAGTGCTCCAAGTTTTAATGACTGTTAAGAGTAACGAGTTCTTAG
GACTTGGAAAAAATAGCTTAGAAGAAATGCTGAACGAGAAAATAAATTTGTTTACTAAAATTAAAGAAGA
AATTGAGGGCAAGCAAAGAATGACATTGAGTGAGACACCAGAAAATTTTGCCCGAATTTCTTTTGAGAAA
GATATAATAACTCCTATCGGAGACTGGAGAGATAGTAGAGAAGTACGATACGCTGTACAATACGCAAGCG
AAACGTTATTTTCTAAAATTGGTCATTGGTCGGACCCTGTAAGTGTAGGAGCGAAAGCATGCCCAACTCT
TAGAATGCCAGTAGACCAAACCCGAAGAAATGTTCTTGTTTTCAGAAAATTTGACAACAGCAAACCTCAA
TTGGTTGGCGAAATCACTCCATACCAATCAAATTTCATTGACATTG------------------------
----------------------------------------------------------------------
----------------------------------------------------------------------
----------------------------------------------------------------------
----------------------------------------------------------------------
----------------------------------------------------------------------
----------------------------------------------------------------------
----------------------------------------------------------------------
----------------------------------------------------------------------
----------------------------------------------------------------------
----------------------------------------------------------------------
----------------------------------------------------------------------
----------------------------------------------------------------------
----------------------------------------------------------------------
----------------------------------------------------------------------
----------------------------------------------------------------------
----------------------------------------------------------------------
----------------------------------------------------------------------
----------------------------------------------------------------------
----------------------------------------------------------------------
----------------------------------------------------------------------
----------------------------------------------------------------------
----------------------------------------------------------------------
----------------------------------------------------------------------
----------------------------------------------------------------------
----------------------------------------------------------------------
----------------------------------------------------------------------
----------------------------------------------------------------------
----------------------------------------------------------------------
----------------------------------------------------------------------
----------------------------------------------------------------------
----------------------------------------------------------------------
----------------------------------------------------------------------
----------------------------------------------------------------------
----------------------------------------------------------------------
----------------------------------------------------------------------
----------------------------------------------------------------------
----------------------------------------------------------------------
----------------------------------------------------------------------
----------------------------------------------------------------------
---------------

>KC414041.1 Latrodectus sp.
----------------------------------------------------------------------
----------------------------------------------------------------------
----------------------------------------------------------------------
----------------------------------------------------------------------
----------------------------------------------------------------------
----------------------------------------------------------------------
----------------------------------------------------------------------
----------------------------------------------------------------------
----------------------------------------------------------------------
------------------------------------------------------------GTCTCGGTTA
TGTTTTTTCTCCTAGAACAATACTCCTTCCTGGCTAGCCATTATTACGAGAAAGGAGATTTAGAAAAGTA
TGATGAATACTTTAATAGTCTTAATAATGTATTTTTAGATTTTAAATCGTCACTTGTGGGTACTGGCACA
TCTAATAACGAAGGTCTTCTTGAAAGAGTGCTGCAAGTCTTAATGACTGTTAAGAATAGCGAGTTCTTAG
GACTTGGAAAAAATGGTGTAGATGAAATGCTGAACGAGAAAATGAATTTATTTAATAAAATTAAAGAAGA
AATCGAAGGCAAGCAAAAAATGACATTGAGTGAGACACCAGAAAATTTTGCACAAATTTCATTTGATAAA
GATATAACAACCCCCATCGGAGATTGGAGAGATGGTCGGGAAGTACGTTACGCTGTACAATACGCTAGTG
AAACCTTATTTTCTAAAATCAGTCATTGGTCTGATCCCGTGAGTGTGAGAGAGAAAGCATGTCCTACTCT
CAGAATGCCAGTGGACCAAACCCGAAGAAACGTACTTGTTTTCAGAAAATTTGACAACAGCAAACCCCAA
CTGGTTGGTGAAATCACACCATACCTATCAAATTTCATCGATATTG------------------------
----------------------------------------------------------------------
----------------------------------------------------------------------
----------------------------------------------------------------------
----------------------------------------------------------------------
----------------------------------------------------------------------
----------------------------------------------------------------------
----------------------------------------------------------------------
----------------------------------------------------------------------
----------------------------------------------------------------------
----------------------------------------------------------------------
----------------------------------------------------------------------
----------------------------------------------------------------------
----------------------------------------------------------------------
----------------------------------------------------------------------
----------------------------------------------------------------------
----------------------------------------------------------------------
----------------------------------------------------------------------
----------------------------------------------------------------------
----------------------------------------------------------------------
----------------------------------------------------------------------
----------------------------------------------------------------------
----------------------------------------------------------------------
----------------------------------------------------------------------
----------------------------------------------------------------------
----------------------------------------------------------------------
----------------------------------------------------------------------
----------------------------------------------------------------------
----------------------------------------------------------------------
----------------------------------------------------------------------
----------------------------------------------------------------------
----------------------------------------------------------------------
----------------------------------------------------------------------
----------------------------------------------------------------------
----------------------------------------------------------------------
----------------------------------------------------------------------
----------------------------------------------------------------------
----------------------------------------------------------------------
----------------------------------------------------------------------
----------------------------------------------------------------------
---------------

>KC414040.1 Latrodectus sp.
----------------------------------------------------------------------
----------------------------------------------------------------------
----------------------------------------------------------------------
----------------------------------------------------------------------
----------------------------------------------------------------------
----------------------------------------------------------------------
----------------------------------------------------------------------
----------------------------------------------------------------------
----------------------------------------------------------------------
------------------------------------------------------------GTCTCGGTTA
TGTTTTTTCTCCTAGAACAATTCTCCTTCCTGGCTAGCCATTATTACGAGAAAGGAGATTTAGAAAAGTA
TGATGAATACTTTAATAGTCTTAATAATGTATTTTTAGATTTTAAATCGTCACTTGTAGGTACTGGCACA
TCTAATAACGAAGGTCTTCTTGAAAGAGTGCTGCAAGTCTTAATGACTGTTAAGAATAGCGAGTTCTTAG
GACTTGGAAAAAATGGTGTAGATGAAATGCTGAACGAGAAAATAAATTTATTTKATAAAATTAAAGARGA
AATCGAAGGCAAGCAAAAAATGACATTGAGTGAGACACCAGAAAATTTTGCACAAATTTCATTTGATAAA
GATATAACAACTCCCATCGGAGATTGGAGAGATGGTCRGGAAGTACGTTATGCTGTACAATACGCTAGTG
AAACCTTATTTTCTAAAATCAGTCATTGGTCTGATCCCGTGAGTGTGAGAGAGAAAGCATGTCCTACTCT
CAGAATGCCAGTGGACCAAACCCGAAGAAATGTACTTGTTTTCAGAAAATTTGACAACAGCAAACCCCAA
CTGGTTGGTGAAATCACACCCTACCAATCAAATTTCATCGATATTG------------------------
----------------------------------------------------------------------
----------------------------------------------------------------------
----------------------------------------------------------------------
----------------------------------------------------------------------
----------------------------------------------------------------------
----------------------------------------------------------------------
----------------------------------------------------------------------
----------------------------------------------------------------------
----------------------------------------------------------------------
----------------------------------------------------------------------
----------------------------------------------------------------------
----------------------------------------------------------------------
----------------------------------------------------------------------
----------------------------------------------------------------------
----------------------------------------------------------------------
----------------------------------------------------------------------
----------------------------------------------------------------------
----------------------------------------------------------------------
----------------------------------------------------------------------
----------------------------------------------------------------------
----------------------------------------------------------------------
----------------------------------------------------------------------
----------------------------------------------------------------------
----------------------------------------------------------------------
----------------------------------------------------------------------
----------------------------------------------------------------------
----------------------------------------------------------------------
----------------------------------------------------------------------
----------------------------------------------------------------------
----------------------------------------------------------------------
----------------------------------------------------------------------
----------------------------------------------------------------------
----------------------------------------------------------------------
----------------------------------------------------------------------
----------------------------------------------------------------------
----------------------------------------------------------------------
----------------------------------------------------------------------
----------------------------------------------------------------------
----------------------------------------------------------------------
---------------

>KC414035.1 Latrodectus sp.
GGAGAAGAATTAACTTTAGAGGAAAAAGCAGAAATATGCTCAGAATTAGAACTCCAACAAAAATATGTAG
ATATAGCTTCCAATATTATTGGCGATCTTTCCTCTCTTCCAATGGTTGGTAAAATTGTAGGGACCATAGC
TGCAGCCGCGATGACCGTTACCCATGTTGCTTCTGGGAGGTTAGATATCGAGCAGACGTTGTTGGGTTGC
AGTGACTTACCTTTCGATCAGATTAAGGAAGTTCTGGAAAAGAGGTTCAACGAAGTAGACCGGAAGTTGG
AAAGTCACAGTGCGGCTCTAGAGGAAATCACTAAACTGGTAGAGAAAAGTATATCCGCGGTASAAAAAAC
ACGGAAGCAGATGAATAAGAGGTTTGATGAAGTCATGAAATCTATTCAGGACGCAAAAGTTTCCCCCATT
GTTTCGAAAATCAATAACTTTGCAAGATATTTTGATACTGAAAAGGAAAGAATCCGTGGTTTAAAGTTAA
ATGATTATATTCTTAAGCTTGAAGAACCA------AATGGCATACTACTTCATTTCAAAGAGTCGCGAAC
TCCAAAGGATGATAGTTTACAAGCTCCTTTGTTCAGTATTATTCAAGAAGGATATGCAGTACCCAAATCA
ATTGATGACGAATTAGCTTTTAAAGTTCTCTATGCATTGCTGTATGGTACCCAGACATATGTCTCGGTTA
TGTTTTTTCTCCTAGAGCAATACTCTTTCCTGGCTAACCATTATTACGAGAAAGGAGATTTAGAAAAGTA
TGATGAATGCTTTAATAGCCTTAATAATGTATTTTTAGACTTCAAATCATCACTTGTGGGTACCGGCACA
TCTAATAACGAAGGTCTTATTGACAGAGTGCTTCAAGTTTTAATAACTGTTAAGAATAGCGAGTTCTTAG
GACTTGGAAAAAATGGCGTAGATGAAATGCTGAATGAGAAAATTAATTTATTTAATAAAATTAAGGAAGA
AATCGAAAGCAAGCAAAGAATGACAGTGAGTGAGACACCAGAAAATTTTGTGCAAATTTCATTTGACAAA
GATATAACAACTCCCATCGGAGATTGGAGAGATGGTCGGGAAGTACGTTACGCTGTACAATATGCAAGTG
AAACCTTATTTTCTAAAATCGGTCATTGGTCTGATCCCGTGAGTGTAAGAGAGAAAGCATGCCCTACTCT
CAGAATGCCAGTTGACCAAACCCGAAGAAACGTACTTGTTTTCAGAAAATTTGACAACAGCAAACCCCAA
CTGGTTGGCGAAATCACACCATACCTATCAAATTTTATTGACATTGATAGAGATCTTTATAATGCCGCTA
GTAATCCTGATTCAGCTGTAGGTTTTAAGGAATTCACGAAATTAAATTATGATGGCGCTAATATTAGAGC
AACTTTCGATCAAGGAAGAACAGTTTTTCATGCCGCAGCAAAAAGTGGCAATGACAAGATTATGTTTGGA
TTAACGTTCTTAGTAAAATCTACTGAATTAAACCAACCAGATAAAAAGGGTTACACTCCTATTCATGTAG
CTGCAGATAGTGGAAACGCTGGTATTGTTAATCTCTTGATACAAAGAGGTGTATCTATAAATTCAAAAAC
ATACCATTTCCTTCAAACACCACTGCACTTGGCTGCTCAGCGCGGATTTGTAAACACTTTTCAAAGATTA
ATGGAGAGTCCTGAAATAAATATAAATGAAAGAGATAAAGATGGATTCACACCGCTACATTATGCTRTTC
GGGGCGGTGAAAGAATTTTGGAGGCATTCATGAACCAAATCGGTATTGATGTAAATGCCCAGTCTAATGA
GGGCTTAACTCCTTTCCATCTGGCAATCATTAAGGACGATTGGCCAGTAGCCAGTACTTTATTGAGAAGC
---AAGAAGGTTGATATCAATGCAGTCGATGAAAACAACATGACAGCTTTGCACTATGCAGCGATTTTGG
GATACTTAGAAACTACAAAACAATTGATCAACTTGAAARAAATAAATGCGAATGTAGTATCWWCTCCTGG
CCTATTGTCCGCCTTACATTATGCGATTCTCTATAAGCATGATGATGTGGCCTCGTTTTTGTTGAGATCT
TCAAATGTCAATGTAAACTTGAAAGCACTCGGGGGTATCACCCCACTCCACCTTGCCGTGATACAAGGAA
GAAAACAAGTTCTTTCGTTGATGTTTAATATAGGTGTGAATATAGAACAGCAGACAGATGAAAAATATAC
GCCCCTTCATCTCGCGGCAATGAGCAAGTATCCTGAGCTTATTCAAATATTGCTAGATCAAGATTCAAAT
TTCGAGGCGAAAACAAATTCTGGTGCAACACCACTTCATTTGGCCACATTTAAGGGTAAATCACAAGCAG
CTCTCATTTTATTGAATAATGAAGTGAACTGGAGAGACACAGATGAAAACGGTCAAATGCCTATTCATGG
AGCTGCAACGACTGGACTGCTGGATGTTGCTCAAGCTATTATTAGCATAGATGCCGCTGTTCTTGATGTA
GAAGATAAAAATTCAGACACTCCCCTTAACTTAGCGGCGCAAAACTCTCACATAGATGCAGTAAAATACT
TTATAGACCAAGGAGCTGATATTAATACAAGAAATAAAAATGGCCATGCTCCGTTGCTTGCCTTTTCCAA
GAAGGGAAATTTGGATATGGTCAAATATCTTTTTGACAAGAATGCTAATGTTTATATCGCTGACAATAAT
GGTATGAATTTTTTTTACTATGCAGTTCGAAATGGTCATTTGAATATAATTAAATACGCTATGTCAGAAA
AAGATAAGTTTGAATGGAGTAATATAGATAATAATAGAAGGGATGAATGCCCTAAAGAAGAATGCGCAAT
CTCTCATTTTGCTGTTTGCGATGCAGTTCAATTTGATAAAATAGAAATAGTAAAATACTTTATTGGTACT
CTTGGACATTTTAGCATTTGTGGTCCCTTGCATCAAGCAGCACGGTACGGTCATCTTCATATAGTGAAAT
ATCTGGTCGAAGAAGAAAATCTGAGTGTTGATGGAAGCAAAACTGATACTCCCTTGTGTTACGCTTCTGA
AAATGGACATTTAGCGGTTGTTCAATATCTAGTAAGCAATGGGGCAAAAGTTAATCATGATTGTGGTAAT
AATATGACAGCTATAGACCAAGCTATAACAAAAAATCATTTACAAGTGGTACAGCTTTTAGCTGAAAATG
GAGTTGACTTCCGTCGTAAAAATAGTCGTGGTGCTACTCCTTTTCTCACAGCAGTGGCTGAAAATGCCTT
TGATATTGCAGAATACCTTATTCGCGAGAAAACACATGATATTAATATAAACGAGCAAAATGCAGATAAA
GACACTGCCTTACATTTAGCTGTTTATTATAGAAACCTACAGATGATAAAACTTTTAGTAAAATATGGAA
TAGACGTGACTATCAGAAATGCTTATGATAAAACAGCTTTGGATATTGCCTCAGATGSCAAATTTTCCAA
CATCGTC---AAATATTTGGAGACAAACAGCGGAAAATTCCGGAGGGAGTATAAAAGTTCGTATGGTGAA
CACAGTCTCTTACAAACGAATAAGATTTCAAGCTTTATAGATGGTAAGAGCATCGAATATGACCATCCAC
AATTTATAAATGCAGATAATGAGTCGTCTCGGTTGCTTTCGGACACAGCTTCCAACATTGACGTCATTGG
TACATTATTTTTGATTGATGTATTGATCAGGTATTTCTCAAAACAAGGATATATCAGTAAGGAATCTGAT
TCAGCTTCAGATGGAATCACACAAGCGGCTGCGTTATCAATTACTGAAAATTTTGAAGATGTCTTGAACT
CTCTTCCTAATAAATCAGCAAAAGAACAAGTGGATCTTGCTGATGTCCATGGAAAAGTCTATGCGGCTTT
AAAGAGTGGAAGAAATAGTCAAATTCATCAAATACTGTGTTCGTCTTTAAAATCGATTTCTACTTTGAAA
CCAGAAGACATGGAAAAATTGGTATCAGTGATAGATTCTGCAAATGAGGGATATGGAGAAACTTTGCACT
TGTTCGGCGAGTCCT

>KC414068.1 Latrodectus variegatus
----------------------------------------------------------------------
----------------------------------------------------------------------
----------------------------------------------------------------------
----------------------------------------------------------------------
----------------------------------------------------------------------
----------------------------------------------------------------------
----------------------------------------------------------------------
----------------------------------------------------------------------
----------------------------------------------------------------------
------------------------------------------------------------GTCTCGGTTA
TGTTTTTTCTCCTAGAACAATACTCCTTCCTGGCTAGCCATTATTACGAGAAAGGAGATTTAGAAAAGTA
TGATGAATACTTTAATAGTCTTAATAATGTATTTTTAGATTTTAAATCGTCACTTGTGGGTACTGGCACA
TCTAATAACGAAGGTCTTCTTGAAAGAGTGCTGCAAGTCTTAATGACTGTTAAGAATAGCGAGTTCTTAG
GACTTGGAAAAAATGATGTAGATGAAATGCTGAACGAGAAAATGGATTTATTTAATAAAATTAAAGAAGA
AATCGAAGGCAAGCAAAAAATGACATTGAGTGAGACACCAGAAAATTTTGCACAAATTTCATTTGATAAA
GATATAACAACCCCCATCGRAGATTGGAGAGATGGTCGGGAAGTACGTTACGCTGTACAATACGCTAGTG
AAACCTTATTTTCTAAAATCAGTCATTGGTCTGATCCCGTGAGTGTGAGAGAGAAAGCATGTCCTACTCT
CAGAATGCCAGTGGACCAAACCCGAAGAAACGTACTTGTTTTCAGAAAATTTGACAACAGCAAACCCCAA
CTGGTTGGTGAAATCACACCATACCTATCAAATTTCATCGATATTG------------------------
----------------------------------------------------------------------
----------------------------------------------------------------------
----------------------------------------------------------------------
----------------------------------------------------------------------
----------------------------------------------------------------------
----------------------------------------------------------------------
----------------------------------------------------------------------
----------------------------------------------------------------------
----------------------------------------------------------------------
----------------------------------------------------------------------
----------------------------------------------------------------------
----------------------------------------------------------------------
----------------------------------------------------------------------
----------------------------------------------------------------------
----------------------------------------------------------------------
----------------------------------------------------------------------
----------------------------------------------------------------------
----------------------------------------------------------------------
----------------------------------------------------------------------
----------------------------------------------------------------------
----------------------------------------------------------------------
----------------------------------------------------------------------
----------------------------------------------------------------------
----------------------------------------------------------------------
----------------------------------------------------------------------
----------------------------------------------------------------------
----------------------------------------------------------------------
----------------------------------------------------------------------
----------------------------------------------------------------------
----------------------------------------------------------------------
----------------------------------------------------------------------
----------------------------------------------------------------------
----------------------------------------------------------------------
----------------------------------------------------------------------
----------------------------------------------------------------------
----------------------------------------------------------------------
----------------------------------------------------------------------
----------------------------------------------------------------------
----------------------------------------------------------------------
---------------

>KC414070.1 Latrodectus variolus
----------------------------------------------------------------------
----------------------------------------------------------------------
----------------------------------------------------------------------
----------------------------------------------------------------------
----------------------------------------------------------------------
----------------------------------------------------------------------
----------------------------------------------------------------------
----------------------------------------------------------------------
----------------------------------------------------------------------
------------------------------------------------------------GTCTCGGTTA
TGTTTTTTCTCCTAGAACAATACTCTTTCCTGGCTAACCATTATTACGAGAAAGGAGATTTAGAAAAGTA
TGATGAATACTTTAATATCCTTAATAATGTATTTTTAGATTTCAAATCATCACTTGTGGGTACCGGCACA
TCTAATAACGAAGGTCTTATTGAAAGAGTGCTTCAAGTTTTAATGACTGTTAAGAATAGCGAGTTCTTAG
GAATTGGAAAAAATGGTGTAGATGAAATGCTGAACGAGAAAATAAATTTATTTAATAAAATTAAGGAAGA
AATCGAAAGCAAGCAAAGAATGACAATAAGTGAGACACCAGAAAATTTCGCGCAAATTTCATTTGACAAA
GATATAACAACTCCCATCGGAGATTGGAGAGATGGTCGGGAAGTACGTTACGCTGTACAATATGCAAGTG
AAACCTTATTTTCTAAAATCGGTCATTGGTCTGATCCCGTGAGTGTAAGAGAGAAAGCATGCCCTACTCT
CAGAATGCCAGTTGACCAAACCCGAAGAAACGTACTTGTTTTCAGAAAATTTGACAACAGCAAACCCCAA
CTGGTTGGCGAAATCACACCATACCTATCAAATTTTATTGACATTG------------------------
----------------------------------------------------------------------
----------------------------------------------------------------------
----------------------------------------------------------------------
----------------------------------------------------------------------
----------------------------------------------------------------------
----------------------------------------------------------------------
----------------------------------------------------------------------
----------------------------------------------------------------------
----------------------------------------------------------------------
----------------------------------------------------------------------
----------------------------------------------------------------------
----------------------------------------------------------------------
----------------------------------------------------------------------
----------------------------------------------------------------------
----------------------------------------------------------------------
----------------------------------------------------------------------
----------------------------------------------------------------------
----------------------------------------------------------------------
----------------------------------------------------------------------
----------------------------------------------------------------------
----------------------------------------------------------------------
----------------------------------------------------------------------
----------------------------------------------------------------------
----------------------------------------------------------------------
----------------------------------------------------------------------
----------------------------------------------------------------------
----------------------------------------------------------------------
----------------------------------------------------------------------
----------------------------------------------------------------------
----------------------------------------------------------------------
----------------------------------------------------------------------
----------------------------------------------------------------------
----------------------------------------------------------------------
----------------------------------------------------------------------
----------------------------------------------------------------------
----------------------------------------------------------------------
----------------------------------------------------------------------
----------------------------------------------------------------------
----------------------------------------------------------------------
---------------

>KC414043.1 Latrodectus bishopi
----------------------------------------------------------------------
----------------------------------------------------------------------
----------------------------------------------------------------------
----------------------------------------------------------------------
----------------------------------------------------------------------
----------------------------------------------------------------------
----------------------------------------------------------------------
----------------------------------------------------------------------
----------------------------------------------------------------------
------------------------------------------------------------GTCTCGGTTA
TGTTTTTTCTCCTAGAACAATACTCTTTCCTGGCTAACCATTATTACGAGAAAGGAGATTTAGAAAAGTA
TGATGAATACTTTAATATCCTTAATAATGTATTTTTAGATTTCAAATCATCACTTGTGGGTACCGGCACA
TCTAATAACGAAGGTCTTATTGACAGAGTGCTTCAAGTTTTAATGACTGTTAAGAATAGCGAGTTCTTAG
GAATTGGAAAAAATGGTGTAGATGAAATGCTGAACGAGAAAATAAATTTATTTAATAAAATTAAGGAAGA
AATCGAAAGCAAGCAAAGAATGACAATAAGTGAGACACCAGAAAATTTTGCGCAAATTTCATTTGACAAA
GATATAACAACTCCCATCGGAGATTGGAGAGATGGTCGGGAAGTACGTTACGCTGTACAATATGCAAGTG
AAACCTTATTTTCTAAAATCGGTCATTGGTCTGATCCCGTGAGTGTAAGAGAGAAAGCATGCCCTACTCT
CAGAATGCCAGTTGACCAAACCCGAAGAAACGTACTTGTTTTCAGAAAATTTGACAACAGCAAACCCCAA
CTGGTTGGCGAAATCACACCATACCTATCAAATTTTATTGACATTG------------------------
----------------------------------------------------------------------
----------------------------------------------------------------------
----------------------------------------------------------------------
----------------------------------------------------------------------
----------------------------------------------------------------------
----------------------------------------------------------------------
----------------------------------------------------------------------
----------------------------------------------------------------------
----------------------------------------------------------------------
----------------------------------------------------------------------
----------------------------------------------------------------------
----------------------------------------------------------------------
----------------------------------------------------------------------
----------------------------------------------------------------------
----------------------------------------------------------------------
----------------------------------------------------------------------
----------------------------------------------------------------------
----------------------------------------------------------------------
----------------------------------------------------------------------
----------------------------------------------------------------------
----------------------------------------------------------------------
----------------------------------------------------------------------
----------------------------------------------------------------------
----------------------------------------------------------------------
----------------------------------------------------------------------
----------------------------------------------------------------------
----------------------------------------------------------------------
----------------------------------------------------------------------
----------------------------------------------------------------------
----------------------------------------------------------------------
----------------------------------------------------------------------
----------------------------------------------------------------------
----------------------------------------------------------------------
----------------------------------------------------------------------
----------------------------------------------------------------------
----------------------------------------------------------------------
----------------------------------------------------------------------
----------------------------------------------------------------------
----------------------------------------------------------------------
---------------

>FR851877.1 Latrodectus hasseltii
GGAGAAGACTTAACTTTAGAGGAAAAAGCAGAACTATGCTCAGAATTAGAACTCCAACAAAAATATGTAG
ATATAGGTTCCAATATTATTGGCGACCTTTCCTCTCTTCCAATAGTTGGTAAAATCGTAGGGACCATAGC
TGCAGCCGCTATGGCAGTCACCCATGTTGCTTCTGGGAGGTTAGATATCGAGCAGACGTTAGGGGGTTGC
AGTGACGTACCTTTCGATCAGATTAAGGAAATTCTAGAAGAGAGGTTCAACGAAATAGACAGGAAGTTGG
AAAGTCACAGTGCGGCTCTTGAGGAAATTACTAAACTGGTAGAGAAAAGTATATCCGCGGTAGAAAAAAC
ACGGAAGCAGATGAATAAGAGGTTTGATGAAGTCATGAGGTCTATTCAGGACGCAAAAGTTTCCCCACTT
GTTTCGAAAATCAATAATTTTGCAAGATATTTTGATACTGAAAAGGAAAGAATCCGTGGTTTAAAGTTAA
GTGATTATATTCTTAAGCTTGAAGAACCA------AATGGCATACTACTTCATTTCAAAGAGTCGCGAAC
TCCAAGGGATGATAGTTTACAAGCTCCTTTATTCAGTATTATTCAAGAAAGATATGCAGTACCCAAATCT
ATTGATGACGAATTAGCTTTTAAAGTTCTCTATGCATTGCTGTATGGTACCCAGACATATGTCTCGGTTA
TGTTTTTTCTCCTAGAACAATACTCTTTCCTGGCTAACCATTATTACGAGAAAGGAGACTTAGAAAAGTA
TGATGAATACTTTAATAGCCTTAATAATGTATTTTTAGATTTTAAATCGTCACTTGTGGGTACCGGCACA
TCTAATAATGAAGGTCTTCTTGATAGAGTGCTTCAAGTTTTAGTGACTGTTAAGAATAGCGAGTTCTTAG
GACTTGAAAAAAATGGTGTAAATGAAATGCTGAACGAGAAAATAAATTTATTTAATAAAATAAAGGTAGA
AATCGAAGGCAAACAAAGAATGACATTGAGTGAGACACCAGAAAATTTTGCACAAATTTCATTTGACAAA
GATATAACAACTCCCATCGGAGATTGGAGAGATGGTCGTGAAGTACGTTACGCTGTACAATACGCAAGTG
AAACTTTATTTTCTAAAATCAGTCATTGGTCTGATCCCGTGGGTGTGAGAGAGAAAGCATGCCCTACTCT
CCGAATGCCAGTGGACCAAACCCGAAGAAACATACTTGTTTTCAGAAAATTTGACAGCAGCAAACCTCAA
CTGGTTGGCGAAATCACACCATACCAATCAAATTTCATCGACATTGATAGAGATCTTTATAATACCGCTA
ATAATCCTGATTCAGCTGTAGGTTTTAAGGAATTCACGAAATTAAATTATGATGGCGCTAATATTAGAGC
AACTTTCGAACAAGGAAGAACAGTTTTTCATGCCGCAGCTAAAAGTGGCAATTCTAGGATTATGATCGGA
TTAACGTTTTTAGTAAAATCTAACGAACTAAACCAACCAGATAAAAAAGGTTACACTCCTATTCATGTAG
CTGCAGATAGTGGAAACGCTGGTATTGTTAATCTCTTAATACAAAGAGGTGTATCAATAAATTCAAAAAC
ATACAATTTCCTTCAAACACCGCTGCACTTGGCTGCTCAGCGCGGATTTGTAACTACTTTTCAAAGATTA
ATGGAGAGTCCTGAAATAAATATAAATGAAAGAGATAAAGATGGATTCACGCCTCTACATTATGCTGTTC
GGGGTGGTGAAAGAATTTTGGAGGCATTCATAAACCAAATCCGTATTGATTTAAATGCCAAGTCTAATAA
GGGTTTAACTCCTTTCCATCTGGCAATCATTAAGGACGATTGGCCAGTGGCCAGTACTTTATTAGGAAGC
---AAAAAGGTTGATGTCAATGCTGTCGATGAAAACAACATGACAGCATTGCACTATGCAGCGATTTTGG
GATACTTAGAAACTACAAAACAATTGATTAACTTAAAAGAAATAAATGCGGATGTAGTATCTTCTCCAGG
CTTACTGTCAGCCTTACATTATGCGATTCTCTATAAGCATGATGATGTGGCCTCGTTTTTGTTGAGATCT
TCAAATGTCAATGTAAACTTGAAAGCACTCGGGGGTATCACTCCACTCCACCTTGCCGTGATACAAGGAA
GAACACAAATTCTTTCGTTGATGTTTGATATTGGTGTGAATATAGAACAGCAGACAGATGAAAAATACAC
TCCCCTTCATCTCGCGGCAATGAGCAAGTATCCAGAGCTTATTCAAATATTGTTAGATCAAGGTTCGAAT
TTCGAGGCAAAAACAAATTCTGGTGCAACACCGCTTCATTTGGCTACATTTAAGGGTAAATCAAAAGCAG
CTCTCATTTTATTGAATAATGAGGTAAACTGGAGAGACACAGACGAAAACGGTCAAATGCCTATTCATGG
AGCTGCAATGAATGGACTGCTGGATGTTGCTCAAGCTATTATTAGCATAGATGCCACTGTTCTTGATATA
AAAGATAAAAATTCAGACACTCCCCTTAACTTAGCGGCGCAAAAGTCTCACATAGATGTAATAAAATACT
TTATAGACCAAGGAGCTGATATAAATACAAGAAATAAAACGGGACATGCTCCGTTGCTTGCCTTTTCCAA
GAAGGGAAATTTAGATATGGTCAAGTATCTTTTTGACAAGAATGCAAATGTTTATATCGCTGACAATGAT
GGTATAAATTTTTTTTACTATGCAGTTCGAAATGGTCATTTGAATATAGTTAAATACGCTATGTCAGAAA
AAGATAAGTTTGAATGGAGTAATATAGATAATAATAGAAGGGATGAATGCCCTAAAGAAGAATGCGCAAT
CTCTCATTTTGCAGTTTGCGATGCAGTTCAATTTGATAAAATAGAAATAGTAAAATACTTTGTTACTACT
CTTGGAAATTTTGCCATTTGTGGTCCCTTGCATCAAGCAGCGCGGTATGGTCATCTTGACATCGAGAAAT
ATCTGGTCGAAGAAGAAGATCTGAATGTGGATGGAAGCAAACCTGATACTCCCTTGTGTTACGCTTCTGA
AAATGGACATTTAGCGGTTGTTCAATACCTAGTAAGTAATGGGGCGAAAGTTAATCATGATTGTGGTAAT
GGTATGACAGCTATAGACAAAGCTATAACAAAAAATCATTTACAAGTGGTACAGTTTTTAGCTGCAAATG
GAGTTGACTTCCGTCGTAAAAATAAGCTTGGTGCAACTCCTTTTCTCACGGCAGTGTCTGAAAATGCCTT
TGATATTGCAGAATACCTTATTCGTGAGAACAGACAAGATATTGATATAAACGAGCAAAATGTAGATAAA
GAGACTGCCTTACATTTAGCAGTTTATTATAAAAACCTACAGATGATAAAACTTTTAGTAAAATATGGAA
TAGACATGACTATCAGAAATGCTTATGATAAAACAGCTTTGGATATTGCCACAGATTTAAAAAATTCCAA
CATTGTC---GAATATTTGAAAACCAAAAGCGGAAAATTTCGGAGAGAGTATAAAAGTTCGTATGGTGAA
CACAGCCTCTTACAAACGAAWAAGATTTCAAGCTTTATAGATGGTAAGAACATCGAACAWGACCATCCCC
AATTTATAAATGCAGATAATGAGTCGTCTCAGTTGTTTTCGGACACAGCTTCTAACATTGACGTCATTGG
TCCATTATTGTTGATTGATGTACTGATCAGGTATTTCTCTAAACAAGGATATATCAGCAAGGAATCTGAT
TCAGCTTCAGATGGAATCACACAAGCGGCTGCGTTATCCATTACTGAAAAGTTTGAAGATGTCCTGAACT
CTCTTCATAATGAATCAGCAAAAGAGCAAGTGGATCTTGCTGAAGTCCATGGAAAAGTCTACGCGGCCTT
AAAGAGTGGGAGAAATAGTCAAATTCATCCAATATTGTGTTCATCTTTAAAATCGATTTCTACTTTGAAA
CCGGAGGACATGGAAAAATTGGGATCAGTGATA-------------------------------------
---------------

>KC414054.1 Latrodectus hasseltii
----------------------------------------------------------------------
----------------------------------------------------------------------
----------------------------------------------------------------------
----------------------------------------------------------------------
----------------------------------------------------------------------
----------------------------------------------------------------------
----------------------------------------------------------------------
----------------------------------------------------------------------
----------------------------------------------------------------------
------------------------------------------------------------GTCTCGGTTA
TGTTTTTTCTCCTAGAACAATACTCTTTCCTGGCTAACCATTATTACGAGAAAGGAGACTTCGAAAAGTA
TGATGAATACTTTAATAGCCTTAATAATGTATTTTTAGATTTTAAATCGTCACTTGTGGGTACCGGCACA
TCTAATAATGAAGGTCTTCTTGACAGAGTGCTTCAAGTTTTAGTGACTGTTAAGAATAGCGAGTTCTTAG
GACTTGAGAAAAATGGTGTAAWTGAAATGCTGAACGACAAAATAAATTTATTTAATAAAATTAAGGTAGA
AATCGAAGGCAAACAAAGAATGACATTGAGTGAGACACCAGAAAATTTTGCACAAATTTCATTTGACAAA
GATATAACAACTCCCATCGGAGATTGGAGAGATGGTCGKGAAGTACGTTACGCTGTACAATACGCAAGTG
AAACTTTATTTTCTAAAATCGGTCATTGGTCTGATCCTGTGAGTGTGAGAGAGAAAGCATGCCCTACTCT
CCGAATGCCAGTGGACCAAACCCGAAGAAACATAYTTGTTTTCAGAAAATTTGACAGCAGCAAACCTCAA
CTGGTTGGCGAAATCACACCATACCAATCAAATTTCATCGACATTG------------------------
----------------------------------------------------------------------
----------------------------------------------------------------------
----------------------------------------------------------------------
----------------------------------------------------------------------
----------------------------------------------------------------------
----------------------------------------------------------------------
----------------------------------------------------------------------
----------------------------------------------------------------------
----------------------------------------------------------------------
----------------------------------------------------------------------
----------------------------------------------------------------------
----------------------------------------------------------------------
----------------------------------------------------------------------
----------------------------------------------------------------------
----------------------------------------------------------------------
----------------------------------------------------------------------
----------------------------------------------------------------------
----------------------------------------------------------------------
----------------------------------------------------------------------
----------------------------------------------------------------------
----------------------------------------------------------------------
----------------------------------------------------------------------
----------------------------------------------------------------------
----------------------------------------------------------------------
----------------------------------------------------------------------
----------------------------------------------------------------------
----------------------------------------------------------------------
----------------------------------------------------------------------
----------------------------------------------------------------------
----------------------------------------------------------------------
----------------------------------------------------------------------
----------------------------------------------------------------------
----------------------------------------------------------------------
----------------------------------------------------------------------
----------------------------------------------------------------------
----------------------------------------------------------------------
----------------------------------------------------------------------
----------------------------------------------------------------------
----------------------------------------------------------------------
---------------

>KC414055.1 Latrodectus hasseltii
----------------------------------------------------------------------
----------------------------------------------------------------------
----------------------------------------------------------------------
----------------------------------------------------------------------
----------------------------------------------------------------------
----------------------------------------------------------------------
----------------------------------------------------------------------
----------------------------------------------------------------------
----------------------------------------------------------------------
------------------------------------------------------------GTCTCGGTTA
TGTTTTTTCTCCTAGAACAATACTCTTTCCTGGCTAACCATTATTACGAGAAAGGAGACTTYGAAAAGTA
TGATGAATACTTTAATAGCCTTAATAATGTATTTTTAGATTTTAAATCGTCACTTGTGGGTACCGGCACA
TCTAATAATGAAGGTCTTCTTRACAGAGTGCTTCAAGTTTTAGTGACTGTTAAGAATAGCGAGTTCTTAG
GACTTGAKAAAAATGGTGTAAWTGAAATGCTGAACGAYAAAATAAATTTATTTAATAAAATTAARGTAGA
AATCGAAGGCAAACMAAGAATGACATTGAGTGAGACACCAGAAAATTTTGCACAAATTTCATTTGACAAA
GATATAACAACTCCCATCGGAGATTGGAGAGATGGTCGKGAAGTACGTTACGCTGTACAATACGCAAGTG
AAACTTTATTTTCTAAAATCGGTCATTGGTCTGATCCTGTGAGTGTGAGAGAGAAAGCATGCCCTACTCT
CCGAATGCCAGTGGACCAAACCCGAAGAAACATAYTTGTTTTCAGAAAATTTGACAGCAGCAAACCTCAA
CTGGTTGGCGAAATCACACCATACCAATCAAATTTCATYGACATTG------------------------
----------------------------------------------------------------------
----------------------------------------------------------------------
----------------------------------------------------------------------
----------------------------------------------------------------------
----------------------------------------------------------------------
----------------------------------------------------------------------
----------------------------------------------------------------------
----------------------------------------------------------------------
----------------------------------------------------------------------
----------------------------------------------------------------------
----------------------------------------------------------------------
----------------------------------------------------------------------
----------------------------------------------------------------------
----------------------------------------------------------------------
----------------------------------------------------------------------
----------------------------------------------------------------------
----------------------------------------------------------------------
----------------------------------------------------------------------
----------------------------------------------------------------------
----------------------------------------------------------------------
----------------------------------------------------------------------
----------------------------------------------------------------------
----------------------------------------------------------------------
----------------------------------------------------------------------
----------------------------------------------------------------------
----------------------------------------------------------------------
----------------------------------------------------------------------
----------------------------------------------------------------------
----------------------------------------------------------------------
----------------------------------------------------------------------
----------------------------------------------------------------------
----------------------------------------------------------------------
----------------------------------------------------------------------
----------------------------------------------------------------------
----------------------------------------------------------------------
----------------------------------------------------------------------
----------------------------------------------------------------------
----------------------------------------------------------------------
----------------------------------------------------------------------
---------------

>KC414033.1 Latrodectus hasseltii
GAAGAAGACTTAACTTTAGAGGAAAAAGCAGAACTATGCTCAGAATTAGAACTCCAACAAAAATATGTAG
ATATAGGTTCCAATATTATTGGCGACCTTTCCTCTCTTCCAATAGTTGGTAAAATCGTAGGGACCATAGC
TGCAGCCGCTATGGCAGTCACCCATATGGCTTCTGGGAGGTTAGATATCGAGCAGACGTTATTGGGTTGC
AGTGACGTACCTTTCGATCAGATTAAGGAAATTCTAGAAGAGAGGTTCAACGAAATAGACAGGAAGCTGG
AAAGTCACAGTGCGGCTCTAGAGGAAATTACTAAACTGGTAGAGAAAAGTATATCCGCGGTAGAAAAAAC
ACGGAAGCAGATGAATAAGAGGTTCGATGAAGTCATGAGGTCTATTCAGGACGCAAAAGTTTCCCCCCTT
GTTTTGAAAATCAATAATTTTGCAAGATATTTTGATACTGAAAAGGAAAGAATCCGTGGTTTAAAGTTAA
ATGATTATATTCTTAAGCTTGAAGAACCA------AATGGCATACTACTTCATTTCAAAGAGTCGCGAAC
TCCAAGGGATGATAGTTTACAAGCTCCTTTATTCAGTATTATTCAAGAAAGATATGCAGTACCCAAATCT
ATTGATGACGAATTAGCTTTTAAAGTTCTCTATGCATTGCTGTATGGTACCCAGACATATGTCTCGGTTA
TGTTTTTTCTCCTAGAACAATACTCTTTCCTGGCTAACCATTATTACGAGAAAGGAGACTTCGAAAAGTA
TGATGAATACTTTAATAGCCTTAATAATGTATTTTTAGATTTCAAATCGTCACTTGTGGGTACCGGCACA
TCTAATAATGAAGGTCTTCTTGACAGAGTGCTTCAAGTTTTAGTGACTGTTAAGAATAGCGAGTTCTTAG
GACTTGAGAAAAATGGTGTAAATGAAATGCTGAACGACAAAATAAATTTATTTAATAAAATTAAGGTAGA
AATCGAAGGCAAACAAAGAATGACATTGAGTGAGACACCAGAAAATTTTGCACAAATTTCATTTGACAAA
GATATAACAACTCCCATCGGAGATTGGAGAGATGGTCGTGAAGTACGTTACGCTGTACAATACGCAAGTG
AAACTTTATTTTCTAAAATCGGTCATTGGTCTGATCCTGTCAGTGTGAGAGAGAAAGCATGCCCTACTCT
CCGAATGCCAGTGGACCAAACCCGAAGAAACATACTTGTTTTCAGAAAATTTGACAGCAGCAAACCYCAA
ATGGTTGGCGAAATCACACCATACCAATCAAATTTCATCGACATTGATAGAGATCTTTATAATGCCGCTA
ATAATCCTGATTCAGCTGTAGGTTTTAAGGAATTCACGAAATTAAATTATGATGGCGCTAATATTAGAGC
AACTTTCGAACAAGGAAGAACAGTTTTTCATGCCGCAGCTAAAAGTGGCAATTCTAGGATTATGATCGGA
TTAACGTTTTTAGTAAAATCTAACGAACTAAACCAACCAGATAAAAAGGGTTACACCCCTATTCATGTAG
CTGCAGAGAGTGGAAACGCTGGTATTGTTAATCTCTTAATACAAAGTGGTGTATCAATAAATTCAAAAAC
ATACAATTTCCTTCAAACACCGCTGCACTTGGCAGCTCAGCGCGGATTTGTAACTACTTTTCAAAGATTA
ATGGAGAGTCCTGAAATAAATATAAATGAAAGAGATAAAGATGGATTCACGCCTCTACATTATGCTGTTC
GGGGTGGTGAAAGAATTTTGGAGGCATTCATAAACCAAGTCGGCATTGATGTAAATGCCAAGTCTAATAA
GGGTTTAACTCCTTTCCATCTGGCAATCATTAAGGACGATTGGCCAGTAGCCAGTACTTTATTAGGAAGC
---AAAAAGGTTGATATCAATGCTGTCGATGAAAACAACATGACAGCATTGCACTATGCAGCGATTTTGG
GATACTTAGAAACTACAAAACAATTGATTAACTTAAAAGAAATAAATGCGGATGTAGTATCTTCTCCTGG
CTTACTGTCAGCCTTACATTATGCGATTCTCTATAAGCATGATGATGTGGCCTCGTTTTTGTTGAGATCT
TCAAATGTCAATGTAAACTTGAAAGCACTCGGGGGTATCACTCCACTCCACATTGCCGTGATGCAAGGAA
GAACACAAATTCTTTCGTTGATGTTTGATATTGGTGTGAATATAGAACAGCAGACAGATGAAAAATACAC
TCCCCTTCATCTCGCGGCAATGAGTAAGTATCCTGAGCTTATTCAAATATTGATAGATCAAGGTTCGAAT
TTCGAGGCAAAAACAAATTCTGGTGCAACACCGCTTCATTTGGCTACATTTAAGGGAAAATCAAAAGCAG
CTCTCATTTTATTGGATAATGAGGTAAACTGGAGAGACACAGACGAAAACGGTCAAATGCCTATTCATGG
AGCTGCAATGAMTGGACTGCTGGATGTTGCTCAAGCTATTATTAGYATAGATGCCACTGTTCTTGATATA
RAAGATAAAAATTCAGACACTCCCCTTAACTTAGCAGCGCAAAACTCTCACATAGATGTAGTAAAATACT
TTATAGACCAAGGAGCTGATATAAATACAAGAAATAAAACGGGCCATGCTCCGTTGCTTGCTTTTTCCAA
GAAGGGAAATTTAGATATGGTCAAGTATCTTTTTGACAARAATGCAAATGTTTATATCGCTGACAATGAT
GGTATAAATTTTTTTTACTATGCAGTTCGAAATGGTCATTTGAATATAGTTAAATACGCTATGTCAGAAA
AAGATAAGTTTGAATGGAGTAATATAGATAATAATAGAAGGGATGAATGCCCTAACGAAGAATGCGCAAT
CTCTCATTTTGCAGTTTGCGATGCAGTTCAATTTGATAAAATAGAAATAGTAAAATACTTTGTTACTACT
CTTGGAAATTTTGCCATTTGTGGTCCCTTGCATCAAGCAGCGCGGTACGGTCATCTTCACATCGTGAAAT
ATTTGGTCGAAGAAGAAGTTCTGAATGTGGATGGAAGCAAACCTGATACTCCCTTGTGTTACGCTTCTGA
AAATGGACATTTAGCGGTTGTTCAATACCTAGTAAGTAATGGGGCGAAAGTTAATCATGATTGTGTTAAT
GGTATGACAGCTATAGACAAAGCTATAACAAAAAATCATTTACATGTGGTACAGTTTTTAGCTGCAAATG
GAGTTGACTTCCGTCGTAAAAATAGGCTTGGTGCAACTCCTTTTCTCACGGCAGTGTCTGAAAATGCCTT
TGATATTGCAGAATACCTTATTCGTGAGAACAGACAAGATATTAATATAAACGAGCAAAATGTAGATAAA
GAGACTGCCTTACATTTAGCAGTTTATTATAAAAACCTACAGATGATAAAACTTCTAGTAAAATATGGAA
TAGACATRACTATCAGAAATGCTTTTGATAAAACAGCTTTGGATATTGCCACAGATTTAAAAAATTCCAA
CATTGTC---GAATATTTGAAAACAAAAAGCGGAAAATTTCGGAGAGAGTATAAAAGTTCGTATGGTGAA
CACAGTCTCTTACAAACGAATACGATTTCAAGCTTTATAGATGGTAAGAACATCAAACATGACCATCCCC
AATTTATAAATGCAGATAATGAGTCATCTCAGTTGTWTTCAGACACAGCTTCCAACATTGACGTCATTGG
TACATTATTGTTGATAGATGTATTGATCAGGTATTTCTCTAAACAAGGATATATCAGCAAAGAATCTGAT
TCAGCTTCAGATGGAATCACACAAGCGGCTGCGTTATCCATTACTGAAAAGTTTGAAGATGCCCTGAACT
CTCTTCACAATGAATCAGCAAAAGAACAAGTGGATCTTGCTGAAGTCCATGGAAAAGTCTATGCTGCCTT
AAAGAGTGGGAGAAATAGTCAAATTCATCAAATATTGTGTTCATCTTTAAAATCGATTTCTACTTTGAAA
CCTGAGGACATGGAAAAATTGGGATCAGTGATAGATTCTGCAAATGAGGCATACGGGGAAACTTTGCACT
TGTTAGGGGAGTCCT

>KC414071.1 Steatoda capensis
----------------------------------------------------------------------
----------------------------------------------------------------------
----------------------------------------------------------------------
----------------------------------------------------------------------
----------------------------------------------------------------------
----------------------------------------------------------------------
----------------------------------------------------------------------
----------------------------------------------------------------------
----------------------------------------------------------------------
------------------------------------------------------------GTCTCAGTTA
TGCTTTTTCTCCTGGAGCAGTATTCTTTCCTAGCTGATTACTATTATGAAAAAGGCGAGATAGASAYCTA
TAATCAATAYTTTGATAGTATTAATAACATATTTTTAGACTTTAAATCRTCWCTTGTGGGCTCTGGTGTA
TCAGGCAGTGAACCKCTAATTGATAAGGTACTTCAAGTTTTAACWGTTGTCAAGAGTAAAGCATTTCTWG
AR---------AATGATGTGGTTGAAATGTTGCAYGAAAAAATAAGCCTCATCAACAAAATMAAAGAAGA
CATCGAAGRTAAAGAAARAATGRCAATATCTGAGACTCCTGAAAACTATGTACAGATTTCTTTTGAGAAA
KCCATCTCTACTCCTATAGAAGACTGGAARGAGGGTAGGGAAGTCCGTTATGCAGTRCAATATGAAAGTG
RAACTTTATTTTCTAAAGTTAGTCATTGGTCAAATCCAATTATTGTAAGAGAAAAAGCTTGYCCTACTCT
TAGAATGCCAGYTGATCAYCAYCGTAAAACCATACTTATTTTCAGAAAATTCGACAACAGAAAGCCCCAA
TTAGTAGGTTCCRTCCGGCCATATCARACAAATTTCATTGACAYCG------------------------
----------------------------------------------------------------------
----------------------------------------------------------------------
----------------------------------------------------------------------
----------------------------------------------------------------------
----------------------------------------------------------------------
----------------------------------------------------------------------
----------------------------------------------------------------------
----------------------------------------------------------------------
----------------------------------------------------------------------
----------------------------------------------------------------------
----------------------------------------------------------------------
----------------------------------------------------------------------
----------------------------------------------------------------------
----------------------------------------------------------------------
----------------------------------------------------------------------
----------------------------------------------------------------------
----------------------------------------------------------------------
----------------------------------------------------------------------
----------------------------------------------------------------------
----------------------------------------------------------------------
----------------------------------------------------------------------
----------------------------------------------------------------------
----------------------------------------------------------------------
----------------------------------------------------------------------
----------------------------------------------------------------------
----------------------------------------------------------------------
----------------------------------------------------------------------
----------------------------------------------------------------------
----------------------------------------------------------------------
----------------------------------------------------------------------
----------------------------------------------------------------------
----------------------------------------------------------------------
----------------------------------------------------------------------
----------------------------------------------------------------------
----------------------------------------------------------------------
----------------------------------------------------------------------
----------------------------------------------------------------------
----------------------------------------------------------------------
----------------------------------------------------------------------
---------------

>KC414072.1 Steatoda grossa
----------------------------------------------------------------------
----------------------------------------------------------------------
----------------------------------------------------------------------
----------------------------------------------------------------------
----------------------------------------------------------------------
----------------------------------------------------------------------
----------------------------------------------------------------------
----------------------------------------------------------------------
----------------------------------------------------------------------
----------------------------------------------------------------------
----------------------------------------------------------------------
-------------------------AACATATTTTTAGACTTTAAATCGTCACTTGTGGGCTCTGGTGGA
TCAGATAGTGCAGCTCTTCTTGAAAGTGTACTTCAAGTTTTAGTTGCGGTTAAGAGTAAGGAATTTTTAA
AATTTCTAGAAATGGATGTTGTTGTTATGCTGAACGAAAAAATAAGCCTTTTCAGTAAAATCAAAGAAGA
CGTCGATGGTAAAGAAAGGATTACATCATCTTTGACTCCTGAAAATTATGTACATATTTCATTTGAGAAA
GACATCCCCACTCCTTTTGGAGACTGGAAAGAGGATAAGGAAGTCCGTTACGCTGTACAATACGAAAGTG
AAACTTTATTTTCTAAAGTTAGTCATTGGTCAAATCCCATTACTGTAAGAGGAAAAGCCTGCCCTACACT
CCGAATGCCAGTTGATCAAAACCGTAAATCAATACTTGTTTTCAGAAAATTTGAGAATAGAAAACCACAA
TTAGTAGGTTCCGTCTCACCATATCAGTCAAATTTCATCGACATCG------------------------
----------------------------------------------------------------------
----------------------------------------------------------------------
----------------------------------------------------------------------
----------------------------------------------------------------------
----------------------------------------------------------------------
----------------------------------------------------------------------
----------------------------------------------------------------------
----------------------------------------------------------------------
----------------------------------------------------------------------
----------------------------------------------------------------------
----------------------------------------------------------------------
----------------------------------------------------------------------
----------------------------------------------------------------------
----------------------------------------------------------------------
----------------------------------------------------------------------
----------------------------------------------------------------------
----------------------------------------------------------------------
----------------------------------------------------------------------
----------------------------------------------------------------------
----------------------------------------------------------------------
----------------------------------------------------------------------
----------------------------------------------------------------------
----------------------------------------------------------------------
----------------------------------------------------------------------
----------------------------------------------------------------------
----------------------------------------------------------------------
----------------------------------------------------------------------
----------------------------------------------------------------------
----------------------------------------------------------------------
----------------------------------------------------------------------
----------------------------------------------------------------------
----------------------------------------------------------------------
----------------------------------------------------------------------
----------------------------------------------------------------------
----------------------------------------------------------------------
----------------------------------------------------------------------
----------------------------------------------------------------------
----------------------------------------------------------------------
----------------------------------------------------------------------
---------------

>KC414039.1 Steatoda grossa
GACGTAGAATTATCATTAGAGGAAAAAGCAGAAATATGCTCAGAATTAGAATTGCAACAAAAATCCACTG
ATATAGCGGCAAATATAATTGGCGATATTTCATCTCTGCCAATTGTTGGCAAAATAGTAGGAACCATGGC
TGCTGCCATGATGGCCATTGCCCATGTAGGATCTGGTGCGTTAGATATTCAGCAAACATTATTAGGCTGT
AGTGATTTGCCATTCGATGAAATCAAAGAAATCATGGAACAAAAATTCAACGAAATTGACAGGAAGTTGG
ACAGCCACAGTAAGGCATTAGAGGAAATTACCAAGCTGGCAGAGAAAACGCTGTCGTCTGTAGAAAAGAC
ACGAAAGCAGATGAATAAGAGGTTTGATGAAGTCCTGGAATCAATTAAGAATACAAACATTGCACCCATT
GTTTCGAAAATCAGTAATTTTGGAAGATATTTTGATRCAGAAGCGGAAAGAATTAGGGGCTTGAACTTAA
ATGATTACGTCGCTAAATTGGAAGAAGAA------AAGGGTATATTATATTATTTAAGGGAATCGCGAAC
TCCTAAAGGTGATGGCTTACACGCTCCTTTACTCATTATCATTAATGAAGGGTATGCTATACCCGCATCC
ATCAATGATGAATTGGCTTTTAAGGCTCTCGATGCATTGCTATATGGTACTCAGACTTACGTCTCAGTTA
TGTTTTTTCTCCTGGAGCAGTATTCTTTCCTTGCTAATTACTATTATGGAAAAGGTGAGTTAGATATCTA
TAATAAATACTTTGATAGTATCACCAACATATTTTTAGACTTTAAATCGTCACTTGTGGGCTCTGGTGGA
TCAGATAGTGCAGCTCTTCTTGAAAGTGTACTTCAAGTTTTAGTTGCGGTTAAGAGTAAGGAATTTTTAA
AATTTCTAGAAATGGATGTTGTTGTTATGCTGAACGAAAAAATAAGCCTTTTCAGTAAAATCAAAGAAGA
CGTCGATGGTAAAGAAAGGATTACATCATCTTTGACTCCTGAAAATTATGTACATATTTCATTTGAGAAA
GACATCCCCACTCCTTTTGGAGACTGGAAAGAGGATAAGGAAGTCCGTTACGCTGTACAATACGAAAGTG
AAACTTTATTTTCTAAAGTTAGTCATTGGTCAAATCCCATTACTGTAAGAGGAAAAGCCTGCCCTACACT
CCGAATGCCAGTTGATCAAAACCGTAAATCAATACTTGTTTTCAGAAAATTTGAGAATAGAAAACCACAA
TTAGTAGGTTCCGTCTCACCATATCAGTCAAATTTCATCGACATCGATAGAGATCTTTATAATGCTGCAG
GAAATCCTGACTTAGACGTAGGTCATRGAGAAGTCGTGAAATTAGTAGCGAATGGCGCTAATATTAAGGC
ACCTTTCGAACAAGGAAGAACTGCTCTACACGCAGCCGCAGAAAGTGGCAACGCAAAGGTTATGTTTGGA
TTGGTGTTGWTGAGT---TTAGGAGATTTAAACAAACCGGATAAAAATGGCTTCACTGCTATCCACGCAG
CGGCAGATAAAGGAAAYGCGGGTATAGTTAATCTCTTAATAGATTACAGTGCATCAGTAAATGTAAAAAC
GTATCGTACTCTTCAAACACCSYTGCACTTGGCTGCTCGACGCGGATTCAAGCGTACTTTCGATAGATTA
TTGGAGAGTCCTGATATAAATATCAACGAAAAAGATAAGGATGGATTCACACCACTGCACAGCGCTGTTC
TAGGCGGTAAAGAAATTGTCAAAGCATTCATCAATCAACCTGGAACTGATATAAATGCCAAATCTGAGAA
AGGCTTAACTCCTTTTCACTTGGCAATCATTAATGATGATTGGCCAGTGGCTGAGACCTTATTGACAAGT
---GAGAGTCTTCAAGTAAATGCTAATGATGAGAACAATAACACGCCTTTGCATTATGCAGTGATGTTGG
GACATTTGGAAATAATGAAGAAATTGATCAACTTGAGCCAGGTAAATGTGAATGCAGTATCAATTCCTAA
CTTGTGGTCTGCTTTGCATTATGCCATTTTCTTCAAGCGTGATGATGTAACCTTAGAATTGTTGAAAATT
TTAAAAGTAGACAAGGATTTGCAGTCATTAGGTGGCATCACTCCACTTCATCTTGCTGTGTCTTTGGGTA
GGAAAACAGTTGTCTCAGAGATGGTTAGAATAGGCATTAACCTGGAACAAAAAACAACAGAAGACTTTAC
ACCACTTCATCTTGCGGCAATGAGTAAATATCCTGAGATTGTGACATTCCTGATTGATCAGGGCTCGAAT
ATGGAAGCCAAGACAGCCAATGGTGCAACGCCTCTTCTCCTGGCTACTCTCAAAGGCAGAGAACAAGCAT
CGATGATTCTGTTAGGTAACGAAGTAAACTTCAGAGCTGTAGACAAAGATGGCCAAATGCCTATTCAYGG
AGCTGCAATGAATGGCATGTTAGAAATAGCACGGGAAATAATAAATTTAGAACCAAGCATTGTTGCTGCC
CAGAATAATAATTTGGACACTCCATTGAATCTAGCAGCGCAGCATTTGCATCCAGAAATGGTAAAGTTTC
TTGTTGGTCGTAAAGCTGATATTAATACAAAAAACAAGGACGGTAATGCTCCTTTACTGGCCTTTTCCAA
AATGGGAAACTTAGACATGATTAAGTTTCTCATAAGTAATGGAGCTGACGTTTACATTGCCGATAATGAT
GGGTTGAATTTTTTTTATTATGCCGTCCGACATGGACATTTGAATATAATTAAATACGCAATGTCAGAAA
GA---AAGTTTACTTGGAGCACACCAGACAATAACAGAAGGAGAGAATGCCCAAATGAGGAATGTGCAAT
TTCTCACTTTGCTGTTTGTGATGCCATTCAATATGGTAAAATAAACGTAGTAAAATATTTTGTGGGTACT
CTTCAGCATTTTAGTATCTGTAGACCTTTGATTACTGCAGCAATGTATGGTCAACTGGATATTGTCAAGT
ATCTCGTAGAAGAAGAAGAATTAAATGTCAATGTAGCTAAACCTGGTACGCCGTTGTGTCATGCTGCTGA
AAATGGATATTTAGATGTTGTTAAATATCTTGTAGAGAATGGTKCTGAAATCAATCGCGACTGCGTCCGT
GGTGAGACTGCTATAGATATGGCTATATCGAAAAATCACATAAATGTGGTAAGATATTTAGTTAAAAAGG
GAGCAGACTTACGACGGAGAAACGCCCTTGGCTCTACACCTTTCTTTACGGCAGTGTCCTCTAATTCGCT
TGATATTGCAAGATATTTTATTAACGAGAAAATAGGCGATATTGATATAAATGAGCAAAATGAAAAAGGG
GAGAGCGCCTTACATTTAGCTGTTTATTATCGGAACCTACAGATGGTTAAATTATTAGTAGAAAATGGAA
TAAATGTTGGAATCAGGAATGCTATTGGTAAAACAGCTTTAGAAATTGCTCGGGATGCCCGATTTTCTAG
AATTGTC---GAATATCTAAATACAAAAAGTAGAAGATTCAGAAAAGGATTTCAAATTCTAAGAAATGCT
CAAGGATATCCACACATGAATATGATTTCAAATTTTATAGGGAGTAAGAATATTGARCATGACCATCAAA
GGTTCCTAAACTCAGACGTGGAGGAATCCAAAACATTTTTGAACTCGCCTCAAAACATCGATGTCATHGG
CACGCTATTGTTGGTTGATGTATTGATAAGATACTTTACCAAACAAGGATATATCAATGAGGAGAATGAT
TCAGCTTCAGATGAAGGTGTACAAGCTGCTGCCTTAGAAATTACTGAAAATTTCGAAAATTTCTTGAAT-
--GTTTTCGATGATACACCAAAAGAACAAGTGGATCTCACTGAAGTACACAGGAAAGTCTACGCAGCCTT
AAAGAGTGGCAGGAAGAGTCAAATCCATCAAGTGTTATGCTCATCTTTGAAATCAGTTTCCAAACTGGAA
CCTGCAGAAATAGAAACATTGGTGTCGGAACTTCCCTCCACCGCTGAAGCCTTTGAAAATTCATTGCACA
TTCTTGGAGAGTCTT

>KC414057.1 Latrodectus katipo
----------------------------------------------------------------------
----------------------------------------------------------------------
----------------------------------------------------------------------
----------------------------------------------------------------------
----------------------------------------------------------------------
----------------------------------------------------------------------
----------------------------------------------------------------------
----------------------------------------------------------------------
----------------------------------------------------------------------
------------------------------------------------------------GTCTCGGTTA
TGTTTTTTCTCCTAGAACAATACTCTTTCCTGGCTAACCATTATTACGAGAAAGGAGACTTCGAAAAGTA
TGATGAATACTTTAATAGCCTTAATAATGTATTTTTAGATTTTAAATCGTCACTTGTGGGTACCGGCACA
TCTAATAATGAAGGTCTTCTTGACAGAGTGCTTCAAGTTTTAGTGACTGTTAAGAATAGCGAGTTCTTAG
GGCTTGAGAAAAATGGTGTAAATGAAATGCTGAACGACAAAATAAATTTATTTAATAAAATTAAGGTAGA
AATCGAAGGCAAACCAAGAATGACATTGAGTGAGACACCAGAAAATTTTGCACAAATTTCATTTGACAAA
GATATAACAACTCCCATCGGAGATTGGAGAGATGGTCGTGAAGTACGTTACGCTGTACAATACGCAAGTG
AAACTTTATTTTCTAAAATCGGTCATTGGTCTGATCCTGTGAGTGTGAGAGAGAAAGCATGCCCTACTCT
CCGAATGCCAGTGGACCAAACCCGAAGAAACATACTTGTTTTCAGAAAATTTGACAGAAGCAAACCTCAA
CTGGTGGGCGAAATCACACCATACCAATCAAATTTCATCGACATTG------------------------
----------------------------------------------------------------------
----------------------------------------------------------------------
----------------------------------------------------------------------
----------------------------------------------------------------------
----------------------------------------------------------------------
----------------------------------------------------------------------
----------------------------------------------------------------------
----------------------------------------------------------------------
----------------------------------------------------------------------
----------------------------------------------------------------------
----------------------------------------------------------------------
----------------------------------------------------------------------
----------------------------------------------------------------------
----------------------------------------------------------------------
----------------------------------------------------------------------
----------------------------------------------------------------------
----------------------------------------------------------------------
----------------------------------------------------------------------
----------------------------------------------------------------------
----------------------------------------------------------------------
----------------------------------------------------------------------
----------------------------------------------------------------------
----------------------------------------------------------------------
----------------------------------------------------------------------
----------------------------------------------------------------------
----------------------------------------------------------------------
----------------------------------------------------------------------
----------------------------------------------------------------------
----------------------------------------------------------------------
----------------------------------------------------------------------
----------------------------------------------------------------------
----------------------------------------------------------------------
----------------------------------------------------------------------
----------------------------------------------------------------------
----------------------------------------------------------------------
----------------------------------------------------------------------
----------------------------------------------------------------------
----------------------------------------------------------------------
----------------------------------------------------------------------
---------------

>KC414058.1 Latrodectus katipo
----------------------------------------------------------------------
----------------------------------------------------------------------
----------------------------------------------------------------------
----------------------------------------------------------------------
----------------------------------------------------------------------
----------------------------------------------------------------------
----------------------------------------------------------------------
----------------------------------------------------------------------
----------------------------------------------------------------------
------------------------------------------------------------GTCTCGGTTA
TGTTTTTTCTCCTAGAACAATACTCTTTCCTGGCTAACCATTATTACGAGAAAGGAGACTTCGAAAAGTA
TGATGAATACTTTAATAGCCTTAATAATGTATTTTTAGATTTTAAATCGTCACTTGTGGGTACCGGCACA
TCTAATAATGAAGGTCTTCTTGACAGAGTGCTTCAAGTTTTAGTGACTGTTAAGAATAGCGAGTTCTTAG
GGCTTGAGAAAAATGGTGTAAATGAAATGCTGAACGACAAAATAAATTTATTTAATAAAATTAAGGTAGA
AATCGAAGGCAAACCAAGAATGACATTGAGTGAGACACCAGAAAATTTTGCACAAATTTCATTTGACAAA
GATATAACAACTCCCATCGGAGATTGGAGAGATGGTCGTGAAGTACGTTACGCTGTACAATACGCAAGTG
AAACTTTATTTTCTAAAATCGGTCATTGGTCTGATCCTGTGAGTGTGAGAGAGAAAGCATGCCCTACTCT
CCGAATGCCAGTGGACAAAACCCGAAGAAACATACTTGTTTTCAGAAAATTTGACAGAAGCAAACCTCAA
CTGGTGGGCGAAATCACACCATACCAATCAAATTTCATCGACATTG------------------------
----------------------------------------------------------------------
----------------------------------------------------------------------
----------------------------------------------------------------------
----------------------------------------------------------------------
----------------------------------------------------------------------
----------------------------------------------------------------------
----------------------------------------------------------------------
----------------------------------------------------------------------
----------------------------------------------------------------------
----------------------------------------------------------------------
----------------------------------------------------------------------
----------------------------------------------------------------------
----------------------------------------------------------------------
----------------------------------------------------------------------
----------------------------------------------------------------------
----------------------------------------------------------------------
----------------------------------------------------------------------
----------------------------------------------------------------------
----------------------------------------------------------------------
----------------------------------------------------------------------
----------------------------------------------------------------------
----------------------------------------------------------------------
----------------------------------------------------------------------
----------------------------------------------------------------------
----------------------------------------------------------------------
----------------------------------------------------------------------
----------------------------------------------------------------------
----------------------------------------------------------------------
----------------------------------------------------------------------
----------------------------------------------------------------------
----------------------------------------------------------------------
----------------------------------------------------------------------
----------------------------------------------------------------------
----------------------------------------------------------------------
----------------------------------------------------------------------
----------------------------------------------------------------------
----------------------------------------------------------------------
----------------------------------------------------------------------
----------------------------------------------------------------------
---------------

>KC414056.1 Latrodectus hesperus
----------------------------------------------------------------------
----------------------------------------------------------------------
----------------------------------------------------------------------
----------------------------------------------------------------------
----------------------------------------------------------------------
----------------------------------------------------------------------
----------------------------------------------------------------------
----------------------------------------------------------------------
----------------------------------------------------------------------
------------------------------------------------------------ATCTCGGTTA
TGTTTTTTCTCCTAGAACAATACTCTTTCCTGGCTAACCATTATTACGAGAAAGGAGATTTAGAAAAGTA
TGATGAATACTTTAATAGCCTTAATAATGTATTTTTAGATTTCAAATCATCACTTGTGGGTACCGGCACA
TCTAATAACGAAGGTCTTATTGACAAAGTGCTTCAAGTTTTAATGACTTTTAAGAATAGCGAGTTCTTAG
GACTTGGAAAAAATGGCGTAGATGAAATGCTGAACGAGAAAATAAATTTATTTAATAAAATTAAGGAAGA
AATCGAAAGCAAGCAAAGAATGACAATGAGTGAGACACCAGAAAATTTTGCGCAAATTTCATTTGACAAA
GATATAACAACTCCCATCGGAGATTGGAGAGATGGTCGGGAAGTACGTTACGCTGTACAATATGCAAGTG
AAACGTTATTTTCTAAAATCGGTCATTGGTCTGATCCCGTGAGTGTAAGAGAGAAAGCATGCCCTACTCT
CAGAATGCCAGTTGACCAAACCCGAAGAAACGTACTTGTTTTCAGAAAATTTGACAACAGCAAACCCCAA
CTGGTTGGCGAAATCACACCATACCTATCAAATTTTATTGACATTG------------------------
----------------------------------------------------------------------
----------------------------------------------------------------------
----------------------------------------------------------------------
----------------------------------------------------------------------
----------------------------------------------------------------------
----------------------------------------------------------------------
----------------------------------------------------------------------
----------------------------------------------------------------------
----------------------------------------------------------------------
----------------------------------------------------------------------
----------------------------------------------------------------------
----------------------------------------------------------------------
----------------------------------------------------------------------
----------------------------------------------------------------------
----------------------------------------------------------------------
----------------------------------------------------------------------
----------------------------------------------------------------------
----------------------------------------------------------------------
----------------------------------------------------------------------
----------------------------------------------------------------------
----------------------------------------------------------------------
----------------------------------------------------------------------
----------------------------------------------------------------------
----------------------------------------------------------------------
----------------------------------------------------------------------
----------------------------------------------------------------------
----------------------------------------------------------------------
----------------------------------------------------------------------
----------------------------------------------------------------------
----------------------------------------------------------------------
----------------------------------------------------------------------
----------------------------------------------------------------------
----------------------------------------------------------------------
----------------------------------------------------------------------
----------------------------------------------------------------------
----------------------------------------------------------------------
----------------------------------------------------------------------
----------------------------------------------------------------------
----------------------------------------------------------------------
---------------

>KC414032.1 Latrodectus hesperus
GGAGAAGAATTAACTTTAGATGAAAAAGCAGAAATATGCTCAGAATTAGAACTCCAACAAAAATATGTAG
ATATAGCTTCCAATATTATTGGCGATCTTTCCTCTCTACCAATGGTTGGTAAAATTGTAGGGACCATAGC
TGCAGCCGCGATGACGGTCACCCATGTTGCTTCTGGGAGGTTAGATATCGAGCAGACGTTGTTGGGTTGC
AGTGACTTACCTTTYGATCAGATTAAGGAAGTTCTGGAAAAGAGGTTCAACGAAGTAGACCGGAAGTTGG
AAAGTCACAGTGCGGCATTAGAGGAAATCACTAAACTGGTAGAGAAAAGTATATCCGCGGTAGAAAAAAC
ACGGAAGCAGATGAATAAGAGGTTTGATGAAGTCATGAAGTCTATTCAGGACGCAAAAGTTTCCCCCATT
GTTTCGAAAATCAATAACTTTGCAAGATATTTTGATACTGAAAAGGAAAGAATCCGTGGTTTAAAGTTAA
ATGATTATATTCTTAAGCTTGAAGAACCA------AATGGCATACTACTTCATTTCAAAGAGTCGCGAAC
TCCAAAGGATGATAGTTTACAAGCTCCTTTATTCAGTATTATTCAAGAAGGATATGCAGTACCCAAATCA
ATTGATGACGAATCAGCTTTTAAAGTTCTCTATGCATTGCTGTATGGTACCCAGACATATATCTCGGTTA
TGTTTTTTCTCCTAGAACAATACTCTTTCCTGGCTAACCATTATTACGAGAAAGGAGATTTAGAAAAGTA
TGATGAATACTTTAATAGCCTTAATAATGTATTTTTAGATTTCAAATCATCACTTGTGGGTACCGGCACA
TCTAATAACGAAGGTCTTATTGACAAAGTGCTTCAAGTTTTAATGACTTTTAAGAATAGCGAGTTCTTAG
GACTTGGAAAAAATGGCGTAGATGAAATGCTGAACGAGAAAATAAATTTATTTAATAAAATTAAGGAAGA
AATCGAAAGCAAGCAAAGAATGACAATGAGTGAGACACCAGAAAATTTTGCGCAAATTTCATTTGACAAA
GATATAACAACTCCCATCGGAGATTGGAGAGATGGTCGGGAAGTACGTTACGCTGTACAATATGCAAGTG
AAACGTTATTTTCTAAAATCGGTCATTGGTCTGATCCCGTGAGTGTAAGAGAGAAAGCATGCCCTACTCT
CAGAATGCCAGTTGACCAAACCCGAAGAAACGTACTTGTTTTCAGAAAATTTGACAACAGCAAACCCCAA
CTGGTTGGCGAAATCACACCATACCTATCAAATTTTATTGACATTGATAGAGATCTTTATAATGCCGCTA
GTAATCCTGATTCAGCTGTAGGTTTTAAGGAATTCACGAAATTAAATTATGATGGTGCTAATATTAGAGC
AACTTTCGATCAAGGAAGAACAATTTTTCATGCCGTAGCAAAAAGTGGCAATGACAAGATTTTGTTTGGA
TTAACGTTCTTAGTAAAATCTACTGAATTAAACCAACCAGATAAAAAGGGTTACACTCCTATTCATGTAG
CTGCAGATAGTGGAAACGCTGGTATTGTTAATCTCTTGATACAAAGAGGTGTATCTATAAATTCAAAAAC
ATACCATTTCCTTCAAACACCATTGCACTTGGCTGCTCAGCGCGGATTTGTAAATACTTTTCAAAGATTA
ATGGAGAGTYCTGAAATAAATATAAATGAAAGAGATAAAGATGGATTCACGCCGCTACATTATGCTGTTC
GRGGCGGTGAAAGAATTTTGGAGGCATTCATGAACCAAATCGGWATTGATGTAAATGCCAAGTCTAATAA
GGGCTTAACTCCTTTCCATCTGGCAATCATTAAGAACGATTGGCMAGTAGCCAGTACTTTATTGAGAAAC
---AAGAAAGTTGATATCAATGCAGTCGATGAAAACAACATGACAGCTTTGCACTATGCAGCGATTTTGG
GATACTTAGAAACTACAAAACAATTGATCAACTTGAAARAAATAAATGCGAATGTAGTATCTTCTCCTGG
CCTATTGTCCGCCTTACATTATGCGATTCTCTATAAGCATGATGATGTGGCCTCGTTTTTGTTGAGATCT
TCAAATGTCAAYGTAAACTTGAAAGCACTCGGGGGTATCACCCCACTCCACCTTGCCGTGATRCAAGGAA
GAAAACAAGTTCTTTCSTTGATGTTTAATATAGGTGTGAATATAGAACAGCAGACAGATGAAAAATATAC
GCCCCTTCATCTCGCRGCAATGAGCAAGTAYCCTGAGCTTATTCAAATATTGCTAGATCAAGATTCGAAT
TTCGAGGCAAAAACAAATTCTGGTGCAACACCACTTCATTTGGCCACATTTAAGGGTAAATCACAAGCAG
CTCTCATTTTATTGAATAAKGAAGTGAACTGGAGAGACACAGATGAAAAYGGTCAAATGCCTATTCATGG
AGCTGCAACGACTGGACTGCTGGATGTTGCTCAAGCTATTATTAGCATAGATGCCACTGTTCTTGATATA
GAAGATAAAAATTCAGACACTCCCCTTAACTTAGCGGCGCAAAACTCTCACATAGATGCAGTAAAATACT
TTATAGACCAAGGAGCTGATAYTAATACAAGAAATAAAAATGGCCATGCTCCGTTGCTTGCCTTTTCYAA
GAAGGGAAATTTGGATATGGTCAAGTATCTTTTTGASAAGAATGCTAATGTTTATATCGCTGACAATAAT
GGTATGAATTTTTTTTACTATGCAGTTCGAAATGGTCATTTGAATATAATTAAATACGCTATGTCAGAAA
AARATAAGTTTGAATGGAGTAATATAGATAATAATAGAAGGGATGAATGCCCTAAAGAAGAATGCGCAAT
CTCTCATTTTGCWGTTTGCGATGCAGTTCARTTTGATAAAATAGAAATAGTAAAATWCTTTRTTGGTACT
CTTGGAAATTTTARCATTTGTGGTCCCTTGCATCAAGCAGCACGGTACGGTCATCTTCACATAGTGAAAT
ATCTGGTCGAAGAAGAAGTTCTGAGTGTTGATGGAAGCAAAACTGATACTCCCTTGTGTTACGCTTCTGA
AAATGGACATTTAGCGGTTGTTCAATATCTAGTAAGTAATGGGGCAAAAGTTAATCATGATTGTGCTAAT
GGTATGACAGCTATAGACAAAGCTATAACAAAAAATCATTTACAAGTGGTACAGTTTTTAGCTGCAAATG
GAGTTGACTTCCGTCGTAAAAATAGTCGTGGTGCTACTCCTTTTCTGACGGCAGTGGCTGAAAATGCCTT
TGATATTGCAGAATACCTTATTCGCGAGAAAAGACAGGATATTAATATAAACGAGCAAAATGTAGATAAA
GAAACTGCCTTACATTTAGCCGTTTATTATAAAAACCTACAGATGATAAAACTTTTAGTAAAATATGGAA
TAGACGTGACTATCAGAAATGCTTATGATAAAACAGTTTTGGATATTGCCACAGATGCCAAATTTTCCAA
CATCGTC---AAATATTTGAAAACAAACAGCGGAAAATTCCGGAGGGAGTATAAAAGTTCGTATGGTGAA
CACASTYKCTTACAAACGAATGAGATTTCAMGCTTTATAGATGGTAAGARCATCGAACATGACCATCCAC
AATTTATAAATGCAGATAATGAGTCGTCTCAGTTGTTTTCGGGCACAGCTTCCAAAATTGACGTCATTGG
TACATTATTGTTGATTGATGTATTGATCAGGTATTTCTCAAAACAAGGATATATCAGTAAGGAATCTGAT
TCAGCTTCAGATGGAATCACACAAGCRGCTGCGTTATCAATTACTGAAAAATTTGAAGATGTCTTGAACT
CTCTTCCTAATAAATCAGCAAAAGAGCAAGTRGATCTTGCTGATGTCCATGGAAAAGTCTATGCGGCTTT
AAAGAGTGGAAGAAATAGTCAAATTCATCAAATACTGTGTTCGTCTTTAAAATCGATTTCTACTTTGAAA
CCAGAAGACATGGAAAAATTGGTATCAGTGATAGATTCTGCAAATGAGGCATACGGAGAAACTTTGCACT
TGTTCGGCGAGTCCT

>KC414037.1 Latrodectus hesperus
GGMGAAGAATTAACTTTAGAKGAAAAAGCAGAAATATGCTCAGAATTAGAACTCCAACAAAAATATGTAG
ATATAGCTTCCAATATTATTGGCGATCTTTCCTCTCTWCCAATGGTTGGTAAAATTGTAGGGACCATAGC
TGCAGCCGCGATGACSGTCACCCATGTTGCTTCTGGRAGGTTAGATATCGAGCAGACGTTGTTGGGTTGC
AGTGACTTACCTTTCGATCAGATTAAGGAAGTTCTGGAAAAGAGGTTCAACGAAGTAGACCGGAAGTTGG
AAAGTCACAGTGCGGCATTAGAGGAAATCACTAAACTGGTAGAGAAAAGTATATCCGCGGTAGAAAAAAC
ACGGAAGCAGATGAATAAGAGGTTTGATGAAGTCATGAAGTCTATTCAGGACGCAAAAGTTTCCCCCATT
GTTTCGAAAATCAATAACTTTGCAAGATATTTTGATACTGAAAAGGAAAGAATCCGTGGTTTAAAGTTAA
ATGATTATATTCTTAAGCTTGAAGAACCA------AAYGGCATACTACTTCATTTCAAAGAGTCGCGAAC
TCCAAAGGATGATAGTTTACAAGCTCCTTTATTCAGTATTATTCAAGAAGGATATGCAGTACCCAAATCA
ATTGATGACGAATCAGCTTTTAAAGTTCTCTATGCATTGCTGTATGGTACCCAGACATATATCTCGGTTA
TGTTTTTTCTCCTAGAACAATACTCTTTCCTGGCTAACCATTATTACGAGAAAGGAGATTTAGAAAAGTA
TGATGAATACTTTAATAGCCTTAATAATGTATTTTTAGATTTCAAATCATCACTTGTGGGTACCGGCACA
TCTAATAACGAAGGTCTTATTGACAARGTGCTTCAAGTTTTAATGACTTTTAAGAATAGCGAGTTCTTAG
GACTTGGAAAAAATGGCGTAGATGAAATGCTGAACGAGAAAATAAATTTATTTAATAAAATTAAGGAAGA
AATCGAAAGCAAGCAAAGAATGACAATGAGTGAGACACCAGAAAATTTTGCGCAAATTTCATTTGACAAA
GATATAACAACTCCCATCGGAGATTGGAGAGATGGTCGGGAAGTACGTTACGCTGTACAATATGCAAGTG
AAACGTTATTTTCTAAAATCGGTCATTGGTCTGATCCCGTGAGTGTAAGAGAGAAAGCATGCCCTACTCT
CAGAATGCCAGTTGACCAAACCCGAAGAAACGTACTTGTTTTCAGAAAATTTGACAACAGCAAACCCCAA
CTGGTTGGCGAAATCACACCATACCTATCAAATTTTATTGACATTGATAGAGATCTTTATAATGCCGCTA
GTAATCCTGATTCAGCTGTAGGTTTTAAGGAATTCACGAAATTAAATTATGATGGTGCTAATATTAGAGC
AACTTTCGATCAAGGAAGAACAATTTTTCATGCCGTAGCAAAAAGTGGCAATGACAAGATTTTGTTTGGA
TTAACGTTCTTAGTAAAATCTACTGAATTAAACCAACCAGATAAAAAGGGTTACACTCCTATTCATGTAG
CTGCAGATAGTGGAAACGCTGGTATTGTTAATCTCTTGATACAAAGAGGTGTATCTATAAATTCAAAAAC
ATACCATTTCCTTCAAACACCATTGCACTTGGCTGCTCAGCGCGGATTTGTAAATACTTTTCAAAGATTA
ATGGAGAGTCCTGAAATAAATATAAATGAAAGAGATAAAGATGGATTCACGCCGCTACATTATGCTGTTC
GGGGCGGTGAAAGAATTTTGGAGGCATTCATGAACCAAATCGGWATTGATGTAAATGCCAAGTCTAATAA
GGGCTTAACTCCTTTCCATCTGGCAATCATTAAGAACGATTGGCCAGTAGCCAGTACTTTATTGAGAAAC
---AAGAARGTTGATATCAATGCAGTCGATGAAAACAACATGACAGCTTTGCACTATGCAGCGATTTTGG
GATACTTAGAAACTACAAAACAATTGATCAACTTGAAARAAATAAATGCGAATGTAGTATCTTCTCCTGG
CCTATTGWCCGCCTTACATTATGCGATTCTMTATAAGCATGATGATGTGGCCTCGTTTTTGTTGAGATCT
TCAAATGTCAAYGTAAACTTGAAAGCACTCGGGGGTATCACCCCACTCCACCTTGCCGTGATGCAAGGAA
GAAAACAAGTTCTTTCSTTGATGTTTAATATAGGTGTGAATATAGAACAGCAGACAGATGAAAAATATAC
GCCCCTTCATCTCGCRGCAATGAGCAAGTAYCCTGAGMTTATTCAAATATTGCTASATCAAGATTCGAAT
TTCGAGGCAAAAACAAATTCTGGTGCAACACCACTTCATTTGGCCACATTTAAGGGTAAATCACAAGCAG
CTCTCATTTTATTGAATAAKGAAGTGAACTGGAGAGACACAGATGAAAACGGTCAAATGCCTATTCATGG
AGCTGCAACGACTGGACTGCTGGATGTTGCTCAAGCTATTATTAGCATAGATGCCACTGTTCTTGATATA
GAAGATAAAAATTCAGACACTCCCCTTAACTTAGCGGCGCAAAACTCTCACATAGATGCAGTAAAATACT
TTATAGACCAAGGAGCTGATATTAATACAAGAAATAAAAATGGCCATGCTCCGTTGCTTGCCTTTTCCAA
GAAGGGAAATTTGGATATGGTCAAGTATCTTTTTGASAAGAATGCTAATGTTTATATCGCTGACAATAAT
GGTATGAATTTTTTTTACTATGCAGTTCGAAATGGTCATTTGAATATAATTAAATACGCTATGTCAGAAA
AAAATAAGTTTGAATGGAGTAATATAGATAATAATAGAAGGGATGAATGCCCTAAAGAAGAATGCGCAAT
CTCYCATTTTGCAGTTTGCGATGCAGTTCARTTTGATAAAATAGAARTAGTAAAATACTTTGTTGGTACT
CTTGAAAATTTTAGCATTTGTAGTCCCTTGCATCAAGCAGCACGGTACGGTCATCTTCACATAGTGAAAT
ATTTGGTCGAAGAAGAAKATCTCAGTGTTGACGGAAGCAAAACTGATACTCCCTTGTGTTACGCTTCTGA
AAATGGACATTTAGYGGTTGTTCAATATCTAGTAAGTAATGGGGCAAAAGTTAATCATGATTGTGGTAAT
GGTATGACAGCKATAGACAAAGCTATAACAAAAAATCATTTACAAGTGGTACAGTTTTTAGCTGCAAATG
GAGTTGACTTCCGTCGTAAAAATAGTCGTGGTGCTACTCCTTTTCTCACGGCAGTGGCTGAAAATGCCTT
TGATATTGCAGAATACCTYATTCGTGAGAAAAGACAGGATATTAATATAAACGAGCAAAATTTAGATAAA
GACACTGCCTTACATTTAGCCGTTTATTATAAAAACCTACAGATGATAAAACTTTTAGTAAAATATGGAA
TAGACGTGACTATCAGAAATGCTTATGATAAAACAGCTTTGGATATTGCCACAGATGCCAAATTTTCCAA
CATCGTC---AAATATTTGAAAACAAACAGCGGAAAATTCCGGAGGGAGTATAAAAGTTCGTATGGTGAA
CACACTCGCTTACAAACGAATGAGATTTCAAGCTTTATAGATGGTAAGAACATYGAACATGACYATCCAC
AATTTATAAATGCAGATAATGAGTCGTCTCAGTTGTTTTCGGGCACAGCTTCCAAAATTGACGTCATTGG
TACATTATTGTTGATTGATGTATTGATCAGGTATTTCTCAAAAMAAGGATAYATCAGTAAGGAATCTGAT
TCAGCTTCAGATGGAATCACACAAGCGGCTGCRTTATCAATTACTGAAAAATTTGAAGATGTCTTGAACT
CTCTTCCTAATAAATCAGCAAAAGARCAAGTGGATCTTGCTGATGTCCATGGAAAAGTCTATGCGGCTTT
AAAGAGTGGAAGAAATAGTCAAATTCATCAAATACTGTGTTCGTCTTTAAAATYGATTTCTACTTTSAAA
CCAGAAGACATGGAAAAATTGGTATCAGTGATAGATTCTGCAAATGAGGCATACGGAGAAACTTTRCACT
TGTTCGGCGAGTCCT

>KM382064.1 Latrodectus hesperus
GGAGAAGAATTAACTTTAGATGAAAAAGCAGAAATATGCTCAGAATTAGAACTCCAACAAAAATATGTAG
ATATAGCTTCCAATATTATTGGCGATCTTTCCTCTCTACCAATGGTTGGTAAAATTGTAGGGACCATAGC
TGCAGCCGCGATGACGGTCACCCATGTTGCTTCTGGGAGGTTAGATATCGAGCAGACGTTGTTGGGTTGC
AGTGACTTACCTTTTGATCAGATTAAGGAAGTTCTGGAAAAGAGGTTCAACGAAGTAGACCGGAAGTTGG
AAAGTCACAGTGCGGCATTAGAGGAAATCACTAAACTGGTAGAGAAAAGTATATCCGCGGTAGAAAAAAC
ACGGAAGCAGATGAATAAGAGGTTTGATGAAGTCATGAAGTCTATTCAGGACGCAAAAGTTTCCCCCATT
GTTTCGAAAATCAATAACTTTGCAAGATATTTTGATACTGAAAAGGAAAGAATCCGTGGTTTAAAGTTAA
ATGATTATATTCTTAAGCTTGAAGAACCA------AATGGCATACTACTTCATTTCAAAGAGTCGCGAAC
TCCAAAGGATGATAGTTTACAAGCTCCTTTATTCAGTATTATTCAAGAAGGATATGCAGTACCCAAATCA
ATTGATGACGAATCAGCTTTTAAAGTTCTCTATGCATTGCTGTATGGTACCCAGACATATATCTCGGTTA
TGTTTTTTCTCCTAGAACAATACTCTTTCCTGGCTAACCATTATTACGAGAAAGGAGATTTAGAAAAGTA
TGATGAATACTTTAATAGCCTTAATAATGTATTTTTAGATTTCAAATCATCACTTGTGGGTACCGGCACA
TCTAATAACGAAGGTCTTATTGACAAAGTGCTTCAAGTTTTAATGACTTTTAAGAATAGCGAGTTCTTAG
GACTTGGAAAAAATGGCGTAGATGAAATGCTGAACGAGAAAATAAATTTATTTAATAAAATTAAGGAAGA
AATCGAAAGCAAGCAAAGAATGACAATGAGTGAGACACCAGAAAATTTTGCGCAAATTTCATTTGACAAA
GATATAACAACTCCCATCGGAGATTGGAGAGATGGTCGGGAAGTACGTTACGCTGTACAATATGCAAGTG
AAACGTTATTTTCTAAAATCGGTCATTGGTCTGATCCCGTGAGTGTAAGAGAGAAAGCATGCCCTACTCT
CAGAATGCCAGTTGACCAAACCCGAAGAAACGTACTTGTTTTCAGAAAATTTGACAACAGCAAACCCCAA
CTGGTTGGCGAAATCACACCATACCTATCAAATTTTATTGACATTGATAGAGATCTTTATAATGCCGCTA
GTAATCCTGATTCAGCTGTAGGTTTTAAGGAATTCACGAAATTAAATTATGATGGTGCTAATATTAGAGC
AACTTTCGATCAAGGAAGAACAATTTTTCATGCCGTAGCAAAAAGTGGCAATGACAAGATTTTGTTTGGA
TTAACGTTCTTAGTAAAATCTACTGAATTAAACCAACCAGATAAAAAGGGTTACACTCCTATTCATGTAG
CTGCAGATAGTGGAAACGCTGGTATTGTTAATCTCTTGATACAAAGAGGTGTATCTATAAATTCAAAAAC
ATACCATTTCCTTCAAACACCATTGCACTTGGCTGCTCAGCGCGGATTTGTAAATACTTTTCAAAGATTA
ATGGAGAGTTCTGAAATAAATATAAATGAAAGAGATAAAGATGGATTCACGCCGCTACATTATGCTGTTC
GAGGCGGTGAAAGAATTTTGGAGGCATTCATGAACCAAATCGGTATTGATGTAAATGCCAAGTCTAATAA
GGGCTTAACTCCTTTCCATCTGGCAATCATTAAGAACGATTGGCAAGTAGCCAGTACTTTATTGAGAAAC
---AAGAAAGTTGATATCAATGCAGTCGATGAAAACAACATGACAGCTTTGCACTATGCAGCGATTTTGG
GATACTTAGAAACTACAAAACAATTGATCAACTTGAAAGAAATAAATGCGAATGTAGTATCTTCTCCTGG
CCTATTGTCCGCCTTACATTATGCGATTCTCTATAAGCATGATGATGTGGCCTCGTTTTTGTTGAGATCT
TCAAATGTCAACGTAAACTTGAAAGCACTCGGGGGTATCACCCCACTCCACCTTGCCGTGATGCAAGGAA
GAAAACAAGTTCTTTCGTTGATGTTTAATATAGGTGTGAATATAGAACAGCAGACAGATGAAAAATATAC
GCCCCTTCATCTCGCGGCAATGAGCAAGTACCCTGAGCTTATTCAAATATTGCTAGATCAAGATTCGAAT
TTCGAGGCAAAAACAAATTCTGGTGCAACACCACTTCATTTGGCCACATTTAAGGGTAAATCACAAGCAG
CTCTCATTTTATTGAATAATGAAGTGAACTGGAGAGACACAGATGAAAATGGTCAAATGCCTATTCATGG
AGCTGCAACGACTGGACTGCTGGATGTTGCTCAAGCTATTATTAGCATAGATGCCACTGTTCTTGATATA
GAAGATAAAAATTCAGACACTCCCCTTAACTTAGCGGCGCAAAACTCTCACATAGATGCAGTAAAATACT
TTATAGACCAAGGAGCTGATATTAATACAAGAAATAAAAATGGCCATGCTCCGTTGCTTGCCTTTTCCAA
GAAGGGAAATTTGGATATGGTCAAGTATCTTTTTGACAAGAATGCTAATGTTTATATCGCTGACAATAAT
GGTATGAATTTTTTTTACTATGCAGTTCGAAATGGTCATTTGAATATAATTAAATACGCTATGTCAGAAA
AAGATAAGTTTGAATGGAGTAATATAGATAATAATAGAAGGGATGAATGCCCTAAAGAAGAATGCGCAAT
CTCTCATTTTGCTGTTTGCGATGCAGTTCAGTTTGATAAAATAGAAATAGTAAAATTCTTTATTGGTACT
CTTGGAAATTTTAACATTTGTGGTCCCTTGCATCAAGCAGCACGGTACGGTCATCTTCACATAGTGAAAT
ATCTGGTCGAAGAAGAAGTTCTGAGTGTTGATGGAAGCAAAACTGATACTCCCTTGTGTTACGCTTCTGA
AAATGGACATTTAGCGGTTGTTCAATATCTAGTAAGTAATGGGGCAAAAGTTAATCATGATTGTGCTAAT
GGTATGACAGCTATAGACAAAGCTATAACAAAAAATCATTTACAAGTGGTACAGTTTTTAGCTGCAAATG
GAGTTGACTTCCGTCGTAAAAATAGTCGTGGTGCTACTCCTTTTCTGACGGCAGTGGCTGAAAATGCCTT
TGATATTGCAGAATACCTTATTCGCGAGAAAAGACAGGATATTAATATAAACGAGCAAAATGTAGATAAA
GAAACTGCCTTACATTTAGCCGTTTATTATAAAAACCTACAGATGATAAAACTTTTAGTAAAATATGGAA
TAGACGTGACTATCAGAAATGCTTATGATAAAACAGTTTTGGATATTGCCACAGATGCCAAATTTTCCAA
CATCGTC---AAATATTTGAAAAAAAACAGCGGAAAATTCCGGAGGGAGTATAAAAGTTCGTATGGTGAA
CACAGTTTCTTACAAACGAATGAGATTTCACGCTTTATAGATGGTAAGAGCATCGAACATGACCATCCAC
AATTTATAAATGCAGATAATGAGTCGTCTCAGTTGTTTTCGGGCACAGCTTCCAAAATTGACGTCATTGG
TACATTATTGTTGATTGATGTATTGATCAGGTATTTCTCAAAACAAGGATATATCAGTAAGGAATCTGAT
TCAGCTTCAGATGGAATCACACAAGCAGCTGCGTTATCAATTACTGAAAAATTTGAAGATGTCTTGAACT
CTCTTCCTAATAAATCAGCAAAAGAGCAAGTAGATCTTGCTGATGTCCATGGAAAAGTCTATGCGGCTTT
AAAGAGTGGAAGAAATAGTCAAATTCATCAAATACTGTGTTCGTCTTTAAAATCGATTTCTACTTTGAAA
CCAGAAGACATGGAAAAATTGGTATCAGTGATAGATTCTGCAAATGAGGCATACGGAGAAACTTTGCACT
TGTTCGGCGAGTCCT
