# Supplementary material for: The Rise and Fall of an Evolutionary Innovation: Contrasting Strategies of Venom Evolution in Ancient and Young Animals
Source: PLoS Genet. 2015 Oct 22;11(10):e1005596. doi: 10.1371/journal.pgen.1005596 (PMC4619613; doi:10.1371/journal.pgen.1005596)
Supplement: S1 File — The alignments are provided as zipped Fasta files. (ZIP) [file pgen.1005596.s006.zip › Alignments/Spiders/Huwentoxin-1 Family.fas]

>AF157504.1 Ornithoctonus huwena
----------------------------------------------------------------------
----------------------------------------------------------------------
----------------------------------------------------------------------
------------GCATGCAAAGGGGTCTTCGATGCATGCACACCTGGAAAGAATGAGTGCTGT------C
CAAACCGTGTTTGTAGTGATAAACAC------AAGTGG------TGC---------------AAATGGAA
G------------------------------------------------------------------

>AY263711.1 Ornithoctonus huwena
---------------------------------------------------------ATGAGAGCGTCAA
TGTTTTTGGCCTTGGCAGGATTAGTTCTGCTTTTTGTTGTTTGCTATGCCTCGGAATCTGAGGAAAAAGA
ATTCCCCAGA---------GAACTGCTTTTCAAGTTTTTTGCAGTTGAT---GACTTC------AAAGGC
GAA---GAAAGGGCGTGCAAAGGGGTTTTTGATGCATGCACACCTGGAAAGAATGAGTGCTGT------C
CAAACCGTGTTTGTAGTGATAAACAC------AAGTGG------TGT---------------AAATGGAA
ATTA---------------------------------------------------------------

>EU195252.1 Ornithoctonus huwena
---------------------------------------------------------ATGAAAGCGTCAA
TGTTTTTGACCTTCGCAGGATTAGTTCTGCTTTTTGTTGTTTGCTATGCCTCCGAATCTGAGGAAAAAGA
ATTCCCCAGA---------GAACTGATTTCCAAGATTTTTGCAGTTGAT---GACTTC------AAAGGC
GAA---GAAAGGGCGTGCAAAGGGGTTTTTGATGCATGCACACCTGGAAAGAATGAGTGCTGT------C
CAAACCGTGTTTGTAGTGATAAACAC------AAGTGG------TGT---------------AAATGGAA
ATTA---------------------------------------------------------------

>EU195253.1 Ornithoctonus huwena
---------------------------------------------------------ATGAAAGCGTCAA
TGTTTTTGGCCTTCGCAGGATTAGCTCTGCTTTTTGTTGTTTGCTATGCCTCCGAATCTGAGGAAAAAGA
ATTCCCCAGA---------GAACTGATTTCCAAGATTTTTGCAGTTGAT---GACTTC------AAAGGC
GAA---GAAAGGGCGTGCAAAGGGGTTTTTGATGCATGCACACCTGGAAAGAATGAGTGCTGT------C
CAAACCGTGTTTGTAGTGATAAACAC------AAGTGG------TGT---------------AAATGGAA
ATTA---------------------------------------------------------------

>EU195254.1 Ornithoctonus huwena
---------------------------------------------------------ATGAAAGCGTCAA
TGTTTTTGGCCTTCGCAGGATTAGTTCTGCTTTTTGTTGTTTGCTATGCCTCCGAATCTGAGGAAAAAGA
ATTCCCCAGA---------GAACTGATTTCCAAGATTTTTGCAGTTGAT---GACTTC------AAAGGC
GAA---GAAAGGGCGTGCAAAGGGGTTTTTGGTGCATGCACACCTGGAAAGAATGAGTGCTGT------C
CAAACCGTGTTTGTAGTGATAAACAC------AAGTGG------TGT---------------AAATGGAA
ATTA---------------------------------------------------------------

>EU195255.1 Ornithoctonus huwena
---------------------------------------------------------ATGAAAGCGTCAA
TGTTTTTGGCCTTCGCAGGATTAGTTCTGCTTTTTGTTGTTTGCTATGCCTCCGAATCTGAGGAAAAAGA
ATTCCCCAGA---------GAACTGATTTCCAAGATTTTTGCAGTTGAT---GACTTC------AAAGGC
GAA---GAAAGGGCGTGCAAAGGGGTTTTTGATGCATGCACACCTGGAAAGAATGAGTGCTGT------C
CAAACCGTGTTTGTAGTGATAAACAC------AAGTGG------TGT---------------AAATGGAA
ATTA---------------------------------------------------------------

>EU195256.1 Ornithoctonus huwena
---------------------------------------------------------ATGAAAGCGTCAA
TGTTTTTGGCCTTCGCAGGATTAGTTCTGCTTTTTGTTGTTTGCTATGCCTCCGAATCTGAGGAAAAAGA
ATTCCCCAGA---------GAACTGATTTCCAAGATTTTTGCAGTTGAT---GACTTC------AAAGGC
GAA---GAAAGGGCGTGCAAAGGGGTTTTTGATGCATGCACACCTGGAAAGAATGAGTGCTGT------C
CAAACCGTGTTTGTAGTGATAAACAC------AAGTGG------TGT---------------AAATGGAA
ATTA---------------------------------------------------------------

>EU195257.1 Ornithoctonus huwena
---------------------------------------------------------ATGAAAGCGTCAA
TGTTTTTGGCCTTCGCAGGATTAGTTCTGCTTTTTGTTGTTTGCTATGCCTCCGAATCTGAGGAAAAAGA
ATTCCCCAGA---------GAACTGATTTCCAAGATTTTTGCAGTTGAT---GACTTC------AAAGGC
GAG---GAAAGGGCGTGCAAAGGGGTTTTTGATGCATGCACACCTGGAAAGAATGAGTGCTGT------C
CAAACCGTGTTTGTAGTGATGAACAC------AAGTGG------TGT---------------AAATGGAA
ATTA---------------------------------------------------------------

>EU195258.1 Ornithoctonus huwena
---------------------------------------------------------ATGGAAGCGTCAA
TGTTTTTGGCCTTCGCAGGATTAGTTCTGCTTTTTGTTGTTTGCTATGCCTCCGAATCTGAGGAAAAAGA
ATTCCCCAGA---------GAACTGATTTCCAAGATTTTTGCAGTTGAT---GACTTC------AAAGGC
GAA---GAAAGGGCGTGCAAAGGGGTTTTTGATGCATGCACACCTGGAAAGAATGAGTGCTGT------C
CAAACCGTGTTTGTAGTGATAAACAC------AAGTGG------TGT---------------AAATGGAA
ATTA---------------------------------------------------------------

>EU195259.1 Ornithoctonus huwena
---------------------------------------------------------ATGAAAGCGTCAA
TGTTTTTGGCCTTCGCAGGATTAGTTCTGCTTTTTGTTGTTTGCTATGCCTCCGAATCTGAGGAAAAAGA
ACTCCCCAGA---------GAACTGCTTTCCAAGATTTTTGCAGTTGAT---GACTTC------AAAGGC
GAA---GAAAGGGCGTGCAAAGGGGTTTTTGATGCATGCACACCTGGAAAGAATGAGTGCTGT------C
CAAACCGTGTTTGTAGTGATAAACAC------AAGTGG------TGT---------------AAATGGAA
ATTA---------------------------------------------------------------

>EU195260.1 Ornithoctonus huwena
---------------------------------------------------------ATGAAAGCGTCAA
TGTTTTTGGCCTTGGCAGGATTAGTTCTGCTTTTTGTTGTTTGCTATGCCTCGGAATCTGAGGAAAAAGA
ATTCCCCAGA---------GAACTGCTTTCCAAGATTTTTGCAGTTGAT---GACTTC------AAAGGC
GAA---GAAAGGGCGTGCAAAGGGGTTTTTGATGCATGCACACCTGGAAAGAATGAGTGCTGT------C
CAAACCGTGTTTGTAGTGATAAACAC------AAGTGG------TGT---------------AAATGGAA
ATTA---------------------------------------------------------------

>EU195261.1 Ornithoctonus huwena
---------------------------------------------------------ATGAAAGCGTCAA
TGTTTTTGGCCTTGGCAGGATTAGTTCTGCTTTTTGTTGTTTGCTATGCCTCGGAATCTGAGGAAAAAGA
ATTCCCCAGA---------GAACTGCTTTCCAAGATTTTTGCAGTTGAT---GACTTC------AAAGGC
GAA---GAAAGGGCGTGCAAAGGGGTTTTTGATGCATGCACACCTGGAAAGAATGAGTGCTGT------T
CAAACCGTGTTTGTAGTGATAAACAC------AAGTGG------TGT---------------AAATGGAA
ATTA---------------------------------------------------------------

>EU195262.1 Ornithoctonus huwena
---------------------------------------------------------ATGAAAGCGTCAA
TGTTTTTGGCCTTGGCAGGATTAGTTCTGCTTTTTGTTGTTTGCTATGCCTCGGAATCTGAGGAAAAAGA
ATTCCCCAGA---------GAACTGCTTTCCAAGATTTTTGCAGTTGAT---GACTTC------AAAGGC
GAA---GAAAGGGCGTGCAAAGGGGTTTTTGATGCATGCACACCTGGAAAGAATGAGTGCTGT------C
CAAACCGTGTTTGTAGTGATAAACAC------AAG-----------------------------------
-------------------------------------------------------------------

>EU195263.1 Ornithoctonus huwena
---------------------------------------------------------ATGAAAGCGTCAA
TGTTTTTGGCCTTGGCAGGATTAGTTCTGCTTTTTGTTGTTTGCTATGCCTCGGAATCTGAGGAAAAAGA
ATTCCCCAGA---------GAACTGCTTTCCAAGATTTTTGCAGTTGAT---GACTTC------AAAGGC
GAA---GAAAGGGCGTGCAAAGGGGTTTTTGATGCATGCACACCTGGAAAGAATGAGTGCTGT------C
CAAACCGTGTT-----------------------------------------------------------
-------------------------------------------------------------------

>GU293008.1 Ornithoctonus hainana
---------------------------------------------------------ATGAAAGCGTCAA
TGTTTTTGGCCTTGGCAGGATTAGCCCTGCTCTTCGTTGTTTGCTATGCCTCCGAATCTGAGGAAAAAGA
ATTCCCCATA---------GAACTGCTTTCCAAGATTTTTGCAGTTGAT---GTCTTC------AAAGGC
GAA---GAAAGGGGGTGCAAAGGGTTTGGTGATTCATGCACACCTGGAAAAAATGAGTGCTGT------C
CAAACTATGCTTGTAGTAGTAAACAC------AAGTGG------TGTAAAGTCTATTTAGGCAAA-----
-------------------------------------------------------------------

>GU293009.1 Ornithoctonus hainana
---------------------------------------------------------ATGAAAGCGTCAA
TGTTTTTGGCCTTGGCAGGATTAGTTCGGCTTTTTGTTGTTGGCTATGCCTCCGAATCTGAGGAAAAAGA
ATTCCCCAGA---------GAACTGCTTTCCAAGATTTTTGCAGTTGAT---GACTTC------AAAGGC
GAA---GAAAGGGGGTGCAAAGGGTTTGGTGATTCATGCACACCTGGAAAAAATGAGTGCTGT------C
CAAACTATGCTTGTAGTAGTAAACAC------AAGTGG------TGTAAAGTCTATTTAGGCAAA-----
-------------------------------------------------------------------

>GU293010.1 Ornithoctonus hainana
---------------------------------------------------------ATGAAAGCGTCAA
TGTTTTTGGCCTTGGCAGGATTAGTTCTGCTTTTTGTTGTTGGCTATGCCTCCGAATCTGAGGAAAAAGA
TTTCCCCAGA---------GAACTGCTTTCCAAGATTTTTGCAGTTGAT---GACTTC------AAAGGC
GAA---GAAAGGGGGTGCAAAGGGTTTGGTGATTCATGCACACCTGGAAAAAATGAGTGCTGT------C
CAAACTATGCTTGTAGTAGTAAACAC------AAGTGG------TGTAAAGTCTATTTAGGCAAA-----
-------------------------------------------------------------------

>GU293060.1 Ornithoctonus hainana
---------------------------------------------------------ATGAAAGCGTCAA
TGTTTTTGGCCTTGGCAGGATTAGTTCTGCTTTTTGTTGTTGGCTATGCCTCCGGATCTGAGGAAAAAGA
ATTCCCCAGA---------GAACTGCTTTCCAAGATTTTTGCAGTTGAT---GACTTC------AAAGGC
GAA---GAAAGGGGGTGCAAAGGGTTTGGTGATTCATGCACACCTGGAAAAAATGAGTGCTGT------C
CAAACTATGCTTGTAGTAGTAAACAC------AAGTGG------TGTAAAGTCTATTTAGGCAAA-----
-------------------------------------------------------------------

>GU293061.1 Ornithoctonus hainana
---------------------------------------------------------ATGAAAGCGTCAA
TGTTTTTGGCCTTGGCAGGATTAGTTCTGCTTTTTGTCGTTGGCTATGCCTCCGAATCTGAGGAAAAAGA
ATTCCCCAGA---------GAACTGCTTTCCAAGATTTTTGCAGTTGAT---GACTTC------AAAGGC
GAA---GAAAGGGGGTGCAAAGGGTTTGGTGATTCATGCACACCTGGAAAAAATGAGTGCTGT------C
CAAACTATGCTTGTAGTAGTAAACAC------AAGTGG------TGTAAAGTCTATTTAGGCAAA-----
-------------------------------------------------------------------

>GU293062.1 Ornithoctonus hainana
---------------------------------------------------------ATGAAAGCGTCAA
TGTTTTTGGCCTTGGCAGGATTAGTTCTGCTTTTTGTTGTTGGCTATGCCTCCGAATCTGAGGAAAAAGA
ATTCCCCAGA---------GAACTGCTTTCCAAGATTTTTGCAGTTGAT---GACTTC------AAAGGC
GAA---GAAAGGGGGTGCAAAGGGTTTGGTGATTCATGCACACCTGGAAAAAATGAGTGCTGT------C
CAAACTATGCTTGTAGTAGTAAACAC------AAGTGG------TGTAAAGTCTATTCAGGCAAA-----
-------------------------------------------------------------------

>GU293063.1 Ornithoctonus hainana
---------------------------------------------------------ATGAAAGCGTCAA
TGTTTTTGGCCTTGGCAGGATTAGTTCTGCTTTTTGTTGTTGGCTATGCCTCCGAATCTGAGGAAAAAGA
ATTCCCCAGA---------GAACTGCTTTCCAAGATTTTTGCAGTTGAT---GACTTC------AAAGGC
GAA---GAAAGGGGGTGCAAAGGGTTTGGTGATTCATGCACACCTGGAAAAAATGAGTGCTGT------C
CAAACTATGCTTGTAGTAGTAAACAC------AAGTGG------TGTAAAGTCAATTTAGGCAAA-----
-------------------------------------------------------------------

>GU292856.1 Ornithoctonus hainana
---------------------------------------------------------ATGAAAGCGTCAA
TGTTTTTGGCCTTGGCAGGATTAGTTCTGCTTTTTGTTGTTGGCTATGCCTCCGAATCTGAGGAAAAAGA
ATTCCCCAGA---------GAACTGCTTTCCAAGATTTTTGCAGTTGAT---GACTTC------AAAGGC
GAA---GAAAGGGGGTGCAAAGGGTTTGGTGATTCATGCACACCTGGAAAAAATGAGTGCTGT------C
CAAACTATGCTTGTAGTAGTAAACAC------AAGTGG------TGTAAAGTCTATTTAGGCAAA-----
-------------------------------------------------------------------

>GU292857.1 Ornithoctonus hainana
---------------------------------------------------------ATGAAAGCGTCAA
TGTATTTGGCCTTGGCAGGATTAGTTCTGCTTTTTGTTGTTGGCTATGCCTCCGAATCTGAGGAAAAAGA
ATTCCCCAGA---------GAACTGCTTTCCAAGATTTTTGCAGTTGAT---GACTTC------AAAGGC
GAA---GAAAGGGGGTGCAAAGGGTTTGGTGATTCATGCACACCTGGAAAAAATGAGTGCTGT------C
CAAACTATGCTTGTAGTAGTAAACAC------AAGTGG------TGTAAAGTCTATTTAGGCAAA-----
-------------------------------------------------------------------

>GU292858.1 Ornithoctonus hainana
---------------------------------------------------------ATGAAAGCGTCAA
TGTTTTTGGCCTTGGCAGGATTAGTTCTGCTTTTTGTTGTTGGCTATGCCTCCGAATCTGAGGAAAAAGA
ATTCCCCAGA---------GAACTGCTTTCCAAGATTTTTGCACTTGAT---GACTTC------AAAGGC
GAA---GAAAGGGGGTGCAAAGGGTTTGGTGATTCATGCACACCTGGAAAAAATGAGTGCTGT------C
CAAACTATGCTTGTAGTAGTAAACAC------AAGTGG------TGTAAAGTCTATTTAGGCAAA-----
-------------------------------------------------------------------

>GU292859.1 Ornithoctonus hainana
---------------------------------------------------------ATGAAAGCGTCAA
TGTATTTGGCCTTGGCAGGATTAGTTCTGCTTTTTGTTGTTGGCTATGCCTCCGAATCTGAGGAAAAAGA
ATTCCCCAGA---------GAACTGCTTTCCAAGATTTTTGCAGTTGAT---GACTTC------AAAGGC
AAA---GAAAGGGGGTGCAAAGGGTTTGGTGATTCATGCACACCTGGAAAAAATGAGTGCTGT------C
CAAACTATGCTTGTAGTAGTAAACAC------AAGTGG------TGTAAAGTCTATTTAGGCAAA-----
-------------------------------------------------------------------

>GU292860.1 Ornithoctonus hainana
---------------------------------------------------------ATGAAAGCGTCAA
GGTTTTTGGCCTTGGCAGGATTAGTTCTGCTTTTTGTTGTTGGCTATGCCTCCGAATCTGAGGAAAAAGA
ATTCCCCAGA---------GAACTGCTTTCCAAGATTTTTGCAGTTGAT---GACTTC------AAAGGC
GAA---GAAAGGGGGTGCAAAGGGTTTGGTGATTCATGCACACCTGGAAAAAATGAGTGCTGT------C
CAAACTATGCTTGTAGTAGTAAACAC------AAGTGG------TGTAAAGTCTATTTAGGCAAA-----
-------------------------------------------------------------------

>GU292861.1 Ornithoctonus hainana
---------------------------------------------------------ATGAAAGCGTCAA
TGTTTTTGGCCTTGGCAGGATTAGTTCTGCTTTTTGTTGTTGGCTATGCCTCCGAATCTGAGGAAAAAGA
ATTCCCCATA---------GAACTGCTTTCCAAGATTTTTGCAGTTGAT---GTCTTC------AAAGGC
GAA---GAAAGGGGGTGCAAAGGGTTTGGTGATTCATGCACACCTGGAAAAAATGAGTGCTGT------C
CAAACCATGCTTGTAGTAATAAACAC------AAGTGG------TGTAAAGTCTATTTAGGCAAA-----
-------------------------------------------------------------------

>GU292862.1 Ornithoctonus hainana
---------------------------------------------------------ATGAAAGCGTCAA
TGTTTTTGGCCTTGGCAGGATTAGTTCTGCTTTTTGTTGTTGGCTATGCCTCCGAATCTGAGGAAAAAGA
ATTCCCCATA---------GAACTGCTTTCCAAGATTTTTGCAGTTGAT---GTCTTC------AAAGGC
GAA---GACAGGGGGTGCAAAGGGTTTGGTGATTCATGCACACCTGGAAAAAATGAGTGCTGT------C
CAAACCATGCTTGTAGTAATAAACAC------AAGTGG------TGTAAAGTCTATTTAGGCAAA-----
-------------------------------------------------------------------

>GU292863.1 Ornithoctonus hainana
---------------------------------------------------------ATGAAAGCGTCAA
TGTTTTTGGCCTTGGCAGGATTAGTTCTGCTTTTTGTTGTTGACTATGCCTCCGAATCTGAGGAAAAAGA
ATTCCCCATA---------GAACTGCTTTCCAAGATTTTTGCAGTTGAT---GTCTTC------AAAGGC
GAA---GAAAGGGGGTGCAAAGGGTTTGATGATTCATGCACACCTGGAAAAAATGAGTGCTGT------C
CAAACCATGCTTGTAGTAATAAACAC------AAGTGG------TGTAAAGTCTATTTAGGCAAA-----
-------------------------------------------------------------------

>GU292864.1 Ornithoctonus hainana
---------------------------------------------------------ATGAAAGCGTCAA
TGTTTTTGGCCTTGGCAGGATTAGTTCTGCTTTTTGTTGTTGGCTATGCCTCCGAATCTGAGGAAAAAGA
ATTCCCCATA---------GAACTGCTTTCCAAGATTTTTGCAGTTGAT---GTCTTC------AAAGGC
GAA---GAAAGGGGGTGCAAAGGGTTTGGTGATTCATGCACACCTGGAAAAAATGAGTGCTGT------C
CAGACCATGCTTGTAGTAATAAACAC------AAGTGG------TGTAAAGTCTATTTAGGCAAA-----
-------------------------------------------------------------------

>GU292865.1 Ornithoctonus hainana
---------------------------------------------------------ATGAAAGCGTCAA
TGTTTTTGGCCTTGGCAGGATTAGTTCTGCTTTTTGTTGTTGGCTATGCCTCCGAATCTGAGGAAAAAGA
ATTCCCCATA---------GAACTGCTTTCCAAGATTTTTGCAGTTGAT---GTCTTC------AAAGGC
GAA---GAAAGGGGGTGCAAAGGGTTTGGTGATTCATGCACACCTGGAAAAAATGAGTGCTGT------C
CAAACCCTGCTTGTAGTAATAAACAC------AAGTGG------TGTAAAGTCTATTTAGGCAAA-----
-------------------------------------------------------------------

>GU292866.1 Ornithoctonus hainana
---------------------------------------------------------ATGAAAGCGTCAA
TGTATTTGGCCTTGGCAGGATTAGTTCTGCTTTTTGTTGTTGGCTATGCCTCCGAATCTGAGGAAAAAGA
ATTCCCCAGA---------GAACTGCTTTCCAAGATTTTTGCAGTTGAT---GACTTC------AAAGGC
GAA---GAAAGGGGGTGCAAAGGGTTTAGTGATTCATGCACACCTGGAAAAAATGAGTGCTGT------C
CAAACTATGCTTGTAGTAGTAAACAC------AAGTGG------TGTAAAGTCTATTTAGGCAAA-----
-------------------------------------------------------------------

>GU292867.1 Ornithoctonus hainana
---------------------------------------------------------ATGAAAGCGTCAA
TGTTTTTGGCCTTGGCAGGATTAGTTCTGCTTTTTGTTGTTGGCTATGCCTCCGAATCTGAGGAAAAAGA
ATTCCCCATA---------GAACTGCTTTCCAAGATTTTTGCAGTTGAT---GTCTTC------AAAGGC
GAA---GAAAGGGGGTGCAAAGGGTTTGGTGATTCATGCACACCTGGAAAAAATGAGTGCTGT------C
CAAACCATGCTTGTAGTAATAAACAC------AAGTGG------TGTAAAGCCTATTTAGGCAAA-----
-------------------------------------------------------------------

>GU292868.1 Ornithoctonus hainana
---------------------------------------------------------ATGAAAGCGTCAA
TGTATTTGGCCTTGGCAGGATTAGTTCTGCTTTTTGTTGTTGGCTATGCCTCCGAATCTGAGGAAAAAGA
ATTCCCCAGA---------GAACTGCTTTCCAAGATTTTTGCAGTTGAT---GACTTC------AAAGGC
GAA---GAAAGGGGGTGCAAAGGGTTTGGTGATTCATGCACACCTGGAAAAAATGAGTGCTGT------C
CAAACTATGCTTGTAGTTGTAAACAC------AAGTGG------TGTAAAGTCTATTTAGGCAAA-----
-------------------------------------------------------------------

>GU292869.1 Ornithoctonus hainana
---------------------------------------------------------ATGAAAGCGTCAA
TGTTTTTGGCCTTGGCAGGATTAGTTCTGCTTTTTGTTGTTGGCTATGCCTCCGAATCTGAGGAAAAAGA
ATTCCCCAGA---------GAACTGCTTTCCAAGATTTTTGCAGTTGAT---GACTTC------AAAGGC
GAA---GAAAGGGGGTGCAAAGGGTTTGGTGATTCATGCACACCTGAAAAAAATGAGTGCTGT------C
CAAACTATGCTTGTAGTAGTAAACAC------AAGTGG------TGTAAGTCTATT--------------
-------------------------------------------------------------------

>GU292870.1 Ornithoctonus hainana
---------------------------------------------------------ATGAAAGCGTTAA
TGTTTTTGGCCTTGGCAGGATTAGTTCTGCTTTTTGTTGTTGGCTATGCCTCCGAATCTGAGGAAAAAGA
ATTCCCCATA---------GAACTGCTTTCCAAGATTTTTGCAGTTGAT---GTCTTC------AAAGGC
GAA---GAAAGGGGGTGCAAAGGGTTTGGTGATTCATGCACACCTGGAAAAAATGAGTGCTGT------C
CAAACCATGCTTGTAGTAATAAACAC------AAGTGG------TGTAAAGTCTATTTAGGCAAA-----
-------------------------------------------------------------------

>GU292871.1 Ornithoctonus hainana
---------------------------------------------------------ATGAAAGCGTCAA
TGTTTTTGGCCTTGGCAGGATTAGTTCTGCTTTTTGTTGTTGGCTATGCCTCCGAATCTGAGGAAAAAGA
ATCCCCCAGA---------GAACTGCTTTCCAAGATTTTTGCAGTTGAT---GACTTC------AAAGGC
GAA---GAAAGGGGGTGCAAAGGGTTTGGTGATTCATGCACACCTGGAAAAAATGAGTGCTGT------C
CAAACTATGCTTGTAGTAGTAAACAC------AAGTGG------TGTAAAGTCTATTTAGGCAAA-----
-------------------------------------------------------------------

>GU292872.1 Ornithoctonus hainana
---------------------------------------------------------ATGAAAGCGTCAA
TGTTTTTGGCCTTGGCAGGATCAGTTCTGCTTTTTGTTGTTGGCTATGCCTCCGAATCTGAGGAAAAAGA
ATTCCCCATA---------GAACTGCTTTCCAAGATTTTTGCAGTTGAT---GTCTTC------AAAGGC
GAA---GAAAGGGGGTGCAAAGGGTTTGGTGATTCATGCACACCTGGAAAAAATGAGTGCTGT------C
CAAACCATGCTTGTAGTAATAAACAC------AAGTGG------TGTAAAGTCTATTTAGGCAAA-----
-------------------------------------------------------------------

>GU292873.1 Ornithoctonus hainana
---------------------------------------------------------ATGAAAGCGTCAA
TGTTTTTGGCCTTGGCAGGATTAGTTCTGCTTTTTGTTGTTGGCTATGCCTCCGAATCTGAGGAAAAAGA
ATTCCCCATA---------GAACTGCTTTCCAAGATTTTTGCAGTTGAT---GTCTTC------AAAGGC
GAA---GGAAGGGGGTGCAAAGGGTTTGGTGATTCATGCACACCTGGAAAAAATGAGTGCTGT------C
CAAACCATGCTTGTAGTAATAAACAC------AAGTGG------TGTAAAGTCTATTTAGGCAAA-----
-------------------------------------------------------------------

>GU292874.1 Ornithoctonus hainana
---------------------------------------------------------ATGAAAGCGTCAA
TGTTTTTGGCCTTGGCAGGATTAGTTCTGCTTTTTGTTGTTGGCTATGCCTCCGAATCTGAGGAAAAAGA
ATTCCCCAGA---------GAACTGCTTTCCAAGGTTTTTGCAGTTGAT---GACTTC------AAAGGC
GAA---GAAAGGGGGTGCAAAGGGTTTGGTGATTCATGCACACCTGGAAAAAATGAGTGCTGT------C
CAAACTATGCTTGTAGTAGTAAACAC------AAGTGG------TGTAAAGTCTATTTAGGCAAA-----
-------------------------------------------------------------------

>GU292875.1 Ornithoctonus hainana
---------------------------------------------------------ATGAAAGCGTCAA
TGTTTTTGGCCTTGGCAGGATTAGTTCTGCTTTTTGTTGTTGGCTATGCCTCCGAATCTGAGGAAAAAGA
ATTCCCCAGA---------GAACTGCTTTCCAAGATTTTTGCAGTTGAT---GACTTC------ACAGGC
GAA---GAAAGGGGGTGCAAAGGGTTTGGTGATTCATGCACACCTGGAAAAAATGAGTGCTGT------C
CAAACTATGCTTGTAGTAGTAAACAC------AAGTGG------TGTAAAGTCTATTTAGGCAAA-----
-------------------------------------------------------------------

>GU292876.1 Ornithoctonus hainana
---------------------------------------------------------ATGAAAGCGTCAA
TGTTTTTGGCCTTGGCAGGATTAGTTCTGCTTTTTGTTGTTGGCTATGCCTCCGAATCTGAGGAAAAAGA
ATTCCCCATA---------GAACTGCTTTCCAAGATTTTTGCAGTTGAT---GTCTTC------AAAGGC
GAA---GAAAGGGGGTGCAAAGGGTTTGGTGATTCATGCGCACCTGGAAAAAATGAGTGCTGT------C
CAAACCATGCTTGTAGTAATAAACAC------AAGTGG------TGTAAAGTCTATTTAGGCAAA-----
-------------------------------------------------------------------

>GU292877.1 Ornithoctonus hainana
---------------------------------------------------------ATGAAAGCGTCAA
TGTTTTTGGCCTTGGCAGGATTAGTTCTGCTTTTTGTTGTTGGCTATGCCTCCGAATCTGAGGAAAAAGA
ATTCCCCAGA---------GAACTGCTTTCCAAGATTTTTGCAGTTGAT---GACTTC------AAAGGC
GAA---GAAAGGGGGTGCAAAGGGTTTGGTGATTCATGCACACCTGGAAAAAATGAGTGCTGT------C
CAAACTATGCTTGTAGTAGTAAACAC------AAGTGG------TGTAAAGTCCTTCTAGGCAAA-----
-------------------------------------------------------------------

>GU292878.1 Ornithoctonus hainana
---------------------------------------------------------ATGAAAGCGTCAA
TGTTTTTGGCCTTGGCAGGATTAGTTCTGCTTTTTGTTGTTGGCTATGCCTCCGAATCTGAGGAAAAAGA
ATTCCCCAGA---------GAACTGCTTTCCAAGATTTTTGCAGTTGAT---GACTTC------AAAGGC
GAA---GAAAGGGGGTGCAAAGGGTTTGGTGATTCATGCACACCTGGAAAAAATGAGTGCTGT------C
CAAACTATGCTTGTAGTGGTAAACAC------AAGTGG------TGTAAAGTCTATTTAGGCAAA-----
-------------------------------------------------------------------

>GU292879.1 Ornithoctonus hainana
---------------------------------------------------------ATGAAAGCGTCAA
TGTTTTTGGCCTTGGCAGGATTAGTTCTGCTTTTTGTTGTTGGCTATGCCTCCGAATCTGAGGAAAAAGA
ATTCCCCATA---------GAACTGCTTTCCAAGATTTTTGCAGTTGAT---GTCTTC------AAAGGC
GAA---GAAAGGGGGTGCAGAGGGTTTGGTGATTCATGCACACCTGGAAAAAATGAGTGCTGT------C
CAAACCATGCTTGTAGTAATAAACAC------AAGTGG------TGTAAAGTCTATTTAGGCAAA-----
-------------------------------------------------------------------

>GU292880.1 Ornithoctonus hainana
---------------------------------------------------------ATGAAAGCGTCAA
TGTATTTGGCCTTGGCAGGATTAGTTCTGCTTTTTGTTGTTGGCTATGCCTCCGAATCTGAGGAAAAAGA
ATTCCCCAGA---------GAACTGCTTTCCAAGATTTTTGCAGTTGAT---GACTTC------AAAGGC
GAA---GAAAGGGGGTGCAAAGGGTTTGGTGATTCATGCACACCTGGAAAAAATGAGCGCTGT------C
CAAACTATGCTTGTAGTAGTAAACAC------AAGTGG------TGTAAAGTCTATTTAGGCAAA-----
-------------------------------------------------------------------

>AJ854060.1 Chilobrachys jingzhao
---------------------------------------------------------ATGAAGACTTCCA
TTCTATTCGTCATCTTCAGTTTGGCTCTGCTTTTCGCGCTATCAGCTGCAACTGAAATAGAAGAAACTGA
C---------------------------------------------------------------------
---------AGGGCATGTGGACAGTTCTGGTGGAAATGCGGTGAAGGAAAGCCGCCTTGCTGT------G
CCAACTTCGCCTGTAAGATCGGACTG------TATTTG------TGT---ATCTGGAGCCCT--------
-------------------------------------------------------------------

>EU233831.1 Chilobrachys jingzhao
---------------------------------------------------------ATGAAGGTTTCAT
TACTAATAACTCTGGCTGTATTGGGGGTGATGTTTGTTTGGGCTTCTGCTGCTGAACTACAAGAACGTGG
TTCGGATCAGAAG------GACTCGCCTGCATGGCTAAAATCTATGGAGAGAATATTT------CAGTCT
GAA---GAAAGAGAATGCAAGAAAATGTTTGGAGGCTGTACCGTA---CATTCGGACTGCTGT------G
CACACTTGGGATGCAAACCTACGCTC------AAATAT------TGT---GCATGGGATGGAACCTTCGG
CAAA---------------------------------------------------------------

>EU233832.1 Chilobrachys jingzhao
---------------------------------------------------------ATGAAGAACACGT
CCATTTTATTCATCCTCGGATTGGCTTTGCTTCTCGTCCTTGCCTTTGAAGCTCAAGTGGGAGAATCTGA
C------------------------------------------------------------------GGG
GAA------------TGTGGAGGATTCTGGTGGAAATGTGGTAGAGGGAAGCCACCTTGCTGC------A
AAGGGTATGCCTGCTCAAAAACTTGG------GGATGG------TGC---GCCGTGGAAGCGCCA-----
-------------------------------------------------------------------

>EU233833.1 Chilobrachys jingzhao
----------------------------------------------------------------------
----------------------------------------------------------------------
-------------------------------------------ATGGAGAGAATATTT------CAGTCT
GAA---GAAAGAGAATGCAGGTGGATGTTTGGAGGATGCACTACA---GATTCGGACTGCTGT------G
AACACTTAGGATGTAGATGGGAGAAGCCA---TCTTGG------TGT---GCATGGGATGGCACCGTTCG
CAAA---------------------------------------------------------------

>EU233834.1 Chilobrachys jingzhao
---------------------------------------------------------ATGAAGACGTCCG
CTTTATTCGTCATTTTTGGATTAGTCCTGCTTTTCTGCAATTCATTTGCAGCTGAA--------------
-------------------------------------------------------CTG------AAAACG
ACC---GGAAGAGGTTGTGGAGGACTTATGGCTGGATGTGATGGAAAGTCAACGTTTTGCTGT------T
CGGGTTATAATTGTTCTCCAACATGG------AAATGG------TGT---GTCTACGCTCGTCCTGGACG
CCGT---------------------------------------------------------------

>EU233835.1 Chilobrachys jingzhao
---------------------------------------------------------ATGAAGACGTCCG
CTTTATTCGTCATTTTTGGATTAGTCCTGCTTTTCTGCAATTCATTTGCAGCTGAA--------------
-------------------------------------------------------CTG------GAAATG
ACC---GGAAGAGGTTGTGGAGGACTCATGGCTGGATGTGATGGAAAGTCAACGTTTTGCTGT------T
CGGGTTATAATTGTTCTCCAACATGG------AAATGG------TGT---GTCTACGCTCGTCCTGGACG
CCGT---------------------------------------------------------------

>EU233848.1 Chilobrachys jingzhao
---------------------------------------------------------ATGAAGACTTCCA
TTCTATTCGTCATCTTCAGTTTGGCTCTGCTTTTCGCGCTATCAGCTGCAACTGAAATAGAAGAAACT--
----------------------------------------------------------------------
------GACAGGGCATGTGGACAGTTCTGGTGGAAATGCGGTGAAGGAAAGCCGCCTTGCTGT------G
CGAACTTCGCCTGCAAAATAGGACTG------TATTTG------TGT---ATCTGGAGCCCT--------
-------------------------------------------------------------------

>EU233849.1 Chilobrachys jingzhao
---------------------------------------------------------ATGAAGACTTCCA
TTCTATTCGTCATCTTCAGTTTGGCTCTGGTTTTCGCTCTATCACCTGCAACTGAAATAGAAGAAACTGA
C---------------------------------------------------------------------
---------AGGGCATGTGGACAGTTCTGGTGGAAATGCGGTGAAGGAAAGCCGCCTTGCTGT------G
CGAACTTCGCCTGCAAAATAGGACTG------TATTTG------TGT---ATCTGGAGCCCT--------
-------------------------------------------------------------------

>EU233850.1 Chilobrachys jingzhao
---------------------------------------------------------ATGAAGACTTCCA
TTCTATTCGTCATCTTCGGTTTGGCTCTGCTTTTTGCCCTATCAGTTGCAATTGAAATGGAAGAAGAAGA
AACT------------------------------------------------------------------
------GACAGGGGATGCGGAACTATGTGGTCGCCATGCAGTACA---GAAAAACCTTGTTGC------G
ACAATTTTTCCTGTCAACCAGCAATC------AAATGG------TGC---------------ATCTGGAG
CCCT---------------------------------------------------------------

>EU233851.1 Chilobrachys jingzhao
---------------------------------------------------------ATGAAGACGCTGG
TTTTATTCATTATCTTCGGATTGGCTGCGCTTTTCCTCCTTTCATCTGCAACTGAACTGGAAGAAACTGA
A---------------------------------------------------------------------
---------AGAGGTTGTCAAAAATTCTTTTGGACTTGTCATCCAGGGCAACCGCCCTGCTGT------T
CAGGATTAGCATGTACA------TGGCCAACGGAAATA------TGC------ATTTTGGGTCGT-----
-------------------------------------------------------------------

>EU233852.1 Chilobrachys jingzhao
---------------------------------------------------------ATGAAGACGCTGG
TTTTATTCATTATCTTCGGATTGGCTGCGCTTTTCCTCCTTTCATCTGCAAATGAACTGGAAGAAACT--
----------------------------------------------------------------------
------GAAAGAGGTTGTCAAAAATTCTTTTGGACTTGTCATCCAGGGCAACCGCCCTGCTGT------T
CAGGATTAGCATGTACA------TGGCCAACGGAAATA------TGC------ATTTTGGGTCGT-----
-------------------------------------------------------------------

>EU233853.1 Chilobrachys jingzhao
---------------------------------------------------------ATGAAGACGTCCG
CTTTATTCGTCATTTTTGGATTAGTCCTGCTTTTCTGCAATTCATTTGCAGCTGAA--------------
-------------------------------------------------------CTG------AAAACG
ACC---GGAAGAGGTTGTGGAGGACTCATGGCTGGATGTGGTGGAAAGTCAACGTTTTGCTGT------T
CGGGTTATAATTGTTCTCCAACATGG------AAATGG------TGT---GTCTACGCTCGTCCTGGACG
CCGT---------------------------------------------------------------

>EU233855.1 Chilobrachys jingzhao
---------------------------------------------------------ATGAAGATGTCCG
CTTTATTCGTCATTTTTGGATTAGCCCTGCTTTTCTGCAATTCATTTGCAGCTGAG--------------
-------------------------------------------------------CTG------AAGGCG
ACC---GGAAGAGGTTGTGGAGGACTCATGGATGGATGTGATGGAAAATCAACGTTTTGCTGT------T
CGGGTTTTAATTGTTCTCCAACATGG------AAATGG------TGT---GTCTACGCTCGTCCTGGACG
CCGT---------------------------------------------------------------

>EU233856.1 Chilobrachys jingzhao
---------------------------------------------------------ATGAAGATGTCCG
CTTTATTCGTCATTTTTGGATTAGCCCTGCTTTTCTGCAATTCATTTGCAGCTGAG--------------
-------------------------------------------------------CTG------AAAGCG
ACC---GGAAGAGGTTGTGGAGGACTCATGGATGGATGTGATGGAAAATCAACGTTTTGCTGT------T
CGGGTTTTAATTGTTCTCCAACATGG------AAATGG------TGT---GTCTACGCTCGTCCTGGACG
CCGT---------------------------------------------------------------

>EU233857.1 Chilobrachys jingzhao
---------------------------------------------------------ATGAAGATGTCCG
CTTTATTCCCCATTTTTGGATTACCCCTGCTTTTCTGCAATTCATTTGCAGCTGAG--------------
-------------------------------------------------------CTG------AAAGCG
ACC---GGAAGAGGTTGTGGAGGACTCATGGATGGATGTGATGGAAAATCAACGTTTTGCTGT------T
CGGGTTTTAATTGTTCTCCAACATGG------AAATGG------TGT---GTCTACGCTCGTCCTGGACG
CCGT---------------------------------------------------------------

>EU233858.1 Chilobrachys jingzhao
---------------------------------------------------------ATGAAGACGCTGG
TTTTATTCATTATCTTCGGATTGGCTGCGCTTTTCCTCCTTTCATCTGCAAATGAACTGGAAGAAACTGA
A---------------------------------------------------------------------
---------AGAGGTTGTGGGCTACTCATGGATGCATGTGATGGAAAGTCAACGTTTTGCTGT------T
CAGGTTATAATTGTTCTCCAACATGG------AAATGG------TGT---GTCTTGGATTGCCCTAACCT
TTTTCTGCTACCTCCAACCAAGACACTTTGT------------------------------------

>EU233859.1 Chilobrachys jingzhao
---------------------------------------------------------ATGAAGACGTCTG
TTTTATTCGTCATCTTTGGGTTGGCTTTGCTTTTCTGCCTTTCATTTGCAGATGAACTGGAAGATACCGG
A---------------------------------------------------------------------
---------AGGCAATGTGGCGAATTCATGTGGAAATGTGGTGCAGGGAAACCGACATGCTGT------T
CAGGTTACGATTGTTCGCCAACATGG------AAATGG------TGT---GTGTTGAAGAGTCCTGGACG
CCGT---------------------------------------------------------------

>EU233860.1 Chilobrachys jingzhao
---------------------------------------------------------ATGAAGACGTCTG
TTTTATTCGTCATCTTTGGGTTGGCTCTGCTTTTCTGCCTTTCATTTGCAGCTGAACTGGAAGATACCGG
A---------------------------------------------------------------------
---------AGGCAATGTGGCGAATTCATGTGGAAATGTGGTGCAGGGAAACCGACATGCTGT------T
CAGGTTACGATTGTTCGCCAACATGG------AAATGG------TGT---GTGTTGAAGAGTCCTGGACG
CCGT---------------------------------------------------------------

>EU233861.1 Chilobrachys jingzhao
---------------------------------------------------------ATGAAGACGTCTG
TTTTATTCGTCATCTTTGGGTTGGCTCTGCTTCTCTGCCTTTCATTTGCAGCTGAACTGGAAGATACCGG
A---------------------------------------------------------------------
---------AGGCAATGTGGCGAATTCATGTGGAAATGTGGTGCAGGGAAACCGACATGCTGT------T
CAGGTTACGATTGTTCGCCAACATGG------AAATGG------TGT---GTGTTGAAGAGTCCTGGACG
CCGT---------------------------------------------------------------

>EU233863.1 Chilobrachys jingzhao
---------------------------------------------------------ATGAAGACTACCA
TCCTACTTGTAATCCTGGGATTAACGCTGCTTTTTGCCCTTTCTGCCGCCACTGAA--------------
-------------------------------------------------------CTG------AAGGAC
GAA---GAAAGGGACTGCAAAGGTTTCCAGGTGAAATGTAAAAAA---GACTCGGAATGCTGT------A
GTTCCTATGTCTGTGGAAGCCAATGG------AAATGG------TGC---GTGTACCCATCACCCTTCGG
ACGC---------------------------------------------------------------

>EU233864.1 Chilobrachys jingzhao
---------------------------------------------------------ATGAAGACTACCA
TCCTAGTTGTAATCCTGGGATTAACGCTGCTTTTTGCCCTTTCTGCCGCCACTGAA--------------
-------------------------------------------------------CTG------AAGGAC
GAA---GAAAGAGATTGCAAAGGTTTCCAGGTGAAATGTAAAAAA---GACTCGGAATGCTGT------A
GTTCCTATGTCTGTGGAAGACAATGG------AAATGG------TGC---GTGTACCCATCACCCTTCGG
ACGC---------------------------------------------------------------

>EU233865.1 Chilobrachys jingzhao
---------------------------------------------------------ATGAAGACGTCAG
TTTTGCTGTTCATGTTGGGCCTGACCTTTCTTTTTGACGGTTTGGCAGCCATAAAC--------------
-------------------------------------------------------CTG------CAGGAA
GGT---GAAAGAACGTGTTATGACATCGGGGAGCTATGCAGCTCA---GACAAGCCTTGCTGT------A
GCGGATATTATTGTTCTCCAAGATGG------GGGTGG------TGC---ATCTATTCCACTCGAGGTGG
TCGT---------------------------------------------------------------

>EU233866.1 Chilobrachys jingzhao
---------------------------------------------------------ATGAAGAACACAT
CCATTTTATTCATTCTCGGATTGGCTCTGCTTCTTGTCCTTGCCTTTGAAGTTCAA--------------
----------------------------------------------------------------GTGGGA
GAATCTGACGGGGAATGCGGAGGATTTTGGTGGAAATGCGGTTCAGGAAAGCCAGCTTGCTGC------C
CGAAATATGTCTGCTCACCAAAATGG------GGATTG------TGC---AATTTCCCGATGCCA-----
-------------------------------------------------------------------

>EU233867.1 Chilobrachys jingzhao
---------------------------------------------------------ATGAAGAGCACAT
CCATTTTATTCATTCTCGGATTGGCTCTGCTTCTTGTCCTTGCCTTTGAAGTTCAA--------------
----------------------------------------------------------------GTGGGA
GAATCTGACGGGGAATGCGGAGGATTTTGGTGGAAATGCGGTTCAGGAAAGCCAGCTTGCTGC------C
CGAAATATGTCTGCTCACCAAAATGG------GGATTG------TGC---AATTTCCCGATGCCA-----
-------------------------------------------------------------------

>EU233868.1 Chilobrachys jingzhao
---------------------------------------------------------ATGAAGGTTTCAG
TACTAATAACTCTGGCTGTATTGGGGGTGATGTTTGTTTGGGCTTCTGCTGCTGAACTAGAACAAAGTGG
TTCTGATCAGAAGGACTCGGACTCGCCTGCATGGCTAAAATCTATGGAGAGAATATTT------CAGTCT
GAA---GAAAGAGATTGCAGGAAGATGTTTGGAGGCTGTAGCAAA---CATGAGGACTGCTGT------G
CACACTTGGCATGCAAACGTACGTTC------AATTAT------TGT---GCATGGGATGGATCCTTCAG
CAAA---------------------------------------------------------------

>EU233869.1 Chilobrachys jingzhao
---------------------------------------------------------ATGAAGGTTTCAG
TACTAATAACTCTGGCTGTATTGGGGGTGATGTTTGTTTGGGCTTCTGCTGCTGAACTAGAACAAAGTGG
TTCTGATCAGAAG------GACTCGCCTGCATGGCTAAAATCTATGGAGAGAATATTT------CAGTCT
GAA---GAAAGAGAATGCAGGAAGATGTTTGGAGGCTGTAGCAAA---CATGAGGACTGCTGT------G
CACACTTGGCATGCAAACGTACGTTC------AATTAT------TGT---GCATGGGATGGATCCTTCAG
CAAA---------------------------------------------------------------

>EU233870.1 Chilobrachys jingzhao
---------------------------------------------------------ATGAAGGTTTCAG
TACTAATAACTTTGGCTGTATTGGGGGTGATGTTTGTTTGGGCTTCTGCTGCTGAACTAGAAGAACGTGG
TTCGGATCAGAGG------GACTCGCCTGCATGGCTAAAATCTATGGAGAGAATATTT------CAGTCT
GAA---GAAAGAGAATGCAGGAAAATGTTTGGAGGCTGTAGCGTA---GATTCGGACTGCTGT------G
CACACTTGGGATGCAAACCTACGCTC------AAATAT------TGT---GCATGGGATGGAACCTTCGG
CAAA---------------------------------------------------------------

>EU233871.1 Chilobrachys jingzhao
---------------------------------------------------------ATGAAGGTTTCAG
TACTAATAACTTTGGCTGTATTGGGGGTGATGTTTGTTTGGGCTTCTGCTGCTGAACTAGAAGAACGTGG
TTCGGATCAGAGG------GACTCGCCTGCATGGCTAAAATCTATGGAGAGAATATTT------CGGTCT
GAA---GAAAGAGAATGCAGGAAAATGTTTGGAGGCTGTAGCGTA---GATTCGGACTGCTGT------G
CACACTTGGGATGCAAACCTACGCTC------AAATAT------TGT---GCATGGGATGGAACCTTCGG
CAAA---------------------------------------------------------------

>EU233872.1 Chilobrachys jingzhao
---------------------------------------------------------ATGAAGGTTTCAG
TAGTAATAACTTTGGCTGTATTGGGGGTGATGTTTGTTTGGGCTTCTGCTGCTGAACTAGAAGAACGTGG
TTCGGATCAGAGG------GACTCGCCTGCATGGCTAAAATCTATGGAGAGAATATTT------CAGTCT
GAA---GAAAGAGAATGCAGGAAAATGTTTGGAGGCTGTAGCGTA---GATTCGGACTGCTGT------G
CACACTTGGGATGCAAACCTACGCTC------AAATAT------TGT---GCATGGGATGGAACCTTCGG
CAAA---------------------------------------------------------------

>EU233874.1 Chilobrachys jingzhao
---------------------------------------------------------ATGAAGGTTTCAG
TACTAATAACTCTGGCTGTATTGGGGGTGATGTTTGTTTGGACTTCTGCTGCTGAACTAGAAGAACGTGG
TTCGGATCAGAGG------GACTCGCCTGCATGGCTAAAATCTATGGAGAGAATATTT------CAGTCT
GAA---GAAAGAGAATGCAGGAAAATGTTTGGAGGCTGTAGCGTA---GATTCGGACTGCTGT------G
CACACTTGGGATGCAAACCTACGCTC------AAATAT------TGT---GCATGGGATGGAACCTTCGG
CAAA---------------------------------------------------------------

>EU233875.1 Chilobrachys jingzhao
---------------------------------------------------------ATGAAGGTTTCAG
TACTAATAACTCTGGCTGTATTGGGGGTGATGTTTGTTTGGGCTTCTGCTGCTGAACTAGAAGAACGTGG
TTCGGATCACAGG------GACTCGCCTGCATGGCTAAAATCTATGGAGAGAATATTT------CAGTCT
GAA---GAAAGAGAATGCAGGAAAATGTTTGGAGGCTGTAGCGTA---CATTCGGACTGCTGT------G
CACACTTGGGATGCAAACCTACGCTC------AAATAT------TGT---GCATGGGATGGAACCTTCGG
CAAA---------------------------------------------------------------

>EU233876.1 Chilobrachys jingzhao
---------------------------------------------------------ATGAAGACATCAG
TTCTACTTGTCATCCTCGGTATTGCTGCGATTACAGTTCAATGCACTGCATCTGAATCTGTAGAACAAGA
TTCGCTGAGG---------ACGTTTGTCGATACTGTCCTTGGATGGAATGCGGAGATG------GCCTCT
GAA---GCAAGA---TGCGGCGGATGGATGGCTAAATGCGCCGAC---AGTGACGACTGCTGC------G
AAACCTTCCATTGCACT---------------AGGTTCAACGTTTGC------------GGTAAA-----
-------------------------------------------------------------------

>EU233877.1 Chilobrachys jingzhao
---------------------------------------------------------ATGAAGACATCAG
TTCTACTTGTCATCCTCGGTATTGCTGCGATTACAGTTCAATGCACTGCATCTGAATCTGTAGAACAAGA
TTCGCTGAGG---------ACGTTTGTCGATGCTGTCCTTGGATGGAATGCGGAGATG------GCCTCT
GAA---GCAAGA---TGCGGCGGATGGATGGCTAAATGCGCCGAC---AGTGACGACTGCTGC------G
AAACCTTCCATTGCACT---------------AGGTTCAACGTTTGC------------GGTAAA-----
-------------------------------------------------------------------

>EU233878.1 Chilobrachys jingzhao
---------------------------------------------------------ATGAAGACATCAG
TTCTACTTGTCATCCTCGGTATTGCTGCGATTACAGTTCAATGCACTGCATCTGAATCTGTAAAACAAGA
TTCGCTGAGG---------ACGTTTGTCGATGCTGTCCTTGGATGGAATGCGGAGATG------GCCTCT
GAA---GCAAGA---TGCGGCGGATGGATGGCTAAATGCGCCGAC---AGTGACGACTGCTGC------G
AAACCTTCCATTGCACT---------------AGGTTCAACGTTTGC------------GGTAAA-----
-------------------------------------------------------------------

>EU233879.1 Chilobrachys jingzhao
---------------------------------------------------------ATGAAGACATCAG
TTCTACTTGTCATCCTCGGTATTGCTGCGATTACAGTTCAATGCACTGCATCTGAATCTGTAGAACAAGA
TTCGCTGAGG---------ACGTTTGTCGATGCTGTCCTTGGATGGAATGCGGAGATG------GCCTCT
GAA---GCAAGA---TGCGGCGGATGGATGGCTAAATGCGCCGAC---AGTGACGACTGCTGC------G
AAGCCTTCCATTGCACT---------------AGGTTCAACGTTTGC------------GGTAAA-----
-------------------------------------------------------------------

>EU233880.1 Chilobrachys jingzhao
---------------------------------------------------------ATGAACACATCTG
ATCCACCTGCCGTCCTCCGAATTGCTGCAATTACCCTTCTATGCACTGCCTCCGAATCTGTTGAACAAAA
TCCGCTGATT---------CCGTTTGAAAATGCTGTCCTTGGAAGCTATGCGAAGATG------GCCTCT
GAA---AAAAGA---TGCGACGGATGGATGGCTAAATGC---CCCGACAGGGACGACTGCTGC------G
AAACCTTCCATTGCACT---------------AGGTTC------------AACGCTAGGGGGAAT-----
-------------------------------------------------------------------

>EU233881.1 Chilobrachys jingzhao
---------------------------------------------------------ATGAAAGCAGCGA
TTTTATTGGCATTTGCAGGACTAGCTCTGCTTTCTGTTATTTGCCATGCTTCGGAAAATGTCGAACAGGA
TTCCTTCGAA---------GAAGTGTTTTCTGCTATTTTCGCTATGGAGGATGATCTG------AAGCCT
AAA---GAGAGAGTCTGCAGAGGTTATGGTCTTCCATGTACACCTGAGAAAAACGACTGCTGT------C
AACGCCTGTATTGCAGC---CAGCAT------AGGCTT------TGTTCTGTAAAAGCAGGGAAA-----
-------------------------------------------------------------------

>EU233882.1 Chilobrachys jingzhao
---------------------------------------------------------ATGAGGGCT----
--CTTTTGATCATTGCTGGATTAGCTCTGTTTTTGGTTGTTTGCAACGCTTCCCAGGTGAACGAGCAAAG
AAAGCTGAAT---------GAAATGCTTTCGGTCATGTTTGCTGTGGAGGAG------------CCCCAG
GAA---AGAGATGACTGCTTAGGTATGTTTTCGTCATGTAACCCTGACAACGACAAATGCTGC------G
AAGGCCGTAAATGTGATAGAAGAGAC------CAGTGG------TGT---------------AAATGGAA
CCCATGG------------------------------------------------------------

>EU233883.1 Chilobrachys jingzhao
---------------------------------------------------------ATGAGGGCT----
--CTTTTGATCATTGCTGGATTAGCTCTGTTTTTGGTTGTTTGCAACGCTTCCCAGGTGAACGAGCAAAG
CTCGCTGAAT---------GAAGTGCTTTCGGCCATATTTGCTGTGGAGGAG------------CCCCAG
GAA---AGAGATGACTGCTTAGGCTTGTTTTCGTCATGTAACCCTGACAACGACAAATGCTGT------G
AAGGCCGTAAATGTAATAGAAGAGAC------AAGTGG------TGT---------------AAATTGAA
ATTATGG------------------------------------------------------------

>EU233884.1 Chilobrachys jingzhao
---------------------------------------------------------ATGAAGGTTTCAG
TAGTAATAACTTTGGCTGTATTGGGGGTGATGTTTGTTTGGGCTTCTGCTGCTGAACTAGAAGAACGTGG
TTCGGATCAGAGG------GACTCGCCTGCATGGATAAAATCTATGGAGAGAATATTT------CAGTCT
GAA---GAAAGAGAATGCACGAAATTCCTTGGAGGCTGTAGCGAA---GATTCGGAATGCTGT------C
CACACTTGGGATGCAAAGATGTGCTC------TATTAT------TGT---GCATGGGATGGGACCTTCGG
CAAA---------------------------------------------------------------

>EU233885.1 Chilobrachys jingzhao
---------------------------------------------------------ATGAAGGTTTCAG
TAGTAATAACTTTGGCTGTATTGGGGATAATGTTTGTTTGGGCTTCCGCTGCTGAACTGGAAGAACGTGG
TTCGGATCAGAGG------GACTCGCCTGCATGGCTAAAATCTATGGAGAGAATATTT------CAGTCT
GAA---GAAAGAGAATGCACGAAATTCCTTGGAGGCTGTAGCGAA---GATTCGGAATGCTGT------C
CACACTTGGGATGCAAAGATGTGCTC------TATTAT------TGT---GCATGGGATGGGACCTTCGG
CAAA---------------------------------------------------------------

>EU233886.1 Chilobrachys jingzhao
----------------------------------------------------------------------
-----------------------------ATGTTTGTTTGGACTTCTGCTGCTGAATTAGAAGAACGTGG
TTCGGATCAGAGG------GATTCGCCTGCACTGATAAAATCTATGGCGAAAGTATTT------CAGTCT
GAA---GAAAGAGAATGCACCAAGCTGTTAGGAGGCTGTACCAAA---GATTCGGAATGTTGT------C
CACACTTGGGATGCCGAAAAAAGTGG------CCATAT---CACTGT---GGATGGGATGGGACCTTCGG
CAAA---------------------------------------------------------------

>EU233887.1 Chilobrachys jingzhao
----------------------------------------------------------------------
-----------------------------ATGTTTGTTTGGGCTTCTGCTGCTGAAGTAGAAGAACGTGG
TTCGGATCAGAGG------GACTCGCCTGCATCGTTAAAATCTATGGAGACAATATTT------CAGTCT
GAA---CAAAGAGAATGCAGGTATTTGATGGGAGGCTGTTCCAAA---GATGGGGACTGCTGT------G
AACACTTAGTATGCCGAACGAAGTGG------CCATATCAT---TGT---GTATGGGATTGGACCTTCGG
CAAA---------------------------------------------------------------

>EU233888.1 Chilobrachys jingzhao
---------------------------------------------------------ATGAAGGTTTTAG
TACTAATAACTCTGGCTGTATTGGGGGCCATGTTTGTTTGGACTTCTGCTGCTGAACTAGAAGAACGTGG
TTCGGATCAGAGG------GACTCTCCTGCATGGGTAAAATCTATGGAGAGAATATTT------CAGTCT
GAA---GAAAGAGCTTGCAGGGAGTGGCTTGGAGGCTGTTCCAAA---GATGCGGACTGCTGT------G
CACACTTGGAATGCCGAAAGAAGTGG------CCATAT---CATTGT---GTATGGGATTGGACTGTCCG
CAAA---------------------------------------------------------------

>EU233889.1 Chilobrachys jingzhao
---------------------------------------------------------ATGCAGGTTTCAG
TACTAATAACTCTGGCTGTATTGGGGGTGATGTTTGTTTGGACTTCTGCTGCTGAACTAGAAGAACGTGG
TTCG---------------GATCAGCCTGCATGGTTAAAATCCTTGGAGAGAATATTT------CAGTCT
GAA---GAAAGAGATTGCAGGGCATTGTATGGAGGCTGTACCAAA---GATGAGGACTGTTGT------A
AACACCTGGCATGCCGACGTACGCTGCCG---ACATAT------TGT---GCATGGGATTTGACCTTCCC
C------------------------------------------------------------------

>EU233890.1 Chilobrachys jingzhao
---------------------------------------------------------ATGAAGGTTTCAG
TACTAATAACTCTGGCTGTATTGGGGGTGATGTTTGTTTGGACTTCTGCTGCTGAACTAGAAGAACGTGG
TTCG---------------GATCAGCCTGCATGGTTAAAATCCTTGGAGAGAATATTT------CAGTCT
GAA---GAAAGAGATTGCAGGGCATTGTATGGAGGCTGTACCAAA---GATGAGGACTGTTGT------A
AACACCTGGCATGCCGACGTACGCTGCCG---ACATAT------TGT---GCATGGGATTTGACCTTCCC
C------------------------------------------------------------------

>EU233891.1 Chilobrachys jingzhao
---------------------------------------------------------ATGAAGGTTTCGG
TACTAATAACTCTTGCTGTATTGGGAGTGATGTTTCTTTTCACTTCTGCTGAAGAACGTGGTTCGGATCA
GATG---------------GATTCACCTGCGTGGCTAAAATCTATGGAAATAATATTT------CAGTCT
GAA---GAAAGAGAATGCAGGTGGCTGTTTGGAGGATGCGAAAAA---GATTCGGACTGCTGT------G
AACACTTGGGATGTAGACGGGCGAAGCCA---TCTTGG------TGT---GGATGGGATTTCACCGTCGG
CAAA---------------------------------------------------------------

>EU233892.1 Chilobrachys jingzhao
---------------------------------------------------------ATGAAGGTTTCGG
TACTAATAACTCTTGCTGTATTGGGAGTGATGTTTCTTTTGACTTCTGCTGAAGAACGTGGTTCGGATCA
GATG---------------GATTCACCTGCGTGGCTAAAATCTATGGAAATAATATTT------CAGTCT
GAA---GAAAGAGAATGCAGGTGGCTGTTTGGAGGATGCGAAAAA---GATTCGGACTGCTGT------G
AACACTTGGGATGTAGACGGGCGAAGCCA---TCTTGG------TGT---GGATGGGATTTCACCGTCGG
CAAATGGGAAATGCTGATAAATATGAACATCTTTCGAATTGTCTTCTCATATTCAATGTGCACTGTT

>EU233893.1 Chilobrachys jingzhao
---------------------------------------------------------ATGAAGGTTTCGG
TACTAATAACTCTTGCTGTATTGGGAGTGATGTTTCTTTTGACTTCTGCTGAAGAACGTGGTTCGGATCA
GATG---------------GATTCACCTGCGTGGCTAAAATCTATGGAAATAATATTT------CAGTCT
GAA---GAAAGAGAATGCAGGTGGCTGTTTGGAGGATGCGAAAAA---GATTCGGACTGCTGT------G
AACACTTGGGATGTAGACGGGCGAAGCCA---TCTTGG------TGT---GGATGGGATTTCACCGTCGG
CAAA---------------------------------------------------------------

>EU233894.1 Chilobrachys jingzhao
---------------------------------------------------------ATGAAGGTTTCAG
TACTAATAACTCTTGCTGTATTGGGGGTGATGTTTCTTTTGACTTCTGCTGAAGAACGTGGTTCGGATCA
GATG---------------GATTCACCTGCGTGGCTAAAATCTATGGAAAGAATATTT------CAGTCT
GAA---GAAAGAGAATGCAGGTGGCTGTTTGGAGGATGCGAAAAA---GATTCGGACTGCTGT------G
AACACTTGGGATGTAGACGGGCGAAGCCA---TCTTGG------TGT---GGATGGGATTTCACCGTCGG
CAAA---------------------------------------------------------------

>EU233895.1 Chilobrachys jingzhao
---------------------------------------------------------ATGAAGGTTTCAG
TACTAATAACTCTTGCTGTATTGGGGGTGATGTTTCTTTTGACTTCTGCTGAAGAACGTGGTTCGGATCA
GATG---------------GATTCACCTGCGTGGCTAAAATCTATGGAAAGAATATTT------CAGTCT
GAA---GAGAGAGAATGCAGGTGGCTGTTTGGAGGATGCGAAAAA---GATTCGGACTGCTGT------G
AACACTTGGGATGTAGACGGGCGAAGCCA---TCTTGG------TGT---GGATGGGATTTCACCTTCGG
CAAA---------------------------------------------------------------

>EU233896.1 Chilobrachys jingzhao
---------------------------------------------------------ATGAAGGTTTCAG
TACTAATAACTCTTGCTGTATTGGGGGTGATGTTTCTTTTGACTTCTGCTGAAGAACGTGGTTCGGATCA
GATG---------------GATTCACCTGCGTGGCTAAAATCTATGGAAAGAATATTT------CAGTCT
GAA---GAAAGAGAATGCAGGTGGCTGTTTGGAGGATGCGAAAAA---GATTCGGACTGCTGT------G
AACACTTGGGATGTAGACGGACGAAGCCA---TCTTGG------TGT---GGATGGGATTTCACCTTCGG
CAAA---------------------------------------------------------------

>EU233897.1 Chilobrachys jingzhao
---------------------------------------------------------ATGAAGGTTTCAG
TACTAATAACTCTTGCTGTATGGGGGGTGATGTTTCTTTTGACTTCTGCTCAAGAACGTGGTTCGGATCA
GATG---------------GATTCACCTGCATGGCTAAAATCTATGGAGAGAATATTT------CAGTCT
GAA---GAAAGAGAATGCAGGTGGATGTTTGGAGGATGCACTACA---GATTCGGACTGCTGT------G
AACACTTGGGATGTAGATGGGAGAAGCCA---TCTTGG------TGT---GCATGGGATGGCACCTTTCG
CAAA---------------------------------------------------------------

>EU233898.1 Chilobrachys jingzhao
---------------------------------------------------------ATGAAGGTTTCGG
TACTAATAACTCTTGCTGTATTGGGAGTGATGTTTCTTTTGACTTCTGCTGAAGAACGTGGTTCGGATCA
GATG---------------GATTCACCTGCGTGGCTAAAATCTATGGAAATAATATTT------CAGTCT
GAA---GAAAGAGAATGCAGGTGGATGTTTGGAGGATGCACTACA---GATTCGGACTGCTGT------G
AACACTTGGGATGTAGATGGGAGAAGCCA---TCTTGG------TGT---GCATGGGATGGCACCTTTCG
CAAA---------------------------------------------------------------

>EU233899.1 Chilobrachys jingzhao
---------------------------------------------------------ATGAAGGTATCGG
TTGTTCTGGCTATCACAGTATTAGCCCTTCTTTCCGTT---GCATACGCCTCGGAATTTGAAGAGAAAGA
ATTGGTGAAA---------GAAGTCGTAAGAACAATTTTCTTAGGAAAAGAAGATGCCGCCCTGCGTGAA
GAAACAGACCGCGAATGCAAATGGTATCTTGGAGATTGCAAAGCG---CATGAGGACTGCTGT------G
AACATTTGCGATGCCACAGTAGATGG------GACTGG------TGT---ATTTGGGATGGAACATTTGG
C------------------------------------------------------------------

>EU233900.1 Chilobrachys jingzhao
---------------------------------------------------------ATGAAAACCTCAG
TATTAGTAACCGTCTTGGGATTGGCTGTGATTTCTGTTCTCTGTTCCGCATCTCAAGATGAAGAGCAAGA
TATGTATGAC---------GAACTTCTGAGTGCTGTTTTTGAAGTGAACGATGAGCTC------CAGTCT
GAA---GCGAGA---TGTGGCGAAAAGAATGACAGGTGTAAGACA---AATCAGGACTGCTGC------A
GTGGCTTTCGTTGCACT---AAATTC------CGACGT------TGT------------------GGAAG
GCGC---------------------------------------------------------------

>EU233901.1 Chilobrachys jingzhao
----------------------------------------------------------------------
-----------------------------------------ATGTATGAC--------------------
-------------------GAAATTCTGAGTGCTTTTTTTGAAGTCAATGATGAGCTC------CAGTCT
GAA---GCGAGA---TGTGGCGAAAAGAATGACAGGTGTAAGACA---AATCAGGACTGCTGC------A
GTGGCTTTCGTTGCACT---AAGTTC------CGACGT------TGT------------------GGAAG
GCGC---------------------------------------------------------------

>EU233902.1 Chilobrachys jingzhao
---------------------------------------------------------ATGAAGGTTTCAG
TACTAATAACTCTGGCTGTATTGGGGGTGATGTTTGTTTGGGCTTCTGCTGCTGAACTAGAAGAACGTGG
TTCGGATCAGAGG------GACTCGCCTGCATGGCTAAAATCTATGGAGAGAATATTT------CAGTCT
GAA---GAAAGAGAATGCAGGAAAATGTTTGGAGGCTGTAGCGTA---GATTCGGACTGCTGT------G
CACACTTGGGATGCAAACCTACGCTC------AAATAT------TGT---GCATGGGATTTGACCTTCCC
C------------------------------------------------------------------

>EU233903.1 Chilobrachys jingzhao
---------------------------------------------------------------ATGAGAG
TTCTATTCATCATTGCTGTATTAGCTCTAATTTCCGTTGGTTGCTACGCTTCCGAGATGAAAGACCGAAG
CTCACGTAAT---------GAAGTGCTTTCGGCCATTTTTGCTATAGAG---------------GAGCCT
CAG---GAAAGGGATTGTTTAGGATTGTTTTGGATTTGTAACTACATGGACGACAAATGCTGC------C
CAGGCTATAAATGTGAGCGAAGTAGC------CCGTGG------TGTAAAATTGATATCTGGGGA-----
-------------------------------------------------------------------

>EU233910.1 Chilobrachys jingzhao
ATGAAAGTAGCTATTGCCATTTGCAGGAACATTTGGTATTCCGAAGCGCTGTCAGAGATGAATACTCAAA
TACTTGTTTCAATTCTAGGACTGGCTATACTTGCGGCCCTTTCTTCTGGGGCAAAAGCAGCCGAGCCAGA
ATTGGCCGTC---------GAAGTCTCTGAGTTACTAAAAGCTATGGAACATGCGCCT------CAACCT
CAA---GAAAGAGAATGCCGATGGTTCTGGGGAGCCTGCAAATCA---GATAGCGATTGCTGC------A
GATACTTAGGTTGCAAAAGGAAGTGGCCA---AATATT------TGT---CTATGG---AGCCCCTGGGG
A------------------------------------------------------------------

>AY263707.1 Ornithoctonus huwena
------------------------------------------------ATGGTGAACATGAAAGCGTCAA
TGTTTTTGGCCTTGGCAGGGTTAGTCCTGCTTTTCGTTGTTTGCTATGCCTCCGAATCTGAGGAAAAAGA
ATTCTCCAAC---------GAACTGCTTTCGTCGGTTCTTGCAGTTGACGATAACTCC------AAGGGC
GAA---GAAAGGGAGTGCTTAGAGATTTTTAAGGCATGCAACCCTTCAAATGACCAGTGCTGCAAGAGCT
CGAAATTAGTTTGCAGTCGAAAAACC------AGGTGG------TGTAAATACCAAATAGGCAAA-----
-------------------------------------------------------------------

>AY263708.1 Ornithoctonus huwena
---------------------------------------------------------ATGAAGACGTCAA
TGTTTTTGACCTTGACAGGATTAGGTCTGCTTTTCGTTGTTTGCTATGCCTCCGAATCTGAAGAAAAAGA
ATTCCCCAAA---------GAACTGCTTTCCTCGATCTTTGCAGCTGATAGTGACTTC------AAGGTG
GAA---GAAAGGGGATGTCTCGGGGATAAATGCGATTAT---------AACAACGGTTGCTGC------A
GCGGATATGTGTGTTCACGCACTTGG------AAATGG------TGC---GTACTCGCCGGTCCTTGGCG
CCGC---------------------------------------------------------------

>EU195264.1 Ornithoctonus huwena
---------------------------------------------------------ATGAAGACGTCAA
TGTTTTTGACCTTGACAGGATTAGTTCTGCTTTTCGTTGTTTGCTATGCCTCCGAATCTGAAGAAAAAGA
ATTCCCCAAA---------GAACTGCTTTCCTCGATCTTTGCAGCTGATAGTGATTTC------AAGGTG
GAA---GAAAGGGGATGTCTCGGGGATAAATGCGATTAT---------AACAACGGTTGCTGC------A
GCGGATATGTGTGTTCACGCACTTGG------AAATGG------TGC---GTACTCGCCGGTCCTTGGTG
CCGC---------------------------------------------------------------

>EU195265.1 Ornithoctonus huwena
---------------------------------------------------------ATGAAGACGTCAA
TGTTTTTGACCTTGACAGGATTAGTTCTGCTTTTCGTTGTTTGCTATGCCTCCGAATCTGAAGAAAAAGA
ATTCCCCAAA---------GAACTGCTTTCCTCGATCTTTGCAGCTGATAGTGACTTC------AAGGTG
GAA---GAAAGGGGATGTCTCGGGGATAAATGCGATTAT---------AACAACGGTTGCTGC------A
GCGGATATGTGTGTCCACGCACTTGG------AAATGG------TGC---GTACTCGCCGGTCCTTGGCG
CCGC---------------------------------------------------------------

>EU195266.1 Ornithoctonus huwena
---------------------------------------------------------ATGAAGACGTCAA
TGTTTTTGACCTTGACAGGATTAGTTCTGCTTTTCGTTGTTTGCTATGCCTCCGAATCTGAAGAAAAAGA
TTTCCCCAAA---------GAACTGCTTTCCTCGATCTTTGCAGCTGATAGTGACTTC------AAGGTG
GAA---GAAAGGGGATGTCTCGGGGATAAATGCGATTAT---------AACAACGGTTGCTGC------A
GCGGATATGTGTGTTCACGCACTTGG------AAATGG------TGC---GTACTCGCCGGTCCTTGGCG
CCGC---------------------------------------------------------------

>EU195267.1 Ornithoctonus huwena
---------------------------------------------------------ATGAAGACGTCAA
TGTTTTTGACCTTGACAGGATTAGTTCTGCTTTTCGTTGATTGCTATGCCTCCGAATCTGAAGAAAAAGA
ATTCCCCAAA---------GAACTGCTTTCCTCGATCTTTGCAGCTGATAGTGACTTC------AAGGTG
GAA---GAAAGGGGATGTCTCGGGGATAAATGCGATTAT---------AACAACGGTTGCTGC------A
GCGGATATGTGTGTTCACGCACTTGG------AAATGG------TGC---GTACTCGCCGGTCCTTGGCG
CCGC---------------------------------------------------------------

>EU195268.1 Ornithoctonus huwena
---------------------------------------------------------ATGAAGACGTCAA
TGTTTTTGACCTTGACAGGATTAGTTCTGCTTTTCGTTGTTTGCTATGCCTCCGAATCTGAAGAAAAAGA
ATTCCCCAAA---------GAACTGCCTTCCTCGATCTTTGCAGCTGATAGTGACTTC------AAGGTG
GAA---GAAAGGGGATGTCTCGGGGATAAATGCGATTAT---------AACAACGGTTGCTGC------A
GCGGATATGTGTGTTCACGCACTTGG------AAATGG------TGC---GTACTCGCCGGTCCTTGGCG
CCGC---------------------------------------------------------------

>EU195269.1 Ornithoctonus huwena
---------------------------------------------------------ATGAAGACGTCAA
TGTTTTTGACCTTGACAGGATTAGTTCTGCTTTTCGTTGTTTGCTATGCCTCCGAATCTGAAGAAAAAGA
ATTCCCCAAA---------GAACTGCTTTCCTCGATCTTTGCAGCTGATAGTGACTTC------AAGGTG
GAA---GAAAGGGGATGTCTCGGGGATAAATGCGATTAT---------AACAACGGTTGCTGC------A
GCGGATATGTGTGTTCACGCACTTGG------AAATGG------TGC---GTACTCGCCGGTCCTTGGCG
CCGC---------------------------------------------------------------

>EU195270.1 Ornithoctonus huwena
---------------------------------------------------------ATGAAGACGTCAA
TGTTTTTGACCTTGACAGGATTAGTTCTGCTTTTCGTTGTTTGCTATGCCTCCGAATCTGAAGAAAAAGA
ATTCCCCAAA---------GAACTGCTTTCCTCGATCTTTGCAGCTGACAGTGACTTC------AAGGAG
GAA---GAAAGGGGATGTTTCGGGTATAAATGCGACTAT---------TACAAAGGTTGCTGC------A
GCGGATATGTGTGTTCACCCACTTGG------AAATGG------TGC---GTACGCCCCGGTCCTGGGCG
TCGC---------------------------------------------------------------

>EU195271.1 Ornithoctonus huwena
---------------------------------------------------------ATGCAGACGTCAA
TGTTTTTGACCTTGACAGGATTAGTTCTGCTTTTCGTTGTTTGCTATGCCTCCGAATCTGAAGAAAAAGA
ATTCCCCAAA---------GAACTGCTTTCCTCGATCTTTGCAGCTGACAGTGACTTC------AAGGAG
GAA---GAAAGGGGATGTTTCGGGTATAAATGCGACTAT---------TACAAAGGTTGCTGC------A
GCGGATATGTGTGTTCACCCACTTGG------AAATGG------TGC---GTACGCCCCGGTCCTGGGCG
TCGC---------------------------------------------------------------

>EU195291.1 Ornithoctonus huwena
---------------------------------------------------------ATGAAAGCGTCAA
TGTTTTTGGCCTTGGCAGGATTAGTCCTGCTTTTCGTTGTTTGCTATGCCTCCGAATCTGAGGAAAAAGA
ATTCTCCAAC---------GAACTGCTTTCGTCGGTTCTTGCAGTTGACGATAACTCC------AAGGGC
GAA---GAAAGGGAGTGCTTAGAGATTTTTAAGGCATGCAACCCTTCAAATGACCAGTGCTGCAAGAGCT
CGAAATTAGTTTGCAGTCGAAAAACC------AGGTGG------TGTAAATACCAAATAGGCAAA-----
-------------------------------------------------------------------

>EU195292.1 Ornithoctonus huwena
---------------------------------------------------------ATGAAAGCGTCAA
TGTTTTTGGCCTTGGCAGGATTAGTCCTGCTTTTCGTTGTTTGCTATGCCTCCGAATCTGAGGAAAAAGA
ATTCTCCAAC---------GAACTGCTTTCGTCGGTTCTTGCAGTTGACGATAACTCC------AAGGGC
GAA---GAAAGGGAGTGCTTAGAGATTTTTAAGGCATGCAACCCTTCAAATGACCAGTGCTGCAAGAGCT
CGAAATTAGTTTGCAGTCGAAAAACC------AGGTGG------TGTAAATGCCAAATAGGCAAA-----
-------------------------------------------------------------------

>EU195293.1 Ornithoctonus huwena
---------------------------------------------------------ATGAAAGCGTCAA
TGTTTTTGGCCTTGGCAGGATTAGTCCAGCTTTTCGTTGTTTGCTATGCCTCCGAATCTGAGGAAAAAGA
ATTCTCCAAC---------GAACTGCTTTCGTCGGTTCTTGCAGTTGACGATAACTCC------AAGGGC
GAA---GAAAGGGAGTGCTTAGAGATTTTTAAGGCATGCAACCCTTCAAATGACCAGTGCTGCAAGAGCT
CGAAATTAGTTTGCAGTCGAAAAACC------AGGTGG------TGTAAATACCAAATAGGCAAA-----
-------------------------------------------------------------------

>HM015001.1 Ornithoctonus huwena
------------------------------------------------GACTGCGCAAAAGAAGGCGAA-
-----------------------------------GTTTGTAGCTGGGGAAAGAAATGCTGCGACCTGGA
TAATTTTTACTGCCCAATGGAATTCATTCCCCATTGCAAGAAATACAAG---CCGTAC------GTGCCA
GTA---ACAACAAACTGCGCAAAAGAGGGCGAAGTCTGTGGATGGGGAAGCAAG---TGCTGT------C
ACGGCTTAGATTGCCCATTGGCATTC---ATTCCTTAT------TGTGAAAAGTACAGGGGCCGCAACGA
C------------------------------------------------------------------

>AY316118.1 Grammostola rosea
---------------------------------------------------------ATGAAGACATCTG
TGGTGTTCGTCATTGCAGGCTTAGCTCTGCTTTCAGTTGTCTGTTATGCTTCAGAACTGAAGGAGCAAAG
TTCCGTCAAT---------GAAGTGCTTTCTACAATTTTTCATTTTGAA---------------CAACCT
GAG---GAAAGAGGCTGTTTGGAATTTTGGTGGAAATGCAACCCTAACGACGACAAATGCTGTCGT---C
CAAAATTGAAATGCAGTAAACTGTTC------AAGTTG------TGTAACTTTTCATTCGGCAAG-----
-------------------------------------------------------------------

>AB612243.1 Grammostola rosea
---------------------------------------------------------ATGAAGGCTCAGA
TATTTGTTGTAGTTCTAGGACTGGCTGCACTTTCGGTTCTTTGTTATGGCTCCGAAGCTGACGAATCAGC
GTTACATGAA---------GAAATTTTTCAACTACTGGCAGCATCAGACGAAGTTCCG------AAGCCT
CAA---GAAAGAGACTGCGTACGCTTCTGGGGAAAGTGCAGCCAA---ACTTCGGATTGCTGC------C
CACACTTAGCATGCAAATCAAAGTGGCCACGTAACATT------TGT---GTGTGGGATGGAAGCGTGGG
AAAA---------------------------------------------------------------

>GU293014.1 Ornithoctonus hainana
---------------------------------------------------------ATGAAAGCGTCAA
TGTTTTTGGCCTTGACAGGATTAGCCCTGCTCTTCGTTGTTTGCTATGCCTCCGAATCTGAGGAAAAAGA
ATTCTCCAAC---------GAACTGCTTTCGTCGGTTCTTGCAGTTGACGATAACTCC------AAGGGC
GAA---GAAAGGGAGTGCTTAGGGTTTGGCAAGGGATGCAACCCTTCAAATGACCAGTGCTGCAAGAGCT
CGAACCTAGTTTGCAGCCGGAAACAT------AGGTGG------TGTAAATATGAAATAGGCAAA-----
-------------------------------------------------------------------

>GU293025.1 Ornithoctonus hainana
---------------------------------------------------------ATGAAGAGCATCG
TATTCGTGGCACTTTTTGGTTTGGCTTTACTTGCTGTGGTTTGTTCAGCGTCAGAAGATGCTCACAAAGA
ATTACTGAAA---------GAAGTAGTGAGGGCAGTGGTAGTAGACAAAACAGATGCAGTA---CAGGCA
GAA---GAAAGAGAATGTAGGTGGTACCTCGGCGGATGCTCCCAG---GATGGCGATTGCTGT------A
AGCACTTACAATGCCACAGCAACTAT------GAGTGG------TGC---ATATGGGATGGAACATTTTC
CAAA---------------------------------------------------------------

>GU293026.1 Ornithoctonus hainana
---------------------------------------------------------ATGAAGAGCATCG
TATTCGTGGCACTTTTTGGTTTGGCTTTACTTGCTGTGGCTTGTTCAGCGTCAGAAGATGCTCACAAAGA
ATTACTGAAA---------GAAGTAGTGAGAGCAATGGTAGTAGACAAAACAGATGCAGTA---CAGGCA
GAA---GAAAGAGAATGTAGGTGGTACCTCGGCGGATGCTCCCAG---GATGGCGATTGCTGT------A
AGCACTTACAATGCCACAGCAACTAT------GAGTGG------TGC---ATATGGGATGGAACATTTTC
CAAA---------------------------------------------------------------

>GU293027.1 Ornithoctonus hainana
---------------------------------------------------------ATGAAGAGCATCG
TATTCGTGGCACTTTTTGGTTTGGCTTTACTTGCTGTGGTTTGTTCAGCGTCAGAAGATGCTCACAAAGA
ATTACTGAAA---------GAAGTAGTGAGAGCAATGGTAGTAGACAAAACAGATGCAGTA---CAGGCA
GGA---GAAAGAGAATGTAGGTGGTACCTCGGCGGATGCTCCCAG---GATGGCGATTGCTGT------A
AGCACTTACAATGCCACAGCAACTAT------GAGTGG------TGC---ATATGGGATGGAACATTTTC
CAAA---------------------------------------------------------------

>GU293028.1 Ornithoctonus hainana
---------------------------------------------------------ATGAAGAGCATCG
TATTCGTGGCACTTTTTGGTTTGGCTTTACTTGCTGTGGTTTGTTCAGCGTCAGAAGATGCTCACAAAGA
ATTACTGAAA---------GAAGTAGTGAGAGCAATGGTAGTAGACAAAACAGATGCAGTA---CAGGCA
GAA---GAAAGAGAATGTAGGTGGTACCTCGGCGGATGCTCCCAG---GATGGCGATTGCTGT------A
AGCACTTACAATGCCACAGCAACTAT------GAGTGG------TGC---ATATGGGATGGAACATCTTC
CAAA---------------------------------------------------------------

>GU293040.1 Ornithoctonus hainana
------------------------------------------------ATGGTGAACATGAAGGCGTCAA
TGTTTTTGACATTTGCAGGATTAGTTCTGCTTTTCGTTGTTTGCTATGCCTCCGGATCTGAGGAAAAAGA
ATTCCCCAAA---------GAAATGCTTTCCTCGATCTTTGCAGTTGACAATGACTTC------AAGCAG
GAA---GAAAGAGACTGTGCTGGATACATGCGGGAATGCAAA------GAAAAGCTTTGCTGT------A
GCGGATATGTCTGTTCATCCAGATGG------AAATGG------TGC---GTATTGCCAGCTCCTTGGCG
TCGC---------------------------------------------------------------

>GU293041.1 Ornithoctonus hainana
------------------------------------------------ATGGTGGACATGAAGGCGTCAA
TGTTTTTGACATTTGCAGGATTAGTTCTGCTTTTCGTTGTTTGCTATGCCTCCGAATCTGAGGAAAAAGA
ATTCCCCAAA---------GAAATGCTTTCCTCGATCTTTGCAGTTGACAATGACTTC------AAGCAG
GAA---GAAAGAGACTGTGCTGGATACATGCGGGAATGCAAA------GAAAAGCTTTGCTGT------A
GCGGATATGTCTGTTCATCCAGATGG------AAATGG------TGC---GTATTGCCAGCTCCTTGGCG
TCGC---------------------------------------------------------------

>GU293042.1 Ornithoctonus hainana
------------------------------------------------ATGGTGAACATGGAGGCGTCAA
TGTTTTTGACATTTGCAGGATTAGTTCTGCTTTTCGTTGTTTGCTATGCCTCCGAATCTGAGGAAAAAGA
ATTCCCCAAA---------GAAATGCTTTCCTCGATCTTTGCAGTTGACAATGACTTC------AAGCAG
GAA---GAAAGAGACTGTGCTGGATACATGCGGGAATGCAAA------GAAAAGCTTTGCTGT------A
GCGGATATGTCTGTTCATCCAGATGG------AAATGG------TGC---GTATTGCCAGCTCCTTGGCG
TCGC---------------------------------------------------------------

>GU293043.1 Ornithoctonus hainana
------------------------------------------------ATGGTGAACATGAAGGCGTCAA
TGTTTTTGACATTTGCAGGATTAGTTCTGCTTTTCGTTGCTTGCTATGCCTCCGAATCTGAGAAAAAAGA
ATTCCCCAAA---------GAAATGCTTTCCTCGATCTTTGCAGTTGACAATGACTTC------AAGCAG
GAA---GAAAGAGACTGTGCTGGATACATGCGGGAATGCAAA------GAAAAGCTTTGCTGT------A
GCGGATATGTCTGTTCATCCAGATGG------AAATGG------TGC---GTATTACCAGCTCCTTGGCG
TCGC---------------------------------------------------------------

>GU293044.1 Ornithoctonus hainana
------------------------------------------------ATGGTGAACATGAAGGCGTCAA
TGTTTTTGACATTTGCAGGATTAGTTCTGCTTTTCGTTGTTTGCTATGCCTCCGAATCTGAGGAAAAAGA
ATTCCCCAAA---------GAAATGCTTTCCTCGATCTTTGCAGTTGACAATGACTTC------AAGCAG
GAA---GAAAGAAACTGTGCTGGATACATGCGGGAATGCAAA------GAAAAGCTTTGCTGT------A
GCGGATATGTCTGTTCATCCAGATGG------AAATGG------TGC---GTATTGCCAGCTCCTTGGCG
TCGC---------------------------------------------------------------

>GU293045.1 Ornithoctonus hainana
------------------------------------------------ATGGTGAACATGAAGGCGTCAA
TGTTTTTGACATTTGCAGGATTAGTTCTGCTTTTCGTTGTTTGCTATGCCTCCGAATCTGAGGAAAAAGA
ATTCCCCAAA---------GAAATGCTTTCCTCGATCTTTGCAGTTGACAATGACTTC------AAGCAG
GAA---GAAAGAGACTGTGCTGGATACATGCGGGAATGCAAA------GAAAAGCTTCGCTGT------A
GCGGATATGTCTGTTCATCCAGATGG------AAATGG------TGC---GTATTGCCAGCTCCTTGGCG
TCGC---------------------------------------------------------------

>GU293046.1 Ornithoctonus hainana
------------------------------------------------ATGGTGAACATGAAGGCGTCAA
TGTTTTTGACATTTGCAGGATTAGTTCTGCTTTTCGTTGTTTGCTATGCCTCCGAATCTGAGGAAAAAGA
ATTCCCCAAA---------GAAATGCTTTCCTCGATCTTTGCAGTTGACAATGACTTC------AAGCAG
GAA---GAAAGAGACTGTGCTGGATACATGCGGGAATGCAAT------GAAAAGCTTTGCTGT------A
GCGGATATGTCTGTTCATCCAGATGG------AAATGG------TGC---GTATTGCCAGCTCCTTGGCG
TCGC---------------------------------------------------------------

>GU293050.1 Ornithoctonus hainana
---------------------------------------------------------ATGAAAACTGCAA
TATTTACAGTGGTTCTTGCACTGGCTGTGTTTGCCGTCCTTTCTTTTGGTTGGGAAGCAAACGAAAAAGC
GCTCTCTGAG---------GAATTCACTGAGCTAATCCATGAGAAAGAAGCGGCATCT------GAAACT
GAA---GCGAGGGAATGCCGATACTTCTGGGGGGAATGCCATGAC---CACATGCCCTGTTGT------G
ACTGGTTAGTATGCAGATACAAATGGCCCATCACCTATAACATTCGT---GTATGGAATAGAACTTTCCC
AGAAAAA------------------------------------------------------------

>GU293051.1 Ornithoctonus hainana
---------------------------------------------------------ATGAAAACTGCAA
TATTTACAGTGGTTCTTGCACTGGCTGTGTTTGCCGTCCTTTCTTTTGGTTGGGAAGCAAACGAAAAAGC
GCTCTCTGAG---------GAATTCACTGAGCTAATCCATGAGAAAGAAGCGGCATCT------GAAACT
GAA---GCGAGGGAATGCCGATACTTCTGGGGGGAATGCCATGAC---CCCATGCCCTGTTGT------G
ACTGGTTAGTATGCAGATACAAATGGCCCATCACCTATAACATTTGT---GTATGGAATAGAACGTTCCC
AGAAAAA------------------------------------------------------------

>GU293052.1 Ornithoctonus hainana
---------------------------------------------------------ATGAAAACTGCAA
TATTTACAGTGGTTCTTGCACTGGCTGTGTTTGCCGTCCTTTCTTTTGGTTGGGAAGCAAACGAAAAAGC
GCTCTCTGAG---------GAATTCACTGAGCTAATCCATGAGAAAGGAGCGGCATCT------GAAACT
GAA---GCGAGGGAATGCCGATACTTCTGGGGGGAATGCCATGAC---CACATGCCCTGTTGT------G
ACTGGTTAGTATGCAGATACAAATGGCCCATCACCTATAACATTTGT---GTATGGAATAGAACTTTCCC
AGAAAAA------------------------------------------------------------

>GU293053.1 Ornithoctonus hainana
---------------------ATGCTCATAAAGCAGTTTTCCCGAAGACCCAAGAATATGAAGGTACAAA
TTCTATTAGCTTTTGCAGCATTATTTGTGCTTGCTGTTGGTTCTTATGCTTCCGAATCAAAAAAGTTAGA
TTTGCGTGAT---------GCGTCGTTTTCTGCCATGTTTTCGGCAGACTACCAGCTG------AATCCT
CAA---GAAAGGGGATGTCGATATTTTCTTGGGGAATGCAAAAAA---ACTTCAGAGTGCTGT------G
AACACTTGGCTTGCCACGATAAACAC------AAATGG------TGT---GCATGGGACTGGACCATCGG
GAAG---------------------------------------------------------------

>GU293054.1 Ornithoctonus hainana
---------------------ATGCTCATAAAGCAGTTTTCCCGAAGATCCAAGAATACGAAGGTACAAA
TTCTATTAGCTTTTGCAGCATTATTTGTGCTTGCTGTTGGTTCTTATGCTTCCGAATCAAAAAAGCTAGA
TTTGCGTGAT---------GCGTTGTTTTCTGCCATGTTTTCGGCAGACTACCAGCTG------AATCCT
CAA---GAAAGGGGATGTCGATATTTTCTTGGGGAATGCAAAAAA---ACTTCAGAGTGCTGT------G
AACACTTGGCTTGCCACGATAAACAC------AAATGG------TGT---GCATGGGACTGGACCATCGG
GAAG---------------------------------------------------------------

>GU293055.1 Ornithoctonus hainana
---------------------ATGCTCATAAAGCAGTTTTCCCGAAGATCCAAGAATATGAAGGTACAAA
TTCTATTAGCTTTTGCAGCATTATTTGTGCTTGCTGTTGGTTCTTATGCTTCCGAATCAAAAAAGCTAGA
TTTGCGTGAT---------GCGTTGCTTTCTGCCATGTTTTCGGCAGACTACCAGCTG------AATCCT
CAA---GAAAGGGGATGTCGATATTTTCTTGGGGAATGCAAAAAA---ACTTCAGAGTGCTGT------G
AACACTTGGCTTGCCACGATAAACAC------AAATGG------TGT---GCATGGGACTGGACCATCGG
GAAG---------------------------------------------------------------

>GU293091.1 Ornithoctonus hainana
---------------------------------------------------------ATGAAGAGCATCG
TATTCGTGGCACTTTTTGGTTTGGCTTTACTTGCTGTGGTTTGTTCAGCGTCAGAAGATGCTCACAAAGA
ATTACTGAAA---------GAAGTAGTGAGAGCAATGGTAGTAGACAAAACAGATGCAGTA---CAGGCA
GAA---GAAAGAGAATGTAGGTGGTACCTCGGCGGATGCTCCCAG---GATGGCGATTGCTGT------A
AGCACTTACAATGCCACAGCAACTAT------GAGTGG------TGC---GTATGGGATGGAACATTTTC
CAAA---------------------------------------------------------------

>GU293092.1 Ornithoctonus hainana
---------------------------------------------------------ATGAAGAGCATCG
TATTCGTGGCACTTTTTGGTTTGGCTTTACTTGCTGTGGTTTGTTCAGCGTCAGAAGATGCTCACAAAGA
ATTACTGAAA---------GAAGTAGTGAGAGCAATGGTAGTAGACAAAACAGATGCAGTA---CAGGCA
GAA---GAAAGAGAATGTAGGTGGTACCTCGGCGAATGCTCCCAG---GATGGCGATTGCTGT------A
AACACTTACAATGCCACAGCAACTAT------GAGTGG------TGC---ATATGGGATGGAACATTTTC
CAAA---------------------------------------------------------------

>GU293093.1 Ornithoctonus hainana
---------------------------------------------------------ATGAAGAGCATCG
TATTCGTGGCACTTTTTGGTTTGGCTTTACTTGCTGTGGTTTGTTCAGCATCAGAAGATGCTCACAAAGA
ATTACTGAAA---------GAAGTAGTGAGAGCAATGGTAGTAGACAAAACAGATGCAGTA---CAGGCA
GAA---GAAAGAGAATGTAGGTGGTACCTCGGCGGATGCTCCCAG---GATGGCGATTGCTGT------A
AGCACTTACAATGCCACAGCAACTAT------GAGTGG------TGC---ATATGGGATGGAACATTTTC
CAAA---------------------------------------------------------------

>GU293094.1 Ornithoctonus hainana
---------------------------------------------------------ATGAAGAGTATCG
TATTCGTGGCACTTTTTGGTTTGGCTTTACTTGCTTTGGTTTGTTCAGCGTCAGAAGATGCTCACAAAGA
ATTACTGAAA---------GAAGTAGTGGGAGCAATGGTAGTAGACACAACAGATGCAGTA---CAGGCA
GAA---GAAAGAGAATGTAGGTGGTACCTCGGCGGATGCTCCCAG---GATGGCGATTGCTGT------A
AGCACTTACAATGCCACAGCAACTAT------GAGTGG------TGC---GTATGGGATGGAACATTTTC
CAAA---------------------------------------------------------------

>GU293095.1 Ornithoctonus hainana
---------------------------------------------------------ATGAAGAGCATCG
TATTCGTGGCACTTTTTGGTTTGGCTTTACTTGCTGTGGTTTGTTCAGCGTCAGAAGGTGCTCACAAAGA
ATTACTGAAA---------GAAGTAGTGAGAGCAATGGTAGTAGACAAAACAGACGCAGTA---CAGGCA
GAA---GAAAGAGAATGTAGGTGGTACCTCGGCGGATGCTCCCAG---GATGGCGATTGCTGT------A
AGCACTTACAACGCCACAGCAACTAT------GAGTGG------TGC---ATATGGGATGGAACATTTTC
CAAA---------------------------------------------------------------

>GU293096.1 Ornithoctonus hainana
------------------------------------------------ATGGTGAACATGAAGGCGTCAA
TGTTTTTGACATTTGCAGGATTAGTTCTGCTTTTCGTTGTTTGCTATGCCTCCGAATCTGAGGAAAAAGA
ATTCCCCAAA---------GAAATGCTTTCCTCGATCTTTGCAGTTGACAATGACTTC------AAGCAG
GAA---GAAAGAGACTGTGCTGGATACATGCGGGAATGCAAA------GAAAAGCTTTGCTGT------A
GCGGATATGTCTGTTCATCCAGATGG------AAATGG------TGC---GTATTGCCAGCTCCTTGGCG
TCGC---------------------------------------------------------------

>GU293097.1 Ornithoctonus hainana
------------------------------------------------ATGGTGAACATGAAGGCGTCAA
TGTTTTTGACATTTGCAGGATTAGTTCTGCTTTTCGTTGTTTGCTATGCCTCCGAATCTGAGGAAAAAGA
ATTCCCCAAA---------GAAATGCTTTCCTCGATCTTTGCAGTTGACAATGACTTC------AAGCAG
GAA---GAAAGAGACTGTGCTGGATACATGCGGGAATGCGAA------GAAAAGCTTTGCTGT------A
GCGGATATGTCTGTTCGTCCAGATGG------AAATGG------TGC---GTATTGCCAGCTCCTTGGCG
TCGC---------------------------------------------------------------

>GU293098.1 Ornithoctonus hainana
------------------------------------------------ATGGTGAACATGAAGGCGTCAA
TGTTTTTGACATTTGCAGGATTAGTTCTGCTTTTCGTTGTTTGCTATGCCTCCGAATCTGAGGAAAAAGA
ATTCCCCAAA---------GAAATGCTTTCCTCGATCTTTGCAGTTGACAAGGACTTC------AAGCAG
GAA---GAAAGAGACTGTGCTGGATACATGCGGGAATGCAAA------GAAAAGCTTTGCTGT------A
GCGGATATGTCTGTTCATCCAGATGG------AAATGG------TGC---GTATTGCCAGCTCCTTGGCG
TCGC---------------------------------------------------------------

>GU293099.1 Ornithoctonus hainana
------------------------------------------------ATGGTGAACATGAAGGCGTCAA
TGTTTTTGACATTTGCAGGATTAGTTCTGCTTTTCGTTGTATGCTATGCCTCCGAATCTGAGGAAAAAGA
ATTCCCCAGG---------GAAATGCTTTCCTCGATCTTTGCAGTTGACAATGACTTC------AAGCAG
GAA---GAAAGAGACTGTGCTGGATACATGCGGGAATGCAAA------GAAAAGCTTTGCTGC------A
GCGGATATGTCTGTTCATCCAGATGG------AAATGG------CGC---GTATTGCCAGCTCCTTGGCG
TCGC---------------------------------------------------------------

>GU293100.1 Ornithoctonus hainana
------------------------------------------------ATGGTGAACATGAAGGCGTCAA
TGTTTTTGACATTTGCAGGATTAGTTCTGCTTTTCGTTGTTTGCCATGCCTCCGAATCTGAGGAAAAAGA
ATTCCCCAAA---------GAAATGCTTTCCTCGATCTTTGCAGTTGACGATGACTTC------AAGCAG
GAA---GAAAGAGACTGTGCTGGATACATGCGGGAATGCAAA------GAAAAGCTTTGCTGT------A
GCGGATATGTCTGTTCATCCAGATGG------AAATGG------TGC---GTATTGTCAGCTCCTTGGCG
TCGC---------------------------------------------------------------

>GU293101.1 Ornithoctonus hainana
------------------------------------------------ATGGTGAACATGAAGGCGTCAA
TGTTTTTGACATCTGCAGGATTAGTTCCGCTTTTCGTTGTTTGCTATGCCTCCGAATCTGAGGAAAAAGA
ATTCCCCAAA---------GAAATGCTTTCCTCGATCTTTGCAGTTGACAATGACTTC------AAGCAG
GAA---GAAAGAGACTGTGCTGGATACATGCGGGAATGCAAA------GAAAAGCTTTGCTGT------A
GCGGATATGTCTGTTCATCCAGATGG------AAATGG------TGC---GTATTGCCAGCTCCTTGGCG
TCGC---------------------------------------------------------------

>GU293102.1 Ornithoctonus hainana
------------------------------------------------ATGGTGAACATGAAGGCGTCAA
TGTCTTTGACATTTGCAGGATTAGTTCTGCTTTTCGTTGTTTGCTATGCCTCCGAATCTGAGGAAAAAGA
ATTCCCCAAA---------GAAATGCTTTCCTCGATCTTTGCAGTTGACAATGACTTC------AAGCAG
GAA---GAAAGAGACTGTGCTGGATACATGCGGGAATGCAAA------GAAAAGCTTTGCTGT------A
GCGGGTATGTCTGTTCATCCAGATGG------AAATGG------TGC---GTATTGCCAGCTCCTTGGTG
TCGC---------------------------------------------------------------

>GU293103.1 Ornithoctonus hainana
------------------------------------------------ATGGTGAACATGAAGGCGTCAA
TGTTTTTGACATTTGCAGGATTAGTTCTGCTTCTCGTTGTTTGCTATGCCTCCGAATCTGAGGAAAAAGA
ATTCCCCAAA---------GAAATGCTTTCCTCGATCTTTGCAGTTGACAATGACTTC------AAGCAG
GAA---GAAAGAGACTGTGCTGGATACATGCGGGAATGCAAA------GAAAAGCTTTGCTGT------A
GCGGATATGTCTGTTCATCCAGATGG------AAATGG------TGC---GTATTGCCAGCTCCTTGGCG
TCGC---------------------------------------------------------------

>GU293104.1 Ornithoctonus hainana
------------------------------------------------ATGGTGAACATGAAGGCGTCAA
TGTTTTTGACATTTGCAGGATTAGTTCTGCTTTTCGTTGTTAGCTATGCCTCCGAATCTGAGGAAAAAGA
ATTCCCCAAA---------GAAATGCTTTCCTCGATCTTTGCAGTTGACAATGACTTC------AAGCAG
GAA---GAAAGAGACTGTGCTGGATACATGCGGGAATGCAAA------GAAAAGCTTTGCTGT------A
GCGGATATGTCTGTTCATCCAGATGG------AAATGG------TGC---GTATTGCCAGCTCCTTGGCG
TCGC---------------------------------------------------------------

>GU293105.1 Ornithoctonus hainana
------------------------------------------------ATGGTGAACATGAAGGCGTCAA
TGTTTTTGACATTTGCAGGATTAGTTCTGCTTTTCGTTGTTTGCTATGCCTCCGAATCTGAGGAAAAAGA
ATTCCCCAAA---------GAAATGCTTTCCTCGATCTTTGCAGTTGACAATGACTTC------AAGCAG
GGA---GAAAGAGACTGTGCTGGATACATGCGGGAATGCAAA------GAAAAGCTTTGCTGT------A
GCGGATATGTCTGTTCATCCAGATGG------AAATGG------TGC---GTATTGCCAGCTCCTTGGCG
TCGC---------------------------------------------------------------

>GU293106.1 Ornithoctonus hainana
------------------------------------------------ATGGTGAACATGAAGGCGTCAA
TGTTTTTGACATTTGCAGGATTAGTTCTGCTTTTCGTTGTTTGCTATGCCTCCGAATCTGAGGAAAAAGA
ATTCCCCAAA---------GAAATGCTTTCCTCGATCTTCGCAGTTGACAATGACTTC------AAGCAG
GAA---GAAAGAGACTGTGCTGGATACATGCGGGAATGCAAA------GAAAAGCTTTGCTGT------A
GCGGATATGTCTGTCCATCCAGATGG------AAATGG------TGC---GTATTGCCAGCTCCTTGGCG
TCGC---------------------------------------------------------------

>GU293107.1 Ornithoctonus hainana
------------------------------------------------ATGGTGAACGTGAAGGCGTCAA
TGTTTTTGACATTTGCAGGATTAGTTCTGCTTTTCGTTGTTTGCTATGCCTCCGAATCTGAGGAGAAAGA
ATTCCCCAAA---------GAAATGCTTTCCTCGATCTTTGCAGTTGACAATGACTTC------AAGCAG
GAA---GAAAGAGACTGTGCTGGATACATGCGGGAATGCAAA------GAAAAGCTTTGCTGT------A
GCGGATATGTCTGTTCATCCAGATGG------AAATGG------TGC---GTATTGCCAGCTCCTTGGCG
TCGC---------------------------------------------------------------

>GU293108.1 Ornithoctonus hainana
------------------------------------------------ATGGTGAACACGAAGGCGTCAA
TGTTTTTGACATTTGCAGGATTAGTTCTGCTTTTCGTTGTTTGCTATGCCTCCGAATCTGAGGAAAAAGA
ATTCCCCAAA---------GAAATGCTTTCCTCGATCTTTGCAGTTGACAATGACTTC------AAGCAG
GAA---GAAAGAGACTGTGCTGGATACATGCGGGAATGCAAA------GAAAAGCTTTGCTGT------A
GCGGATATGTCTGTTCATCCAGATGG------AAATGG------TGC---GTATTGCCAGCTCCTTGGCG
TCGC---------------------------------------------------------------

>GU293109.1 Ornithoctonus hainana
------------------------------------------------ATGGTGAACATGAAGGCGTCAA
TGTTTTTGACATTTGCAGGATTAGTTCTGCTTTTCGTTGTTTGCTATGCCTCCGAATCTGAGGAAAAAGA
ATTCCCCAAA---------GGAATGCTTTCCTCGATCTTTGCAGTTGACAATGACTTC------AAGCAG
GAA---GAAAGAGACTGTGCTGGATACATGCGGGAATGCAAA------GAAGAGCTTTGCTGT------A
GCGGATATGTCTGTTCATCCAGATGG------AAATGG------TGC---GTATTGCCAGCTCCTTGGCG
TCGC---------------------------------------------------------------

>GU293110.1 Ornithoctonus hainana
------------------------------------------------ATGGTGAACATGAAGGCGTCAA
TGTTTTTGACATCTGCAGGATTAGTTCTGCTTTTCGTTGTTTGCTATGCCTCCGAATCTGAGGAAAAAGA
ATTCCCCAAA---------GAAATGCTTTCCTCGATCTTTGCAGTTGACAATGACTTC------AAGCAG
GAA---GAAAGAGACTGTGCTGGACACATGCGGGAATGCAAA------GAAAAGCTTTGCTGT------A
GCGGATATGTCTGTTCATCCAGATGG------AAATGG------TGC---GTATTGCCAGCTCCTTGGCG
TCGC---------------------------------------------------------------

>GU293111.1 Ornithoctonus hainana
------------------------------------------------ATGGTGAACATGAAGGCGCTAA
TGTTTTTGACATTTGCAGGATTAGTTCTGCTTTTCGTTGTTTGCTATGCCTCCGAATCTGAGGAAAAAGA
ATTCCCCAAA---------GAAATGCTTTCCTCGATCTTTGCAGTTGACAATGACTTC------AAGCAG
GAA---GAAAGAGACTGTGCTGGATACATGCGGGAATGCAAA------GAAAAGCTTTGCTGT------A
GCGGATATGTCTGTTCATCCAGATGG------AAATGG------TGC---GTATTGCCAGCTCCTTGGCG
TCGC---------------------------------------------------------------

>GU293112.1 Ornithoctonus hainana
------------------------------------------------ATGGTGAACATGAAGGCGTCAA
TGTTTTTGACATTTGCAGGATTAGTTCTGCTTTTCGTTGTTTGCTTTGCCTCCGAATCTGAGGAAAAAGA
ATTCCCCAAA---------GAAATGCTTTCCTCGATCTTTGCAGTTGACAATGACTTC------AAGCAG
GAA---GAAAGAGACTGTGCTGGATACATGCGGGAATGCAAA------GAAAAGCTTTGCTGT------A
GCGGATATGTCTGTTCATCCAGATGG------AAAAGG------TGC---GTATTGCCAGCTCCTTGGCG
TCGC---------------------------------------------------------------

>GU293113.1 Ornithoctonus hainana
------------------------------------------------ATGGTGAACATGAAGGCGTCAA
TGTTTTTGACATTTGCAGGATTAGTTCTGCTTTTCGTTGTTTGCTATGCCTCCGAATCTGAGGAAAAAGA
ATTCCCCAAA---------GAAATGCTTTCCTCGATCTTTGCAGTTGACAATGACTCC------AAGCAG
GAA---GAAAGAGACTGTGTTGGATACATGCGGGAATGCAAA------GAAAAGCTTTGCTGT------A
GCGGATATGTCTGTTCATCCAGATGG------AAATGG------TGC---GTATTGCCAGCTCCTTGGCG
TCGC---------------------------------------------------------------

>GU293114.1 Ornithoctonus hainana
------------------------------------------------ATGGTGAACATGGAGGCGTCAA
TGTTTTTGACATTTGCAGGATTAGTTCTGCTTTTCGTTGTTTGCTATGCCTCCGAATCTGAGGAAAAAGA
ATTCCCCAAA---------GAAATGCTTTCCTCGATCTTTGCAGTTGACAATGACTTC------AAGCAG
GAA---GAAAGAGACTGTGCTGGATACATGCGGGAATGCAAA------GAAAAGCTTTGCTGT------A
GCGGATATGTCTGTTCATCCGGATGG------AAATGG------TGC---GTATTGCCAGCTCCTTGGCG
TCGC---------------------------------------------------------------

>GU292853.1 Ornithoctonus hainana
---------------------------------------------------------ATGAAAGCGTCAA
TGTTTTTGGCCTTGGCAGGATTAGTTCTGCTTTTTGTTGTTTGCTATGCCTCCGAATCTGAGGAAAAAGA
ATTCCCCAGA---------GAACTGATTTCCAAGATTTTTGCAGTTGAT---GACTTC------AAAGGC
GAA---GAAAGGGAGTGCAAAGGGTTTGGTAAATCATGCGTACCTGGAAAAAACGAGTGCTGT------T
CAGGCTATGCATGTAATAGTAGAGAC------AAGTGG------TGTAAAGTCCTTCTAGGCAAA-----
-------------------------------------------------------------------

>GU292854.1 Ornithoctonus hainana
---------------------------------------------------------ATGAAAGCGTCAA
TGTTTTTGGCCTTGGCAGGATTAGTTCTGCTTTTTGTTGTTTGCTATGCCTCCGAATCTGAGGAAAAAGA
ATTCCCCAGA---------GAACTGATTTCCAAGATTTTTACAGTTGAT---GACTTC------AAAGGC
GAA---GAAAGGGAGTGCAAAGGGTTTGGTAAATCATGCGTACCTGGAAAAAACGAGTGCTGT------T
CAGGCTATGCATGTAATAGTAGAGAC------AAGTGG------TGTAAAGTCCTTCTAGGCAAA-----
-------------------------------------------------------------------

>GU292855.1 Ornithoctonus hainana
---------------------------------------------------------ATGAAAGCGTCAA
TGTTTTTGGCCTTGGCAGGATTAGTTCTGCTTTTTGTTGTTTGCTATGCCTCCGAATCTGAGGAAAAAGA
ATTCCCCAGA---------GAACTGATTTCCAAGATTTTTGCAGTTGAT---GACTTC------AAAGGC
GAA---GTAAGGGAGTGCAAAGGGTTTGGTAAATCATGCGTACCTGGAAAAAACGAGTGCTGT------T
CAGGCTATGCATGTAATAGTAGAGAC------AAGTGG------TGTAAAGTCCTTCTAGGCAAA-----
-------------------------------------------------------------------

>GU292909.1 Ornithoctonus hainana
---------------------------------------------------------ATGAAAGCGTCAA
TGTTTTTGGCCTTGGCAGGATTAGCCCTGCTCTTCGTTGTTTGCTATGCCTCCGAGTCTGAGGAAAAAGA
ATTCTCCAAC---------GAACTGCTTTCGTCGGTTCTTGCAGTTGACGATAACTCC------AAGGGC
GAA---GAAAGGGAGTGCTTAGGGTTTGGCAAGGGATGCAACCCTTCAAATGACCAGTGCTGCAAGAGCT
CGAACCTAGTTTGCAGCCGGAAACAT------AGGTGG------TGTAAATATGAAATAGGCAAA-----
-------------------------------------------------------------------

>GU292910.1 Ornithoctonus hainana
---------------------------------------------------------ATGAAAGCGTCAA
TGTTTTTGGCCTTGGCAGGATTAGACCTGCTCTTCGTTGTTTGCTATGCCTCCGAATCTGAGGAAAAAGA
ATTCTCCAAC---------GAACTGCTTTCGTCGGTTCTTGCAGTTGACGATAACTCC------AAGGGC
GAA---GAAAGGGAGTGCTTAGGGTTTGGCAAGGGATGCAACCCTTCAAATGACCAGTGCTGCAAGAGCT
CGAACCTAGTTTGCAGCCGGAAACAT------AGGTGG------TGTAAATATGAAATAGGCAAA-----
-------------------------------------------------------------------

>GU292911.1 Ornithoctonus hainana
---------------------------------------------------------ATGAAAGCGTCAA
TGTTTTTGGCCTTGGCAGGATTAGCCCTGCTCTTCGTTGTTTGCTATGCCTCCGAATCTGAGGAAAAAGA
ATTCTCCAAC---------GAACTGCTTTCGTCGGTTCTTGCAGTTGACGATAACTCC------AAGGGC
GAA---GAAAGGGAGTGCTTAGGGTTTGGCAAGGGATGCAACCCTTCAAATGACCAGTGCTGCAAGAGCT
CGAACCTAGTTTGCAGCCGGAAACAT------AGGCGG------TGTAAATATGAAATAGGCAAA-----
-------------------------------------------------------------------

>GU292912.1 Ornithoctonus hainana
---------------------------------------------------------ATGAAAGCGTCAA
TGTTTTTGGCCTTGGCAGGATTAGCCCTGCTCTTCGTTGTTTGCTATGCCTCCGAATCTGAGGAAAAAGA
ATTCTCCAAC---------GAACTGCTTTCGTCGGTTCTTGCAGTTGACGATAACTCC------AAGGGC
GAA---GAAAGGGAGTGCTTAGGGTTTGGCAAGGGATGCAACCCTTCAAGTGACCAGTGCTGCAAGAGCT
CGAACCTAGTTTGCAGCCGGAAACAT------AGGTGG------TGTAAATATGAAATAGGCAAA-----
-------------------------------------------------------------------

>GU292913.1 Ornithoctonus hainana
---------------------------------------------------------ATGAAGAGCATCG
TATTCGTGGCACTTTTTGGTTTGGCTTTACTTGCTGTGGTTTGTTCAGCGTCAGAAGATGCTCACAAAGA
ATTACTGAAA---------GAAGTAGTGAGAGCAATGGTAGTAGACAAAACAGATGCAGTA---CAGGCA
GAA---GAAAGAGAATGTAGGTGGTACCTCGGCGGATGCTCCCAG---GATGGCGATTGCTGT------A
AGCACTTACAATGCCACAGCAACTAT------GAGTGG------TGC---ATATGGGATGGAACATTTTC
CAAA---------------------------------------------------------------

>GU292914.1 Ornithoctonus hainana
---------------------------------------------------------ATGAAGAGCATCG
TATTCGTGGCACTTTTTGGTTTGGCTTTACTTGCTGTGGTTTGTTCAGCGTCAGAAGATGCTCACAAAGA
ATTACTGAAA---------GAAGTAGTGAGAGCAATGGTAGTAGACAAAACAGATGCAGTA---CAGGCA
GAA---GAAAGAGAATGTAGGTGGTACCTCGGCGGATGCTCCCAG---GATGGCGATTGCTGT------A
AGCACTTACAATGCCACAGCAACTAT------GAGTGG------TGC---GTATGGGATGGAACATTTTC
CAAA---------------------------------------------------------------

>GU292915.1 Ornithoctonus hainana
---------------------------------------------------------ATGAAGAGCATCG
TATTCGTGGCACTTTTTGGTTTGGCTTTACTTGCTGTGGTTTGTTCAGCGTCAGAAGATGCTCACAAAGA
ATTACTGAAA---------GAAGTAGTGAGAGCAATGGTAGTAGACAAAACAGATGCAGTA---CAGGCA
GAA---GAAAGAAAATGTAGGTGGTACCTCGGCGGATGCTCCCAG---GATGGCGATTGCTGT------A
AGCACTTACAATGCCACAGCAACTAT------GAGTGG------TGC---GTATGGGATGGAACATTTTC
CAAA---------------------------------------------------------------

>GU292916.1 Ornithoctonus hainana
---------------------------------------------------------ATGAAGAGCATCG
TATTCGTGGCACTTTTAGGTTTGGCTTTACTTGCTGTGGTTTGTTCAGCGTCAGAAGATGCTCACAAAGA
ATTACTGAAA---------GAAGTAGTGAGAGCAATGGTAGTAGACAAAACAGATGCAGTA---CAGGCA
GAA---GAAAGAGAATGTAGGTGGTACCTCGGCGGATGCTCCCAG---GATGGCGATTGCTGT------A
AGCACTTACAATGCCACAGCAACTAT------GAGTGG------TGC---GTATGGGATGGAACATTTTC
CAAA---------------------------------------------------------------

>GU292917.1 Ornithoctonus hainana
------------------------------------------------ATGGTGAACATGAAGGCGTCAA
TGTTTTTGACATTTGCAGGATTAGTTCTACTTTTCGTTGTTTGCTATGCCTCCGAATCTGAGGAAAAAGA
ATTCCCCAAA---------GAAATGCTTTCCTCGATCTTTGCAGTTGACAATGACTTC------AAGCAG
GAA---GAAAGAGACTGTGCTGGATACATGCGGGAATGCAAA------GAAAAGCTTTGCTGT------A
GCGGATATGTCTGTTCATCCAGATGG------AAATGG------TGC---GTATTGCCAGCTCCTTGGCG
TCGC---------------------------------------------------------------

>GU292918.1 Ornithoctonus hainana
------------------------------------------------ATGGTGAACATGAAGGCGTCAA
TGTTTTTGACATTTGCAGGATTAGTTCTGCTTTTCGTTGTTTGCTATGCCTCCGAATCTGAGGAAAAAGA
ATTCCCCAAA---------GAAATGCTTTCCTCGATCTTTGCAGTTGACGATGACTTC------AAGCAG
GAA---GAAAGAGACTGTGCTGGATACATGCGGGAATGCAAA------GAAAAGCTTTGCTGT------A
GCGGATATGTCTGTTCATCCAGATGG------AAATGG------TGC---GTATTGCCAGCTCCTTGGCG
TCGC---------------------------------------------------------------

>GU292919.1 Ornithoctonus hainana
------------------------------------------------ATGGTGAACATGAAGGCGTCAA
TGTTTTTGACATTTGCAGGATTAGTTCTGCTTTTCGTTGTTTGCTATGCCCCCGAATCTGAGGAAAAAGA
ATTCCCCAAA---------GAAATGCTTTCCTCGATCTTTGCAGTTGACAATGACTTC------AAGCAG
GAA---GAAAGAGACTGTGCTGGATACATGCGGGAATGCAAA------GAAAAGCTTTGCTGT------A
GCGGATATGTCTGTTCATCCAGATGG------AAATGG------TGC---GTATTGCCAGCTCCTTGGCG
TCGC---------------------------------------------------------------

>GU292920.1 Ornithoctonus hainana
------------------------------------------------ATGGTGAACATGAAGGCGTCAA
TGTTTTTGACATTTGCAGGATTAGTTCTGCTTTTCGTTGTTTGCTATGCCTCCGAATCTGAGGAAAAAGA
ATTCCCCAAA---------GAAATGCTTTCCTCGATCTTTGCAGTTGGCAATGACTTC------AAGCAG
GAA---GAAAGAGACTGTGCTGGATACATGCGGGAATGCAAA------GAAAAGCTTTGCTGT------A
GCGGATATGTCTGTTCATCCAGATGG------AAATGG------TGC---GTATTGCCAGCTCCTTGGCG
TCGC---------------------------------------------------------------

>GU292921.1 Ornithoctonus hainana
------------------------------------------------ATGGTGAACATGAAGGCGTCAA
TGTTTTTGACATTTGCAGGATTAGTTCTGCTTTTCGTTGTTTGCTATGCCTCCGAATCTGAGGAAAAGGA
ATTCCCCAAA---------GAAATGCTTTCCTCGATCTTTGCAGTTGACAATGACTTC------AAGCAG
GAA---GAAAGAGACTGTGCTGGATACATGCGGGAATGCAAA------GAAAAGCTTTGCTGT------A
GCGGATATGTCTGTTCATCCAGATGG------AAATGG------TGC---GTATCGCCAGCTCCTTGGCG
TCGC---------------------------------------------------------------

>GU292922.1 Ornithoctonus hainana
----------------------------------------------------------------------
----------------------------------------------------------------------
----------------------ATGCTTTCCTCGATCTTTGCAGTTGACAATGACTTC------AAGCAG
GAA---GAAAGAGACTGTGCTGGATACATGCGGGAATGCAAA------GAAAAGCTTTGCTGT------A
GCGGATATGTCCGTTCATCCAGATGG------AAATGG------TGC---GTATTGCCAGCTCCTTGGCG
TCGC---------------------------------------------------------------

>GU292923.1 Ornithoctonus hainana
------------------------------------------------ATGGTGAACATGAAGGCGTCAA
TGTTTTTGACATTTGCAGGATTAGTTCTGCTTTTCGTTGTTTGCTATGCCTCCGAATCTGAGGAAAAAGA
ATTCCCCAAA---------GAAATGCTTTCCTCGATCTTTGCAGTTGACAATGACTTC------AAGCAG
GAA---GAAAGAGACTGTGCTGGATACATGCGGGAATGCAAA------GGAAAGCTTTGCTGT------A
GCGGATATGTCTGTTCATCCAGATGG------AAATGG------TGC---GTATTGCCAGCTCCTTGGCG
TCGC---------------------------------------------------------------

>GU292924.1 Ornithoctonus hainana
------------------------------------------------ATGGTGAACATGAAGGCGTCAA
TGTTTTTGACATTTGCAGGATTAGTTCTGCTTTTCGTTGTTTGCTATGCCTCCGAATCTGAGGAAAAAGA
ATTCCCCAAA---------GAAATGCTTTCCTCGATCTTTGCAGTTGACAATGACTTC------AAGCAG
GAA---GAAAGAGACTGTGCTGGATACATGCGGGAATGCAAA------GAAAAGCTTTGCTGT------A
ACGGATATGTCTGTTCATCCAGATGG------AAATGG------TGC---GTATTGCCAGCTCCTTGGCG
TCGC---------------------------------------------------------------

>GU292925.1 Ornithoctonus hainana
------------------------------------------------ATGGTGAACATGAAGGCGTCAA
TGTTTTTGACATTTGCAGGATTAGTTCTGCTTTTCGTTGTTTGCTATGCCTCCGAATCTGAGGAAAAAGA
ATTCCCCAAA---------GAAATGCTTTCCTCGATCTTTGCAGTTGACAATGACTTC------AAGCAG
GAA---GAAAGAGACTGTGCTGGATACATGCGGGAATGCAAA------GAAAAGCTTTGCTGT------A
GCGGATATGTCTGTTCATCCAGATGG------AAATGG------TGC---GTATTGCCAGCTCCTTGGCG
TTGC---------------------------------------------------------------

>GU292926.1 Ornithoctonus hainana
------------------------------------------------ATGGTGAACATGAAGGCGTCAA
TGTTTTTGACATTTGCAGGATTAGTTCTGCTTTTCGTTGTTTGCTATGCCTCCGAATCTGAGAAAAAAGA
ATTCCCCAAA---------GAAATGCTTTCCTCGATCTTTGCAGTTGACAATGACTTC------AAGCAG
GAA---GAAAGAGACTGTGCTGGATACATGCGGGAATGCAAA------GAAAAGCTTTGCTGT------A
GCGGATATGTCTGTTCATCCAGATGG------AAATGG------TGC---GTATTGCCAGCTCCTTGGCG
TCGC---------------------------------------------------------------

>GU292927.1 Ornithoctonus hainana
------------------------------------------------ATGGTGAACATGAAGGCGTCAA
TGTTTTTGACATTTGCAGGATTAGTTCTGCTTTTCGTTGTTAGCTATGCCTCCGAATCTGAGGAAAAAGA
ATTCCCCAAA---------GAAATGCTTTCCTCGATCTTTGCAGTTGACAATGACTTC------AAGCAG
GAA---GAAAGAGACTGTGCTGGATACATGCGGGAATGCAAA------GAAAAGCTTTGCTGT------A
GCGGATATGTCTGTTCATCCAGATGG------AAATGG------TGC---GTATTGCCAGCTCCTTGGCG
TCGC---------------------------------------------------------------

>GU292977.1 Ornithoctonus hainana
---------------------------------------------------------ATGAAAACCGCAA
TATTTACAGTGGTTCTTGCACTGGCTGTGTTTGCCGTCCTTTCTTTTGGTTGGGAAGCAAACGAAAAAGC
GCTCTCTGAG---------GAATTCACTGAGCTAATCCATGAGAAAGAAGCGGCATCT------GAAACT
GAA---GCGAGGGAATGCCGATACTTCTGGGGGGAATGCCATGAC---CACATGCCCTGTTGT------G
ACTGGTTAGTATGCAGATACAAATGGCCCATCACCTATAACATTTGT---GTATGGAATAGAACTTTCCC
AGAAAAA------------------------------------------------------------

>GU292978.1 Ornithoctonus hainana
---------------------------------------------------------ATGAAAATTGCAA
TATTTACAGTGGTTCTTGCACTGGCTGTGTTTGCCGTCCTTTCTTTTGGTTGGGAAGCAAACGAAAAAGC
GCTCTCTGAG---------GAATTCACTGAGCTAATCCATGAGAAAGAAGCGGCATCT------GAAACT
GAA---GCGAGGGAATGCCGATACTTCTGGGGGGAATGCCATGAC---CACATGCCCTGTTGT------G
ACTGGTTAGTATGCAGATACAAATGGCCCATCACCTATAACATTTGT---GTATGGAATAGAACTTTCCC
AGAAAAA------------------------------------------------------------

>GU292979.1 Ornithoctonus hainana
---------------------------------------------------------ATGAAAACTGCAA
TATTTACAGTGGTTCTTGCACTGGCTGTGTTTGCCGTCCTTTCTTTTGGTTGGGAAGCAAACGGAAAAGC
GCTCTCTGAG---------GAATTCACTGAGCTAATCCATGAGAAAGAAGCGGCATCT------GAAACT
GAA---GCGAGGGAATGCCGATACTTCTGGGGGGAATGCCACGAC---CACATGCCCTGTTGC------G
ACTGGTTAGTATGCAGATACAAATGGCCCATCACCTATAACATTTGT---GTATGGAATAGAACTTTCCC
AGAAAAA------------------------------------------------------------

>GU292980.1 Ornithoctonus hainana
---------------------------------------------------------ATGAAAACTGCAA
TATTTACAGTGGTTCTTGCACTGGCTGTGTTTGCCGTCCTTTCTTTTGGTTGGGAAGCAAACGAAAAAGC
GCTCTCTGAG---------GAATTCACTGAGCTAATCCATGAGAAAGAAGCGGCATCT------GAAACT
GAA---GCGAGGGAATGCCGATACTTCTGGGGGGAATGCCATGAC---CACATGCCCTGTTGT------G
ACTGGTTTGTATGCAGATACAAATGGCCCATCACCTATAACATTTGT---GTATGGAATAGAACTTTCCC
AGAAAAA------------------------------------------------------------

>GU292981.1 Ornithoctonus hainana
---------------------------------------------------------ATGAAAACTGCAA
TATTTACAGTGGTTCTTGCACTGGCTGTGTTTGCCGTCCTTTCTTTTGGTTGGGAAGCAAACGAAAAAGC
GCTCTCTGAG---------GAATTCACTGAGCTAATCCATGAGAAAGAAGCGGCATCT------GAAACT
GAA---GCGAGGGAATGCCGATACTTCTGGGGGGAATGCCATGAC---CACATGCCCTGTTGT------G
ACTGGTTAGTATGCAGATACAAATGGCCCATCACCTATAACATTTGT---GTATGGAGTAGAACTTTCCC
AGAAAAA------------------------------------------------------------

>GU292982.1 Ornithoctonus hainana
---------------------------------------------------------ATGAAAACTGCAA
TATTTACAGTGGTTCTTGCACTGGCTGTGTTTGCCGTCCTTTCTTTTGGTTGGGAAGCAAACGAAAAAGC
GCTCTCTGAG---------GAATTCACTGAGCTAATCCATGAGAAAGAAGCGGCATCT------GAAACT
GAA---GCGAGGGAATGCCGATACTTCTGGGGGGAATGCCATGAC---CACATGCCCTGTTGT------G
ACTGGTTAGTATGCAGATGCAAATGGCCCATCACCTATAACATTTGT---GTATGGAATAGAACTTTCCC
AGAAAAA------------------------------------------------------------

>GU292983.1 Ornithoctonus hainana
---------------------------------------------------------ATGAAAACTGCAA
TATTTACAGTGGTTCTTGCACTGGCTGTGTTTGCCGTCCTTTCTTTTGGTTGGGAAGCAAACGAAAAAGC
GCTCTCTGAG---------GAATTCACTGAGCTAATCCATGAGAAAGAAGCGGCATCT------GAAACT
GAA---GCGAGGGAATGCCGATACTTCTGGGGGGAATGCCATGAC---CGCATGCCCTGTTGT------G
ACTGGTTAGTATGCAGATACAAATGGCCCATCACCTATAACATTTGT---GTATGGAATAGAACTTTCCC
AGAAAAA------------------------------------------------------------

>GU292984.1 Ornithoctonus hainana
---------------------------------------------------------ATGAAAACTGCAA
TATTTACAGTGGTTCTTGCACTGGCTGTGTTTGCCGTCCTTTCTTTTGGTTGGGAAGCAAACGAAAAAGC
GCTCTCTGAG---------GAATTCACTGAGCTAATCCATGAGAAAGAAGCGGCATCT------GAAACT
GAA---GCGAGGGGATGCCGATACTTCTGGGGGGAATGCCATGAC---CACATGCCCTGTTGT------G
ACTGGTTAGTATGCAGATACAAATGGCCCATCACCTATAACATTTGT---GTATGGAATAGAACTTTCCC
AGAAAAA------------------------------------------------------------

>GU292985.1 Ornithoctonus hainana
---------------------------------------------------------ATGAAAACTGCAA
TATTTACAGTGGTTCTTGCACTGGCTGTGTTTGCCGTCCTTTCTTTTGGTTGGGAAGCAAACGAAAAAGC
GCTCTCTGAG---------GAATTCACTGAGCTAATCCATGAGAAAGAAGCGGCATCT------GAAACT
GAA---GCGAGGGAATGCCGATACTTCTGGGGGGAATGCCATGAC---CACATGCCCTGTTGT------G
ACTGGTTAGTATGCAGATACAAATGGCCCATCGCCTATAACATTTGT---GTATGGAATAGAACTTTCCC
AGAAAAA------------------------------------------------------------

>GU292986.1 Ornithoctonus hainana
---------------------------------------------------------ATGAAAACTGCAA
TATTTACAGTGGTTCTTGCACTGGCTGTGTTTGCCGTCCTTTCTTTTGGTTGGGAAGCAAACGAAAAAGC
GCTCTCTGAG---------GAATTCACTGAGCTAATCCATGAGAAAGAAGCGGCATCT------GAAACT
GAA---GCGAGGGAATGCCGATACTTCTGGGGGGAATGCCATGAC---CACATGCCCTGTTGT------G
ACTGGTTAGTATGCAGATACAAATGGTCCATCACCTATAACATTTGT---GTATGGAATAGAACTTTCCC
AGAAAAA------------------------------------------------------------

>GU292987.1 Ornithoctonus hainana
---------------------------------------------------------ATGAAAACTGCAA
TATTTACAGTGGTTCTTGCACTGGCTGTGTTTGCCGTCCTTTCTTTTGGTTGGGAAGCAAACGAAAAAGC
GCTCTCTGAG---------GAATTCACTGAGCTAATCCATGAGAAAGAAGCGGCATCT------GAAACT
GAA---GCGAGGGAATGCCGATACTTCTGGGGGGAATGCCATGAC---CACATGCCCTGTTGT------G
ACTGGTTAGTATGCGGATACAAATGGCCCATCACCTATAACATTTGT---GTATGGAATAGAACTTTCCC
AGAAAAA------------------------------------------------------------

>GU292988.1 Ornithoctonus hainana
---------------------------------------------------------ATGAAAACTGCAA
TATTTACAGTGGTTCTTGCACTGGCTGTGTTTGCCGTCCTTTCTTTTGGTTGGGAAGCAAACGAAAAAGC
GCTCTCTGAG---------GAATTCACTGAGCTAATCCATGAGAAAGAAGCGGCATCT------GAAACT
GAA---GCGAGGGAATGCCGATACTTCTGGGGGGAATGCCATGAC---CACATGCCCTGTTGT------G
ACTGGTTAGTATGCAGATACAAATGGCTCATCACCTATAACATTTGT---GTATGGAATAGAACTTTCCC
AGAAAAA------------------------------------------------------------

>GU292989.1 Ornithoctonus hainana
---------------------------------------------------------ATGAAAACTGCAA
TATTTACAGTGGTTCTTGCACTGGCTGTGTTTGCCGTCCTTTCTTTTGGTTGGGAAGCAAACGAAGAAGC
GCTCTCTGAG---------GAATTCACTGAGCTAATCCATGAGAAAGAAGCGGCATCT------GAAACT
GAA---GCGAGGGAATGCCGATACTTCTGGGGGGAATGCCATGAC---CACATGCCCTGTTGT------G
ACTGGTTAGTCTGCAGATACAAATGGCCCATCACCTATAACATTTGT---GTATGGAATAGAACTTTCCC
AGAAAAA------------------------------------------------------------

>GU292990.1 Ornithoctonus hainana
---------------------------------------------------------ATGAAAACTGCAA
TATTTACAGTGGTTCTTGCACTGGCTGTGTTTGCCGTCCTTTCTTTTGGTTGGGAAGCAAACGAAAAAGC
GCTCTCTGAG---------GAATCCACTGAGCTAATCCATGAGAAAGAAGCGGCATCT------GAAACT
GAA---GCGAGGGAATGCCGATACTTCTGGGGGGAATGCCATGAC---CACATGCCCTGTTGT------G
ACTGGTTAGTATGCAGATACAAATGGCCCATCACCTATAACATTTGT---GTATGGAATAGAACTTTCCC
AGAAAAA------------------------------------------------------------

>GU292991.1 Ornithoctonus hainana
---------------------------------------------------------ATGAAAACTGCAA
TATTTACAGTGGTTCTTGCACTGGCTGTGTTTGCCGTCCTTTCTTTTGGTTGGGAAGCAAACGAAAAAGC
GCTCTCTGAG---------GAATTCACTGAGCTAATCCATGAGAAAGAAGCGGCATCT------GAAGCT
GAA---GCGAGGGAATGCCGATACTTCTGGGGGGAATGCCATGAC---CACATGCCCTGTTGT------G
ACTGGTTAGTATGCAGATACAAATGGCCCATCACCTATAACATTTGT---GTATGGAATAGAACTTTCCC
AGAAAAA------------------------------------------------------------

>GU292992.1 Ornithoctonus hainana
---------------------------------------------------------ATGAAAACTGCAA
TATTTACAGTGGTTCTTGCACTGGCTGTGTTTGCCGTCCTTTCTTTTGGTTGGGAAGCAAACGAAAAAGC
GCTCTCTGAG---------GGATTCACTGAGCTAATCCATGAGAAAGAAGCGGCATCT------GAAACT
GAA---GCGAGGGAATGCCGATACTTCTGGGGGGAATGCCATGAC---CACATGCCCTGTTGT------G
ACTGGTTAGTATGCAGATACAAATGGCCCATCACCTATAACATTTGC---GTATGGAATAGAACTTTCCC
AGAAAAA------------------------------------------------------------

>GU292998.1 Ornithoctonus hainana
---------------------ATGCTCATAAAGCAGTTTTCCCGAAGATCCAAGAATATGAAGGTACAAA
TTCTATTAGCTTTTGCAGCATTATTTGTGCTTGCTGTTGGTTCTTATGCTTCCGAATCAAAAAAGCTAGA
TTTGCGTGAT---------GCGTTGTTTTCTGCCATGTTTTCGGCAGACTACCAGCTG------AATCCT
CAA---GAAAGGGGATGTCGATATTTTCTTGGGGAATGCAAAAAA---ACTTCAGAGTGCTGT------G
AACACTTGGCTTGCCACGATAAACAC------AAATGG------TGT---GCATGGGACTGGACCATCGG
GAAG---------------------------------------------------------------

>GU293000.1 Ornithoctonus hainana
---------------------------------------------------------ATGAAGTCCCAAA
TTTTCTTTGCCGTTGCTGCATTGTTTTTACTTACTGTTCGTACCTATGCTTCGAAATCAAAGGAGCAAGA
TTTGCGTGAT---------GCGTTGTTTTCTGCCATGTTTTCGGCAGACAACCAGCTG------AATCCT
CAA---GAAAGGGAGTGTCGGTACTGGCTTGGCACATGCTCAAAA---ACTGGAGACTGCTGC------A
GTCACTTGTCTTGCAGCCCAAAACAC------GGATGG------TGT---GTATGGGACTGGACCTTCCG
GAAG---------------------------------------------------------------
