# Supplementary material for: The Rise and Fall of an Evolutionary Innovation: Contrasting Strategies of Venom Evolution in Ancient and Young Animals
Source: PLoS Genet. 2015 Oct 22;11(10):e1005596. doi: 10.1371/journal.pgen.1005596 (PMC4619613; doi:10.1371/journal.pgen.1005596)
Supplement: S1 File — The alignments are provided as zipped Fasta files. (ZIP) [file pgen.1005596.s006.zip › Alignments/Spiders/ICKs.fas]

>GAQE00000004 Trittame loki
ATGAAGACACTGGTACTTGTTGCAGTTTTG---------GGACTAGCTTCCCTTTATTTACTGTCTTAT-
-----GCTTCTGAAGTCCAGCAACTAAGTGTGGCTGAAGAAGAGTTCGGTGCA-----------------
----------------------------TTAATTGACGCCTTTGGTGGACTATTGGAGACGGAGGAAAGA
GGT------------------GTTAATAAAGAGGGATGCAGAAAGTTTCTCGGAGGC------TGCGAGA
ATACT------------------GGCCAGTGC---------------------------------TGTTT
A---------------------CACTTATTCTGCAAG------------------------TACGACACG
CCTTTCAATCATTTCTGCGCATGGGATTTAAGCTTTGGGCGAAAA------------

>GAQE00000005 Trittame loki
ATGAATACCATGATAACGTTCCTTGTGCTTTTC------GTTTTGACAGCTGCGAATGGAGCCCCAGAG-
-----GCAAACGAAAGGAAGATACCCGAGGCAATTCATAATGAA------GACCAGTCACTCGCCGAGAT
GGCCGAGGAATTAATGTTCTTCCTACAGCAGACAGAA---TTTGAGGCCCCACTACTGCAAGAGGAGGAG
GAAGCAGAA---GCAGAA---AGAAATTCG---GAGAGGCGCTGCGCGATGGGTGATGTACCATGC----
-----------ACAAAGGGAAAG---------------------------------ACTAAT--------
-------------TGTTGTAAGGGATATGAATGC---AAGCCCAAATCACCTGCATGGTGGTACGAC---
------ACAGATTTCTGTCAATCGATACATAGCGGGAGACCC---------------

>GAQE00000006 Trittame loki
ATGAAGACCTTGGTACTTGTTGCAGTTTTG---------GGAGTAGCTTCCCTTTATTTACTTTCTTCT-
-----GCTTCTGAAGTCCAGCAGCTGAGCCCGGCTGAAGAAGAATTCCGTGCA-----------------
----------------------------TTCGTGAGCACATTTGGTGGACTGTTTGAGACGGAGGAAAGA
GGT------------------GTTGATAGCGAAGACTGCAGAGCGATGTTTGGAGGC------TGTGGCG
AAGAT------------------AACGACTGC---------------------------------TGTTT
A---------------------CACTTAGGCTGCAAGACCACGAAATTGCCTCCC------TTCGCCAAT
CCGTAC---------TGCGCATGGGATGGAACCACAGGCCGAAAA------------

>GAQE00000007 Trittame loki
ATGAAGACACTGGTACTTGTTGCAGTTTTG---------GGACTAGCTTCCCTTTATTTACTGTCTTAT-
-----GCTTCTGAAGTCCAGCAAATAAGTCGGGATGAAGAAGATTTTCGTGCC-----------------
----------------------------TTAATGGCCTCCTTTGGCGGAATATTTGATACGGAGGAAAGA
GGT------------------GTTGATAAAGAGGGATGCAGAAAAATGTTCGGAGAC------TGTTGGG
GAGAT------------------GGAGACTGC---------------------------------TGTTT
A---------------------CACTTAGGCTGCAAGACCAGGAAATTGCCTCCCTGG---ACTGATAAA
CCCTAT---------TGCGCATGGGATTGGACGTTTGGGCGGAAA------------

>GAQE00000008 Trittame loki
ATGAAGACACTGGTACTTGTTGCAGTTTTG---------GGACTAGCTTCCCTTTATTTACTGTCTTAT-
-----GCTTCTGAAGTCCAGCAACTAAGTCGTGATGAAGAAGAGTTCCGCGCC-----------------
----------------------------TTAGTGGCCTCCTTTGGCGGACTATTTGATACGGAGGAGAGA
GGT------------------GTTGATAAAGAGGGATGCAGAAAATTGTTCGGAGGC------TGTGTGG
GAGAT------------------GGAGACTGC---------------------------------TGTTT
A---------------------CACTTAGGCTGCAAGACCAGGAAATTGCCTCCC------TTCGCTGAT
CCGTAC---------TGCGCATGGGATTGGACGTTTGGGCGGAAA------------

>GAQE00000009 Trittame loki
ATGAAGACCATGATAGCTTGGCTGGTTTTGTTA------ACATTCGCAGCTGCACTTTGCTTTGCGGATG
AAGGGTTGAAGCAGGAACATATGAATGAAAGAAAGAAAAGCAGATTCAGGGAAGATATTCCGGATGAGAT
CTCAGAA------GACCTACTTTTGCAGGAGATGGAAGCAATGGAAGCAGAGCTACTCGAAAAAGAAATG
AGG------ATGGAAGAAAACAGAAACTCCCGGGAGAAGCGTTGTTTGGGAGAAGATATATCTTGCGGAG
AGAAACCTGGGGATCTTGTCCGCATGCCATGC---------------------------------TGTGC
T---------------------AAATATGAATGCAAAGAGACTGCTGGATAT---TGGTGGTATCAAAAA
CGTTTC---------TGCGTGAAGAAAAAATCTGGT---------------------

>GAQE00000010 Trittame loki
ATGAAAACCATAATAGTTTTCCTCTCGCTTTTG------GTCCTGGCAACCAAGTTTGGAGATGCAAAGG
AAGGTGTGAACCAGGAACAGAAGAAAGAAGTTACACAGAATGAATTTAGAGTAGAATATCTAAATGAAAT
GGCGGCG------ATGTCACTTCTGCAGCAACTGGAAGCC---GAGAGCGCACTATTTGAGAAGGAGGCA
------------------GGCAGGAATTCAAGACAA---CGCTGCGCGATGGGTGATGTACCATGCACA-
--------------AAAGGAAAGACT---------------------------------AATTGT-----
----------------TGTAAGGGATACGAATGCAAG---CCCAAATCACCTTCATGGTGGTACGACACA
---------GAT---TTCTGTCAACCGATACATGGCGGGAGACCCATT---------

>GAQE00000011 Trittame loki
ATGATGAAGCTGTACTCCTTAGTCATAATAGCAACT---TTAGCTGCTGCTGCTTTTGCAGCGACCAGCG
AAGAAATTTCTGCTGCTGTGAGTGAGATAATTAGTCAACATCAG--------------------------
-------------------------GAAGATCTTGAACGATACGCAAAAATAGTAGAAAGAGGAGAAGAA
CCAAAAAAATATATACGCTGCAGCAAGCAACTGGGGCAGTCCTGCTACCTCAACTGTGAATGCTGCGGTG
CTTCC------------------GCTGTTTGT---------------GAAGACATCAAGTACATTTGCAA
GGATAAAGTCAGC---------GACAACTCAATTCTCGATGCTATGGGTAAAGCTTGGAAT---------
---------------GCCGTGGGAAATAGTATTAGCCGCTACTATTGCAGTGCGGAA

>GAQE00000012 Trittame loki
ATGATGAAGCTGTACTCCTTAGTCATAATAGCAACT---TTAGCTGCTGCTGCTTTTGCAGCGACCAGCG
AAGAAATTTCTGCTGCTGTGAGTGAGATAATTAGTCAACATCAG--------------------------
-------------------------CAAGATCTTGAACGATACGCAAAAATTGTAGAAAGAGGAGAAGAA
CCAAAAAAATACATACGCTGCAGCAAGCAACTGGGGGAGAAATGCGACCTCAACTGTGAATGCTGCGGTG
CTGCT------------------GCCTATTGT---------------GAGGACATCGTGTATATTTGCAA
GGAGAAAATTAGC---------GACAATTCAATTCTCAATGCTTTCGGTCAAGCTATGACT---------
---------------GCCATGGGAAATGCTGTTAGTCGGTACTATTGTGATGCGGAA

>GAQE00000013 Trittame loki
ATGATGAAGCTGTACTCCTTAGTCATAATAGCAACT---TTAGCTGCTGCTGCTTTTGCAGCGACCAAAC
AAGAAATTGCTGCTGCTGCTTTGAGTGGGATGGTTCATGAT-----------------------------
-------------------------------TTTGAACAATACGCAAAAAGAGCAGAAGGAGAAGAAGAA
CCAAAAAGATATATACGCTGCAGCAAGCAACTGGGGGAGAAATGTGACCTCAACTGTGAGTGCTGCGGTG
CTTCC------------------GCCGTTTGT---------------GAGGACTACAACTACATTTGC--
----------------------AAGGAGAAAGTTAGCGACAATCCAGTTCTCGATTGGTTTGGTCAAGGT
TTAAAT---------GCCATGGGAAATGCTATTAGTCGCTATTATTGCGATGCCGAA

>GAQE00000014 Trittame loki
ATGATGAAGCTGTACTCCTTAGTCATAATAGCAACT---TTAGCTGCTGCTGCTTTTGCAGCGACCAGCG
AAGAAATTTCTGCTGCTGTGGGTGAGATAATTAGTCAACATCAG--------------------------
-------------------------GAAGATCTTGAACGATACGCAAAAGTAGTAGAAAGGGGAGAAGAA
CCAAAAAAATACATACGCTGCAGCAAGCAACTGGGGGAGTCATGCTACCTCAACTGTGAGTGCTGCGGTG
CCGCC------------------GCTGTTTGT---------------GAAGACTACAAGTACATTTGCAA
GGAGAAAGTCAGC---------GACAATTCTGTTCTCAATGCTTTGGGTCAAGCTTGGAAT---------
---------------GCCGTGGGAAATAGTATTAGTCGCTACTATTGCGATGCGGAA

>GAQE00000015 Trittame loki
ATGAAGTCAATCGTCTACATGCTGCTTTTTTGT------ACATTTACTGTAGTGATCTTGGGACACCCA-
-----AATGATCATGGAGCTTTGATCCCATATCGTGCTGAGAAGTTACCTAAT-----------------
----------------------------------------------------------------------
---------------------------------GGAGAATGGTGTATACGTCCCGGCTACAGTTGCTCTG
AACGC------------------GGCCAGTGT---------------------------------TGCAT
GCCTGTGGACGGCGATACCTACACCTATGGTTGC------------GGAAGAGCGTGGTCTGAGGGCAGT
AAAGTT---------TGCTTCATCTGCAACAGAGAATCATCCATGTGT---------

>GAQE00000016 Trittame loki
ATGAAGCCAACTATCTCCATCCTGATTTTTTTC------GCATTGGCTGTAGCGATCATGGGACACCGC-
-----TTGAACTCTGGATATGGGATCCCACATATTGTTGAGAAGTTACCTAAT-----------------
----------------------------------------------------------------------
---------------------------------GGACAATGGTGTAGAACTCCTGGTGATGATTGCTCTG
AAAGC------------------AAACAGTGC---------------------------------TGCAA
ACCTGAGGACACCGCAACCTACGCACATGGCTGCTCACAACAGTGGTCAGGACAGCGTGGTGAACTTGTA
AAGATG---------TGCTACATCTGCAACAAAGAATCATCTATGTGT---------

>GAQE00000017 Trittame loki
ATGAAGCCAATTGTCTCCATCCTGCTTTTTTGC------GCATTGGCTGTGGTTATCGTGGGACGCCGC-
-----CGGAGCACTGGACGGGGGATCCCATATGTTGATGAGAAGTTACCTAAT-----------------
----------------------------------------------------------------------
---------------------------------GGACAACGGTGCAAACCTCCTGGTTTTGATTGCTCTA
AAAGC------------------GAAGAGTGT---------------------------------TGCGG
ACCTCAGGACACCAAAAACTACGCCCACGGTTGCGCACCACAGTGGTCAGGAATGTGGAATAAACGTGTA
AATGAG---------TGTTACATCTGCTACATAGAATCATCTAGTTGT---------

>GAQE00000018 Trittame loki
ATGAAACCAATTGTCTCCATCCTGATATTTTGC------GCATTGGCTGTGGTGATCATGGGACACCCC-
-----CTGGACTCTGGATATGGGATCCCACATATTGTTGAGAAGTTACCTAAT-----------------
----------------------------------------------------------------------
---------------------------------GGACAATGGTGTAAAACTCCTGGTGATGATTGCTCTA
AAAGC------------------AATGAGTGT---------------------------------TGCAA
ACCCAAGGACCCCGAAAACTACTCCGGCGGTTGCGTCGCACAGTGGTCAGGAATGCACGGTAAACGTATA
AATATG---------TGTCGCATCTGCTACCTAGAATCATCTATGTGT---------

>GAQE00000019 Trittame loki
ATGAAGCCAATTGTCTCCATTCTGCTTTTTTGC------GCATTGGCTGTGGTCATCATGGGACACCCA-
-----ATGAACCAGGGATATGGGATCCCACATGATGTTGTGAAGTTACCTAAT-----------------
----------------------------------------------------------------------
---------------------------------GGACAATGGTGTAAAACCCCTGGTGATGATTGCTCTA
AAAGC------------------AGTGAGTGT---------------------------------TGCAA
AGCTAAGGACACCGTAACCTACTCCTCTGGCTGCTCACAAGAGTGGTCAGGACAACTGGGTGGATTTGTA
AAACTG---------TGCCACATCTGCAACGTAGAATCATCTATGTGT---------

>GAQE00000020 Trittame loki
ATGAAGTCAATTGTCTCCATCCTGCTTTTTTGC------GCATTGGCTGTGGTCATCATGGGACACCGC-
-----CTGAACCAGGGATATGGAATCCCACATGATGTTGTGAAGTTACCTAAT-----------------
----------------------------------------------------------------------
---------------------------------GGACAATGGTGTAAAACCCCTGGTGATGATTGCTCTC
AAAGC------------------AGTGAGTGT---------------------------------TGCAA
AGCTAAGGACACCGTAACCTACTCCTCTGGCTGCTCACAACAGTGGTCAGGACAGCAGGGTGGATTTGTA
AACCTG---------TGCCGCATCTGCAACGTAGAATCATCTATGTGT---------

>GAQE00000021 Trittame loki
ATGAAGACGATCTTTGCTCTTGTGTTCTGCTGT------GCTATCGCTGTTGTCGTTTTAGGATTCGGT-
-----GAAAATGAGGGATCCACCATAGATCACGATCAGAACAAT--------------------------
----------------------------------------------------------------------
------------------------------------------TGCAAAGGTCCCGGAAGTCGTTGCAGTA
ATAAA------------------AACGAGTGT---------------------------------TGCAA
ACCTAAAGATATGGAAACCTATACCTATTACTGTGGAAGTAGATGGGATTCCTCCTCAGGTGATTTCGTT
AGGAAA---------TGTGTTATCTGTAACCGGGAATCATCTATGTGT---------

>GAQE00000022 Trittame loki
ATGAAACCAATTGTCTCCATCCTGATTTTTTGC------GCATTGGCTGTGGTGATCATGGGACACCCC-
-----CTGGACTCTGGATATGGGATCCCACATATTGTTGAGAAGTTACCTAAT-----------------
----------------------------------------------------------------------
---------------------------------GGACAATGGTGTAAAACTCCTGGTGATGATTGCTCTA
AAAAC------------------AATGAGTGT---------------------------------TGCAA
ACCTAAGGACCCCGAAAACTACTCCAGCGGTTGCGCATCACAGTGGTCAGGAATGCAGGGTAAACGTGTA
AATATG---------TGTCGCATCTGCTACATAGAATCATCTATGTGT---------

>GAQE00000023 Trittame loki
ATGATGAAATACTTCCTTGTGCTCTGTTTGGTA------GTCCTC-------------------------
--GGAGTCGCTGCCGTTCAGGCTGCTGCCCTTGAGGATGAAAAATTC-----------------------
-------------------------------CTGAATTTGGCTGAATCGCTGGCAATGCCTGAAGAG---
------------------------------------AGCCGGTGCAAGGCTAGACGCTATGGATGTACCG
ATAAG------------------GCGGAGTGT---------------------------------TGCAG
TGAGAAA------------------------TGTGCTTATCCC---GCATTGACT---------------
---------------TGCGCCTTCAATTGGAGCTGCGAAAAAGTATGTGCT------

>GAQE00000024 Trittame loki
ATGATGAAATACTTCCTTGTTCTGTGTTTGGTA------GTCCTCGCA----------------------
-----GTCGCTGCCGTTCAGGCTGCTGGCCTTGAGGAAGAAAAATTCCTGAAC-----------------
----------------------------------------TTGGGTGAATCGCTTGCAATGCCTGAAGAG
AGC------------------------------------CGATGCAAGGCTAGACGCTATGGATGTACCG
ATAAG------------------GCGGAGTGC---------------------------------TGCAG
TGAGAAA------------------------TGTGCTTATCCC---GCATTGACA---------------
---------------TGCGTCTTCAATTGGAGCTGCGAAAAAGTGTGTGCT------

>GAQE00000025 Trittame loki
ATGAAACTGTCCGTCATA---------------------GTTCTAGTGGCTTCATTTGGATTTGCT---G
CTCTGCCCTCAAAGAAAAGAGAAGAAACAGCTGCCGAAAATGAACTTACAGGAGATCAACAG--------
-GAT------GCAGAGCAACACATGATTTATGCAGTAGCATTTCCGGAGATAAGAACGAGCTGCGTAATC
------------------GGATGGAAGCAACAAGGAGCGACATGCGAACGGGACTGCGAATGCTGCGGTG
TT------------------GCAGCTACGTGTATC------ACCGGAGACAAATCGACAGGCTTTTGT--
-------------------GGATATCACCAAACTCCGAACGTTCTGGGGCAGGGGATCCTTTACACTGCG
------------GATACAATTAAGAATGGTTTTAGTGCCATTTTCTGCGCT------

>GAQE00000026 Trittame loki
ATGAAACTGTTCATGGTTCTAGTGGCTTCATTT------GCATTTGCTGTGGCC----------------
-----TTGCCCTCAAAGAAAAGAGAAGAAACTGCCGAAAATGAACTTACAGGAGATCTACAGGAAGCAGC
GCAACCC---------------ATGATTTATGCAGTAGCTTTTCCGGAGATCAGAGCGAGCTGCGTAATC
GGA------------------TGGAAGCAACAAGGAGCGAAATGCGAGCGGGACTGCGAATGCTGCGGTG
TTGCA------------------GCTACATGTATCACCAGAAGCACCAATAGCCTGCCAGGCTTTTGTGG
A---------------------TATCGCCAAACTCCGAACGTTCTGGGGCAGGGGCTCCTTTACACTGCG
GAT------------ACAATTTCGAATGGTCTTAGTGCCATTTTCTGCGCTGCC---

>GAQE00000027 Trittame loki
ATGAAACTGTTCATG------------------------GTTCTAGTGGCTTCATTTGCATTTGCTGTGG
CCTTGCCCTCAAAGAAAAGAGAAGAAACAGCTGCCGAAAATGAACTTACAGGAGATCTACAGGAAGCAGC
GCAACCC---------------ATGATTTATGCAGTAGCTTTTCCGGAGATCAGAGCGAGCTGTGTAATC
GGA------------------TGGAAGCAGCAAGGAGCGACGTGCCAGCGGGACTGCGAATGCTGCGGAG
TTGCA------------------GCTACATGTATCACC------GGAGACAGCTCAACAGGCTTCTGTGG
A---------------------TATCACCAAACTCCGAACGCTCTGGGGCAGGGGATCCTTTACACTGCG
GAT------------ACAATTAAGAATGGTTTTAGCGCCATTTTCTGCGCTGGC---

>GAQE00000028 Trittame loki
ATGAAAACCATAATAGTTTTCCTCTCGCTTTTG------GTCCTGGCAACCAAGTTTGGAGATGCAAAGG
AAGGTGTGAACCAGGAACAGAAGAAAGAAGTTACACAGAATGAATTTAGAGTAGAATATCTAAATGAAAT
GGCGGCG------ATGTCACTTCTGCAGCAACTGGAAGCCATAGAGAGCGCACTATTTGAGAAGGAGGCA
GGC------------------AGGAATTCAAGACAAAAGCGTTGCAATGGCAAAAATGTTCCTTGTGGTG
CGAAT---------------CACTCGCCATGT---------------------------------TGTTC
C---------------------GGACTGTCATGCGAAGAGACCTTCGGATATGGATGGTTGTATAAGTCA
CCATAC---------TGCGTAATTCCTTCAAACGGC---------------------

>GAQE00000029 Trittame loki
ATGAAAACCATAATAGTTTTCCTCTCGCTTTTG------GTCTTGGCAACCAAGTTTGGAGATGCAAAGG
AAGGTGTGAACCAGAAACAGAAGAAAGAGGTTACACAGAATGAATTTAGAGAAGAATATCTGAATGAAAT
GGCGGCG------ATGTCACTTGTGCAGCAACTGGAAGCCATAGAGAGAGCACTATTTGAGAATGAGGCA
GGC------------------AGGAATTCAAGACAAAAGCGTTGCAATGGTGAAAACGTTCCTTGTGGTC
CGAAC---------------CACTCAACATGT---------------------------------TGTTC
C---------------------GGACTGTCATGCGAAGAGACCTTCGGATATGGATGGTGGTATGCTTCT
CCATAC---------TGCGTAAAGCCTTCAAAAGGA---------------------

>GAQE00000030 Trittame loki
ATGAAAACCATAATAGTTTTCCTCTCTCTTTTG------GTCTTGGCAACCAAGTTTGGAGATGCAAATG
AAGGTGTGAACCAGGAACAGATGAAAGAAGTTATTCAGAATGAATTTAGAGAAGATTTTCTGAATGAAAT
GGCGCCG------ATGTCACTTCTGCAGCAACTGGAAGCCATAGAGAGCACACTACTTGAGAAGGAGGCA
GAC------------------AGGAATTCAAGACAAAAGCGTTGCAATGGAAAAAACGTTCCTTGTGGTT
CGAAT---------------CACTCGCCATGT---------------------------------TGTTC
C---------------------GGACTGTCATGCGAAGAGACCTTCGGATATGGGTGGTTGTATAAGTCA
CCATAC---------TGCGTAATTCCTTCAAACGGC---------------------

>GAQE00000031 Trittame loki
ATGAAAACCATAATAGTTTTCCTCTCTCTTTTG------GTCTTGGCAACCAAGTTTGGAGATGCAAATG
AAGGTGTGAACCAGGAACAGATGAAAGAAGTTATTCAGAATGAATTTAGAGAAGATTTTCTGAATGAAAT
GGCGGCG------ATGTCACTTCTGCAGCAACTGGAAGCCATAGAGAGCACACTACTTGAGAAGGAGGCA
GAC------------------AGGAATTCAAGACAAAAGCGTTGCAATGGAAATAACGTTCCTTGCGGTC
CGGAT---------------CACCCGCCATGT---------------------------------TGTTC
C---------------------GGACTGTCATGCGAAAAGACCTTCGGATATGGATGGTGGTATAAGTCA
CCATAC---------TGCGTACGTCCTTCAAAAGGC---------------------

>GAQE00000032 Trittame loki
ATGAAAACCATAATAGTTTTCCTATCTTTTTTGGTTTTGGTCTTGGCAACCAAGTTTGGAGATGCAAATG
AAGGTGTGAACCGGGAACAGACTAAAGAAGTTATACAGAATGAATTTAGAGGAGATTTTCTGAATGAAAT
GGCAGCG------ATGTCCCTTCTGCAGCAACTGGAAGCCATAGAGAGCGCACTACTTGAGAAGGAGGCA
GAC------------------AGGAATTCAAGACAAAAGCGTTGCAACGGAAATAACGTTCCTTGCGGTC
CGGAT---------------CACCCGCCATGT---------------------------------TGTTC
C---------------------GGACTGTCATGCGAAGAGACCTTCGGATATGGATGGTGGTATAAGTCA
CCATAC---------TGCGTACGTCCTTCAAAGGGC---------------------

>GAQE00000033 Trittame loki
ATGAAAACCATAATAGTTTTCCTCTCTCTTTTG------GTCTTGGCAACCAAGTTTGGAGATGCAAATG
AAGGTGTGAACCAGGAACAGATGAAAGAAGTTATTCAGAATGAATTTAGAGAAGATTTTCTGAATGAAAT
GGCGGCG------ATGTCACTTCTGCAGCAACTGGAAGCCATAGAGAGCACACTACTTGAGAAGGAGGCA
GAC------------------AGGAATTCAAGACAAAAGCGTTGCAATGGAAAAAACGTTCCTTGTGGTT
CGAAT---------------CACTCGCCATGT---------------------------------TGTTC
C---------------------GGACTGTCATGCGAAGAGACCTTCGGATATGGGTGGTTGTATAAGTCA
CCATAC---------TGCGTAATTCCTTCAAACGGC---------------------

>GAQE00000034 Trittame loki
ATGAAAACCATAATAGTTTTCCTATCTTTTTTGGTTTTGGTCTTGGCAACCAAGTTTGGAGATGCAAATG
AAGGTGTGAACCGGGAACAGACTAAAGAAGTTATACAGAATGAATTTAGAGGAGATTTTCTGAATGAAAT
GGCAGCG------ATGTCCCTTCTGCAGCAACTGGAAGCCATAGAGAGCGCACTACTTGAGAAGGAGGCA
GAC------------------AGGAATTCAAGACAAAAGCGTTGCAATGGAAAAAACGTTCCTTGTGGTT
CGAAT---------------CACTCACCATGT---------------------------------TGTTC
C---------------------GGACTGTCATGCGAAGAGACCTTCGGATATGGGTGGTTGTATAAGTCA
CCATAC---------TGCGTAATTCCTTCAAACGGC---------------------

>GAQE00000035 Trittame loki
ATGAAAACCATAATAGTTTTCCTCTCGCTTTTG------GTCTTGGCAACCAAGTTTGGAGATGCAAAGG
AAGGTGTGAACCAGAAACAGAAGAAAGAGGTTACACAGAATGAATTTAGAGAAGAATATCTGAATGAAAT
GGCGGCG------ATGTCACTTGTGCAGCAACTGGAAGCCATAGAGAGAGCACTATTTGAGAATGAGGCA
GGC------------------AGGAATTCAAGACAAAAGCGTTGCAATGGCAAAAATGTTCCTTGTGGTG
CGAAT---------------CACTCGCCATGT---------------------------------TGTTC
C---------------------GGACTGTCATGCGAAGAGACCTTCGGATATGGATGGTTGTATAAGTCA
CCGTAC---------TGCGTAATTCCTTCAAACGGC---------------------

>GAQE00000036 Trittame loki
ATGAAAACCATAATAGTTTTCCTCTCTCTTTTG------GTCTTGGCAACCAAGTTTGGAGATGCAAATG
AAGGTGTGAACCAGGAACAGATGAAAGAAGTTATTCAGAATGAATTTAGAGAAGATTTTCTGAATGAAAT
GGCGCCG------ATGTCACTTCTGCAGCAACTGGAAGCCATAGAGAGCACACTACTTGAGAAGGAGGCA
GAC------------------AGGAATTCAAGACAAAAGCGTTGCAACGGTGAAAACGTTCCTTGTGGTC
CGAAC---------------CACTCAACATGT---------------------------------TGTTC
C---------------------GGACTTTCATGTGAAGAAACCTTCGGATATGGATGGTGGTATGATACA
CCCTTC---------TGCGTTAAACCTTCAAAAGGC---------------------

>GAQE00000037 Trittame loki
ATGAAAACCATAATAGTTTTCCTCTCTCTTTTG------GTCTTGGCAACCAAGTTTGGAGATGCAAATG
AAGGTGTGAACCAGGAACAGATGAAAGAAGTTATTCAGAATGAATTTAGAGAAGATTTTCTGAATGAAAT
GGCGGCG------ATGTCACTTCTGCAGCAACTGGAAGCCATAGAGAGCACACTACTTGAGAAGGAGGCA
GAC------------------AGGAATTCAAGACAAAAGCGTTGCAACGGTGAAAACGTTCCTTGTGGTC
CGAAC---------------CACTCAACATGT---------------------------------TGTTC
C---------------------GGACTTTCATGTGAAGAAACCTTCGGATATGGATGGTGGTATGATACA
CCCTTC---------TGCGTTAAACCTTCAAAAGGC---------------------

>GAQE00000038 Trittame loki
ATGAAAACCATAATAGTTTTCCTCTCTCTTTTG------GTCTTGGCAACCAAGTTTGGAGATGCAAATG
AAGGTGTGAACCAGGAACAGATGAAAGAAGTTATTCAGAATGAATTTAGAGAAGATTTTCTGAATGAAAT
GGCGGCG------ATGTCACTTCTGCAGCAACTGGAAGCCATAGAGAGCACACTACTTGAGAAGGAGGCA
GAC------------------AGGAATTCAAGACAAAAGCGTTGCTTGGGCGAAAACGTACCTTGCGGCG
AC---------------------TTCCCCTGT---------------------------------TGTGG
C---------------------AAACTGGTATGTCAAAAGACTTTTGGATATGGATGGTTGTATAAGTCA
CCATAC---------TGCGTAAAGCCTTCAAATGGC---------------------

>GAQE00000039 Trittame loki
ATGAAAACCATAATAGTTTTCCTCTCGCTTTTG------GTCTTGGCAACCAAGTTTGGAGATGCAAAGG
AAGGTGTGAACCAGAAACAGAAGAAAGAGGTTACACAGAATGAATTTAGAGAAGAATATCTGAATGAAAT
GGCGGCG------ATGTCACTTGTGCAGCAACTGGAAGCCATAGAGAGAGCACTATTTGAGAATGAGGCA
GGC------------------AGGAATTCAAGACAAAAGCGTTGTTTGGGCGAAAACGTACCTTGCGGCG
ACAAC------------------ATACCCTGT---------------------------------TGTGG
C---------------------AAACTGGCATGTGAAAAGACCGCCGGATATGGATGGTGGTATAAGTCA
CCATAC---------TGCGTAAAACCTACAAGTGGC---------------------

>GAQE00000040 Trittame loki
ATGAAAACCATAATAGTTTTCCTCTCGCTTTTG------GTCTTGGCAACCAAGTTTGGAGATGCAAAGG
AAGGTGTGAACCAGAAACAGAAGAAAGAGGTTACACAGAATGAATTTAGAGAAGAATATCTGAATGAAAT
GGCGGCG------ATGTCACTTGTGCAGCAACTGGAAGCCATAGAGAGAGCACTATTTGAGAATGAGGCA
GGC------------------AGGAATTCAAGACAAAAGCGTTGTTTGGGCGAAAACGTACCTTGCGGTG
ACAAC------------------ATACCCTGT---------------------------------TGCGG
C---------------------AAACTGTCATGTGAAAAGACTTTTGGATATCCATGGTGGTATAAGTCA
CCATAC---------TGCGTAAAGCCTTCAAGCGGC---------------------

>GAQE00000041 Trittame loki
ATGAAAACCATAATAGTTTTCCTCTCTCTTTTG------GTCTTGGCAACCAAGTTTGGAGATGCAAATG
AAGGTGTGAACCAGGAACAGATGAAAGAAGTTATTCAGAATGAATTTAGAGAAGATTTTCTGAATGAAAT
GGCGGCG------ATGTCACTTCTGCAGCAACTGGAAGCCATAGAGAGCACACTACTTGAGAAGGAGGCA
GAC------------------AGGAATTCAAGACAAAAGCGTTGCTTGGGCGAAAACGTACCTTGCGGCG
AC---------------------TTCCCCTGT---------------------------------TGTGG
C---------------------AAACTGGCATGTGAAAAGACTTTTGGATATGGATGGTGGTATAAGTCA
CCCTTC---------TGCGTTAAGCCTTCAAAAGGT---------------------

>GAQE00000042 Trittame loki
ATGAAAACCATAATAGTTTTCCTCTCTCTTTTG------GTCTTGGCAACCAAGTTTGGAGATGCAAATG
AAGGTGTGAACCAGGAACAGATGAAAGAAGTTATTCAGAATGAATTTAGAGAAGATTTTCTGAATGAAAT
GGCGCCG------ATGTCACTTCTGCAGCAACTGGAAGCCATAGAGAGCACACTACTTGAGAAGGAGGCA
GAC------------------AGGAATTCAAGACAAAAGCGTTGCTTGGGCGAAAACGTACCTTGCGGCG
AC---------------------TTCCCCTGT---------------------------------TGTGG
C---------------------AAACTGGTATGTCAAAAGACTTTTGGATATGGATGGTTGTATAAGTCA
CCATAC---------TGCGTAAAGCCTTCAAATGGC---------------------

>GAQE00000043 Trittame loki
ATGAAAACCATAATAGTTTTCCTCTCTCTTTTG------GTCTTGGCAACCAAGTTTGGAGATGCAAATG
AAGGTGTGAACCAGGAACAGATGAAAGAAGTTATTCAGAATGAATTTAGAGAAGATTTTCTGAATGAAAT
GGCGCCG------ATGTCACTTCTGCAGCAACTGGAAGCCATAGAGAGCACACTACTTGAGAAGGAGGCA
GAC------------------AGGAATTCAAGACAAAAGCGTTGCTTGGGCGAAAACGTACCTTGCGGCG
AC---------------------TTCCCCTGT---------------------------------TGTGG
C---------------------AAACTGGCATGTGAAAAGACTTTTGGATATGGATGGTGGTATAAGTCA
CCCTTC---------TGCGTTAAGCCTTCAAAAGGT---------------------

>GAQE00000044 Trittame loki
ATGAAGCCAATCGTCTACATGCTGCTTTTTTGC------GCATTTACTGTAGTGATCTTGGGGCACCCA-
--------AATAATCATGGAGCTTTGATCCCACATCATGATAAGTTACCTAAT-----------------
----------------------------------------------------------------------
---------------------------------GGAGAATCGTGTACACGTCCCGGCTACAGCTGCTCTG
AAAGC------------------AGCCAGTGT---------------------------------TGCAC
ACCTGTGGACGGCGAAACCTTCACCTATGGTTGC------------GGAAGAGCGTGGATGGAGGGCAGT
AAAATT---------TGCTACATCTGCAACAGAGAATCATCTATGTGT---------

>GAQE00000045 Trittame loki
ATGAAGCCAATCGTCTACATGCTGCTTTTTTGC------GCATTTACTGTAGTGATCTTGGGGCACCCA-
--------AATAATCATGGAGCTTTGATCCCACATCATGATAAGTTACCTAAT-----------------
----------------------------------------------------------------------
---------------------------------GGAGAATCGTGTACACGTCCCGGCTACAGCTGCTCTG
AAAGC------------------AACCAGTGT---------------------------------TGCAC
ACCTGTGGACGGCGAAACCTTCACCTATGGTTGC------------GGAAGAGCGTGGATGGAGGGCAGT
AAAATT---------TGCTACATCTGCAACAGAGAATCATCTATGTGT---------

>EU233886.1 Chilobrachys jingzhao
---------------------------------------------------ATGTTTGTTTGGACTTCT-
-----GCTGCTGAATTAGAAGAACGTGGTTCGGATCAGAGGGATTCGCCTGCA-----------------
----------------------------CTGATAAAATCTATGGCGAAAGTATTTCAGTCTGAAGAA---
------------------------------AGAGAATGCACCAAGCTGTTAGGAGGC------TGTACCA
AAGAT------------------TCGGAATGT---------------------------------TGTCC
A---------------------CACTTGGGATGCCGAAAAAAGTGGCCATATCAC---------------
---------------TGTGGATGGGATGGGACCTTCGGCAAA---------------

>EU233887.1 Chilobrachys jingzhao
---------------------------------------------------ATGTTTGTTTGGGCTTCT-
-----GCTGCTGAAGTAGAAGAACGTGGTTCGGATCAGAGGGACTCGCCTGCA-----------------
----------------------------TCGTTAAAATCTATGGAGACAATATTTCAGTCTGAACAA---
------------------------------AGAGAATGCAGGTATTTGATGGGAGGC------TGTTCCA
AAGAT------------------GGGGACTGC---------------------------------TGTGA
A---------------------CACTTAGTATGCCGAACGAAGTGGCCATATCAT---------------
---------------TGTGTATGGGATTGGACCTTCGGCAAA---------------

>EU233884.1 Chilobrachys jingzhao
---ATGAAGGTTTCAGTAGTAATAACTTTGGCT------GTATTGGGGGTGATGTTTGTTTGGGCTTCT-
-----GCTGCTGAACTAGAAGAACGTGGTTCGGATCAGAGGGACTCGCCTGCA-----------------
----------------------------TGGATAAAATCTATGGAGAGAATATTTCAGTCTGAAGAA---
------------------------------AGAGAATGCACGAAATTCCTTGGAGGC------TGTAGCG
AAGAT------------------TCGGAATGC---------------------------------TGTCC
A---------------------CACTTGGGATGCAAAGATGTGCTCTATTAT------------------
---------------TGTGCATGGGATGGGACCTTCGGCAAA---------------

>EU233902.1 Chilobrachys jingzhao
---ATGAAGGTTTCAGTACTAATAACTCTGGCT------GTATTGGGGGTGATGTTTGTTTGGGCTTCT-
-----GCTGCTGAACTAGAAGAACGTGGTTCGGATCAGAGGGACTCGCCTGCA-----------------
----------------------------TGGCTAAAATCTATGGAGAGAATATTTCAGTCTGAAGAA---
------------------------------AGAGAATGCAGGAAAATGTTTGGAGGC------TGTAGCG
TAGAT------------------TCGGACTGC---------------------------------TGTGC
A---------------------CACTTGGGATGCAAACCTACGCTCAAATAT------------------
---------------TGTGCATGGGATTTGACCTTCCCC------------------

>AB200997.1 Grammostola rosea
ATGAGGACCTCTGTATTAGCAGCCATCCTGGGACTGGCTCTGTTTGCTGTCCTGTGCTCAGGTTCCGAA-
-----TTGCAAGAAAAAGATTTGAAAGAAACG--------------------------------------
----------------------------CTGCTTAGTGCAATCATGGAAACAGCTTTGGAAGCGGAGCCT
GAA------------------------GAAAGGGAATGCAGATACTTGTTTGGAGGA------TGCGAAA
CAACT------------------GCCGATTGC---------------------------------TGCAA
A---------------------CATTTAGGCTGCAAA------------------------TTCAGAGAC
AAGTAT---------TGTGCCTGGGACTTTACCTTTAGCAAA---------------
