# Supplementary material for: The Rise and Fall of an Evolutionary Innovation: Contrasting Strategies of Venom Evolution in Ancient and Young Animals
Source: PLoS Genet. 2015 Oct 22;11(10):e1005596. doi: 10.1371/journal.pgen.1005596 (PMC4619613; doi:10.1371/journal.pgen.1005596)
Supplement: S1 File — The alignments are provided as zipped Fasta files. (ZIP) [file pgen.1005596.s006.zip › Alignments/Spiders/Kappa toxins.fas]

>XenFW386
ATGAATACTGCTACATGTTTCATCGTTCTTTTGGATGTGGCGACTGTCATCGGAGGCATTGAAGCAGGAGAATCTGATATGAGAAAAGATGTCATGGGATTATTTCGCCGAGCTATTTGCACTGGAGCCGACAGACCGTGCGCGGCGTGCTGCCCGTGCTGCCCAGGGACCTCGTGCAAAGCAGAATCAAACGGTGTTTCTTATTGCAGGAAAGACGAACCT
>XenFW393
ATGAATACTGCTACATGTTTCATCGTTCTTTTGGTTGTGGCGACTGTCATCGGAGGCATTGAAGCAGGAGAATTTGATATGAGAAAAGATGTCATGGGATTATTTCGCCGAGCTATTTGCACTGGAGCCGACAGACCGTGCGCGGCGTGCTGCCCGTGCTGCCCAGGGACCTCGTGCAAAGCAGAATCAAACGGTGTTTCTTATTGCAGGAAAGACGAACCT
>XenFW402
ATGAATACTGCTACATGTTTCATCGTTTTTTTGGTTGTGGCGACTGTCATCGGAGGCATTGAAGCAGGAGAATCTGATATGAGAAAAGATGTCATGGGATTATTTCGCCGAGCTATTTGCACTGGAGCCGACAGACCGTGCGCGGCGTGCTGCCCGTGCTGCCCAGGGACCTCGTGCAAAGCAGAATCAAACGGTGTTTCTTATTGCAGGAAAGACGAACCT
>XenFW397
ATGAATACTGCTACATGTTTCATCGTTCTTTTGGTTGTGGCGACTGTCATCGGAGGCATTGAAGCAGGAGAATTTGATATGAGAAAAGATGTCATGGGATTATTTCGCCGAGCTATTTGCCCTGGAGCCGACAGACCGTGCGCGGCGTGCTGCCCGTGCTGCCCAGGGACCTCGTGCAAAGCAGAATCAAACGGTGTTTTTTATTGCAGGAAAGACGAACCT
>XenFW389
ATGAATACTGCTACATGTTTCATCGTTCTTTTGGTTGTGGCGACTGTCATCGGAGGCATTGAAGCAGGAGAATCTGATATGAGAAAAGATGTCATGGGATTATTTCGCCGAGTTATTTGCACTGGAGCCGACAGCCCGTGCGCGGCGTGCTGCCCGTGCTGCCCAGGGACCTCGTGCAAAGCAGAATCAAACGGTGTTTCTTATTGCAGGAAAGACGAACCT
>HmD_RL10_c2241
ATGAATACTGCTACAGGTTTCATCGTTCTTTTGGTGTTGGCGACAGTCATCGGAGGCATTGAAGCAGGAGAATCTGATATGAGAAAAGACGTCATGGGATTATTTCGCCGAACTATTTGCACTGGAGCCGACAGACCGTGCGCAGCGTGCTGCCCGTGCTGCCCAGGGACCTCGTGCCAAGGGGAATCAAACGGTATTTCTTATTGCAGGAACGAC------
