# Supplementary material for: The Rise and Fall of an Evolutionary Innovation: Contrasting Strategies of Venom Evolution in Ancient and Young Animals
Source: PLoS Genet. 2015 Oct 22;11(10):e1005596. doi: 10.1371/journal.pgen.1005596 (PMC4619613; doi:10.1371/journal.pgen.1005596)
Supplement: S1 File — The alignments are provided as zipped Fasta files. (ZIP) [file pgen.1005596.s006.zip › Alignments/Spiders/Kunitz toxins.fas]

>EU195290 Ornithoctonus huwena
ATGGGAATAGCAAGAATTCTCAGTGCAGTGTTGTTCCTCAGCGTTCTTTTCGTGGTGACATTTCCTGCCC
TTCTCTCAGCGGATCACCGTGACGGAAGAATAGATACATGCCGTTTGCCCTCTGACCGTGGGAGATGCAA
GGCATCCTTTGAACGTTGGTACTTCAATGGCAGAACATGCGCTAAGTTTATTTATGGAGGCTGCGGTGGC
AACGGTAATAAGTTCCCAACTCAAGAGGCCTGCATGAAAAGATGTGCAAAAGCA

>EU635744 Ornithoctonus huwena
ATGGGAATAGCAAGAATTCTCAGTGCAGTGTTGTTCCTCAGCGTTCTTTTCGTGGTAACATTTCCTGCCC
TTCTCTCAGCGGATCACCATGACGGAAGAATAGATACATGCCGTTTGCCCTCTGACCGTGGGAGATGCAA
GGCATCCTTTGAACGTTGGTACTTCAATGGCAGAACATGCGCTAAGTTTATTTATGGAGGCTGCGGTGGC
AACGGTAATAAGTTCCCAACTCAAGAGGCCTGCATGAAAAGATGTGGAAAAGCA

>EU635745 Ornithoctonus huwena
ATGGGAATAGCAAGAATTCTCAGTGCAGTGTTGTTCCTCAGCGTTCTTTTCGTGGTGACATTTCCTGCCC
TTCTCTCAGCGGATCACCATGACGGAAGAATAGATACATGCCGTTTGCCCTCTGACCGTGGGAGATGCAA
GGCATCCTTTGAACGTTGGTACTTCAATGGCAGAACATGCGCTAAGTTTATTTATGGAGGCTGCGGTGGC
AACGGTAATAAGTTCCCAACTCAAGAGGCCTGCATGAAAAGATGTGCAAAAGCA

>EU635746 Ornithoctonus huwena
ATGGGAACTGCAAGATTTCTCAGTGCAGTGTTGTTGCTCAGCGTCCTTTTAATGGTGACCTTTCCTGCAC
TTCTCTCGGCGGAGTACCATGACGGAAGAGTAGATATATGCAGTTTGCCCTCTGACTCTGGAGATTGCTT
GAGGTTCTTTGAAATGTGGTACTTCGATGGCACAACTTGCACTAAGTTTGTTTATGGAGGCTACGGTGGC
AACGATAATAGGTTCCCAACTGAAAAGGCCTGCATGAAAAGGTGTGCAAAAGCG

>EU635747 Ornithoctonus huwena
ATGGGAACTGCAAGATTTCTCAGTGCAGTGTTGTTGCTCAGCGTCCTTTTAATGGTGACCTTTCCTGCAC
TTCTCTCGGCGGAGTACCATGACGGAAGAGTAGATATATGCAGTTTGCCCTATGACTCTGGAGATTGCTT
GAGGTTCTTTGAAATGTGGTACTTCGATGGCACAACATGCACTAAGTTTGTTTATGGAGGCTACGGTGGC
AACGATAATAGGTTCCCAACTGAAAAGGCCTGCATGAAAAGGTGTGCAAAAGCG

>EU635748 Ornithoctonus huwena
ATGGGAACTGCAAGATTTCTCAGTGCAGTGTTGTTGCTCAGCGTCCTTTTAATGGTGACCTTTCCTGCAC
TTCTCTCGGCGGAGTACCATGACGGAAGAGTAGATATATGCAGTTTGCCCCCTGACTCTGGAGATTGCTT
GAGGTTCTTTGAAATGTGGTACTTCGATGGCACAACTTGCACTAAGTTTGTTTATGGAGGCTACGGTGGC
AACGATAATAGGTTCCCAACTGAAAAGGCCTGCATGAAAAGGTGTGCAAAAGCG

>KF160294 Haplopelma schmidti
---------------------------------------------------ATGGTGACCTTTCCTGCAC
TTCTCTCGGCGGAGTACCATGACGGAAGAGTAGATATATGCAGTTTGCCCTCTGACTCTGGAGATTGCTT
GAGGTTCTTTGAAATGTGGTACTTCGATGGCACAACTTGCACTAAGTTTGTTTATGGAGGCTACGGTGGC
AACGATAATAGGTTCCCAACTGAAAAGGCCTGCATGAAAAGGTGTGCAAAAGCG

>KF160295 Haplopelma schmidti
ATGGGAATAGCAAGAATTCTCAGTGCAGTGTTGTTCCTCAGCGTTCTTTTCGTGGTGACATTTCCTGCCC
TTCTCTTAGCGGATCACCATGACGGAAGAATAGATACATGCCGTTTGCCCTCTGACCGTGGGAGATGCAA
GGCATCCTTTGAACGTTGGTACTTCAATGGCAGAACATGCGCTAAGTTTATTTATGGAGGCTGCGGTGGC
AACGGTAATAAGTTCCCAACTGAAAAGGCCTGCATGAAAAGATGTGCAAAAGCA

>KF160296 Haplopelma schmidti
ATGGGAATAGCAAGAATTCTCAGTGCAGTGTTGTTCCTCAGCGTTCTTTTCGTGGTGACATTTCCTGCCC
TTCTCTCAGCGGATCACCATGACGGAAGAATAGATACATGCCGTTTGCCCTCTGACCGTGGGAGATGCAA
GGCATCCTTTGAACGTTGGTACTTCAATGGCAGAACATGCGCTAAGTTTATTTATGGAGGCTGCGGTGGC
AACGGTAATAAGTTCCCAACTCAAGAGGCCTGCATGAAAAGATGTGCAAAAGCA

>KF160297 Haplopelma schmidti
ATGGGAACTGCAAGATTTCTCAGTGCAGTGTTGTTGCTCAGCGTCCTTTTAATGGTGACCTTTCCTGCAC
TTCTCTCGGCGGAGTACCATGACGGAAGAGCAGATATATGCAGTTTGCCCTCTGACTCTGGAGATTGCTT
GAGGTTCTTTGAAATGTGGTACTTCGATGGCACAACTTGCACTAAGTTTGTTTATGGAGGCTACGGTGGC
AACGATAATAGGTTCCCAACTGAAAAGGCCTGCATGAAAAGGTGTGCAAAAGCG

>KF160298 Haplopelma schmidti
ATGGGAACTGCAAGATTTCTCAGTGCAGTGTTGTTGCTCAGCGTCCTTTTAATGGTGACCTTTCCTGCAC
TTCTCTCGGCGGAGTACCATGACGGAAGAGTAGATATATGCAGTTTGCCCTCTGACTCTGGAGATTGCTT
GAGGTTCTTTGAAATGTGGTACTTCGATGGCACAACTTGCACTAAGTTTGTTTATGGAGGCTACGGTGGC
AACGATAATAGGTTCCCAACTGAAAAGGCCTGCATGAAAAGGTGTGCAAAAGCG

>KF160299 Haplopelma schmidti
ATGGGAACTGCAAGATTTCTCAGTGCAGTGTTGTTGCTCAGCGTCCTTTTAATGGTGACCTTTCCTGCAC
TTCTCTCGGCGGAGTACCATGACGGAAGAGTAGATATATGCAGTTTGCCCTCTGACTCTGGAGATTGCTT
GAGGTTCTTTGAAATGTGGTACTTCGATGGCACAACTTGCACTAAGTTTGTTTATGGAGGCTACGGTGGC
AACGGTAATAGGTTCCCAACTGAAAAGGCCTGCATGAAAAGGTGTGTAAAAGCG

>KF160300 Haplopelma schmidti
ATGGGAACTGCAAGATTTCTCAGTGCAGTGTTGTTGCTCAGCGTCCTTTTAATGGTGACCTTTCCTGCAC
TTCTCTCGGCGGAGTACCATGACGGAAGAGTAGATATATGCAGTTTGCCCTCTGACTCTGGAGGTTGCTT
GAGGTTCTTTGAAATGTGGTACTTCGATGGCACAACTTGCACTAAGTTTGTTTATGGAGGCTACGGTGGC
AACGATAATAGGTTCCCAACTGAAAAGGCCTGCATGAAAAGGTGTGCAAAAGCG

>KF160302 Haplopelma schmidti
ATGGGAACTGCAAGATTTCTCAGTGCAGTGTTGTTGCTCAGCGTCCCTTTAATGGTGACCTTTCCTGCAC
TTCTCTCGGCGGAGTACCATGACGGAAGAGTAGATATATGCAGTTTGCCCTCTGACTCTGGAGATTGCTT
GAGGTTCTTTGAAATGTGGTACTTCGATGGCACAACTTGCACTAAGTTTGTTTATGGAGGCTACGGTGGC
AACGATAATAGGTTCCCAACTGAAAAGGCCTGCATGAAAAGGTGTGCAAAAGCG

>KF160303 Haplopelma schmidti
ATGGGAACTGCAAGATTTCTCAGTGCAGTGTTGTTGCTCAGCGTCCTTTTAATGGTGACCTTTCCTGCAC
TTCTCTCGGCGGAGTACCATGACGGAAGAGTAGATATATGCAGTTTGCCCTCTGACTCTGGAGATCGCTT
GAGGTTCTTTGAAATGTGGTACTTCGATGGCACAACGTGCACTAAGTTTGTTTATGGAGGCTACGGTGGC
AACGATAATAGGTTCCCAACTGAAAAGGCCTGCATGAAAAGGTGTGCAAAAGCG

>KF160304 Haplopelma schmidti
ATGGGAATAGCAAGAATTCTCAGTGCAGTGTTGTTCCTCAGCGTTCTTTTCGTGGTGACATTTCCTGCCC
TTCTCTCAGCGGATCACCATGACGGAAGAATAGATACATGCCGTTTGCCCTCTGACCGTGGGAGATGCAA
GGCATCCTTTGAATGTTGGTACTTCAATGGCAGAACATGCGCTAAGTTTATTTATGGAGGCTGCGGTGGC
AACGGTAATAAGTTCCCAACTCAAGAGGCCTGCATGAAAAGATGTGCAAAAGCA

>KF160305 Haplopelma schmidti
ATGGGAACTGCAAGATTTCTCAGTGCAGTGTTGTTGCTCAGCGTCCTTTTAATGGTGACCTTTCCTGCAC
TTCTCTCGGCGGAGTACCATGACGGAAGAGTAGATATATGCAGTTTGCCCTCTGACTCTGGAGATTGCTT
GAGGTTCTTTGAAATGTGGTACTTCGATGGCACAACTTGCACTAAGTTTGTTTATGGAAGCTACGGTGGC
AACGATAATAGGTTCCCAATTGAAAAGGCCTGCATGAAAAGGTGTGCAAAAGCG

>KF160306 Haplopelma schmidti
ATGGGAACTGCAAGTTTTCTCAGTGCAGTGTTGTTGCTCAGCGTCCTTTTAATGGTGACCTTTCCTGCAC
TTCTCTCGGCGGAGTACCATGACGGAAGAGTAGATATATGCAGTTTGCCCTCTGACTCTGGAGATTGCTT
GAGGTTCTTTGAAATGTGGTACTTCGATGGCACAACTTGCACTAAGTTTGTTTATGGAGGCTACGGTGGC
AACGATAATAGGTTCCCAACTGAAAAGGCCTGCATGAAAAGGTGTGCAAAAGCG

>KF160307 Haplopelma schmidti
ATGGGAACTGCAAGATTTCTCAGTGCAGTGTTGTTGCTCAGCGTCCTTTTAATGGTGACCTTTCCTGCAC
TTCTCTCGGCGGAGTACCATGACGGAAGAGTAGATATATGCAGTTTGCCCTCTGACTCTGGAGATTGCTT
GAGGTTCTTTGAAATGTGGTACTTCGATGGCACAACTTGCACTAAGTTTGTTTATGGAGGCTGCGGTGGC
AACGATAATAGGTTCCCAACTGAAAAGGCCTGCATGAAAAGGTGTGCAAAAGCG

>KF160308 Haplopelma schmidti
ATGGGAATAGCAAGAATTCTCAGTGCAGTGTTGTTCCTCAGCGTTCTTTTCGTGGTGACATTTCCTACCC
TTCTCTCAGCGGATCACCATGACGGAAGAATAGATACATGCCGTTTGCCCTCTGACCGTGGGAGATGCAA
GGCATCCTTTGAACGTTGGTACTTCAATGGCACAACTTGCACTAAGTTTGTTTATGGAGGCTACGGTGGC
AACGATAATAGGTTCCCAACTGAAAAGGCCTGCATGAAAAGGTGTGCAAAAGCG

>KF160309 Haplopelma schmidti
ATGGGAACTGCAAGATTTCTCAGTGCAGTGTTGTTGCTCAGCGTCCTTTTAATGGTGACCTTTCCTGCAC
TTCTCTCGGCGGAGTACCATGACGGAAGAGTAGATATATGCAGTTTGCCCTCTGACTCTGGAGATTGCTT
GAGGCTCTTTGAAATGTGGTACTTCGATGGCACAACTTGCACTAAGTTTGTTTATGGAGGCTACGGTGGC
AACGATAATAGGTTCCCAACTGAAAAGGCCTGCATGAAAAGGTGTGCAAAAGTG

>KF160310 Haplopelma schmidti
ATGGGAATAGCAAGAATTCTCAGTGCAGTGTTGTTCCTCAGCGTTCTTTTCGTGGTGACATTTCCTGCCC
TTCTCTCAGCGGATCACCATGACGGAAGAATAGATACATGCCGTTTGCCCTCTGACCGTGGGAGATGCAA
GGCATCCTTTGAACGTTGGTACTTCAATGGCAGAACATGCGCTAAGTTTATTTATGGAGGCTGCGGTGAC
AACGGTAATAAGTTCCCAACTCAAGAGGCCTGCATGAAAAGGTGTGCAAAAGCG

>KF160311 Haplopelma schmidti
ATGGGAACTGCAAGATTTCTCAGTGCAGTGTTGTTGCTCAGCGTCCTTTTAATGGTGACCTTTCCTGCAC
TTCTCTCGGCGGAGTACCATGACGGAAGAGTAGATATATGCAGTTTGCCCTCTGACTCTGGAGATTGCTT
GAGGTTCTTTGAAATGTGGTACTTCGATGGCACAACTTGCACTAAGTTTGTTTATGGAGGCTGCGGTGGC
AACGGTAATAAGTTCCCAACTCAAGAGGCCTGCATGAAAAGATGCGCAAAAGCA

>KF160312 Haplopelma schmidti
ATGGGAACTGCAAGATTTCTCAGTGCAGTGTTGTTGCTCAGCGTCCTTTTAATGGTGACCTTTCCTGCAC
TTCTCTCGGCGGAGTACCATGACGGAAGAGTAGATATATGCAGTTTGCCCTCTGACTCTGGAGATTGCTT
GAGGTTCTTTGAAATGTGGTACTTCGATGGCACAACTTGCACTAAGTTTGTTTATGGAGGCTACGGTGGC
AACGATAATAGGTTCCCAACTGAAAAGGCCTGCATGAAAAGGTGTGCAAAAGCG

>KF160313 Haplopelma schmidti
ATGGGAATAGCAAGAATTCTCAGTGCAGTGTTGTTCCTCAGCGTTCTTTTCGTGGTGACATTTCCTGCCC
TTCTCTCAGCGGATCACCATGACGGAAGAATAGATACATGCCGTTTGCCCTCTGACCGTGGGAGATGCAA
GGCATCCTTTGAACGTTGGTACTTCAATGGCAGAACATGCGCTAAGTTTATTTATGGAGGCTGCGGTGGC
AACGGTAATAAGTTCCCAACTCAAGAGGCCTGCGTGAAAAGATGTGCAAAAGCA

>KF160314 Haplopelma schmidti
ATGGGAACTGCAAGATTTCTCAGTGCAGTGTTGTTGCTCAGCGTCCTTTTAATGGTGACCTTTCCTGCAC
TTCTCTCGGCGGAGTACCATGACGGAAGAGTAGATATATGCAGTTTGCCCTCTGACTCTGGAGATTGCTT
GAGGTTCTTTGAAATGTGGTACTTCGATGGCACAACTTGCACTAAGTTTGTTTATGGAGGCTACGGTGGC
AACGATAATAGGTTCCCAACTGAAAAGGCCTGCATGAAAAGGTGTGCAGAAGCG

>KF160316 Haplopelma schmidti
ATGGGAACTGCAAGATTTCTCAGTGCAGTGTTGTTGCTCAGCGTCCTTTTAATGGTGACCTTTCCTGCAC
TTCTCACGGCGGAGTACCATGACGGAAGAGTAGATATATGCAGTTTGCCCTCTGACTCTGGAGATTGCTT
GAGGTTCTTTGAAATGTGGTACTTCGATGGCACAACTTGCACTAAGTTTGTTTATGGAGGCTACGGTGGC
AACGATAATAGGTTCCCAACTGAAAAGGCCTGCATGAAAAGGTGTGCAAAAGCG

>KF160317 Haplopelma schmidti
ATGGGAACTGCAAGAATTCTCAGTGCAGTGTTGTTCCTCAGCGTCCTTTTCATGGTGACATTTCCTGCCC
TTCTCTCAGCGGATCACCATGACGGAAGAATAGATACATGCCGTTTGCCCTCTGACCGTGGGAGATGCAA
GGCATCCTTTGAACGTTGGTACTTCAATGGCAGAACATGCGCTAAGTTTATTTATGGAGGCTGCGGTGGC
AACGGTAATAAGTTCCCAACTCAAGAGGCCTGCATGAAAAGATGTGCAAAAGCA

>KF160318 Haplopelma schmidti
ATGGGAATAGCAAGAATTCTCAGTGCAGTGTTGTTCCTCAGCGTTCTTTTCGTGGTGACATTTCCTGCCC
TTCTCCCAGCGGATCACCATGACGGAAGAATAGATACATGCCGTTTGCCCTCTGACCGTGGGAGATGCAA
GGCATCCTTTGAACGTTGGTACTTCAATGGCAGAACATGCGCTAAGTTTATTTATGGAGGCTGCGGTGGC
AACGGTAATAAGTTCCCAACTCAAGAGGCCTGCATGAAAAGATGTGCAAAAGCA

>KF160319 Haplopelma schmidti
ATGGGAACTGCAAGATTTCTCAGTGCAGTGTTGTTGCTCAGCGTCCTTTTAATGGTGACCTTTCCTGCAC
TTCTCTCGGCGGAGTACCATGACGGAAGAGTAGATATATGCAGTTTGCCCTCTGACTCTGGAGATTGCTT
GAGGTTCTTTGAAATGTGGTACTTCGATGGCACAACTTGCACTAAGTTTGTTTATGGAGGCTACGGTGGC
AACGATAATAGGTTCCCAACTGAAAAGGCCTGCATGAGAAGGTGTGCAAAAGCG

>KF160320 Haplopelma schmidti
ATGGGAACTGCAAGATTTCTCAGTGCAGTGTTGTTGCTCAGCGTCCTTTTAATGGCGACCTTTCCTGCAC
TTCTCTCGGCGGAGTACCATGACGGAAGAGTAGATATATGCAGTTTGCCCTCTGACTCTGGAGATTGCTT
GAGGCTCTTTGAAATGTGGTACTTCGATGGCACAACTTGCACTAAGTTTGTTTATGGAGGCTACGGTGGC
AACGATAATAGGTTCCCAACTGAAAAGGCCTGCATGAAAAGGTGTGCAAAAGCG

>KF160321 Haplopelma schmidti
ATGGGAACTGCAAGATTTCTCAGTGCAGTGTTGTTGCTCAGCGTCCTTTTAATGGTGACCTTTCCTGCAC
TTCTCTCGGCGGAGTACCATGACGGAAGAGTAGATATATGCAGTTTGCCCTCTGACTCTGGAGATTGCTT
GAGGTTCTTTGAAATGTGGTACTTCGATGGCACAACTTGCACTAAGTTTGTTTATGGAGGCTACGGTGGC
AACGATAATAGGTTCCCAACTGAAAAGGCCTGCATGAAAGGGTGTGCAAAAGCG

>KF160323 Haplopelma schmidti
ATGGGAACTGCAAGATTTCTCAGTGCAGTGTTGTTGCTCAGCGTCCTTTTAATGGTGACCTTTCCTGCAC
TTCTCTCGGCGGAGTACCATGGCGGAAGAGTAGGTATATGCAGTTTGCCCTCTGACTCTGGAGATTGCTT
GAGGTTCTTTGAAATGTGGTACTTCGATGGCACAACTTGCACTAAGTTTGTTTATGGAGGCTACGGTGGC
AACGATAATAGGTTCCCAACTGAAAAGGCCTGCATGAAAAGGTGTGCAAAAGCG

>KF160324 Haplopelma schmidti
ATGGGAACTGCAAGATTTCTCAGTGCAGTGTTGTTGCTCAGCGTCCTTTTAATGGTGACCTTTCCTGCAC
TTCTCTCGGCGGAGTACCATGACGGAAGAGTAGATATATGCAGTTTGCCCTCTGACTCTGGAGATTGCTT
GAGGCTCTTTGAAATGTGGTACTTCGATGGCACAACTTGCACTAAGTTTGTTTATGGAGGCTACGGTGGC
AACGATAATAGGTTCCCAACTGAAAAGGCCTGCATGAAAAGGTGTGCAAAAGCG

>KF160325 Haplopelma schmidti
ATGGGAACTGCAAGATTTCTCAGTGCAGTGTTGTTGCTCAGCGTCCTTTTAATGGTGACCTTTCCTGCAC
TTCTCTCGGCGGAGTACCATGACGGAAGAGTAGATATATGCAGTTTGCCCTCTGACTCTGGAGATTGCTT
GAGGTTCTTTGAAATGTGGTGCTTCGATGGCACAACTTGCACTAAGTTTGTTTATGGAGGCTACGGTGGC
AACGATAATAGGTTCCCAACTGAAAAGGCCTGCACGAAAAGGTGTGCAGAAGCG

>KF160326 Haplopelma schmidti
ATGGGAACTGCAAGATTTCTCAGTGCAGTGTTGTTGCTCAGCGTCCTTTTAATGGTGACCTTTCCTGCAC
TTCTCTCGGCGGAGTACCATGACGGAAGAGTAGATATATGCAGTTTGCCCTCTGACTCTGGAGATTGCTT
GAGGTTCTTTGAAATGTGGTACTTCGATGGCACAACTTGCACTAAGTTTGTTTATGGAGGCTACGGTGGC
AACGATAATAGGTTCCCAACTGAAAAGGTCTGCATGAAAAGGTGTGCAAAAGCG

>KF160327 Haplopelma schmidti
ATGGGAATAGCAAGAATTCTCAGTGCAGTGTTGTTCCTCAGCGTTCTTTTCGTGGTGACATTTCCTGCCC
TTCTCTCAGCGGATCACCATGACGGAAGAATAGATACATGCCGTTTGCCCTCTGACCGTGGGAGATGCAA
GGCATCCTTTGAACGTTGGTACTTCAATGGCAGAACATGCACTAAGTTTATTTATGGAGGCTGCGGTGGC
AACGGTAATAAGTTCCCAACTCAAGAGGCCTGCATGAAAAGATGTGCAAAAGCA

>KF160328 Haplopelma schmidti
ATGGGAACTGCAAGATTTCTCAGTGCAGCGTTGTTGCTCAGCGTCCTTTTAATGGTGACCTTTCCTGCAC
TTCTCTCGGCGGAGTACCATGACGGAAGAGTAGATATATGCAGTTTGCCCTCTGACTCTGGAGATTGCTT
GAGGTTCTTTGAAATGTGGTACTTCGATGGCACAACTTGCACTAAGTTTGTTTATGGAGGCTACGGTGGC
AACGATAATAGGTTCCCAACTGAAAGGGCCTGCATGAAAAGGTGTGCAAAAGCG

>KF160329 Haplopelma schmidti
ATGGGAACTGCAAGATTTCTCAGTGCAGTGTTGTTGCTCAGCGTCCTTTTAATGGTGACCTTTCCTGCAC
TTCTCTCGGCGGAGTACCATGACGGAAGAGTAGATATATGCAGTTTGCCCTCTGACTCTGGAGATTGCTT
GAGGTTCTTTGAAATGTGGCACTTCGATGGCACAACTTGCACTAAGTTTGTTTATGGAGGCTACGGTGGC
AACGATAATAGGTTCCCAACTGAAAAGGCCTGCATGAAAAGGTGTGCAAAAGCG

>KF160330 Haplopelma schmidti
ATGGGAACTGCAAGATTTCTCAGTGCAGTGTTGTTGCTCAGCGTCCTTTTAATGGTGACCTTTCCTGCAC
TTCTCTCGGCGGAGTACCATGACGGAAGAGTAGATATATGCAGTTTGCCCTCTGACTCTGGAGATTGCTT
GAGGTTCTTTGAAATGTGGTACTTCGATGGCACAACTTGCACTAAGTTTGTTTATGGAGGCTACGGTGGC
AACGATAATAGGTTCCCAACTGGAAAGGCCTGCATGAAAAGGTGTGCAAAAGCG

>GU293030 Ornithoctonus hainana
ATGGGAACTGCAAGATTTCTCAGGGCAGTGTTGTTGCTCAGCGTCCTTTTGATGGTGACATTTCCCGCAC
TTCTCTCGGCGGAGCACCATGACGGAAGAGTAGATATATGCCGTTTGCCCTCTGACTCTGGGGATTGCTT
GAGGTTCTTTGAAATGTGGTACTTCGATGGCACAACTTGCACTAAGTTTGTTTATGGAGGCTACGGTGGC
AACGATAATAGGTTCCCAACTGAAAAGGCCTGCGTGAAAAGGTGTGCAAAAGCG

>GU293031 Ornithoctonus hainana
ATGGGAACTGCAAGATTTCTCAGGGCAGTGTTGTTGCTCAGCGTCCTTTTGATGGTGACATTTCCTGCAC
TTCTCTCGGCGGAGCACCATGACGGAAGAGTAGATATATGCCGTTTGCCCTCTGACTCTGGGGATTGCTT
GAGGTTCTTTGAAGTGTGGTACTTCGATGGCACAACTTGCACTAAGTTTGTTTATGGAGGCTACGGTGGC
AACGATAATAGGTTCCCAACTGAAAAGGCCTGCATGAAAAGGTGTGCAAAAGCG

>GU293032 Ornithoctonus hainana
ATGGGAACTGCAAGATTTCTCAGGGCAGTGTTGTTGCTCAGCGTCCTTTTGATGGTGACATTTCCTGCAC
TTCTCTCGGCGGAGCACCATGACGGAAGAGTAGATATATGCCGTTTGCCCTCTGACTCTGGGGAATGCTC
GAGGTTCTTTGGAATGTGGTACTTCGATGGCACAACTTGCACTAAGTTTGTTTATGGAGGCTACGGTGGC
AACGATAATAGGTTCCCAACTGAAAAGGCCTGCATGAAAAGGTGTGCAAAAGCG

>GU293033 Ornithoctonus hainana
ATGGGAACTGCAAGATTTCTCAGGGCAGTGTTGTTGCTCAGCGTCCTTTTGATGGTGACATTTCCTGCAC
TTCTCTCGGCGGAGCACCATGACGGAAGAGTAGATATATGCCGTTTGCCCTCTGACTCTGGGGATTGCTT
GAGGTTCTTTGAAATGTGGTACTTCGATGGCACAACTTGCACTAAGTTTGTTTATGGAGGCTACGGTGGC
AACGATAATAGGTTCCCAACTAAAAAGGCCTGCATGAAAAGGTGTGCAAAAGCG

>GU293034 Ornithoctonus hainana
ATGGGAACTGCAAGATTTCTCAGGGCAGTGTTGTTGCTCAGCGTCCTTTTGATGGTGACATTTCCTGCAC
TTCTCTCGGCGGAGCACCATGACGGAAGAGTAGGTATATGCCGTTTGCCCTCTGACTCTGGGGATTGCTT
GAGGTTCTTTGAAATGTGGTACTTCGATGGCACAACTTGCACTAAGTTTGTTTATGGAGGCTACGGTGGC
AACAATAATAGGTTCCCAACTGAAAAGGCCTGCATGAAAAGGTGTGCAAAAGCG

>GU293035 Ornithoctonus hainana
ATGGGAACTGCAAGATTTCTCAGGGCAGTGTTGTTGCTCAGCGTCCTTTTGATGGTGACATTTCCTGCAC
TTCTCTCGGCGGAGCACCATGACGGAAGAGTAGATATATGCCGTTTGCCCTCCGACTCTGGGGATTGCTT
GAGGTTCTTTGAAATGTGGTACTTCGATGGCACAGCTTGCACTAAGTTTGTTTATGGAGGCTACGGTGGC
AACGATAATAGGTTCCCAACTGAAAAGGCCTGCATGAAAAGGTGTGCAAAAGCG

>GU293036 Ornithoctonus hainana
ATGGGAACTGCAAGATTTCTCAGGGCAGTGTTGTTGCTCAGCGTCCTTTTGATGGTGACATTTCCTGCAC
TTCTCTCGGCGGAGCACCATGACGGAAGAGTAGATATATGCCGTTTGCCCTCTGGCTCTGGGGATTGCTT
GAGGTTCTTTGAAATGTGGTACTTCGATGGCACAACTTGCACTAAGTTTGTTTATGGAGGCTACGGTGGC
AACGATAATAGGTTCCCAACTGAAAAGGCCTGCATGAAAAGGTGTGCAAAAGCG

>GU293037 Ornithoctonus hainana
ATGGGAACTGCAAGATTTCTCAGGGCAGTGTTGTTGCTCAGCGTCCTTTTGATGGTGACATTTCCTGCAC
TTCTCTCGGCGGAGCACCATGACGGAAGAGTAGATATATGCCGTTTGCCCTCTGACTCTGGGGATTGCTT
GAGGTTCTTTGAAATGCGGTACTTCGATGGCACAACTTGCACTAAGTTTGTTTATGGAGGCTACGGTGGC
AACGATAATAGGTTCCCAACTGAAAAGGCCTGCATGAAAAGGTGTGCAAAAGCG

>GU293038 Ornithoctonus hainana
ATGGGAATAGCAAGAATTCTCAGTGCAGTGTTGTTCCTCAGCGTTCTTTTCGTGGTGACATTTCCTACCC
TTCTCTCAGCGGATCACCATGACGGAAGAATAGATACATGCCGTTTGCCCTCTGACCGTGGGAGATGCAA
GGCATCCTTTGAACGTTGGTACTTCAATGGCACAACTTGCACTAAGTTTGTTTATGGAGGCTACGGTGGC
AACGATAATAGGTTCCCAACTGAAAAGGCCTGCATGAAAAGGTGTGCAAAAGCG

>GU293039 Ornithoctonus hainana
ATGGGAACTGCAAGATTTCTCAGGGCAGTGTTGTTGCTCAGCGTCCTTTTGATGGTGACATTTCCTGCAC
TTCTCTCGGCGGAGCACCATGACGGAAGAGTAGATATATGCCGTTTGCCCTCTGACTCTGGGGATTGCTT
GAGGTTCTTTGAAATGTGGTGCTTCGATGGCACAACTTGCACTAAGTTTGTTTATGGAGGCTACGGTGGC
AACGATAATAGGTTCCCAACTGAAAAGGCCTGCATGAAAAGGTGTGCAAAAGCG

>GU293128 Ornithoctonus hainana
ATGGGAATAGCAAGAATTCTCAGTGCAGTGTTGTTCCTCAGCGTTCTTTTCGTGGTGACATTTCCTACCC
TTCTCTCAGCGGATCACCATGACGGAAGAATAGATACATGCCGTTTGCCCTCTGACCGTGGGAGATGCAA
GGCATCCTTTGAACGTTGGTACTTCAATGGCACAACTTGCACTAAGTTTGTTTATGGAGGCTACGGTGGC
AACGATAATAGGTTCCCAACTGAAAAGGCCTGCACGAAAAGGTGTGCAAAAGCG

>GU293129 Ornithoctonus hainana
ATGGGAATAGCAAGAATTCTCAGTGCAGTGTTGTTCCTCAGCGTTCTTTTCGTGGTGACATTTCCTACCC
TTCTCTCAGCGGATCACCATGACGGAAGAATAGATACATGCCGTTTGCCCTCTGACCGTGGGAGATGCAA
GGCATCCTTTGAACGTTGGTACTTCAATGGCACAACTTGCGCTAAGTTTGTTTATGGAGGCTACGGTGGC
AACGATAATAGGTTCCCAACTGAAAAGGCCTGCATGAAAAGGTGTGCAAAAGCG

>GU293130 Ornithoctonus hainana
ATGGGAATAGCAAGAATTCTCAGTGCAGTGTTGTTCCTCAGCGTTCTTTTCGTGGTGACATTTCCTACCC
TTCTCTCAGCGGATCACCATGACGGAAGAATAGATACATGCCGTTTGCCCTCTGACCGTGGGAGATGCAA
GGCATCCTTTGAACGTTGGTACTTCAATGGCACAACTTGCACTAAGTTTGTTTATGGAGGCTACGGTGGC
AACGATAATAGGTTCCCAACTGAAAAGGCCTGCATGAAAAGGTGTGCAAAAGCG

>GU293131 Ornithoctonus hainana
ATGGGAACTGCAAGATTTCTCAGGGCAGTGTTGTTGCTCAGCGTCCTTTTGATGGTGACATTTCCTGCAC
TTCTCTCGGCGGAGCACCATGACGGAAGAGTAGATATATGCCGCTTGCCCTCTGACTCTGGGGATTGCTT
GAGGTTCTTTGAAATGTGGTACTTCGATGGCACAACTTGCACTAAGTTTGTTTATGGAGGCTACGGTGGC
AACGATAATAGGTTCCCAACTGAAAAGGCCTGCATGAAAAGGTGTGCAAAAGCG

>GU293132 Ornithoctonus hainana
ATGGGAATAGCAAGAATTCTCAGTGCAGTGTTGTTCCTCAGCGTTCTTTTCGTGGTGACATTTCCTACCC
TTCTCTCAGCGGATCACCATGACGGAAGAATAGATACATGCCGTTTGCCCTCTGACCGTGGGGGATGCAA
GGCATCCTTTGAACGTTGGTACTTCAATGGCACAACTTGCACTAAGTTTGTTTATGGAGGCTACGGTGGC
AACGATAATAGGTTCCCAACTGAAAAGGCCTGCATGAAAAGGTGTGCAAAAGCG

>GU293133 Ornithoctonus hainana
ATGGGAATAGCAAGAATTCTCAGTGCAGTGTTGTTCCTCAGCGTTCTTTTCGTGGTGACATTTCCTACCC
TTCTCTCAGCGGATCACCATGACGGAAGAATAGATACATGCCGTTTGCCCTCTGACCGTGGGAGATGCAA
GGCATCCTTTGAACGTTGGTACTTCAATGGCACAACTTGCACTAAGTTTGTTTATGGAGGCTACGGTGGC
AACGATAATAGGTTCCCAACTGAAAAGGCCCGCATGAAAAGGTGTGCAAAAGCG

>GU293134 Ornithoctonus hainana
ATGGGAATAGCAAGAATTCTCAGTGCAGTGTTGTTCCTCAGCGTTCTTTTCGTGGTGACATTTCCTACCC
TTCTCTCAGCGGATCACCATGACGGAAGAATAGATACATGCCGTTTGCCCTCTGACCGTGGGAGATGCAA
GGCATCCTTTGAACGTTGGTACTTCAATGGCACAACTTGCACTAAGTTTGTTTATGGAGGCTACGGTGGC
AACGATAATAGGTTCCCAACTGAAAAGGCCTGCATGAAAAGGTGTGTAAAAGCG

>GU293135 Ornithoctonus hainana
ATGGGAATAGCAAGAATTCTCAGTGCAGTGTTGTTCCTCAGCGTTCTTTTCGTGGTGACATTTCCTACCC
TTCTCTCAGCGGATCACCATGACGGAAGAATAGATACATGCCGTTTGCCCTCTGACCGTGGGAGATGCAA
GGCATCCTTTGAACGTTGGTACTTCAATGGCACAACTTGCACTAAGTTTGTTTATGGAGGCTACGGTGGC
AACGATAATAGGTTCCCAACTGAAAAGGCCTGCATGGAAAGGTGTGCAAAAGCG

>GU293136 Ornithoctonus hainana
ATGGGAATAGCTAGAATTCTCAGTGCAGTGTTGTTCCTCAGCGTTCTTTTCGTGGTGACATTTCCTACCC
TTCTCTCAGCGGATCACCATGACGGAAGAACAGATACATGCCGTTTGCCCTCTGACCGTGGGAGATGCAA
GGCATCCTTTGAACGTTGGTACTTCAATGGCACAACTTGCACTAAGTTTGTTTATGGAGGCTACGGTGGC
AACGATAATAGGTTCCCAACTGAAAAGGCCTGCATGAAAAGGTGTGCAAAAGCG

>GU292999 Ornithoctonus hainana
ATGGGAACTGCAAGATTTCTCAGGGCAGTGTTGTTGCTCAGCGTCCTTTTGATGGTGACATTTCCTGCAC
TTCTCTCGGCGGAGCACCATGACGGAAGAGTAGATATATGCCGTTTGCCCTCTGACTCTGGGGATTGCTT
GAGGTTCTTTGAAATGTGGTACTTCGATGGCACAACTTGCACTAAGTTTGTTTATGGAGGCTACGGTGGC
AACGATAATAGGTTCCCAACTGAAAAGGCCTGCATGAAAAGGTGTGCAAAAGCG
