# Supplementary material for: The Rise and Fall of an Evolutionary Innovation: Contrasting Strategies of Venom Evolution in Ancient and Young Animals
Source: PLoS Genet. 2015 Oct 22;11(10):e1005596. doi: 10.1371/journal.pgen.1005596 (PMC4619613; doi:10.1371/journal.pgen.1005596)
Supplement: S1 File — The alignments are provided as zipped Fasta files. (ZIP) [file pgen.1005596.s006.zip › Alignments/Spiders/Magi-1 family.fas]

>EU196048.1 Brachypelma smithi
ATGAATACTATACAAGTAATAATATTCGCAGTGGTTTTGGTGTTGACGGTGACGGTAGGACAGGCTGATG
AAGATAGT--------------------------------------------------------------
-GCTGAAACTTCGCTCCTTCGAAAACTGGAAGAGGCAGAAGCTGCCATGTTTGGACAA------------
TACCTGGAAGAAAGCAAAAATTCTCGAGAGAAGCGATGTATAGGGGAAAGTGTGCCATGCGATAAAGAC-
--------GACCCTCGCTGTTGT------AGGGAATATGAGTGTCTTAAGCCTACAGGGTACGGATGGTG
GTATGCTTCATATTACTGCTATAGAAAAAAGAGCGGT---

>EU233907.1 Chilobrachys jingzhao
ATGAATACCATAATA------CCCCTTTTGTTGCTTTCACTTCTGATAACCGTTTACGCATATGCGCTCG
AAGATGGGAACAAAGAAGAAATTCAAGACATCGCTGAAAGTGAATTCGAA--------------------
-GCTTCGAATGAAATGCTTCAACTGGCCCATCTGTTGGAAGCTGATCGAGCA------------------
GAAACTGAGGAGGACAGAAATTCCAGACAAAAGCGTTGCTGGGGCGCGAATGTTCCTTGTGAAGATGAA-
--------AACTCACCATGCTGT------TCCCCACTGAAATGTGAAAAGACTTTTGGATATGGATGGTG
GTACGGAAGTCCTTTTTGTGTGAGAAGTGGTAGTGGC---

>EU233908.1 Chilobrachys jingzhao
ATGAATACCATAATA------CCCCTTTTGTTGCTTTCACTTCTGATAACCGTTTACGCATATGCGCTCG
AAGATGGGAACAAAGAAGAAATGCAAGACATCGCTGAAAGTGAATTCGAA--------------------
-GCTTCGAATGAAATGCTTCAACTGGCCCATCTGTTGGAAGCTGATCGAGCA------------------
GAAACTGAGGAGGACAGAAATTCCAGACAAAAGCGTTGCTGGGGCGCGAATGTTCCTTGTGAAGATGAA-
--------AACTCACCATGCTGT------CCCCCACTGAAATGTGAAAAGACTTTTGGATATGGATGGTG
GTACGGAAGTCCTTTTTGTGTGAGAAGTGGTAGTGGC---

>EU195239.1 Ornithoctonus huwena
ATGAATACTGTACGGGTG---ACATTCCTGCTGGTTTTCGTGTTGGCAGTCTCACTGGGACAAGCTGATA
AAGATGAGAACCGAATGGAAATGCAAGAAAAAACGGAAAAAAACGAAGAAGGCAAGAGCTATTTAGATTT
TGCTGAAAACTTGCTGCTTCAAAAACTGGAGGAGCTAGAGGCCAAACTGCTGGAAGAA------------
GACTCAGAAGAAAGTAGAAATTCTCGACAAAAGCGCTGTATCGGGGAAGGTGTGCCGTGCGATGAAAAT-
--------GACCCTCGCTGCTGT------TCTGGATTAGTATGTCTTAAACCTACGTTGCACGGTATATG
GTATAAATCATATTATTGCTACAAGAAA------------

>EU195240.1 Ornithoctonus huwena
ATGAATACTGTACGGGTG---ACATTCCTGCTGGTTTTCGTGTTGGCAGTCTCACTGGGACAAGCTGATA
AAGATGAGAACCGAATGGAAATGCAAGAAAAAACGGAAAAAAACGAAAAAGGCAAGAGCTATTTAGATTT
TGCTGAAAACTTGCTGCTTCAAAAACTGGAGGAGCTAGAGGCCAAACTGCTGGAAGAA------------
GACTCAAAAGAAAGTAAAAATTCTCGACAAAAGCGCTGTATCGGGGAAGGTGTGCCGTGCGATGAAAAT-
--------GACCCTCGCTGCTGT------TCTGGATTAGTATGTCTTAAACCTACGTTGCACGGTATATG
GTATAAATCATATTATTGCTACAAGAAA------------

>EU195241.1 Ornithoctonus huwena
ATGAATACTGTACGGGTG---ACATTCCTGCTGGTTTCCGTGTTGGCAGTCTCACTGGGACAAGCTGATA
AAGATGAGAACCGAATGGAAATGCAAGAAAAAACGGAAAAAAACGAAGAAGGCAAGAGCTATTTAGATTT
TGCTGAAAACTTGCTGCTTCAAAAACTGGAGGAGCTAGAGGCCAAACTGCTGGAAGAG------------
GACTCAGAAGAAAGTAGAAATTCTCGACAAAAGCGCTGTATCGGGGAAGGTGTGCCGTGCGATGAAAAT-
--------GACCCTCGCTGCTGT------TCTGGATTAGTATGTCTTAAACCTACGTTGCACGGTATATG
GTATAAATCATATTATTGCTACAAGAAA------------

>EU195242.1 Ornithoctonus huwena
ATGAATACTGTACGGGTG---ACATTCCTGCTGGTTTTCGTGTTGGCAGTCTCACTGGGACAAGCTGATA
AAGATGAGAACCGAATGGAAATGCAAGAAAAAACGGAAAAAAACGAAGAAGGTAAGAGCTATTTAGATTT
TGCTGAAAACTCGCTGCTTCAAAAACTGGAGGAGCTAGAGGCCAAACTGCTGGAAGAA------------
GACTCAGAAGAAAGTAGAAATTCTCGACAAAAGCGCTGTATCGGGGAAGGTGTGCCGTGCGATGAAAAT-
--------GACCCTCGCTGCTGT------TCTGGATTAGTATGTCTTAAACCTACGTTGCACGGTATATG
GTATAAATCATATTATTGCTACAAGAAA------------

>EU195243.1 Ornithoctonus huwena
ATGAATACTGTACGGGTG---ACATTCCTGCTGGTTTTCGTGTTGGCAGTCTCACTGGGACAAGCTGATA
AAGATGAGAACCGAATGGAAATGCAAGAAAAAACGGAAAAAAACGAAGAAGGCAAGAGCTATTTAGATTT
TGCTGAAAACTTGCTGCTTCAAAAACTGGAGGAGCTAGAGGCCAAACTGCTGGAAGAA------------
GACTCAGAAGAAAGTAGAAATTCTCGACAAAAGCGCTGTATCGGGGAAGGTGTGCCGCGCGATGAAAAT-
--------GACCCTCGCTGCTGT------TCTGGATTAGTATGTCTTAAACCTACGTTGCACGGTATATG
GTATAAATCATATTATTGCTACAAGAAA------------

>EU195244.1 Ornithoctonus huwena
ATGAATACTGTACGGGTG---ACATTCCTGCTGGTTTTCGTGTTGGCAGTCTCACTGGGACAAGCTGATA
AAGATGAGAACCGAATGGAAATGCAAGAAAAAACGGAAAAAAACGAAGAAGGCAAGAGCTATTTAGATTT
TGCTGAAAACTTGCTGCTTCAAAAACTGGAGGAGCTAGAGGCCAAACTGCTGGAAGAA------------
GACTCAGAAGGAAGTAGAAATTCTCGACAAAAGCGCTGTATCGGGGAAGGTGTGCCGTGCGATGAAAAT-
--------GACCCTCGCTGCTGT------TCTGGATTAGTATGTCTTAAACCTACGTTGCACGGTATATG
GTATAAATCATATTATTGCTACAAGAAA------------

>EU195245.1 Ornithoctonus huwena
ATGAATACTGTACGGGTG---ACATTCCAGCTGGTTTTCGTGTTGGCAGTCTCACTGGGACAAGCTGATA
AAGATGAGAACCGAATGGAAATGCAAGAAAAAACGGAAAAAAACGAAGAAGGCAAGAGCTATTTAGATTT
TGCTGAAAACTTGCTGCTTCAAAAACTGGAGGAGCTAGAGGCCAAACTGCTGGAAGAA------------
GACTCAGAAGAAAGTAGAAATTCTCGACAAAAGCGCTGTATCGGGGAAGGTGTGCCGTGCGATGAAAAT-
--------GACCCTCGCTGCTGT------TCTGGATTAGTATGTCTTAAACCTACGTTGCACGGTATATG
GTATAAATCATATTATTGCTACAAGAAA------------

>EU195246.1 Ornithoctonus huwena
ATGAATACTGTACGGGTG---ACATTCCTGCTGGTTTTCGTGTTGGCAGTCTCACTGGGACAAGCTGATA
AAGATGAGAACCGAATGGAAATGCAAGAAAAAACGGAAAAAAACGAAGAAGGCAAGAGCTATTTAGATTT
TGCTGAAAACTTGCTGCTTCAAAAACTGGAGGAGCTAGAGGCCAAACTGCTGGAAGAA------------
GACTCAGAAGAAAGTAGAAATTCTCGACAAAAGCGCTGTATCGGGGAAGGTGTGCCGTGCGATGAAAAT-
--------GACCCTCGCTGCTGT------TCTGGATTAGTATGTCTTAAACCTACGTTGCTCGGTATATG
GTATAAATCATATTATTGCTACAAGAAA------------

>EU195247.1 Ornithoctonus huwena
ATGAATACTGTACGGGTG---ACATTCCTGCTGGTTTTCGTGTTGGCAGTCTCACTGGGACAAGCTGATA
AAGATGAGGACCGAATGGAAATGCAAGAAAAAACGGAAAAAAACGAAGAAGGCAAGAGCTATTTAGATTT
TGCTGAAAACTTGCTGCTTCAAAAACTGGAGGAGCTAGAGGCCAAACTGCTGGAAGAA------------
GACTCAGAAGAAAGTAGAAATTCTCGACAAAAGCGCTGTATCGGGGAAGGTGTGCCGTGCGATGAAAAT-
--------GACCCTCGCTGCTGT------TCTGGATTAGTATGTCTTAAACCTACGTTGCACGGTATATG
GTATAAATCATATTATTGCTACAAGAAA------------

>EU195248.1 Ornithoctonus huwena
ATGAATACTGTACGGGTG---ACATTCCTGCTGGTTTTCGTGTTGGCAGTCTCACTGGGACAAGCTGATA
AAGATGAGAACCGAATGGAAATGCAAGAAAAAACGGAAAAAAACGAAGAAGGCAAGAGCTATTTAGATTT
TGCTGAAAACTTGCTGCTTCAAAAACTGGAGGAGCTAGAGGCCAAACTGCTGGAAGAA------------
GACTCAGAAGAAAGTAGAAATTCTCGACAAAAGCGCTGTATCGGGGAAGGTGTGCCGTGCGATGAAAAT-
--------GACCCTCGCTGCTGT------TCTGGATTAGTATGTCTTAAACCTGCGTTGCACGGTATATG
GTATAAATCATATTATTGCTACAAGAAA------------

>EU195249.1 Ornithoctonus huwena
----------------------------------------------------------------------
--ATGAGAACCGAATGGAAATGCAAGAAAAAAACGGAAAAAAACGAAGAAGGCAAGAGCTATTTAGATTT
TGCTGAAAACTTGCTGCTTCAAAAACTGGAGGAGCTAGAGGCCAAACTGCTGGAAGAA------------
GACTCAGAAGAAAGTAGAAATTCTCGACAAAAGCGCTGTATCGGGGAAGGTGTGCCGTGCGATGAAAAT-
--------GACCCTCGCTGCTGT------TCTGGATTAGTATGTCTTAAACCTACGTTGCACGGTATATG
GTATAAATCATATTATTGCTACAAGAAA------------

>EU195250.1 Ornithoctonus huwena
----------------------------------------------------------------------
--ATGAGAACCGAATGGAAATGCAAGAAAAAACGGAAAAAAAACGAAGAAGGCAAGAGCTATTTAGATTT
TGCTGAAAACTTACTGCTTCAAAAACTGGAGGAGCTAGAGGCCAAACTGCTGGAAGAA------------
GACTCAGAAGAAAGTAGAAATTCTCGACAAAAGCGCTGTATCGGGGAAGGTGTGCCGTGCGATGAAAAT-
--------GACCCTCGCTGCTGT------TCTGGATTAGTATGTCTTAAACCTACGTTGCACGGTATATG
GTATAAATCATATTATTGCTACAAGAAA------------

>EU195251.1 Ornithoctonus huwena
ATGAATACTGTTCGGGTG---ACATTCCTGCTGGTTTTCGTGTTGGCAGTGTCATTGGGGCAAGCTGATG
AAGATGGGAACCGAATGGAAAAGCGACAGAAGAAGACAGAA-----------------------------
-GCTGAAAACTTGCTGCTTCCAAAGCTGGAGGAACTAGACGCCAAACTGTGGGAAGAA------------
GACTCAGTAGAAAGTAGAAATTCTCGACAAAAGCGCTGTAACGGGAAAGATGTACCGTGTGATCCGGACC
CTGCTAAAAACCGTCGCTGCTGT------TCTGGATTAGAATGCCTCAAACCCTACTTGCACGGTATATG
GTATCAAGATTACTACTGCTATGTAGAAAAATCAGGCCGC

>GU293056.1 Ornithoctonus hainana
ATGAATACTGTACGGGTG---ACATTCCTGCTGGTTTTCGTGTTGGCAGTCTCACTGGGACAAGCTGATA
AAGATGAGAACCGAATGGAAATGCAAGAAAAAACC---------GAACAAGGCAAGAGCTATTTAGATTT
TGCTGAAAACTTGCTGCTACAAAAACTGGAGGAGCTAGAGGCCAAACTGCTGGAAGAA------------
GACTCAGAAGAAAGTAGAAATTCTCGACAAAAGCGCTGTATCGGGGAAGGTGTGCCGTGCGATGAAAAT-
--------GACCCTCGCTGCTGT------TTTGGATTAGTATGTCTTAAACCTACGTTGCACGGTATATG
GTATAAATCATATTATTGCTACAAGAAA------------

>GU293057.1 Ornithoctonus hainana
ATGAATACTGTACGGGTG---ACATTCCTGCTGGTTTTCGTGTTGGCAGTCTCACTGGGACAAGCTGATA
AAGATGAGAACCGAATGGAAATGCAAGAAAAAACC---------GAACAAGGCAATAGCTATTTAGATTT
TGCTGAAAACTTGCTGCTACAAAAACTGGAGGAGCTAGAGGCCAAACTGCTGGAAGAA------------
GACTCAGAAGAAAGTAGAAATTCTCGACAAAAGCGCTGTATCGGGGAAGGTGTGCCGTGCGATGAAAAT-
--------GACCCTCGCTGCTGT------TCTGGATTAGTATGTCTTAAACCTACGTTGCACGGTATATG
GTATAAATCATATTATCGCTACAAGAAA------------

>GU293058.1 Ornithoctonus hainana
ATGAATACTGTACGGGTG---ACATTCCTGCTGGTTTTCGTGTTGGCAGTCTCACTGGGACAAGCTGATA
AAGATGAGAACCGAATGGAAATGCAAGAAAAAACC---------GAACAAGGCAATAGCTATTTAGATTT
TGCTGAAAACTTGCCGCTACAAAAACTGGAGGAGCTAGAGGCCAAACTGCTGGAAGAA------------
GACTCAGAAGAAAGTAGAAATTCTCGACAAAAGCGCTGTATCGGGGAAGGTGTGCCGTGCGATGAAAAT-
--------GACCCTCGCTGCTGT------TCTGGATTAGTATGTCTTAAACCTACGTTGCACGGTATATG
GTATAAATCATATTATTGCTACAAGAAA------------

>GU293059.1 Ornithoctonus hainana
ATGAATACTGTACGGGTG---ACATTCCTGCTGGTTTTCGTGTTGGCAGTCTCACTGGGACAAGCTGATA
AAGATGAGAACCGAATGGAAATGCAAGAAAAAACC---------GAACAAGGCAATAGCTATTTAGATTT
TGCTGAAAACTTGCTGCTACAAAAACTGGAGGAGCTAGAGGCCAAACTGCTGGAAGAA------------
GACTCAGAAGAAAGTAGAAATTCTCGACAAAAGCGCTGTATCGGGGAAGGTGTGCCGTGCGATGAAAAT-
--------GACCCTCGCTGCTGT------TCTGGATTAGTATGTCTTAAACCTACGTTGCACGGTATATG
GTATAAATCATATTATTGCTACAAGAAA------------

>GU293120.1 Ornithoctonus hainana
ATGGATACTGTACGGGTG---GCATTCCTGCTGGTTCTCGTGTTGGCAGTCTCACTGGGACAAGCTGATA
AAGATGAGAACCGAATGGAAATGCAAGAAAAAACC---------GAACAAGGCAAGAGCTATTTAGATTT
TGCTGAAAACTTGCTGCTACAAAAACTGGAGGAGCTAGAGGCCAAACTGCTGGAAGAA------------
GACTCAGAAGAAAGTAGAAATTCTCGACAAAAGCGCTGTATCGGGGAAGGTGTGCCGTGCGATGAAAAT-
--------GACCCTCGCTGCTGT------TCTGGATTAGTATGTCTTAAACCTACGTTGCACGGTATATG
GTATAAATCATATTATTGCTACAAGAAA------------

>GU293121.1 Ornithoctonus hainana
ATGAATACTGTACGGGTG---GCATTCCTGCTGGTTTTCGTGTTGGCAGTCTCACTGGGACAAGCTGATA
AAGATGAGAACCGAATGGAAATGCAAGAAAAAACC---------GAACAAGGCAAGAGCTATTTAGATTT
TGCTGAAAACTTGCTGCTACAAAAACTGGAGGAGCTAGAGGCCAAACTGCTGGAAGAA------------
GACTCAGAAGAAAGTAGAAATTCTCGACAAAAGCGCTGTATCGGGGAAGGTGTGCCGTGCGATGAAAAT-
--------GACCCTCGCTGCTGT------TCTGGATTAGTATGTCTTAAACCTACGTTGCACGGTATATG
GTATAAATCATATTATTGCTACAAGAAA------------

>GU293122.1 Ornithoctonus hainana
ATGAATACTGTACGGGTG---GCATTCCTGCTGGTTTTCGTGTTGGCAGTCTCACTGGGACAAGCTGATA
AAGATGAGAACCGAATGGAAATGCAAGAAAAAACC---------GAACAAGGCAAGAGCTATTTAGATTT
TGCTGAAAACTTGCTGCTACAAAAACTGGAGGAGCTAGAGGCCAAACTGCTGGAAGAA------------
GACTCAGAAGAAAGTAGAAATTCTCGACAAAAGCGCTGTATCGGGGAAGGTGTGCCGTGCGATGAAAAT-
--------GACTCTCGCTGCTGT------TCTGGATTAGTATGTCTTAAACCTACGTTGCACGGTATATG
GTATAAATCACATTATTGCTACAAGAAA------------

>GU293123.1 Ornithoctonus hainana
ATGAATACTGTACGGGTG---GCATTCCTGCTGGTTTTCGTGTTGGCAGTCTCACTGGGACAAGCTGATA
AAGATGAGAACCGAATGGAAATGCAAGAAAAAACC---------GAACAAGGCAAGAGCTATTTAGATTT
TGCTGAAAACTTGCTGCTACAAAAACTGGAGGAGCCAGAGGCCAAACTGCTGGAAGAA------------
GACTCAGAAGAAAGTAGAAATTCTCGACAAAAGCGCTGTATCGGGGAAGGTGTGCCGTGCGATGAAAAT-
--------GACCCTCGCTGCTGT------TCTGGATTAGTATGTCTTAAACCTACGTTGCACGGTATATG
GTATAAATCATATTATTGCTACAAGAAA------------

>GU293124.1 Ornithoctonus hainana
ATGAATACTGTACGGGTG---ACATTCCTGCTGGTTTTCGTGTTGGCAGTCTCACTGGGACAAGCTGATA
AAGATGAGAACCGAATGGAAATGCAAGAAAAAACC---------GAACAAGGCAAGAGCTATTTAGATTT
TGCTGAAAACTTGCTGCTACAAAAACTGGAGGAGCTAGAGGCCAAACTGCTGGAAGAA------------
GACTCAGAAGAAAGTAGAAATTCTCGACAAAAGCGCTGTATCGGGGAAGGTGTGCCGTGCGATGAAAAT-
--------GACCCTCGCTGCTGT------TCTGGATTAGTATGTCTTAAACCTACGTTGCACGGTATATG
GTATAAATCATATTATTGCTACAAGAAACGAAGCGCA---

>GU293125.1 Ornithoctonus hainana
ATGAATACTGTACGGGTG---GCATTCCTGCTGGTTTTCGTGTTGGCAGTCTCACTGGGACAAGCTGATA
AAGATGAGAACCGAATGGAAATGCAAGAAAAAACC---------GAACAAGGCAAGAGCTATTTAGATTT
TGCTGAAAACTTGCTGCTACAAAAACTGGAGGAGCTAGAGGCCAAACTGCTGGAAGAA------------
GACTCAGAAGAAAGTAGAAATTCTCGACAAAAGCGCTGTATCGGGGAAGGTGTGCCGTGCGATGAAAAT-
--------GACCCTCGCTGCTGT------TCTGGATTAGTATGTCTTAAACCTACGTTGCACGGTATATG
GTATAAATCATATTATTGCTACAAGAAACGAAGCGCA---

>GU293126.1 Ornithoctonus hainana
ATGAATACTGTACGGGTG---ACATTCCTGCTGGTTTTCGTGTTGGCAGTCTCACTGGGACAAGCTGATA
AAGATGAGAACCGAATGGAAATGCAAGAAAAAACC---------GAACAAGGCAAGAGCTATTTAGATTT
TGCTGAAAACTTGCTGCTACAAAAACTGGAGGAGCTAGAGGCCAAACTGCTGGAAGAA------------
GACTCAGAAGAAAGTAGAAATTCTCGACAAAAGCGCTGTATCGGGGAAGGTGTGCCGTGCGATGAAAAT-
--------GACCCTCGCTGCTGT------TCTGGATTAGTATGTCTTAAACCTACGTTGCACGGTATATG
GTATAAATCATATTATTGCTACAAGAAA------------

>GU292930.1 Ornithoctonus hainana
ATGAATACTGTACGGGTG---ACATTCCTGCTGGTTTTCGTGTTGGCAGTCTCACTGGGACAAGCTGATA
AAGATGAGAACCGAATGGAAATGCAAGAAAAAACC---------GAACAAGGCAAGAGCTATTTAGATTT
TGCTGAAAACTTGCTGCTACAAAAACTGGAGGAGCTAGAGGCCAAACTGCTGGAAGAA------------
GACTCAGAAGAAAGTAGAAATTCTCGACAAAAGCGCTGTATCGGGGAAGGTGTGCCGTGCGATGAAAAT-
--------GACCCTCGCTGCTGT------TCTGGATTAGTATGTCTTAAACCTACGTTGCACGGTATATG
GTATAAATCATATTATTGCTACAAGAAA------------

>GU292931.1 Ornithoctonus hainana
ATGAATACTGTACGGGTG---ACATTCCTGCTGGTTTTCGTGTTGGCAGTCTCACTGGGACAAGCTGATA
AAGATGAGAACCGAATGGAAGTGCAAGAAAAAACC---------GAACAAGGCAAGAGCTATTTAGATTT
TGCCGAAAACTTGCTGCTACAAAAACTGGAGGAGCTAGAGGCCAAACTGCTGGAAGAA------------
GACTCAGAAGAAAGTAGAAATTCTCGACAAAAGCGCTGTATCGGGGAAGGTGTGCCGTGCGATGAAAAT-
--------GACCCTCGCTGCTGT------TCTGGATTAGTATGTCTTAAACCTACGTTGCACGGTATATG
GTATAAATCATATTATTGCTACAAGAAA------------

>GU292932.1 Ornithoctonus hainana
ATGAATACTGTACGGGTG---ACATTCCTGCTGGTTTTCGTGTTGGCAGTCTCACTGGGACAAGCTGATA
AAGATGAGAACCGAATGGTAATGCAAGAAAAAACC---------GAACAAGGCAAGAGCTATTTAGATTT
TGCTGAAAACTTGCTGCTACAAAAACTGGAGGAGCTAGAGGCCAAACTGCTGGAAGAA------------
GACTCAGAAGAAAGTAGAAATTCTCGACAAAAGCGCTGTATCGGGGAAGGTGTGCCGTGCGATGAAAAT-
--------GACCCTCGCTGCTGT------TCTGGATTAGTATGTCTTAAACCTACGTTGCACGGTATATG
GTATAAATCATATTATTGCTACAAGAAA------------

>GU292933.1 Ornithoctonus hainana
ATGAATACTGTACGGGTG---ACATTCCTGCTGGTTTTCGTGTTGGCAGTCTCACTGGGACAAGCTGATA
AAGATGAGAACCGAATGGAAATGCAAGAAAAAACC---------GAACAAGGCAAGGGCTATTTAGATTT
TGCTGAAAACTTGCTGCCACAAAAACTGGAGGAGCTAGAGGCCAAACTGCTGGAAGAA------------
GACTCAGAAGAAAGTAGAAATTCTCGACAAAAGCGCTGTATCGGGGAAGGTGTGCCGTGCGATGAAAAT-
--------GACCCTCGCTGCTGT------TCTGGATTAGTATGTCTTAAACCTACGTTGCACGGTATATG
GTATAAATCATATTATTGCTACAAGAAA------------

>GU292934.1 Ornithoctonus hainana
ATGAATACTGTACGGGTG---ACATTCCTGCTGGTTTTCGTGTTGGCAGTCTCACTGGGACAAGCTGATA
AAGATGAGAACCGAATGGAAATGCAAGAAAAAACC---------GAACAAGGCAAGAGCTATTTAGATTT
TGCTGAAAACTTGCTGCTACAAAAACTGGAGGAGCTAGAGGCCAAACCGCTGGAAGAA------------
GACTCAGAAGAAAGTAGAAATTCTCGACAAAAGCGCTGTATCGGGGAAGGTGTGCCGTGCGATGAAAAT-
--------GACCCTCGCTGCTGT------TCTGGATTAGTATGTCTTAAGCCTACGTTGCACGGTATATG
GTATAAATCATATTATTGCTACAAGAAA------------

>GU292935.1 Ornithoctonus hainana
ATGAATACTGTACGGGTG---ACATTCCTGCTGGTTTTCGTGTTGCCAGTCTCACTGGGACAAGCTGATA
AAGATGAGAACCGAATGGAAATGCAAGAAAAAACC---------GAACAAGGCAAGAGCTATTTAGATTT
TGCTGAAAACTTGCTGCTACAAAAACTGGAGGAGCTAGAGGCCAAACTGCTGGAAGAA------------
GACTCAGAAGAAAGTAGAAATTCTCGACAAAAGCGCTGTATCGGGGAAGGTGTGCCGTGCGATGAAAAT-
--------GACCCTCGCTGCTGT------TCTGGATTAGTATGTCTTAAACCTACGTTACACGGTATATG
GTATAAATCATATTATTGCTACAAGAAA------------

>GU292936.1 Ornithoctonus hainana
ATGAATACTGTACGGGTG---ACATTCCTGCTGGTTTTCGTGTTGGCAGTCTCACTGGGACAAGCTGATA
AAGATGAGAACCGAATGGAAATGCAAGGAAAAACC---------GAACAAGGCAAGAGCTATTTAGATTT
TGCTGAAAACTTGCTGCTACAAAAACTGGAGGAGCTAGAGGCCAAACTGCTGGAAGAA------------
GACTCAGAAGAAAGTAGAAATTCTCGACAAAAGCGCTGTATCGGGGAAGGTGTGCCGTGCGATGAAAAT-
--------GACCCTCGCTGCTGT------TCTGGATTAGTATGTCTTAAACCTACGTTGCACGGTATATG
GTATAAATCATATTATTGCTACAAGAAA------------

>GU292937.1 Ornithoctonus hainana
ATGAATACTGTACGGGTG---ACATTCCTGCTGGTTTTCGTGTTGGCAGTCTCACTGGGACAAGCTGATA
AAGATGAGAACCGAATGGAAATGCAAAAAAAAACC---------GAACAAGGCAAGAGCTATTTAGATTT
TGCTGAAAACTTGCTGCTACAAAAACTGGAGGAGCTAGAGGCCAAACTGCTGGAAGAA------------
GACTCAGAAGAAAGTAGAAATTCTCGACAAAAGCGCTGTATCGGGGAAGGTGTGCCGTGCGATGAAAAT-
--------GACCCTCGCTGCTGT------TCTGGATTAGTATGTCTTAAACCTACGTTGCACGGTATATG
GTATAAATCATATTATTGCTACAAGAAA------------

>GU292938.1 Ornithoctonus hainana
ATGAATACTGTACGGGTG---ACATTCCTGCTGGTTTTCGTGTTGGCAGTCTCACTGGGACAAGCTGATA
AAGATGAGAACCGAATGGAAATGCAAGAAAAAGCC---------GAACAAGGCAAGAGCTATTTAGATTT
TGCTGAAAACTTGCTGCTACAAAAACTGGAGGAGCTAGAGGCCAAACTGCTGGAAGAA------------
GACTCAGAAGAAAGTAGAAATTCTCGACAAAAGCGCTGTATCGGGGAAGGTGTGCCGTGCGATGAAAAT-
--------GACCCTCGCTGCTGT------TCTGGATTAGTATGTCTTAAACCTACGTTGCACGGTATATG
GTATAAATCATATTATTGCTACAAGAAA------------

>GU292939.1 Ornithoctonus hainana
ATGAATACTGTACGGGTG---ACATTCCTGCTGGTTTTCGTGTTGGCAGTCTCACTGAGACAAGCTGATA
AAGATGAGAACCGAATGGAAATGCAAGAAAAAACC---------GAACAAGGCAAGAGCTATTTAGATTT
TGCTGAAAACTTGCTGCTACAAAAACTGGAGGAGCTAGAGGCCAAACTGCTGGAAGAA------------
GACTCAGAAGAAAGTAGAAATTCTCGACAAAAGCGCTGTATCGGGGAAGGTGTGCCGTGCGATGAAAAT-
--------GACCCTCGCTGCTGT------TCTGGATTAGTATGTCTTAAACCTACGTTGCACGGTATATG
GTATAAATCATATTATTGCTACAAGAAA------------

>GU292940.1 Ornithoctonus hainana
ATGAATACTGTACGGGTG---ACATTCCTGCTGGTTTTCGTGTTGGCAGTCTCACTGGGACAAGCTGATA
AAGATGAGAACCGAATGGAAATGCAAGAAAAAACC---------GAACAAGGCAAGAGCTATTTAGATTT
TGCTGAAAACTTGCTGCTACAAAAACTGGAGGAGCTAGAGGCCAAACTGCTGGAAGAA------------
GACTCAGAAGAAAGTAGAAATTCTCGACAAAGGCGCTGTATCGGGGAAGGTGTGCCGTGCGATGAAAAT-
--------GACCCTCGCTGCTGT------TCTGGATTAGTATGTCTTAAACCTACGTTGCACGGTATATG
GTATAAATCATATTATTGCTACAAGAAA------------

>GU292941.1 Ornithoctonus hainana
ATGAATACTGTACGGGCG---ACATTCCTGCTGGTTTTCGTGTTGGCAGTCTCACTGGGACAAGCTGATA
AAGATGAGAACCGAATGGAAATGCAAGAAAAAACC---------GAACAAGGCAAGAGCTATTTAGATTT
TGCTGAAAACTTGCTGCTACAAAAACTGGAGGAGCTAGAGGCCAAACTGCTGGAAGAA------------
GACTCAGAAGAAAGTAGAAATTCTCGACAAAAGCGCTGTATCGGGGAAGGTGTGCCGTGCGATGAAAAT-
--------GACCCTCGCTGCTGT------TCTGGATTAGTATGTCTTAAACCTACGTTGCACGGTATATG
GTATAAATCATATTATTGCTACAAGAAA------------

>GU292942.1 Ornithoctonus hainana
ATGAATACTGTACGGGTG---ACATTCCTGCTGGTTTTCGTGTTGGCAGTCTCACTGGGACAAGCTGATA
AAGATGAGAACCGAATGGAAATGCAAGAAAAAACC---------GAACAAGGCAAGAGCTATTTAGATTT
TGCTGAAAACTTGCTGCTACAAAAACTGGAGGAGCTAGTGGCCAAACTGCTGGAAGAA------------
GACTCAGAAGAAAGTAGAAATTCTCGACAAAAGCGCTGTATCGGGGAAGGTGTGCCGTGCGATGAAAAT-
--------GACCCTCGCTGCTGT------TCTGGATTAGTATGTCTTAAACCTACGTTGCACGGTATATG
GTATAAATCATATTATTGCTACAAGAAA------------

>GU292943.1 Ornithoctonus hainana
ATGAATACTGTACGGGTG---ACATTCCTGCTGGTTTTCGTGTTGGCGGTCTCACTGGAACAAGCTGATA
AAGATGAGAACCGAATGGAAATGCAAGAAAAAACC---------GAACAAGGCAAGAGCTATTTAGACTT
TGCTGAAAACTTGCTGCTACAAAAACTGGAAGAGCTAAAGGCCAAACTGCTGGAAGAA------------
GACTCAGAAAAAAGTAGAAATTCTCGACAAAAGCGCTGTATCGGGGAAGGTGTGCCGTGCGATGAAAAT-
--------GACCCTCGCTGCTGT------TCTGGATTAGTATGTCTTAAACCTACGTTGCACGGTATATG
GTATAAATCATATTATTGCTACAAGAAA------------

>GU292944.1 Ornithoctonus hainana
ATGAATACTGTACGGGTG---ACATTCCTGCTGGTTTTCGTGTTGGCAGTCTCACTGGGACAAGCTGATA
AAGATGAGAACCGAATGGAAATGCAAGAAAAAACC---------GAACAAGGCAAGAGCTATTTAGATTT
TGCTGAAAACTTGCTGCTACAAAAACTGGAGGAGCTAGAGGCCAAACTGCTGGAAGAA------------
GACTCAAAAGAAAGTAGAAATTCTCGACAAAAGCGCTGTATCGGGGAAGGTGTGCCGTGCGATGAAAAT-
--------GACCCTCGCTGCTGT------TCTGGATTAGTATGTCTTAAACCTACGTTGCACGGTATATG
GTATAAATCATATTATTGCTACAAGAAA------------

>GU292945.1 Ornithoctonus hainana
ATGAATACTGTACGGGTG---ACATTCCTGCTGGTTTTCGTGTTGGCAGTCTCACTGGGACGAGCAGATA
AAGATGAGAACCGAATGGAAATGCAAGAAAAAACC---------GAACAAGGCAAGAGCTATTTAGATTT
TGCTGAAAACTTGCTGCTACAAAAACTGGAGGAGCTAGAGGCCAAACTGCTGGAAGAA------------
GACTCAGAAGAAAGTAGAAATTCTCGACAAAAGCGCTGTATCGGGGAAGGTGTGCCGTGCGATGAAAAT-
--------GACCCTCGCTGCTGT------TCTGGATTAGTATGTCTTAAACCTACGTTGCACGGTATATG
GTATAAATCATATTATTGCTACAAGAAA------------

>GU292946.1 Ornithoctonus hainana
ATGAATACTGTACGGGTG---ACATTCCTGCTGGTTTTCGTGTTGGCAGTCTCACTGGGACAAGCTGATA
AAGATGAGAACCGAATGGAAATGCAAGAAAAAACC---------GAACAAGGCAAGAGCTATTTAGATTT
TGCTGAATACTTGCTGCTACAAAAACTGGAGGAGCTAGAGGCCAAACTGCTGGAAGAA------------
GACTCAGAAGAAAGTAGAAATTCTCGACAAAAGCGCTGTATCGGGGAAGGTGTGCCGTGCGATGAAAAT-
--------GACCCTCGCTGCTGT------TCTGGATTAGTATGTCTTAAACCTACGTTGCACGGTATATG
GTATAAATCATATTATTGCTACAAGAAA------------

>GU292947.1 Ornithoctonus hainana
ATGAATACTGTACGGGTG---ACATTCCTGCTGGTTTTCGTGTTGGCAGTCTCACTGGGACAAGCTGATA
AAGATGAGAACCGAATGGAAATGCAAGAAAAAACC---------GAACAAGGCAAGAGCTATTTAGATTT
TGCTGAAAACTTGCTGCTACAAAAACTGGAGGAGCTAGAGGCCAAACTGCCGGAAGAA------------
GACTCAGAAGAAAGTAGAAATTCTCGACAAAAGCGCTGTATCGGGGAAGGTGTGCCGTGCGATGAAAAT-
--------GACCCTCGCTGCTGT------TCTGGATTAGTATGTCTTAAACCTACGTTGCACGGTATATG
GTATAAATCATATTATTGCTACAAGAAA------------

>GU292948.1 Ornithoctonus hainana
ATGAATACTGTACGGGTG---ACATTCCTGCTGGTTTTCGTGTTGGCAGTCTCACTGGGACAAGCTGATA
AAGATGAGAACCGAATGGAAATGCAAGAAAAAACC---------GAACAAGGCAAGAGCTATTTAGATTT
TGCTGAAAACTTGCTGCTACAAAAACTGGAGGAGCTAGAGGCCAAACTGCTGGAAGAA------------
GACTCAGAAGAAAGTAGAAATTCTCGACAAAAGCGCTGTATCGGGGAAGGTGTGCCGTGCGATGAAAAT-
--------GACCCTCGCTGCTGT------TCTGGATTAGTATGTCTTAAACCTACGTTGCACGGTATATG
GTATAAATCATATTATTGCTACAAGAAACGAAGCGCA---

>GU292949.1 Ornithoctonus hainana
ATGAATACTGTACGGGTG---ACATTCCTGCTGGTTTTCGTGTTGGCAGTCTCACTGGGACAAGCTGATA
AAGATGAGAACCGAATGGAAATGCAAGAAAAAACC---------GAACAAGGCAAGAGCTATTTAGATTT
TGCTGAAAACTTGCTGCTACAAAAACTGGAGGAGCTAGAGGCCAAACTGCTGGAAGAA------------
GACTCAGAAGAAAGTAGAAATTCTCGACAAAAGCGCTGTATCGGGGAAGGTGTGCCGTGCGATGAAAAT-
--------GACCCTCGCTGCTGT------TCTGGATTAGTATGTCTTAAACCTACGTTGCACGGTATATG
GTATAAATCATATTATTGCTACAAGAAATGGAGCGCA---

>GU292950.1 Ornithoctonus hainana
ATGAATACTGTACGGGTG---ACATTCCTGCTGGTTTTCGTGGTGGCGGTCTCACTGGGACAAGCTGATA
AAGATGAGAACCGAATGGAAATGAAAGACAAAACC---------GAACAAGGCAAGAGCTATTTACATTT
TGCTGAAAACTTGCTGCTACAAAAACTGGAGGATGTAGAGGCCAAACTGCTGGAAAAA------------
GACTCAGAAAAAAGTATAAATTCTCGACAAAAGCGCTGTATCGAGGAAGGTGTGCCGTGCGATGAAAAT-
--------GACCCTCGCTGCTGT------TCTGGATTAGTATGTCTTAAACCTACGTTGCGCGGTATATG
GTATAAATCATATTATTGCTACAAGAAA------------

>GU292951.1 Ornithoctonus hainana
ATGAATACTGTACGGGTG---ACATTCCTGCTGGTTTTCGTGTTGGCAGTCTCACTGGGACAAGCTGATA
AAGATGAGAACCGAATGGAAATGCTAGAAAAAACC---------GAACAAGGCAAGAGCTATTTAGATTT
TGCTGAAAACTTGCTGCTACAAAAACTGGAGGAGCTAGAGGCCAGACTGCTGGAAGAA------------
GACTCAGAAGAAAGTAGAAATTCTCGACAAAAGCGCTGTATCGGGGAAGGTGTGCCGCGCGATGAAAAT-
--------GACCCTCGCTGCTGT------TCTGGATTAGTATGTCTTAAACCTACGTTGCACGGTATATG
GTATAAATCATATTATTGCTACAAGAAA------------

>GU292952.1 Ornithoctonus hainana
ATGAATACTGTACGGGTG---ACATTCCTGCTGGTTTTCGTGTTGGCAGTCTCACTGGGACAAGCTGATA
AAGATGAGAACCGAATGGAAATGCAAGAAAAAACC---------GAACAAGGCAAGAGCTATTTAGATTT
TGCTGAAAACTTGCTGCTACAAAAACTGGAGGAGCTAGAGGCCAAACTGCTGGAAGAA------------
GACTCAAAAGAAAGTAGAAATTCTCGACAAAAGCGCTGTATCGGGGAAGGTGTGCCGTGCGATGAAAAT-
--------GACCCTCGCTGCTGT------TCTGGATTAGTATGTCTTAAACCTACGTTGCACGGTATATG
GTATAAATCATATTATTGCTACAGGAAA------------

>GU292953.1 Ornithoctonus hainana
ATGAATACTGTACGGGTG---ACATTCCTGCTGGTTTTCGTGTTGGCAGTCTCACTGGGACAAGCTGATA
AAGATGAGAACCGAATGGAAATGCAAGAAAAAACC---------GAACAAGGCAAGAGCTATTTAGATTT
TGCTGAAAACTTACTGCTACAAAAACTGGAGGAGCTAGAGGCCAAACTGCTGGAAGAA------------
GACTCAGAAGAAAGTAGAAATTCTCGACAAAAGCGCTGTATCGGGGAAGGTGTGCCGTGCGATGAAAAT-
--------GACCCTCGCTGCTGT------TCTGGATTAGTATGTCTTAAACCTACGTTGCACGGTATATG
GTATAAATCATATTATTGCTACAGGAAA------------

>GU292954.1 Ornithoctonus hainana
ATGAATACTGTACGGGTG---ACATTCCTGCTGGTTTTCGTGTTGGCAGTCTCACTGGGACAAGCTGATA
AAGATGAAAACCGAATGGAAATGCAAGAAAAAACC---------GAACAAGGCAAGAGCTATTTAGATTT
TGCTGAAAACTTGCTGCTACAAAAACTGGAGGAGCTAGAGGCCAAACTGCTGGAAGAA------------
GACTCAGAAGAAAGTAGAAATTCTCGACAAAAGCGCTGTATCGGGGAAGGTGTGCCGTGCGATGAAAAT-
--------GACCCTCGCTGCTGT------TCTGGATTAATATGTCTTAAACCTACGTTGCACGGTATATG
GTATAAATCATATTATTGCTACAAGAAA------------

>GU292955.1 Ornithoctonus hainana
ATGAATACTGTACGGGTG---ACATTCCTGCTGGTTTTCGTGTTGGTAGTCTCACTGGGACAAGCTGATA
AAGATGAGAACCGAATGGAAATGCAAGAAAAAACC---------GAACAAGGCAAGAGCTATTTAGATTT
TGCTGAAAACTTGCTGCTACAAAAACTGGAGGAGCTAGAGGCCAAACTGCTGGAAGAA------------
GACTCAGAAGAAAGTAGAAATTCTCGACAAAAGCGCCGTATCGGGGAAGGTGTGCCGTGCGATGAAAAT-
--------GACCCTCGCTGCTGT------CCTAGATTAGTATGTCTTAAACCTACGTTGCACGGTATATG
GTATAAATCATATTATTGCTACAAGAAA------------

>GU292956.1 Ornithoctonus hainana
ATGAATACTGTACGGGTG---ACATTCCTGCTGGTTTTCGTGTTGGCAGTCTCACTGGGACAAGGTGATA
AAGATGAGAACCGAATGGAAATGCAAGAAAAAACC---------GAACAAGGCAAGAGCTATTTAGATTT
TGCTGAAAACTTGCTGCTACAAAAACTGGAGGAGCTAGAGGCCAAACTGCTGGAAGAA------------
GACTCAGAAGAAAGTAGAAATTCTCGACAAAAGCGCTGTATCGGGGAAGGTGTGCCGTGCGATGAAAAT-
--------GACCCTCGCCGCTGT------TCTGGATTAGTATGTCTTAAACCTACGTTGCACGGTATATG
GTATAAATCATATTATTGCTACAAGAAA------------

>GU292957.1 Ornithoctonus hainana
ATGAATACTGTACGGGTG---ACATTCCTGCTGGTTTTCGTGTTGGCAGTCTCACTGGGACAAGCTGATA
AAGATGAGAACCGAATGGAAATGCAAGAAAAAACC---------GAACAAGGCAAGAGCTATTTAGATTT
TGCTGAAAACTTGCTGCTACAAAAACTGGAGGAGCTAGAGGCCAAACTGCTGGAAGAA------------
GACTCAGAAGAAAGTAGAAATTCTCGACAAAAGCGCTGTATCGGGGAAGGTGTGCCGTGCGATGAAAAT-
--------GACCCTCGCTGCTGT------TCTGGATTAGTATGTCTTAAACCTACGTTGCACGGTATATG
GTATAAATCACATTATTGCTACAAGAAA------------

>GU292958.1 Ornithoctonus hainana
ATGAATACTGTACGGGTG---ACATTCCTGCTGGTTTTCGTGTTGGCAGTCTCACTGGGACAAGCTGATA
AAGATGAGAACCGAATGGAAATGCAAGAAAAAACC---------GAACAAGGCAAGAGCTATTTAGATTT
TGCTGAAAACTTGCTGCTACAAAAACTGGAGGAGCTAGAGGCCAAACTGCTGGAAGAA------------
GACTCAGAAGAAAGTAGAAATTCTCGACAAAAGCGCTGTATCGGGGAAGGTGTGCCGTGCGATGAAAAT-
--------GACCCTCGCTGCTGT------TCTGGATTTGTATGTCTTAAACCTACGTTGCACGGTATATG
GTATAAATCATATTATTGCTACAAGAAA------------

>GU292959.1 Ornithoctonus hainana
ATGAATACTGGACGGGTG---ACATTCCTGGTGGTTTTCCTGGTGGCAGTCTCACTGGGACCAGCTGATA
AAGAAGAAAACCCAATGGAAATGCAAGAAAAAACC---------CAACAAGGGAAGAACTATTTAAATTT
TGGTGAAAACTTGGTGGTACCAAAACTGGAAGAACTAAAGGCCAAACTGGTGGAAAAA------------
GAATCCAAAAAAAGTAAAAATTCTCGACAAAAGCGCTGTATCGGGGAAGGTGTGGCGTGCGATGAAAAT-
--------GACCCTCGCTGCTGG------TCTGGATTAATATGTCCTAAACCTACGTTGCCCGGTATATG
GGATAAATCATATTATTGCTACAAGAAA------------

>GU292960.1 Ornithoctonus hainana
ATGAATACGGTACGGGGG---ACATTCCTGCTGGTTTTCGGGTTGGCAGCCTCACTGGGACAAGCTGATA
AAAATGAAAACCGAAGGGAAATGCAAAAAAAAACC---------GAACAAGGCAAAAGCTATTTAAATTT
TGCTGAAAACTTGCTGCTACAAAAACTGGAAGAGCTAGAGGCCAAACTGCTGGAAAAA------------
CACTCAAAAAAAAGTAAAAATTCTCGACAAAAGCGCTGTATCGGGAAAGATGTGCCGTGCGATGAAAAT-
--------GACCCTCGCTGCTGT------TCTGGATTAATATGTCTTACACCTACGTTGCACGGTATATG
GTATAAATCATATTATTGCTACAAGAAA------------

>GU292961.1 Ornithoctonus hainana
ATGAATACTGTACGGGTG---ACATTCCTGCTGGTTTTCGTGTTGGCAGTCTCACTGGGACAAGCTGATA
AAGATGAGAACCGAATGGAAATGCAAGAAAAAACC---------GAACAAGGCAAGAGCTATTTAGATTT
TGCTGAAAACTTGCTGCTACAAAAACTGGAGGAGCTAGAGGCCAAACTGCTGGAAGAA------------
GACTCAGAAGAAAGTAGAAATTCTCGACAAAAGCGCTGTATCGGGGAAGGTGTGCCGTGCGATGAAAAT-
--------GACCCTCGCTGCTGT------TCTGGATTAGTACGTCTTAAACCTACGTTGCACGGTATATG
GTATAAATCATATTATTGCTACAAGAAA------------

>GU292962.1 Ornithoctonus hainana
ATGAATACTGTACGGGTG---ACATTCCTGCTGGTTTTCGTGTTGGCAGTCTCACTGGGACAAGCTGATA
AAGATGAGAACCGAATGGAAATGCAAGAAAAAACC---------GAACAAGGCAAGAGCTATTTAGATTT
TGCTGAAAACTTGCTGCTACAAAAACTGGAGGAGCTAGAGGCCAAACTGCTGGAAGAA------------
GACTCAGAAGAAAGTAGAAATTCTCGACAAAAGCGCTGTATCGGGGAAGGTGTGCCGTGCGATGAAAAT-
--------GACCCTCGCTGCTGT------TCTGGATTAGTATGTCTTAAACCTACGTTGCACGGTATATG
GTATAAATCATATTATTACTACAAGAAA------------

>GU292963.1 Ornithoctonus hainana
ATGAATACTGTACGGGTG---ACATTCCTGCTGGTTTTCGTGTTGGCAGTCTCACTGGGACAAGCTGATA
AAGATGAGAACCGAATGGAAATGCAAGAAAAAACC---------GAACAAGGCAAGAGCTATTTAGATTT
TGCTGAAAACTTGCTGCTACAAAAACTGGAGGAGCTAGAGGCCAAACTGCTGGAAGAA------------
GACTCAGAAGAAAGTAGAAATTCTCGACAAAAGCGCTGTATCGGGGAAGGTGTGCCGTGCGATGAAAAT-
--------GACCCTCGCTGCTGT------TCTGGATTAGTATGTCTTAAACCTGCGTTGCACGGTATATG
GTATAAATCATATTATTGCTACAAGAAA------------

>GU292964.1 Ornithoctonus hainana
ATGAATACTGTACGGGTG---ACATTCCTGCTGGTTTTCGTGTTGGCAGTCTCACTGGGACAAGCTGATA
AAGATGAGAACCGAATGGAAATGCAAGAAAAAACC---------GAACAAGGCAAGAGCTATTTAGATTT
TGCCGAAAACTTGCTGCTACAAAAACTGGAGGAGCTAGAGGCCAAACTGCTGGAAGAA------------
GACTCAGAAGAAAGTAGAAATTCTCGACAAAAGCGCTGTATCGGGGAAGGTGTGCCGTGCGATGAAAAA-
--------GACCCTCGCTGCTGT------TCTGGATTAGTATGTCTTAAACCTACGTTGCACGGTATATG
GTATAAATCATATTATTGCTACAGGAAA------------

>GU292965.1 Ornithoctonus hainana
ATGAATACTGTACGGGTG---ACATTCCTGCTGGTTTTCGTGTTGGCAGTCTCACTGGGACAAGCTGATA
AAGATGAGAACCGAATGGAAATGCAAGAAAAAACC---------GAACAAGGCAAGAGCTATTTAGATTT
TGCTGAAAACTTGCTGCTACAAAAACTGGAGGAGCTAGAGGCCAAACTGCTGGAAGAA------------
GACTCAGAAGAAAGTAGAAATTCTCGACAAAAGCGCTGTATCGGGGAAGGTGTGCCGTGCGATGAAAAT-
--------GACCCTCGCTGCTGT------TCTGGATTAGTATGTCTTAAACCTACGTTGCACGGTATATG
GTATAAATCATATTATTGCCACAAGAAA------------

>GU292966.1 Ornithoctonus hainana
ATGAATACTGTACGGGTG---ACATTCCTGCTGGTTTTCGTGTTGGCAGTCTCACTGGGACAAGCTGATA
AAGATGAGAACCGAATGGAAATGCAAGAAAAAACC---------GAACAAGGCAAGAGCTATTTAGATTT
TGCTGAAAACTTGCTGCTACAAAAACTGGAGGAGCTAGAGGCCAAACTGCTGGAAGAA------------
GACTCAGAAGAAAGTAGAAATTCTCGACAAAAGCGCTGTATCGGGGAAGGTGTACCGTGCGATGAAAAT-
--------GACCCTCGCTGCTGT------TCTGGATTAGTATGTCTTAAACCTACGTTGCACGGTATATG
GTATAAATCATATTATTGCTGCAAGAAA------------

>GU292967.1 Ornithoctonus hainana
ATGAATACTGTACGGGTG---ACATTCCTGCTGGTTTTCGTGTTGGCAGTCTCACTGGGACAAGCTGATA
AAGATGAGAACCGAATGGAAATGCAAGAAAAAACC---------GAACAAGGCAAGAGCTATTTAGATTT
TGCTGAAAACTTGCTGCTACAAAAACTGGAGGAGCTAGAGGCCAAACTGCTGGAAGAA------------
GACTCAGAAGAAAGTAGAAATTCTCGACAAAAGCGCTGTATCGGGGAAGGTGTGCCGTGCGATGAAAAT-
--------GACCCTCGCTGCTGT------TCTGGATTAGTATGTCTTAAACCTACGTTGCACGGTATACG
GTATAAATCATATTATTGCTACAAGAAA------------

>GU292968.1 Ornithoctonus hainana
ATGAATACTGTACGGGTG---ACATTCCTGCTGGTTTTCGTGTTGGCAGTCTCACTGGGACAAGCTGATA
AAGATGAGAACCGAATGGAAATGCAAGAAAAAACC---------GAACAAGGCAAGAGCTATTTAGATTT
TGCTGAAAACTTGCTGCTACAAAAACTGGAGGAGCTAGAGGCCAAACTGCTGGAAGAA------------
GACTCAGAAGAAAGTAGAAATTCTCGACAAAAGCGCTGTATCGGGGAAGGTGTGCCGTGCGATGAAAAT-
--------GTCCCTCGCTGCTGT------TCTGGATTAGTATGTCTTAAACCTACGTTGCACGGTATATG
GTATAAATCATATTATTGCTACAAGAAA------------

>GU292969.1 Ornithoctonus hainana
ATGAATACTGTACGGGTG---ACATTCCTGCCGGTTTTCGTGTTGGCAGTCTCACTGGGACAAGCTGATA
AAGATGAGAACCGAATGGAAATGCAAGAAAAAACC---------GAACAAGGCAAGAGCTATTTAGATTT
TGCTGAAAACTTGCTGCTACAAAAACTGGAGGAGCTAGAGGCCAAACTGCTGGAAGAA------------
GACTCAGAAGAAAGTAGAAATTCTCGACAAAAGCGCTGTATCGGGGAAGGTGTGCCGTGCGATGAAAAT-
--------GACCCTCGCTGCTGT------TCTGGATTAGTATGTCTTAAACCTACGTTGCACGGTATATG
GTATAAATCATATTATTGCTACAAGAAA------------

>GU292970.1 Ornithoctonus hainana
ATGAATACTGTACGGGTG---ACATTCCTGCTGGTTTTCGTGTTGGCAGTCTCACTGGGACAAACTGATA
AAGATGAGAACCGAATGGAAATGCAAGAAAAAACC---------GAACAAGGCAAGAGCTATTTAGATTT
TGCTGAAAACTTGCTGCTACAAAAACTGGAGGAGCTAGAGGCCAAACTGCTGGAAGAA------------
GACTCAGAAGAAAGTAGAAATTCTCGACAAAAGCGCTGTATCGGGGAAGGTGTGCCGTGCGATGAAAAT-
--------GACCCTCGCTGCTGT------TCTGGATTAGTATGTCTTAAACCTACGTTGCACGGTATATG
GTATAAATCATATTATTGCTACAAGAAA------------

>GU292971.1 Ornithoctonus hainana
ATGAATACTGTACGGGTG---ACATTCCTGCTGGTTTTCGTGTTGGCAGTCTCACTGGGACGAGCTGATA
AAGAAGAGAACCGAATGGAAATGCAAGAAAAAACC---------GAACAAGGCAAGAGCTATTTAGATTT
TGCTGAAAACCTGCTGCTACAAAAACTGGAGGAGCTAGAGGCCAAACTGCTGGAAGAA------------
GACTCAGAAGAAAGTAGAAATTCTCGACAAAAGCGCTGTATCGGGGAAGGTGTGCCGTGCGATGAAAAT-
--------GACCCTCGCTGCTGT------TCTGGATTAGTATGTCTTAAACCTACGTTGCACGGTATATG
GTATAAATCATATTATTGCTACAAGAAA------------

>GU292972.1 Ornithoctonus hainana
ATGAATACTGTACGGGTG---GCATTCCTGCTGGTTTTCGTGTTGGCAGTCTCGCTGGGACAAGCTGATA
AAGATGAGAACCGAATGGAAATGCAAGAAAAAACC---------GAACAAGGCAAGAGCTATTTAGATTT
TGCTGAAAACTTGCTGCTACAAAAACTGGAGGAGCTAGAGGCCAAACTGCTGGAAGAA------------
GACTCAGAAGAAAGTAGAAATTCTCGACAAAAGCGCTGTATCGGGGAAGGTGTGCCGTGCGATGAAAAT-
--------GACCCTCGCTGCTGT------TCTGGATTAGTATGTCTTAAACCTACGTTGCACGGTATATG
GTATAAATCATATTATTGCTACAAGAAA------------

>GU292973.1 Ornithoctonus hainana
ATGAATACTGTACGGGTG---ACATTCCTGCTGGTTTTCGTGTTGGCAGTCTCACTGGGACAAGCTGATA
AAGATGAGAGCCGAATGGAAATGCAAGAAAAAACC---------GAACAAGGCAAGAGCTATTTAGATTT
TGCTGAAAACTTGCTGCCACAAAAACTGGAGGAGCTAGAGGCCAAACTGCTGGAAGAA------------
GACTCAGAAGAAAGTAGAAATTCTCGACAAAAGCGCTGTATCGGGGAAGGTGTGCCGTGCGATGAAAAT-
--------GACCCTCGCTGCTGT------TCTGGATTAGTATGTCTTAAACCTACGTTGCACGGTATATG
GTATAAATCATATTATTGCTACAAGAAA------------

>GU292974.1 Ornithoctonus hainana
ATGAATACTGTACGGGTG---ACATTCCTGCTGGTTTTCGTGTTGGCAGTCTCACTGGGACAAGCTGATA
AAGATGAGAACCGAATGGAAATGCAAGAAAAAACC---------GAACAAGGCAGGAGCTATTTAGATTT
TGCTGAAAACTTGCTGCTACAAAAACTGGAGGAGCTAGAGGCCAAACTGCTGGAAGAA------------
GACTCAGAAGAAAGTAGAAATTCTCGACAAAAGCGCTGTATCGGGGAAGGTGTGCCGTGCGATGAAAAT-
--------GACCCTCGCTGCTGT------TCTGGATTAGTATGTCTTAAACCTACGTTGCACGGTATATG
GTATAAATCATATTATTGCTACAAGAAA------------

>GU292975.1 Ornithoctonus hainana
ATGAATACTGTACGGGTG---ACATTCCTGCTGGTTTTCGTGTTGGCAGTCTCACTGGGACAAGCTGATA
AAGATGAGAACCGAATGGAAATGCAAGAAAAAACC---------GAACAAGGCGAGAGCTATTTAGATTT
TGCTGAAAACTTGCTGCTACAAAAACTGGAGGAGCTAGAGGCCAAACTGCTGGAAGAA------------
GACTCAGAAGAAAGTAGAAATTCTCGACAAAAGCGCTGTATCGGGGAAGGTGTGCCGTGCGATGAAAAT-
--------GACCCTCGCTGCTGT------TCTGGATTAGTATGTCTTAAACCTACGTTGCACGGTATATG
GTATAAATCATATTATTGCTACAAGAAA------------

>GU292976.1 Ornithoctonus hainana
ATGAATACTGTACGGGTG---ACATTCCTGCTGGTTTTCGTGTTGGCCGTGTCATTGGGGCAAGCTGATG
AGGATGGGAACCGAATGGAAATGCGACAAGAAATAGAAAAAACCGAAGCAGACAGCAGCTAT------TT
TGCTGAAAACTTGCTGCTTCAAAAGCTGGAGGAACTAGAGGCCAAACTGTGGGAAGAA------------
ACCTCAGAAGAAAGTAGAAATTCTCGACAAAAGCGCTGTGCCGCAGAAGGTATACCGTGTGATCCGAACC
CCGTTAAAGACCTTCCCTGCTGT------TCTGGATTAGCATGTCTTAAACCCACTTTGCACGGTATATG
GTATAAACATCACTACTGCTATACACAA------------

>GU170865.1 Citharischius crawshayi
ATGAATAGTGTGCGGATA---ATATTCCTAGTGGTCTTAGTGCTGACAGCAACTATAGGACAGGCTGATG
AAAGGGAATACAAAGACGAGACGCTGGAAAAAACA---TTAAGTGAAGCTGAAGAAAATTACTTGAAGGA
TGCTGACGGA------------AACCCGAAAGACGTAGTGGACATATTATTGGGAACT------------
GACATGGAAGAAAGCAGGAATTCTCGACCAAAGCGCTGTATAGGAGAAAGTGTGCCATGCGGAGAAAAC-
-----GGTGAGCTTGGCTGCTGC------CCTGGATTAGAATGTCTTAAACCGACAGGGTACGGATGGTG
GTATAAAGACTACTGGTGCTACAGAAAAAGCGGC------

>EF219061.1 Lasiodora sp
ATGAATACTATACAAGTAATAATATTCGCAGTGGTTTTGGTGTTGACGGTGACCGTAGGACAGGCTGATG
AAGATAGT--------------------------------------------------------------
-CCTGAAGCTTCGCTCCTTCGAAAACTGAAAGAGGCAGAGGCTTCCCTGTTTGGACAA------------
AACCTAGAAGAAAGCAGAAATTCTCGGCAGAAGCGATGTGGAGGGGTAGATGCGCCGTGCGATAAAGAC-
--------CGCCCTGACTGTTGT------AGTTACGCCGAATGTCTTAGACCGTCAGGGTACGGATGGTG
GCATGGTACATATTACTGCTATAGAAAAAGGGAACGT---

>AB121200.1 Macrothele gigas
----------------------------------------------------------------------
----------------------------------------------------------------------
-------------------------------ATGATCGAGGAAAACCTATTTGGAAAGGAACTGTCATTT
GTTCCGGAAGAAAATAGAAACTCCAGACACAAGCGCTGTATGGGGTACGACATCGAATGTAATGAACGC-
-----------CTTCATTGCTGC------GCTGATTTGGAATGTGTCAAAACTTCTGGACGC---TGGTG
GTACAAAAAGACATATTGCAGAAGGAAGAGTGGT------

>AB121202.1 Macrothele gigas
ATGATGACCTTGAGT------CCATTCCTTTTGCTTCTAATAGCAGCTGTTGTGATTGGTAATGCGAGTG
AAGGCGAAGTGAAGAATGAATTTGAAGAAAGGTTAAAGGATGAATTTAAAGACCCGTCAAGGAGTGAAGT
GGCAGAAGTAATACTTCTTCGGGAACTGGAAGTGTTAGAGGAGACCTTGTTCGGAAAAGAAATGACATCT
GATACTGAAGAGAATAGAAACTCCAGAGAAAAACGCTGTATGGGATACGACATAGAATGCAACGAGAAC-
-----------CTTCCCTGCTGCAAACACAGAAAACTAGAATGCGTGGAAACTTCTGGATAT---TGGTG
GTACAAAAGGAAATACTGT---AGACCAATAAAAGGT---
