# Supplementary material for: The Rise and Fall of an Evolutionary Innovation: Contrasting Strategies of Venom Evolution in Ancient and Young Animals
Source: PLoS Genet. 2015 Oct 22;11(10):e1005596. doi: 10.1371/journal.pgen.1005596 (PMC4619613; doi:10.1371/journal.pgen.1005596)
Supplement: S1 File — The alignments are provided as zipped Fasta files. (ZIP) [file pgen.1005596.s006.zip › Alignments/Spiders/Omega toxins.fas]

>EF523494
ATGAATACCGCAACAGGTTTCATCGTCCTTTTGGTTTTGGCGACAGTTCTCGGAGCCATTGAAGCAGAAGCATCTCATGCAAGAGAAGACACCGTAGGAAAAATTCGCCGCTCCTCGGTTTGCATTCCATCTGGTCAGCCGTGCCCGTACAACGAACATTGCTGCAGTGGTTCATGTACATACAAGGAAAATGAAAACGGCAACACTGTTCAAAGATGCGAC
>XenFW204
ATGAATACCGCAACAGGTTTCATCGTCCTTTTGGTTTTGGCGACAGTTCTCGGAGCCATTGAAGCAGAAGCATCTCATGCAAGAGAAGACACCGTAGGAAAAATTCGCCGCTCCTCGGTTTGCATTCCATCTGGTCAGCCGTGCCCGTACAACGAACATTGCTGCAGTGGTTCATGTACATACAAGGAAAATGAAAACGGCAACACTGTTCAAAGATGCGAC
>EF523495
ATGAATACCGCAACAGGTTTCATTGTCCTTTTGGTTTTGGCGACAGTTCTTGGATGCATTGAAGCAGGAGAATCTCATGTGAGAGAAGACGCCATGGGAAGAGCTCGCCGGGGG---GCTTGCACTCCAACTGGTCAACCGTGCCCGTATAACGAAAGTTGTTGCAGCGGTTCCTGCCAAGAACAGCTAAATGAAAACGGACACACTGTTAAAAGATGCGTT
>XenFW189
ATGAATACCGCAACAGGTTTCATCGTCCTTTTGGTTTTGGCGACAGTTCTTGGATGCATTGAAGCAGGAGAATCTCATGTGAGAGAAGACGCCATGGGAAGAGCTCGCCGGGGG---GCTTGCACTCCAACTGGTCAACCGTGCCCGTATAACGAAAGTTGTTGCAGCGGTTCCTGCCAAGAACAGCTAAATGAAAACGGCCACACCGTTAAAAGATGCGTT
>EF523496
ATGAATACCGCTACAGGTGTCATCGCTCTTTTGGTTCTGGCGACAGTCATCGGATGCATTGAAGCAGAA---------------GAAGCCGCCGAGAAAGTATTTCGCCGCTCCCCGACTTGCATTCCATCTGGTCAACCATGTCCCTACAACGAAAATTACTGCAGCCAATCGTGTACATTTAAGGAAAATGAAAACGCCAACACTGTTAAAAGATGCGAC
>EF523497
ATGAATACCGCTACAGGTGTCATCGCTCTTTTGGTTCTGGCGACAGTCATCGGATGCATTGAAGCAGAA---------------GAAGCCGCCGAGAAAGTATTTCGCCGCTCCCCGACTTGCATTCCATCTGGTCAACCATGTCCCTACAACGAAAATTGCTGCAGCCAATCGTGTACATTTAAGGAAAATGAAAACGGCAACACTGTTAAAAGATGCGAC
>XenFW138
ATGAATACCGCTACAGGTGTCATCGCTCTTTTGGTTCTGGCGACAGTCATCGGATGCATTGAAGCAGAA---------------GAAGCCGCCGAGAAAGTATTTCGCCGCTCCCCGACTTGCATTCCATCTGGTCAACCATGTCCCTACAACGAAAATTGCTGCAGCCAATCGTGTACATTTAAGGAAAATGAAAACGGCAACACTGTTAAAAGATGCGAC
>XenFW140
ATGAATACCGCTACAGGTGTCATCGCTCTTTTGGTTCTGGCGACAGTCATCGGATGCATTGAAGCAGAA---------------GAAGCCGCCGAGAAAGTATTTCGCCGCTCCCCGACTTGCATTCCATCTGGTCAACCATGTCCCTACAACGAAAATTGCTGCAGCCAATCGTGTACATTTAAGGAAAATGAAAACGGCAACACTGTTAAAAGATGCGAC
>XenFW143
ATGAATACCGCTACAGGTGTCATCGCTCTTTTGGTTCTGGTGACAGTCATCGGATGCATTGAAGCAGAA---------------GAAGCCGCCGAGAAAGTATTTCGCCGCTCCCCGACTTGCATTCCATCTGGTCAACCATGTCCCTACAACGAAAATTGCTGCAGCCAATCGTGTACATTTAAGGAAAATGAAAACGGCAACACTGTTAAAAGATGCGAC
>EF523498
ATGAATACCGCTACAGGTGTCATCGCTCTTTTGGTTCTGGCGACAGTCATCGGATGCATTGAAGCAGAA---------------GAAGCCGCCGAGAAAGTATTTCGCCGCTCCCCGACTTGCATTCCATCTGGTCAACCATGTCCCTACAACGAAAATTGCTGCAGCAAATCGTGTACATATAAGGAAAATGAAAATGGCAACACTGTTCAAAGATGCGAC
>XenFW144
ATGAATACCGCTACAGGTGTCATCGCTCTTTTGGTTCTGGCGACAGTCATCGGATGCATTGAAGCAGAA---------------GAAGCCGCCGAGAAAGTATTTCGCCGCTCCCCGACTTGCATTCCATCTGGTCAACCATGTCCCTACAACGAAAATTGCTGCAGCAAATCGTGTACATATAAGGAAAATGAAAACGGCAACACTGTTCAAAGATGCGAC
>EF523499
ATGAATACCGCTACAGGTGTCATCGCTCTTTTGGTTCTGGCGACAGTCATCGGATGCATTGAAGCAGAA---------------GAAGCCGCCGAGAAAGTATTTCGCCGCTCCCCGACTTGCATTCCATCTGGTCAACCATGTCCCTACAACGAAAATTGCTGCAGCCAATCGTGTACATTTAAGGAAAATGAAACCGGCAACACTGTTAAAAGATGCGAC
>XenFW276
ATGAATACCGCTACAGGTTTCATCGTACTTTTGGTTTTGGCGACAGTGATCGGATGCATTTCTGCAGATGAACCTTATGAAGAAGAAGACGCCGAAAGAATATTTCGCCGCTCA---ACTTGCACTCCAACTGATCAACCGTGCCCCTACCACGAAAGTTGCTGCAGCGGTTCCTGTACATATAAGGCAAATGAAAACGGCAACCAAGTTAAAAGATGCGAC
>XenFW280
ATGAATACCGCTACAGGTTTCATCGTACTTTTGGTTTTGGCGACAGTGATCGGATGCATTTCTGCAGATGAACCTTATGAAGAAGAAGACGCCGAAAGAATATTTCGCCGCTCA---ACTTGCACTCCAACTGATCAACCGTGCCCCTACCACGAAAGTTGCTGCAGCGGTTCCTGTACATATAAGGCAAATGAAAACGGCAACCAAGTTAAAAGATGCGAC
>XenFW405
ATGAATACTGCTACAGGTTTCATCGTACTTTTGGTTTTGGCGACAGTGATCGGATGCATTTCTGCAGATGAACCTTATGAAGAAGAAGACGCCGAAAGAATATTTCGCCGCTCA---ACTTGCACTCCAACTGATCAACCGTGCCCCTACCACGAAAGTTGCTGCAGCGGTTCCTGTACATATAAGGCAAATGAAAACGGCAACCAAGTTAAAAGATGCGAC
>XenFW407
ATGAATACTGCTACAGGTTTCATCGTACTTTTGGTTTTGGCGACAGTGATCGGATGCATTTCTGCAGATGAACCTTATGAAGAAGAAGACGCCGAAAGAATATTTCGCCGCTCA---ACTTGCACTCCAACTGATCAACCGTGCCCCTACCACGAAAGTTGCTGCAGCGGTTCCTGTACATATAAGGCAAATGAAAACGGCAACCAAGTTAAAAGATGCGAC
>XenFW261
ATGAATACCGCTACAGGTTTCATCGTACTTTTGGTTTTGGCGACAGTGATCGGATGCATTTCTGCAGATGAACCTTATGAAGAAGAAGACGCCGAAAGAATATTTCGCCGCTCCCCAACTTGCATTCCAACTGGTCAACCGTGTCCCTACAACGAAAATTGCTGCAGCCAATCCTGTACATATAAGGCAAATGAAAACGGCAACCAAGTTAAAAGATGCGAC
>XenFW265
ATGAATACCGCTACAGGTTTCATCGTACTTTTGGTTTTGGCGACAGTGATCGGATGCATTTCTGCAGATGAACCTTATGAAGAAGAAGACGCCGAAAGAATATTTCGCCGCTCCCCAACTTGCATTCCAACTGGTCAACCGTGTCCCTACAACGAAAATTGCTGCAGCCAATCCTGTACATATAAGGCAAATGAAAACGGCAACCAAGTTAAAAGATGCGAC
>XenFW268
ATGAATACCGCTACAGGTTTCATCGTACTTTTGGTTTTGGCGACAGTGATCGGATGCATTTCTGCAGATGAACCTTATGAAGAAGAAGACGCCGAAAGAATATTTCGCCGCTCCCCAACTTGCATTCCAACTGGTCAACCGTGTCCCTACAACGAAAATTGCTGCAGCCAATCCTGTACATATAAGGCAAATGAAAACGGCAACCAAGTTAAAAGATGCGAC
>XenFW273
ATGAATACCGCTACAGGTTTCATCGTACTTTTGGTTTTGGCGACAGTGATCGGATGTATTTCTGTAGATGAATCTTATGAAGAAGAAGACGCCGAAAGAATATTTCGCCGCTCCCCAACTTGCATTCCAACTGGTCAACCGTGTCCCTACAACGAAAATTGCTGCAGCCAATCCTGTACATATAAGGCAAATGAAAACGGCAACCAAGTTAAAAGATGCGAC
>XenFW278
ATGAATACCGCTACAGGTTTCATCGTTCTTTTGGTTTTGGCGACAGTGATCGGATGCATTTCTGCAGATGAACCTTATGAAGAAGAAGACGCCGAAAGAATATTTCGCCGCTCCCCAACTTGCATTCCAACTGGTCAACCGTGTCCCTACAACGAAAATTGCTGCAGCCAATCCTGTACATATAAGGCAAATGAAAACGGCAACCAAGTTAAAAGATGCGAC
>XenFW410
ATGAATACTGCTACAGGTTTCATCGTACTTTTGGTTTTGGCGACAGTGATCGGATGTATTTCTGCAGATGAACCTTATGAAGAAGAAGACGCCGAAAGAATATTTCGCCGCTCCCCAACTTGCATTCCAACTGGTCAACCGTGTCCCTACAACGAAAATTGCTGCAGCCAATCCTGTACATATAAGGCAAATGAAAACGGCAACCAAGTTAAAAGATGCGAC
>XenFW414
ATGAATACTGCTACAGGTTTCATCGTACTTTTGGTTTTGGCGACAGTGATCGGATGCATTTCTACAGATGAACCTTATGAAGAAGAAGACGCCGAAAGAATATTTCGCCGCTCCCCAACTTGCATTCCAACTGGTCAACCGTGTCCCTACAACGAAAATTGCTGCAGCCAATCCTGTACATATAAGGCAAATGAAAACGGCAACCAAGTTAAAAGATGCGAC
>XenFW417
ATGAATACTGCTACAGGTTTCATCGTACTTTTGGTTTTGGCGACAGTGATCGGATGCATTTCTGCAGATGAACCTTATGAAGAAGAAGACGCCGAAAGAATATTTCGCCGCTCCCCAACTTGCATTCCAACTGGTCAACCGTGTCCCTACAACGAAAATTGCTGCAGCCAATCCTGTACATATAAGGCAAATGAAAACGGCAACCAAGTTAAAAGATGCGAC
>XenFW419
ATGAATACTGCTACAGGTTTCATCGTACTTTTGGTTTTGGCGACAGTGATCGGATGCATTTCTGCAGATGAACCTTATGAAGAAGAAGACGCCCAAAGGATATTTCGCCGCTCCCCAACTTGCATTCCAACTGGTCAACCGTGTCCCTACAACGAAAATTGCTGCAGCCAATCCTGTACATATAAGGCAAATGAAAACGGCAACCAAGTTAAAAGATGCGAC
>XenFW260
ATGAATACCGCTACAGGTTTCATCGTTCTTTTGGTTTTGGCGACAGTGATCGGATGCATTTCTGCAGATGAATCTTCTGTA---GAAGACGCCGAAAGATTATTTCGCCGCTCCTCAACTTGCATTCGAACTGATCAACCGTGCCCCTACAACGAAAGTTGCTGCAGCGGTTCCTGTACATATAAGGCAAATGAAAACGGAAACCAAGTTAAAAGATGCGAC
>XenFW267
ATGAATACCGCTACAGGTTTCATCGTTCTTTTGGTTTTGGCGACAGTGATCGGATGCATTTCTGCAGATGAATCTTCTGTA---GAAGACGCCGAAAGATTATTTCGCCGCTCCTCAACTTGCATTCGAACTGATCAACCGTGCCCCTACAACGAAAGTTGCTGCAGCGGTTCCTGTACATATAAGGCAAATGAAAACGGCAACCAAGTTAAAAGATGCGAC
>XenFW266
ATGAATACCGCTACAGGTTTCATCGTACTTTTGGTTTTGGCGACAGTGATCGGATGTATTTCTGCAGATGAACCTTATGAAGAAGAAGACGCCGAAAGAATATTTCGCCGCTCCCCAACTTGCATTCCAACTGGTCAACCGTGTCCCTACAACGAAAATTGCTGCAGCCAATCCTGTACATATAAGACAAATGAAAACGGCAACCAAGTTAAAGGATGCGAC
>XenFW258
ATGAATACCGCTACAGGTTTCATCGTACTTTTGGTTTTGGCGACAGTGATCGGATGCATTTCTGCAGATGAACCTTATGAAGGAGAAGACGCCGAAAGAATATTTCGCCGCTCCCCAACTTGCATTCCAACTGGTCAACCGTGTCCCTACAACGAAAATTGCTGCAGCCAATCCTGTACATATAAGGCAAATGAAAACGGCAACCAAGTTAAAGGATGCGAC
>TFWSe10
ATGAATACCGCTACAGGTGTCATCGCTCTTTTGGTTCTGGCGACAGTCATCGGATGCATTGAAGCAGAAGAATCTTATGAAGGAGAAGCCGCCGAGAAAATATTTCGCCGCTCCCCGACTTGCATTCCATCTGGTCAACCATGCCCCTACAACGAAAATTGCTGCAGCAAATCGTGTACATATAAGGAAATGAAAACGGCAACACCTGTTCAAAGATGCGAC
>XenFW259
ATGAATACCGCTACAGGTTTCATCGTACTTTTGGTTTTGGCGACAGTGATCGGATGCATTTCTGCAGATGAACCTTATGAAGAAGAAGACGCCGAAAGAATATTTCGCCGCTCCCCAACTTGCATTCCAACTGGTCAACCGTGTCCCTACAACGAAAATTGCTGCAACCAATCCTGTACATATAAGGCAAATGAAAACGGCAACCAAGTTAAAAGATGCGAC
>TFWSe12
ATGAATACCGCTACAGGTGTCATCGCTCTTGTGGTTCTGGCGACAGTCATCGGATGCATTGAAGCAGAAGAATCTTATGAAGGAGAAGCCGCCGATAAAATATTTCGCCGCTCCCCGACTTGCATTCCATCTGGTCAACCATGCCCCTACAACGAAAATTGCTGCAGCAAATCGTGTACATATAAGGAAAATGAAAACGGCAACACTGTTCAAAGATGCGAC
>TFWSe4
ATGAATACCGCTACAGGTGTCATCGCTCTTTTGGTTCTGGCGACAGTCATCGGATGCATTGAAGCAGAAGAATCTTATGAAGGAGAAGGCGCCGATAAAATATTTCGCCGCTCCCCGACTTGCATTCCATCTGGTCAACCATGCCCCTACAACGAAAATTGCTGCAGCAAATCGTGTACATATAAGGAAAATGAAAACGGCAACACTGTTCAAAGATGCGAC
>TFWSe5
ATGAATACCGCTACAGGTGTCATCGCTCTTTTGGTTCTGGCGACAGTCATCGGATGCATTGAAGTAGAAGAATCTTATGAAGGAGAAGCCGCCGAGAAAATATTTCGCCGCTCCCCGACTTGCATTCCATCTGGTCAACCATGCCCCTACAACGAAAATTGCTGCAGCAAATCGTGTACATATAAGGAAAATGAAAACGGCAACACTGTTCAAAGATGCGAC
>TFWSe7
ATGAATACCGCTACAGGTGTCATCGCTCTTTTGGTTCTGGCGACAGTCATCGGATGCATTGAAGCAGAAGAATCTTATGAAGGAGAAGCCGCCGATAAAATATTTCGCCGCTCCCCGACTTGCATTCCATCTGGTCAACCATGCCCCTACAACGAAAATTGCTGCAGCAAATCGTGTACATATAAGGAAAATGAAAACGGCAACACTGTTCAAAGATGCGAC
>TFWSg2
ATGAATACTGCTACAGGTGTCATCGCTCTTTTGGTTCTGGCGACAGTCATCGGATGCATTGAAGCAGAAGAATCTTATGAAGGAGAAGCCGCCGATAAAATATTTCGCCGCTCCCCGACTTGCATTCCATCTGGTCAACCATGCCCCTACAACGAAAATTGCTGCAGCAAATCGTGTACATATAAGGAAAATGAAAACGGCAACACTGTTCAAAGATGCGAC
>TFWSg4
ATGAATACTGCTACAGGTGTCATCGCTCTTTTGGTTCTGGCGACAGTCATCGGATGCATTGAAGCAGAAGAATCTTATGAAGGAGAAGCCGCCGATAAAATATTCCGCCGCTCCCCGACTTGCATTCCATCTGGTCAACCATGCCCCTACAACGAAAATTGCTGCAGCAAATCGTGTACATATAAGGAAAATGAAAACGGCAACACTGTTCAAAGATGCGAC
>XenFW188
ATGAATACCGCAACAGGTTTCATCGTCCTTTTGGTTTTGGCGACAGTTCTCGGAGGCATTGAAGCAGGAGAATCTCATATGAGAAAAGATGCCATGGGAAGAGTTCGTCGACAA---TATTGCGTTCCAGTTGATCAACCGTGCTCTCTGAATCAACCGTGCTGCGATGATACGTGCACACAAGAACTAAATGAAAACGACAACACTGTTTATTATTGCAGG
>XenFW192
ATGAATACCGCAACAGGTTTCATCGTCCTTTTGGTTTTGGCGACAGTTCTCGGAGGTATTGAAGCTAGAGAATCTCATATGAGAAAAGATGCCATGGGAAGAGTTCGTCGACAA---TATTGCGTTCCAGTTGATCAACCGTGCTCTCTGAATCAACCGTGCTGCGATGATACGTGCACACAAGAGCTAAATGAAAACGACAACACTGTTTATTATTGCAGG
>XenFW193
ATGAATACCGCAACAGGTTTCATCGTACTTTTGGTTTTGGCGACAGTTCTCGGAGGTATTGAAGCTGGAGAATCTCATATGAGAAAAGATGCCATGGGAAGAGTTCGTCGACAA---TATTGCGTTCCAGTTGATCAACCGTGCTCTCTGAATCAACCGTGCTGCGATGATACGTGCACACAAGAGCTAAATGAAAACGACAACACTGTTTATTATTGCAGG
>XenFW195
ATGAATACCGCAACAGGTTTCATCGTCCTTTTGGTTTTGGCGACAGTTCTCGGAGGTATTGAAGCTGGAGAATCTCATATGAGAAAAGATGCCATGGGAAGAGTTCGTCGACAA---TATTGCGTTCCAGTTGATCAACCGTGCTCTCTGAATCAACCGTGCTGCGATGATACGTGCACACAAGAGCTAAATGAAAACGACAACACTGTTTATTATTGCAGG
>XenFW197
ATGAATACCGCAACAGGTTTCATCGTCCTTTTGGTTTTGGCGACAGTTCTCGGAGGTATTGAAGCTGGAGAATCTCATATGAGAAAAGATGCCATGGGAAGAGTTCGTCGACAA---TATTGCGTTCCAGTTGATCAACCGTGCTCTCTGAATCAACCGTGCTGCGATGATACGTGCACACAAGAGCTAAATGAAAACGACAACACTGTTTATTATTGCAGG
>XenFW165
ATGAATACCGCAACAGGTTTCATCGTCCTTTTGGTTTTGGCGACAGTTCTCGGAGGTATTGAAGCAGGAGAATCTCATATGAGAAAAGATGCCATGGGAAGAGTTCGTCGACAA---TATTGCGTTCCAGTTGATCAACCGTGCTCTCTGAATCAACCGTGCTGCGATGATACGTGCACACAAGAACTAAATGAAAACGACAACACTGTTTATTATTGCAGG
>XenFW167
ATGAATACCGCAACAGGTTTCATCGTCCTTTTGGTTTTGGCGACAGTTCTCGGAGGCATTGAAGCAGGAGAATCTCATATGAGAAAAGATGCCATGGGAAGAGTTCGTCGACAA---TATTGCGTTCCAGTTGATCAACCGTGCTCTCTGAATCAACCGTGCTGCGATGATACGTGCACACAAGAACTAAATGAAAACGACAACACTGTTTATTATTGCAGG
>XenFW169
ATGAATACCGCAACAGGTTTCATCGTCCTTTTGGTTTTGGCGACAGTTCTCGGAGGTATTGAAGCAGGAGAATCTCATATGAGAAAAGATGCCATGGGAAGAGTTCGTCGACAA---TATTGCGTTCCAGTTGATCAACCGTGCTCTCTGAATCAACCGTGCTGCGATGATACGTGCACACAAGAACTAAATGAAAACGACAACACTGTTTATTATTGCAGG
>XenFW171
ATGAATACCGCAACAGGTTTCATCGTCCTTTTGGTTTTGGCGACAGTTCTCGGAGGCATTGAAGCAGGAGAATCTCATATGAGAAAAGATGCCATGGGAAGAGTTCGTCGACAA---TATTGCGTTCCAGTTGATCAACCGTGCTCTCTGAATCAACCGTGCTGCGATGATACGTGCACACAAGAGCTAAATGAAAACGACAACACTGTTTATTATTGCAGG
>XenFW179
ATGAATACCACAACAGGTTTCATCGTCCTTTTGGTTTTGGCGACAATTCTCGGAGGTATTGAAGCAGGAGAATCTCATATGAGAAAAGATGCCATGGGAAGAGTTCGTCGACAA---TATTGCGTTCCAGTTGATCAACCGTGCTCTCTGAATCAACCGTGCTGCGATGATACGTGCACACAAGAGCTAAATGAAAACGACAACACTGTTTATTATTGCAGG
>XenFW183
ATGAATACCGCAACAGGTTTCATCGTCTTTTTGGTTTTGGCGACAGTTCTCGGAGGTATTGAAGCAGGAGAATCTCATATGAGAAAAGATGCCATGGGAAGAGTTCGTCGACAA---TATTGCGTTCCAGTTGATCAACCGTGCTCTCTGAATCAACCGTGCTGCGATGATACGTGCACACAAGAACTAAATGAAAACGACAACACTGTTTATTATTGCAGG
>XenFW257
ATGAATACCGCTACAGGTTTCATCGTACTTTTGGTTTTGGCGACAGTGATCGGATGCATTTCTGCTGATGAACCTTATGAAGAAGAAGACGCCGAAAGAATATTTCGCCGCTCA---ACTTGCACTCCAACTGATCAACCGTGCCCCTACGACGAAAGTTGCTGCAGCGGTTCCTGTACATATAAGGCAAATGAAAACGGCAACCAAGTTAAAAGATGCGAC
>XenFW264
ATGAATACCGCTACAGGTTTCATCGTACTTTTGGTTTTGGCGACAGTGATCGGATGTATTTCTGCAGATGAACCTTATGAAGAAGAAGACGCCGAAAGAATATTTCGCCGCTCA---ACTTGCACTCCAACTGATCAACCGTGCCCCTACGACGAAAGTTGCTGCAGCGGTTCCTGTACATATAAGGCAAATGAAAACGGCAACCAAGTTAAAAGATGCGAC
>XenFW270
ATGAATACCGCTACAGGTTTCATCGTTCTTTTGGTTTTGGCGACAGTGATCGGATGCATTTCTGCAGATGAACCTTATGAAGAAGAAGACGCCGAAAGAATATTTCGCCGCTCA---ACTTGCACTCCAACTGATCAACCGTGCCCCTACGACGAAAGTTGCTGCAGCGGTTCCTGTACATATAAGGCAAATGAAAACGGCAACCAAGTTAAAAGATGTGAC
>XenFW272
ATGAATACCGCTACAGGTTTCATCGTACTTTTGGTTTTGGCGACAGTGATCGGATGCATTTCTGCAGATGAACCTTATGAAGAAGAAGACGCCGAAAGAATATTTCGCCGCTCA---ACTTGCACTCCAACTGATCAACCGTGCCCCTACGACGAAAGTTGCTGCAGCGGTTCCTGTACATATAAGGCAAATGAAAACGGCAACCAAGTTAAAAGATGCGAC
>XenFW166
ATGAATACCGCAACAGGTTTCATCGTCCTTTTGGTTTTGGCGaCAATTCTCGGAGGTATTGAAGCAGGAGAATcTCATATGAGAAAAGATGCCATGGGAAgAGTTCGTCGACAA---TATTGCGTTCCAGTTGATCAACCGTGCTCTcTGAATCAACCGTGCTGCGATGATACGTGCACaCAAGAGCGGAATGAAAACGGCCaCACTGTTTATTATTGCAGG
>XenFW201
ATGAATACCGCAACAGGTTTCATCGTCCTTTTGGTTTTGGCGACAGTTCTCGGAGGTATTGAAGCTGGAGAATCTCATATGAGAAAAGATGCCATGGGAAGAGTTCGTCGACAA---TATTGCGTTCCAGTTGATCAACCGTGCTCTCTGAATCAACCGTGCTGCGATGATACGTGCACACAAGAGCTAAATGAAAACGACAACACTGTTTAT---------
>HmD_RL10_rep_c1365
ATGAATACTGCTACAGGTGTCATCGTTCTTTTGGTGTTGGCGACAGTCATCGGATGCATTGAAGCAGAAGAATCTTATGACGGAGAAGCCGCCGAGAAAATATTTCGCCGGGCCCCGGTTTGCACTCGAACTGATCAACCGTGCCCCTACAACGAAGATTGCTGCAGCGGTTCCTGTACACTTAAGAAAAATGAAAACGGCAACTTAGTTAAAAGATGCGAC
>HmD_RL10_rep_c2600
---------------------------------------------------------------------------------------------------------------TCCACGGTTTGCATTCCTTCTGGTCAACCATGCCCATACAGTAAATATTGCTGCAGCGGTTCCTGTACATATAAGGAAAATGAAAACGGCAACACTGTTCAAAGATGCGAC
>HmD_RL10_rep_c409
ATGAATACCGCTACAGGTGTCATCGCTCTTTTGGTTCTGGCGACAGTCATCGGATGCATTCAAGCAGAAGAATCTTATGACGGAGAAGCCGCCAAGAGAATATTTCGCCGCTCCCCGGTTTGCATTCCATCTGGTCAACCATGCCCCTACAACGAACATTGCTGCAGCGGTTCCTGTACATATAAGGAAAATGAAAACGGCAACACTGTTCAAAGATGCGAC
>HmD_RL10_rep_c446
ATGAATACCGCTACAGGTGTCATCGCTCTTTTGGTTCTGGCGACAGTCATCGGATGCATTGAAGCAGAAGAATCTGATGACGGAGAAGCCGCCGAGAAAATATTTCGCCGGGCCCCGGTTTGCACTCGAACTGATCAACCGTGCCCCTACGACCAAGATTGTTGCAGCGGTTCCTGTACACTTAAGAAAAATGAAAACGGCAACTTAGTTAAAAGATGCGAC
>HmD_RL10_rep_c567
ATGAATACCGCTACAGGTGTCATCGCTCTTTTGGTTCTGGCGACAGTCATCGGATGCATTCAAGCAGAAGAATCTTATGACGGAGAAGCCGCCAAGAGAATATTTCGCCGCTCCCCGGTTTGCATTCCATCTGGTCAACCATGCCCCTACAACGAACATTGCTGCAGCGGTTCCTGTACATATAAGGAAAATGAAAACGGCAACACTGTTCAAAGATGCGAC
>HmD_RL10_rep_c573
ATGAATACCGCTACAGGTGTCATCGCTCTTTTGGTTCTGGCGACAGTCATCGGATTCATTGAAGCAGAAGAATCTTATGAAGGAGAAGCCGCCGAGAAAATATTTCGCCGCTCCCCGGTTTGCATTCCATCTGGTCAACCATGCCCCTACAACGAACATTGCTGCAGCGGTTCCTGTACATATAAGGAAAATGAAAACGGCAACACTGTTCAAAGATGCGAC
>HmD_RL10_rep_c608
ATGAATACCGCTACAGGTGTCATCGCTCTTTTGGTTCTGGCGACAGTCATCGGATGCATTGAAGCAGAAGAATCTTATGACGGAGAAGCCGCCGAGAAAATATTTCGCCGGGCCCCGGTTTGCACTCGAACTGATCAACCCTGCCCCTACAACGAAGATTGCTGCAGCGGTTCCTGTACACTTAAGAAAAATGAAAACGGCAACTTAGTTAAAAGATGCGAC
>HmD_RL10_rep_c665
ATGAATACCGCTACAGGTGTCATCGCTCTTTTGGTTCTGGCGACAGTCATCGGATTCATTGAAGCAGAAGAATCTTATGAAGGAGAAGCCGCCGAGAAAATATTTCGCCGCTCCCCGGTTTGCACTCGAACTGATCAACCGTGCCCCTACGACCAAGATTGTTGCAGCGGTTCCTGTACACTTAAGAAAAATGAAAACGGCAACTTAGTTAAAAGATGCGAC
