# Supplementary material for: The Rise and Fall of an Evolutionary Innovation: Contrasting Strategies of Venom Evolution in Ancient and Young Animals
Source: PLoS Genet. 2015 Oct 22;11(10):e1005596. doi: 10.1371/journal.pgen.1005596 (PMC4619613; doi:10.1371/journal.pgen.1005596)
Supplement: S1 File — The alignments are provided as zipped Fasta files. (ZIP) [file pgen.1005596.s006.zip › Alignments/Spiders/Phospholipase D.fas]

>AY699703 Loxosceles arizonica
------------------------------------------------GTTAGAGCAACTGAGAAGTTCG
CTCCCATATACTTTTTCTGTCATCCGTTACAGAGTGCGGAAACTGATGTTGCAGAACGCGCAAATAAACG
ACCTATATGGATCATGGGACACATGGTCAACGCTAACTATCAGATAGACGAGTTTGTGAACCTTGGAGCG
AATTCCATTGAAACAGACGTGTCTTTCGACTCCAGTGCCAATCCTGAATATACGTATCACGGCGTTCCAT
GCGACTGTAGAAGGTGGTGCAAGAAGTGGGAGTATTTCAACAATTTTCTAAAAGCTCTGCGAAAAGCCAC
AACACCAGGTGACTCCAAGTATCATGAAAAGTTAGTGTTAGTTGTATTTGACCTGAAAACC---GGTAGC
CTCTACGATAATCAAGCTTACGACGCCGGAAAGAAATTAGCGAAAAATCTCCTTCAGCATTACTGGAACA
ACGGTAATAATGGGGGAAGAGCATACATCGTATTATCCATACCAAACCTTGCTCATTATAAATTAATTAC
TGGATTTAAAGAAACGCTGAAGACCGAGGGGCAT---CCAGAGTTGATGGAGAAAGTTGGTTATGACTTT
TCTGGAAACGATAACATCGACCAAGTCGCGAATGCGTACAAGAAAGCTGGAGTG------ACCGGGCATG
TGTGGCAGAGCGATGGCATTACGAACTGTGTAGCCTCATTTATTCGCGGACTTGATCGCGCGAAGAAAGC
TGTGAAAAACAGAGATTCT---TCAAACGGATAC---ATTAACAAAGTGTACTATTGGACAGTGGACAAG
TACGCAACGACTAGAGAAGCATTCGACATTGGAGTCGATGGAATAATGACCAATTACCCGGATGTCATTG
CTAATGTCCTCAATGAATCTGCTTATAAAGGGAAATTCAGACTTGCCACATACGACGACAATCCTTGGGA
AACATTCAAGAAT---

>AY699704 Loxosceles arizonica
------------------------------------------------GTTAGAGCAACTGAGAAGTTCG
CTTCCATGTACTTTTTCTGTCATTCTCCGCAGAGTGCCGAAACCGATGTTGCAGAACGTGGAAATAAACG
ACCTGTATGGATCATGGGACACATGGTCAATGCTATCGCTCAAATAGACGAGTTTGTGAACCTTGGAGCG
AATTCTATTGAAACAGACGTCTCTTTCGACTCCAGTGCCAATCCTGAATACACGTATCACGGCGTTCCAT
GCGATTGTGGAAGGACTTGCACAAAGTGGGAGCATTTCAACGAATTTCTGAAAGGTCTGCGAAAAGCCAC
GACACCAGGCGACTCCAAGTATCATGAAAAGTTAGTGTTAGTTGTATTTGACCTGAAAACT---GGTAGA
CTCTACGACAACCAAGCTTCTGACGCCGGAAAGAAATTAGCGAAAAGTCTCCTTCAGAATTACTGGAACA
ACGGCAATAATGGTGGAAGAGCATACATCGTATTATCCATACCAAACCTTGCCCATTATAAATTAATTGC
TGGATTTAAAGAAGCGCTTACAAGCGAGGGGCAT---CCAGAATTGATGGACAAAGTTGGTTATGACTTT
TCTGGAAACGATGACATCGGCGACGTCGCGAATGCTTACAAGAAAGCCGGAGTA------ACAGGGCATG
TGTGGCAGAGCGATGGCATCACAAACTGT---------TTACTGCGGGGTCTTGATCGTGTGGGGAAAGC
TGTTGCAAACAGAGATTCT---TCAAACGGATAC---ATTAACAAAGTGTACTATTGGACAGTGGACAAG
CGCCAATCGACTAGAGATGCACTCGATGCTGGAGTCGATGGAATAATGACCAATTACCCGGATGTTATTG
CTGATGTCCTCAATGAATCTGCTTATAAAGCGAAATTCAGGATTGCCTCATACGACGACAATCCTTGGGA
AACATACAAGAAT---

>KM884812 Loxosceles arizonica
----------------------------------------------------------------------
--------------------------GAAGGTGCAGAACAGGATGGTTCTGAGCGTACTGATGGTGGTCG
TCCTATTTGGAACATCGCTCATATGGTGAACAACAAGCAGGCAATCGACAAGTACCTGGACAAGGGCGCA
AACTCTGTCGAAAGCGATGTCTCTTTCGACAGCGATGGTAAACCGGAAAAGATGCTGCACGGTATCCCAT
GTGACTGTGGTCGTAAATGCCTGAACCAGATGAGCTTCACCGATTACCTGGACTACATGCGTCAGCTGAC
TACTCCGGGTGACCCGAAATTTCGTGAAAACCTGATCCTGATCATGCTGGACCTGAAACTG---AAATCC
GTGGCAGCTAACCTGGCTTACTCTAGCGGTCAAGAAGTGGCTCTGCAAATGCTGAACACTTACTGGAAAC
GCGGTGAATCCGGTGCCCGTGCCTATATTGTTCTGTCTATCCCGACCATCAAACGTGTAACCTTCGTACG
TGGTTTCTACGACAAACTGCACAGCGAAGGCTTT---GACCAGTACCGTGAAAAAGTGGGCGTTGATTTC
TCCGGCAATGAGGATCTGGATGAGACGGGCCGTATTCTGTCTTCTCAGAACATC------CTGGATCACA
TCTGGCAGTCTGATGGCATTACCAACTGC---------ATCTTCCGTGTTATGACCCGTCTGAAAAAAGC
GATCAACAAACGCGACTCC------AACGGCTAC---ATGGTAAAAGTTTACTATTGGTCCGTTGACAAA
TATACCATTATGCGCAAAACCCTGCGCGCGGGCGCGGACGGCATGATTACGAACTTCCCGGACCGTCTGG
TTTCCGTTCTGAATGAGCGCGAATTCAGCGGCAAATTTCGCCTGGCGACCTATGATGATAATCCGTGGGA
ACGCTATAAAGCG---

>AY559846 Loxosceles reclusa
----------------------------------------------------------------------
-----------------------------------------------------------GCGAACAAACG
CCCGGCGTGGATCATGGGACACATGGTGAACGCTGTCGCTCAGATAGACGAGTTTGTGAACCTTGGAGCG
AATTCCATTGAAACAGACGTATCTTTCGACAAAAATGCCAATCCTGAATACACCTATCACGGCATTCCAT
GCGATTGTGGAAGGACTTGCACGAAGTGGGAGAATTTCAACGATTTTCTCAAAGGTCTGCGAAAAGCCAC
AACACCAGGCGATTCCAAGTATCATGAAAAATTAGTGTTAGTTGTATTTGACCTGAAAACC---GGCAGC
CTCTACGATAACCAAGCTTACGACGCAGGAAAGAAGTTAGCGAAAAATATCCTTCAGCATTACTGGAACA
ACGGCAATAATGGGGGAAGAGCATACATCGTATTGTCCATACCAAACCTTGCCCATTATAAATTAATTAC
CGGATTTAAAGAAACGCTCACAAGCGAGGGTCAT---CCAGAGTTAATGGAGAAAGTTGGATATGACTTC
TCTGGAAACGATGACATCGACAAGGTCGGAAACGCTTACAAAAATGCCGGAGTA------ACAGGGCATG
TGTGGCAGAGCGATGGCATCACCAACTGT---------TTACTGCGGGGACTTAGTCGTGTGAAGGAAGC
TGTGAAAAACAGAGATTCT---TCAAACGGATTC---ATTAACAAAGTTTACTTTTGGACAGTGGACAAG
CGCGCATCGACTAGAGATGCACTGGATGCTGGAGTCGATGGAATAATGACCAACTACCCGGATGTTATTG
CTGATGTCCTCAGTGAATCTGCTTATAAGGCGAATTTCAGAATTGCCACATACGACGACAATCCTTGGGA
AACATTCAAGAAT---

>AY559847 Loxosceles reclusa
----------------------------------------------------------------------
-----------------------------------------------------------GCGAACAAACG
CCCGGCGTGGATCATGGGGCACATGGTCAACGCTATTTATCAGATAGACGAGTTTGTGAACCTTGGAGCG
AATTCCATTGAAACAGACGTGTCTTTCGACAAAGATGCCAATCCTGAATACACGTATCACGGCGTTCCAT
GTGATTGCGGGAGGTCTTGCTTGAAGTGGGAGTATTTTAGCGATTTTCTAAAAGGTCTACGAAAAGCCAC
AACACCAGGCGATTCCAAGTATCATGCAAAATTAGTGTTAGTTGTATTTGACCTGAAAACC---GGCAGC
CTCTACGATAACCAAGCTTACGACGCAGGAAAGAAGTTAGCGAAAAATCTGCTTAAGCATTACTGGAACA
ACGGCAATAATGGTGGAAGAGCATACATTGTATTATCCATACCAGACCTTAACCATTATAAATTAATTAC
TGGATTTAAAGAAACGCTCAAAAGCGAGGGGCAT---CCCGAGTTAATGGACAAAGTTGGACATGACTTC
TCTGGAAACGATGCCATCGGCGACGTCGGGAATGCTTACAAGAAAGCCGGAGTA------ACAGGACATG
TGTGGCAGAGCGATGGCATCACCAACTGT---------TTACTGCGGGGACTTAGTCGTGTGAAGGATGC
TGTGAAAAACAGAGATTCT---TCAAACGGATTC---ATTAACAAAGTGTACTATTGGACAGTGGACAAG
CGCGCAACGACTAGAGAGGCACTCGATGCTGGAGTCGATGGCGTGATGACCAATTACCCGGATGTTATTA
CTGATGTTCTCAACGAATCTGCTTATAAGGCGAAATTCAGAATTGCCACATACGACGACAATCCTTGGGA
AACATTCAAGAAT---

>AY862486 Loxosceles reclusa
------------------------------------------------ATGTTGCTGTATGTTACGTTAA
TTCTAGGATGCTGGAGCGCTTTTTCCGAGAGTGCCGAGACAGATGTCGCAGAACGTGCA---AATAAACG
ACCTATATGGATCATGGGGCACATGGTCAACGCTATTTATCAGATAGACGAGTTTGTGAACCTTGGAGCG
AATTCCATTGAAACAGACGTGTCTTTCGACAAAGATGCCAATCCTGAATACACGTATCACGGCGTTCCAT
GTGATTGCGGGAGGTCTTGCTTGAAGTGGGAGTATTTTAGCGATTTTCTAAAAGGTCTACGAAAAGCCAC
AACACCAGGCGATTCCAAGTATCATGCAAAATTAGTGTTAGTTGTATTTGACCTGAAAACC---GGCAGC
CTCTACGATAACCAAGCTTACGACGCAGGAAAGAAGTTAGCGAAAAATCTGCTTAAGCATTACTGGAACA
ACGGCAATAATGGTGGAAGAGCATACATTGTATTATCCATACCAGACCTTAACCATTATAAATTAATTAC
TGGATTTAAAGAAACGCTCAAAAGCGAGGGGCAT---CCCGAGTTAATGGACAAAGTTGGACATGACTTT
TCTGGAAACGATGCCATCGGCGACGTCGGGAATGCTTACAAGAAAGCCGGAGTA------ACAGGACATG
TGTGGCAGAGCGATGGCATCACCAACTGT---------TTACTGCGGGGACTTAGTCGTGTGAAGGAAGC
TGTGAAAAACAGAGATTCT---TCAAACGGATTC---ATTAACAAAGTGTACTATTGGACAGTGGACAAG
CGCGCAACGACTAGAGAGGCACTCGATGCTGGAGTCGATGGCGTGATGACCAATTACCCGGATGTTATTA
CTGATGTTCTCAACGAATCTGCTTATAAGGCGAAATTCAGAATTGCCACATACGACGACAATCCTTGGGA
AACATTCAAGAAT---

>FJ171486 Loxosceles spinulosa
----------------------------------------------------------------------
----------------------------------------------------------------------
-------TTCGCCCTTGCGCACATGGTTAATGATTTGGAAATGGTGGATGAATTTGTAGGCAAAGGAGCA
AATGGCCTAGAGATAGACGTCACTTTTTCGTCTGCCGGGCAACCGGAGTACACTTACCACGGAGTTCCGT
GCGATTGCTTTAGAAATTGTAAAAGGAGAGAGGATTTTGATACTTACATAAAATACATACGCCACCTCGC
CACACCTGGTGATCCGAAGTTCCGCAGCAATTTAATAATGCTCATTTTTGATCTCAAATTG---AATGGC
CTTTCTCAAGATGCACTACGTTCGGCTGGAAAAGAAATGGCAGACAAACTTGTAGGCAACTACTGGCAAG
AT---CTCGCTGAAGCCAGGGCATATATTGTGTTATCTATGCCCTCTATCGAGCAAGCAGACTTCGTCAC
TGCTTTCAAAGACGAGCTAAAAGATTTCGGTTAT---GATAAAAATCTTGACAGGATTGGTTACGACTTT
TCCGGAAATGAGGACTTGGGTGAGACAGCCAAAGTATATGAGAAACTGAATATC------CATGAGCATA
TATGGCAAGCAGATGGTATTACCAATTGT---------CTACCTCGTGGTGACTCTCGTCTGAAAGAAGC
TATAAGCAAAAGAGATACACCAGGTTACCAGTAT---ATTAATAAAGTATACACTTGGACTATTGACAAG
AGTGGTTCAATTGCGAATGCACTTCGTTTGGGCGTAGATGGAGTGATGACCAACTACCCAGAAAGAGTGA
TTGATGCCCTCAACGACTCTGAATTTTCTGGAAAACTGAGATTAGCCACATATGAAGACAACCCCTGGGA
GACATTCAAAGGA---

>FJ171454 Loxosceles amazonica
----------------------------------------------------------------------
----------------------------------------------------------------------
-------TGGATTATGGGGCATATGGTGAACGAAATCTACCAAATTGACGAATTTGTTGACCTCGGGGCT
AATTCTATCGAAACGGATATAACTTTTGATGACGATGCTATGGCTGAATATTCATACCACGGTGTCCCCT
GCGACTGCATGAGATGGTGCCATAAGTGGGAATATGTTAATGACTTCTTGGAGGGATTGCGACGAGCTAC
AACCCCTGGTGATTCAAAGTATCGCAAACAGCTGATCCTAGTTGTGTTCGATCTGAAGACG---GGCGAT
CTTTCTTCTTCTACTGCCTATAAAGGTGGAAAGTTGTTCGCCGAGAAACTTCTGCGCTACTACTGGAATG
GAGGAAGCAATGGTGGAAGAGCATATATAATAATATCAATCCCGGATATAGATCATTATGCATTCATATC
AGGATTTCGAGATGCTCTTAAGAAATCTGGCCAT---GAAGACCTGCTTGCAAAAGTCGGATATGACTTT
TCTGGAAATGATGATTTGAACAGTATTCGCGGTGCTTTGCATAAAGCCGGAGTGAAAGACAGGGAACACG
TGTGGCAAAGCGATGGTATCACCAACTGT---------CTTCTAAGATCTCTCGACCGAGTAAATGAAGC
GGTGAAGAACCGGGATTCT---TCAAATGGTTAT---ATCAGCAAAATGTACTACTGGACTATAGAAAAA
TACGCAACAGTCAGAGATGCTCTTAACGCTGAAGTTGACGGTATCATGACGAACTATCCGGACGTCATTG
TTAATGTTCTAAACGAAGACAGTTTCAAAAACAGGTTCAGAATGGCCACTTTCGACGACAATCCATGGGA
ACTTTTTAAGAGA---

>FJ171455 Loxosceles amazonica
----------------------------------------------------------------------
----------------------------------------------------------------------
-------TGGATCATGGGCCATATGGTGAACGAAATCTACCAAATTGACGAATTTGTTGACCTCGGGGCT
AATTCTATCGAAACGGATATAACTTTTGATGACGATGCTATGGCTGAATATTCATACCACGGTGTCCCCT
GCGGCTGCATGAGATGGTGCCATAAGTGGGAATATGTTAATGACTTCTTGGAGGGATTGCGACGAGCTAC
AACCCCTGGTGATTCAAAGTATCGCAAACAGCTGATCCTAGTTGTGTTCGATCTGAAGACG---GGCGAT
CTTTCTTCTTCTACTGCCTATAAAGGTGGAAAGTTGTTCGCCGAGAAACTTCTGCGCTACTACTGGAATG
GAGGAAGCAATGGTGGAAGAGCATATATAATAATATCAATCCCGGATATAGATCATTATGCATTCATATC
AGGATTTCGAGATGCTCTTAAGAAATCTGGCCAT---GAAGACCTGCTTGCAAAAGTCGGATATGACTTT
TCTGGAAATGATGATTTGAACAGTATTCGCAGTGCTTTGCATAAAGCCGGAGTGAAAGACAGGGAACACG
TGTGGCAAAGTGATGGTATCACCAACTGT---------CTTCTAAGATCTCTCGACCGAGTAAATGAAGC
GGTGAAGAACCGGGATTCT---TCAAATGGTTAT---ATCAGCAAAATGTACTACTGGACTATAGAAAAA
TACGCAACAGTCAGAGATGCTCTTAACGCTGAAGTTGACGGTATCATGACGAACTATCCGGACGTCATTG
TTAATGTTCTAAACGAAGACAGTTTCAAAAACAGGTTCAGAATGGCCACTTTCGACGACAATCCATGGGA
ACTTTTTAAGAGA---

>FJ171378 Loxosceles apachea
----------------------------------------------------------------------
----------------------------------------------------------------------
-------TGGATTATGGGGCACATGGTCAACGCTAACTATCAGATAGACGAGTTTGTGAACCTTGGAGCG
AATTCCATTGAAACAGACGTGTCTTTCGACTCCAGTGCCAATCCTGAATATACGTATCACGGCGTTCCAT
GCGACTGTAGAAGGTGGTGCAAGAAGTGGGAGTATTTCAACAATTTTCTAAAAGCTCTGCGAAAAGCCAC
AACACCAGGTGACTCCAAGTATCATGAAAAGTTAGTGTTAGTTGTATTTGACCTGAAAACC---GGTAGC
CTCTACGATAATCAAGCTTACGACGCCGGAAAGAAATTAGCGAAAAATCTCCTTCAGCATTACTGGAACA
ACGGTAATAATGGGGGAAGAGCATACATCGTATTATCCATACCAAACCTTGCTCATTATAAATTAATTAC
TGGATTTAAAGAAACGCTGAAGACCGAGGGGCAT---CCAGAGTTGATGGAGAAAGTTGGTTATGACTTT
TCTGGAAACGATGACATCGGCGACGTCGCGAATGCTTACAAGAAAGCCGGAGTA------ACAGGGCATG
TGTGGCAGAGCGATGGCATCACGAACTGT---------TTACTGCGGGGTCTTGATCGTGTGAGGAAAGC
TGTTGCAAACAGAGATTCT---TCAAACGGATAC---ATTAACAAAGTGTACTATTGGACAGTGGACAAG
CGCCAATCGACTAGAGATGCACTCGATGCTGGAGTCGATGGAATAATGACCAATTACCCGGATGTTATTG
CTGATGTCCTCAATGAATCTGCTTATAAAGCGAAATTCAGGATTGCCTCATACGACGACAATCCTTGGGA
AACATTCAAGAAT---

>AY559844 Loxosceles boneti
----------------------------------------------------------------------
-----------------------------------------------------------GCGAACAAACG
CCCGGCGTGGATCATGGGCCACATGGTCAATGCTATTGCTCAGATAGACGAGTTTGTGAACCTTGGAGCG
AATTCCATTGAAACAGACGTGTCTTTCGACTCAAGTGCCAATCCTGAATATACGTATCATGGTATTCCAT
GTGATTGTGGAAGGACTTGTACGAAGTGGGAGAATTTCAACGATTTTCTGGTAGGACTGCGAAAGGCCAC
AACACCAGACGACTCCAACTATCATGAAAAGTTGATTTTAGTTGTATTTGACCTGAAAACC---GGTAGC
CTCTACGATAACCAAGCTTACGACGCTGGGAAGAAATTAGCGAAAAGTATACTTCAGCATTACTGGAACA
ACGGCAATAATGGTGGAAGAGCATACATTGTATTATCCATACCAAACCTTGCCCATTATAAATTAATTAC
TGGATTTAAAGAAACGCTCACAAGCGATGGGCAT---CCAGAGTTGATGGACAAAATTGGATATGACTTC
TCTGGAAACGATGCCATCGGCGACGTTGCAAGTGCTTACCAGAAAGCCGGAGTA------ACAGGACATG
TGTGGCAGAGCGATGGCATCACCAACTGT---------TTACTGCGCGGACTTAGTCGCGTGAGGGAAGC
GGTCGCAAACAGAGATTCT---TCCAACGGATAC---ATTAACAAAGTGTACTATTGGACAGTGGACAAG
CGCGCATCGACTAGAGATGCACTCGATGCTGGAGTCGATGGAATAATGACCAATTACCCAGATGTTATTG
CTGATGTCCTCAGTGAATCTGCTTATAGTGCGAAATTCAGAATTGCCACATACGACGACAATCCTTGGGA
AACATTCAAGAAT---

>AY559845 Loxosceles boneti
----------------------------------------------------------------------
--------------------------------------------------------------CGGCCGAA
GCCGATTTGGGATGTTGCGCACATGGTAAACGATCTTGAGCTGGTAGATGAGTATTTAGGCGATGGTGCA
AATGGTCTTGAGTTAGACGTGGCTTTTTCAGATGATGGGACTGCAGAGAAAATGTATCATGGAGTTCCAT
GCGATTGCTTCAGAAGCTGTAAGCGAACAGAGACATTCACGAAGTACATGGACTACATACGCGAACTTAC
AACACCTGGAAACAGCAAGTTCAACAATAATCTGATATTGCTAATAATGGATCTTAAATTG---AATGGT
ATTGAGCCAAATGTTGCCTATGCGGCCGGAAAAAGCGTTGCAGAGAAACTTCTGAGCAGTTACTGGCAGA
ACGGAGAAAGTGGAGCGAGGGCATATATTGTACTTTCGCTTGAAACCATCACTCGGCCAGAGTTCATCAA
CGGTTTTAGAGATGCAATTAAAGCAAGTGGACAC---GAAGAATTATTCGAAAAAATAGGTTGGGATTTC
TCTGGCAACGAAGACTTGGGCGACATTCGCAGAGTTTATCAGAAGTACGGAATC------GATGAACACA
TTTGGCAAGGTGACGGCATCACCAACTGT---------TTGCCACGAGGCGACTATCGTCTGACGGAAGC
CATGAAGAAGAAAAATGATCCCGACTACAAGTAC---ACCGAGAAAGTTTACACCTGGAGCATCGATAAA
GAAGCTTCCATTCGAAATGCACTAAGACTTGGTGTAGATGCTGTCATGACTAATTACCCAGCACGAGTAA
AGAGCATTTTGAACGAAAGCGAATTTTCCAGCACTCACAGAATGGCTACTTATGAAGATAATCCATGGCA
GAAG------------

>FJ171475 Loxosceles spinulosa
----------------------------------------------------------------------
----------------------------------------------------------------------
-------TGGATAATGGGGCATATGGTGAACGACATCAGCTTGGTGGATGAGTACTTGAATCAGGGGGCA
AATAGCCTCGAATTGGACGTTTCGTTTAATTCTGAAGGGATAGCAGAGAAACTTTACCATGGATACCCTT
GTGATTGTCTTCGTAGTTGCACAAAAACAGTGGCATTCTCCACTTACCTGGATTACATTAGAAATATCAC
TACTCCTGGAGACCCAAAGTTTCGTAACGAACTAGTGCTGCTTATGTTGGACTTGAAATTG---AAACAA
ATAGCTCCCGAAGCAGCATATTGGGCAGGATTTGACACAGCAGAGAAACTTCTGGATTACTATTGGCAGA
ACGGTCAAAGTGGGGCAAGGGCCTATATAATACTATCCATCGAGATTCTTACTCATTACGAATTTGTGAC
GGGTTTCAAACACCAGCTTCAGAATAAAGGACAC---GAAGAATATAGTGCTAAAATTGGATGGGATTTC
TCAGGTAATGAGAATTTGGAGGAGATACATAAAGTTATGTCTGACCTGGACCTT------AAAGAACATA
TATGGCAAGGCGATGGAATTACCAATTGT---------TTGCCGCGAGGCGATGACCGCCTCAAAGAAGC
CTTATTTAGAAGAAACACGGACTGGTACAAGTAC---ATTGATAAAGTGTACACGTGGAGTATCGATAAA
AAGTCCTCGATTAGAAATGCGCTGAGATTGGGAGTTGACGGTGTGATGACCAATTACCCGGAGCGCGTGG
TGGAAGTACTACAGGAACCTGAATTCTCCAGCAAATTGAGATTGGCAACTTACGAAGATGACCCTTGGGC
AAGAACTGTACTT---

>FJ171407 Loxosceles deserta
----------------------------------------------------------------------
----------------------------------------------------------------------
-------TGGATTATGGGCCACATGGTGAATGCTATCGCTCAGATTGACGAGTTTGTGAACCTTGGAGCG
AATTCCATTGAAACAGACGTGTCTTTCGACAAAAATGCCAATCCTGAATACACGTATCACGGCATTCCAT
GCGATTGTGGTAGGACTTGCACGAAGTCAGAGAAATTCAACGATTTCCTGCAAGGTCTGCAAAAGGCCAC
AACACCAGGCGACTCCAAGTATCAAGAAAAGTTAGTGTTAGTTGTATTTGACCTGAAAAGC---AGCAGC
CTCTACGATAACCAAGCTTCCGACGCTGGAAAGAAATTAGCAAAAAGTCTCCTTCAGAATTACTGGAAAA
ACGGCAATAATGGGGGAAGAGCATACATCGTATTATCCATACCAAACCTTGCCCATTATAAATTAATTAC
TGGATTTAAAGAAACGCTGAAGACCGAGGGGCAT---CCAGAGTTAATGGAGAAAGTTGGTTATGACTTT
TCTGGAAACGATGACATCGACCAAGTCGCAAAAGCTTACAAGAAAGCCGGAGTA------ACAGGGCATG
TGTGGCAAAGCGACGGCATCACGAACTGT---------TTACCGCGCGGACTTGATCGCGTGAAGCAAGC
TGTGGCAAACAGGGATTCT---TCAAACGGATTC---ATTAACAAAGTGTACTATTGGACAGTGGACAAG
CGCTCAACGACTAGAGGTGCACTCGATGCTGGAGTCGATGGAGTAATGACCAATTACCCGGATGTTATTG
CTGATGTCCTCAGTGAATCTGCTTATAAATCGAAATTCAGAATTGCTACATACGAAGACAATCCTTGGGA
AACGTTCAAGAAT---

>FJ171408 Loxosceles deserta
----------------------------------------------------------------------
----------------------------------------------------------------------
-------TGGATCATGGGGCATATGGTGAATGCTATCGCTCAGATTGACGAGTTTGTGAACCTTGGAGCG
AATTCCATTGAAACAGACGTGTCTTTCGACAAAAATGCCAATCCTGAATACACGTATCACGGCATACCAT
GCGATTGTGGTAGGACTTGCACGAAGTCAGAGAAATTCAACGTTTTCCTGCAAGGTCTGCAAAAAGCCAC
AACACCAGGCGACTCCAAGTATCAAGAAAAGTTAGTGTTAGTTGTATTTGACCTGAAAAGC---AGCAGC
CTCTACGATAACCAAGCTTCCGACGCTGGAAAGAAATTAGCAAAAAGTCTCCTTCAGAATTACTGGAAAA
ACGGCAATAATGGGGGAAGAGCATACATCGTATTGTCCATACCAAACCTTGCCCATTATAAATTAATTAC
TGGATTTAAAGAAACGCTGAAGACCGAGGGGCAT---CCAGAGTTAATGGAGAAAGTTGGTTATGACTTT
TCTGGAAACGATGACATCGACCAAGTCGCGAAAGCTTACAAGAAAGCCGGAGTA------ACAGGGCATG
TGTGGCAAAGCGACGGCATCACGAACTGT---------TTACCGCGCGGACTTGATCGCGTGAGGCAAGC
TGTGGCAAACAGGGATTCT---TCAAACGGATTC---ATTAACAAAGTGTACTATTGGACAGTGGACAAG
CGCTCAACGACTAGAGGTGCACTCGATGCTGGAGTCGATGGAATAATGACCAATTACCCGGATGTTATTG
CTGTTGTCCTCAGTGAATCTGCTTATAAATCGAAATTCAGAATTGCTACATACGAAGACAATCCTTGGGA
AACGTTCAAGAAT---

>FJ171409 Loxosceles deserta
----------------------------------------------------------------------
----------------------------------------------------------------------
-------TGGATTATGGGGCATATGGTGAATGCTATCGCTCAGATTGACGAGTTTGTGAACCTTGGAGCG
AATTCCATTGAAACAGACGTGTCTTTCGACAAAAATGCCAATCCTGAATACACGTATCACGGCATTCCAT
GCGATTGTGGTAGGACTTGCACGAAGTCAGAGAAATTCAACGTTTTCCTGCAAGGTCTGCAAAAAGCCAC
AACACCAGGCGACTCCAAGTATCAAGAAAAGTTAGTGTTAGTTGTATTTGACCTGAAAAGC---AGCAGC
CTCTACGATAACCAAGCTTCCGACGCTGGAAAGAAATTAGCAAAAAGTCTCCTTCAGAATTACTGGAAAA
ACGGCAATAATGGGGGAAGAGCATACATCGTATTATCCATACCAAACCTTGCCCATTATAAATTAATTAC
TGGATTTAAAGAAACGCTGAAGACCGAGGGGCAT---CCAGAGTTAATGGAGAAAGTTGGTTATGACTTT
TCTGGAAACGATGACATCGACCAAGTCGCGAAAGCTTACAAGAAAGCCGGAGTA------ACAGGGCATG
TGTGGCAAAGCGACGGCATCACGAACTGT---------TTACCGCGCGGACTTGATCGCGTGAAGCAAGC
TGTGGCAAACAGGGATTCT---TCAAACGGATTC---ATTAACAAAGTGTACTATTGGACAGTGGACAAG
CGCTCAACGACTAGAGGTGCACTCGATGCTGGAGTCGATGGAATAATGACCAATTACCCGGATGTTATTG
CTGATGTCCTCAGTGAATCTGCTTATAAATCGAAATTCAGAATTGCTACATACGAAGACAATCCTTGGGA
AACGTTCAAGAAT---

>FJ171410 Loxosceles deserta
----------------------------------------------------------------------
----------------------------------------------------------------------
-------TGGATTATGGGGCATATGGTGAATGCTATCGCTCAGATTGACGAGTTTGTGAACCTTGGAGCG
AATTCCATTGAAACAGACGTGTCTTTCGACAAAAATGCCAATCCTGAATACACGTATCACGGCATTCCAT
GCGATTGTGGTAGGACTTGCACGAAGTCAGAGAAATTCAACGTTTTCCTGCAAGGTCTGCAAAAAGCCAC
AACACCAGGCGACTCCAAGTATCAAGAAAAGTTAGTGTTAGTTGTATTTGACCTGAAAAGC---AGCAGC
CTCTACGATAACCAAGCTTCCGACGCTGGAAAGAAATTAGCAAAAAGTCTCCTTCAGAATTACTGGAAAA
ACGGCAATAATGGGGGAAGAGCATACATCGTATTATCCATACCAAACCTTGCCCATTATAAATTAATTAC
TGGATTTAAAGAAACGCTGAAGACCGAGGGGCAT---CCAGAGTTAATGGAGAAAGTTGGTTATGACTTT
TCTGGAAACGATGACATCGACCAAGTCGCGAAAGCTTACAAGAAAGCCGGAGTA------ACAGGGCATG
TGTGGCAAAGCGACGGCATCACGAACTGT---------TTACCGCGCGGACTTGATCGCGTGAAGCAAGC
TGTGGCAAACAGGGATTCT---TCAAACGGATTC---ATTAACAAAGTGTACTATTGGACAGTGGACAAG
CGCTCAACGACTAGAGGTGCACTCGATGCTGGAGTCGATGGAATAATGGCCAATTACCCGGATGTTATTG
CTGATGTCCTCAGTGAATCTGCTTATAAATCGAAATTCAGAATTGCTACATACGAAGACAATCCTTGGGA
AACGTTCAAGAAT---

>FJ171411 Loxosceles deserta
----------------------------------------------------------------------
----------------------------------------------------------------------
-------TGGATTATGGGCCATATGGTGAATGCTATCGCTCAGATTGACGAGTTTGTGAACCTTGGAGCG
AATTCCATTGAAACAGACGTGTCTTTCGACAAAAATGCCAATCCTGAATACACGTATCACGGCATTCCAT
GCGATTGTGGTAGGACTTGCACGAAGTCAGAGAAATTCAACGTTTTCCTGCAAGGTCTGCAAAAAGCCAC
AACACCAGGCGACTCCAAGTATCAAGAAAAGTTAGTGTTAGTTGTATTTGACCTGAAAAGC---AGCAGC
CTCTACGATAACCAAGCTTCCGACGCTGGAAAGAAATTAGCAAAAAGTCTCCTTCAGAATTACTGGAAAA
ACGGCAATAATGGGGGAAGAGCATACATCGTATTATCCATACCAAACCTTGCCCATTATAAATTAATTAC
TGGATTTAAAGAAACGCTGAAGACCGAGGGGCAT---CCAGAGTTAATGGAGAAAGTTGGTTATGACTTT
TCTGGAAACGATGACATCGACCAAGTCGCGAAAGCTTACAAGAAAGCCGGAGTA------ACAGGGCATG
TGTGGCAAAGCGACGGCATCACGAACTGT---------TTACCGCGCGGACTTGATCGCGTGAAGCAAGC
TGTGGCAAACAGGGATTCT---TCAAACGGATTC---ATTAACAAAGTGTACTATTGGACAGTGGACAAG
CGCTCAACGACTAGAGGTGCACTCGATGCTGGAGTCGATGGAATAATGACCAATTACCCGGATGTTATTG
CTGATGTCCTCAGTGAATCTGCTTATAAATCGAAATTCAGAATTGCTACATACGAAGACAATCCTTGGGA
AACGTTCAAGAAT---

>FJ171412 Loxosceles deserta
----------------------------------------------------------------------
----------------------------------------------------------------------
-------TGGATAATGGGTCACATGGTGAATGCTATCGCTCAGATTGACGAGTTTGTGAACCTTGGAGCG
AATTCCATTGAAACAGACGTGTCTTTCGACAAAAATGCCAATCCTGAATACACGTATCACGGCATTCCAT
GCGGTTGTGGTAGGACTTGCACGAAGTCAGAGAAATTCAACGTTTTCCTGCAAGGTCTGCAAAAAGCCAC
AACACCAGGCGACTCCAAGTATCAAGAAAAGTTAGTGTTAGTTGTATTTGACCTGAAAAGC---AGCAGC
CTCTACGATAACCAAGCTTCCGACGCTGGAAAGAAATTAGCAAAAAGTCTCCTTCAGAATTACTGGAAAA
ACGGCAATAATGGGGGAAGAGCATACATCGTATTATCCATACCAAACCTTGCCCATTATAAATTAATTAC
TGGATTTAAAGAAACGCTGAAGACCGAGGGGCAT---CCAGAGTTAATGGAGAAAGTTGGTTATGACTTT
TTTGGAAACGATGACATCGACCAAGTCGCGAAAGCTTACAAGAAAGCCGGAGTA------ACAGGGCATG
TGTGGCAAAGCGACGGCATCACGAACTGT---------TTACCGCGCGGACTTGATCGCGTGAAGCAAGC
TGTGGCAAACAGGGATTCT---TCAAACGGATTC---ATTAACAAAGTGTACTATTGGACAGTGGACAAG
CGCTCAACGACTAGAGGTGCACTCGATGCTGGAGTCGATGGAATAATGACCAATTACCCGGATGTTATTG
CTGATGTCCTCAGTGAATCTGCTTATAAATCGAAATTCAGAATTGCTACATACGAAGACAATCCTTGGGA
AACGTTCAAGAAT---

>FJ171413 Loxosceles deserta
----------------------------------------------------------------------
----------------------------------------------------------------------
-------TGGATTATGGGGCACATGGTGAATGCTATCGCTCAGATTGACGAGTTTGTGAACCTTGGAGCG
AATTCCATTGAAACAGACGTGTCTTTCGACAAAAATGCCAATCCTGAATACACGTATCACGGCATTCCAT
GCGATTGTGGTAGGACTTGCACGAAGTCAGAGAAATTCAACGTTTTCCTGCAAGGTCTGCAAAAAGCCAC
AACACCAGGCGACTCCAAGTATCAAGAAAAGTTAGTGTTAGTTGTATTTGACCTGAAAAGC---AGCAGC
CTCTACGATAACCAAGCTTCCGACGCTGGAAAGAAATTAGCAAAAAGTCTCCTTCAGAATTACTGGAAAA
ACGGCAATAATGGGGGAAGAGCATACATCGTATTATCCATACCAAACCTTGCCCATTATAAATTAATTAC
TGGATTTAAAGAAACGCTGAAGACCGAGGGGCAT---CCAGAGTTAATGGAGAAAGTTGGTTATGACTTT
TCTGGAAACGATGACATCGACCAAGTCGCGAAAGCTTACAAGAAAGCCGGAGTA------ACAGGGCATG
TGTGGCAAAGCGACGGCATCACGAACTGT---------TTACCGCGCGGACTTGATCGCGTGAAGCAAGC
TGTGGCAAACAGGGATTCT---TCAAACGGATTC---ATTAACAAAGTGTACTATTGGACAGTGGACAAG
CGCTCAACGACTAGAGGTGCACTCGATGCTGGAGTCGATGGAATAATGACCAATTACCCGGATGTTATTG
CTGATGTCCTCAGTGAATCTGCTTATAAATCGAAATTCAGAATTGCTACATACGAAGACAATCCTTGGGA
AACGTTCAAGAAT---

>FJ171414 Loxosceles deserta
----------------------------------------------------------------------
----------------------------------------------------------------------
-------TGGATAATGGGGCACATGGTGAATGCTATCGCTCAGATTGACGAGTTAGTGAACCTTGGAGCG
AATTCCATTGAAACAGACGTGTCTTTCGACAAAAATGCCAATCCTGAATACACGTATCACGGCATTCCAT
GCGATTGTGGTAGGACTTGCACGAAGTCAGAGAAATTCAACGTTTTCCTGCAAGGTCTGCAAAAAGCCAC
AACACCAGGCGACTCCAAGTATCAAGAAAAGTTAGTGTTAGTTGTATTTGACCTGAAAAGC---AGCAGC
CTCTACGATAACCAAGCTTCCGACGCTGGAAAGAAATTAGCAAAAAGTCTCCTTCAGAATTACTGGAAAA
ACGGCAATAATGGGGGAAGAGCATACATCGTATTATCCATACCAAACCTTGCCCATTATAAATTAATTAC
TGGATTTAAAGAAACGCTGAAGACCGAGGGGCAT---CCAGAGTTAATGGAGAAAGTTGGTTATGACTTT
TCTGGAAACGATGACATCGACCAAGTCGCGAAAGCTTACAAGAAAGCCGGAGTA------ACAGGGCATG
TGTGGCAAAGCGACGGCATCACGAACTGT---------TTACCGCGCGGACTTGATCGCGTGAAGCAAGC
TGTGGCAAACAGGGATTCT---TCAAACGGATTC---ATTAACAAAGTGTACTATTGGACAGTGGACAAG
CGCTCAACGACTAGAGGTGCACTCGATGCTGGAGTCGATGGAATAATGACCAATTACCCGGATGTTATTG
CTGATGTCCTCAGTGAATCTGCTTATAAATCGAAATTCAGAATTGCTACATACGAAGACAATCCTTGGGA
GACGTTCAAGAAT---

>FJ171415 Loxosceles deserta
----------------------------------------------------------------------
----------------------------------------------------------------------
-------TGGATTATGGGGCATATGGTGAATGCTATCGCTCAGATTGACGAGTTTGTGAACCTTGGAGCG
AATTCCATTGAAACAGACGTGTCTTTCGACAAAAATGCCAATCCTGAATACACGTATCACGGCATTCCAT
GCGATTGTGGTAGGACTTGCACGAAGTCAGAGAAATTCAACGTTTTCCTGCAAGGTCTGCAAAAAGCCAC
AACACCAGGCGACTCCAAGTATCAAGTAAAGTTAGTGTTAGTTGTATTTGACCTGAAAAGC---AGCAGC
CTCTACGATAACCAAGCTTCCGACGCTGGAAAGAAATTAGCAAAAAGTCTCCTTCAGAATTACTGGAAAA
ACGGCAATAATGGGGGAAGAGCATACATCGTATTATCCATACCAAACCTTACCCATTATAAATTAATTAC
TGGATTTAAAGAAACGCCGAAGACCGAGGGGCAT---CCAGAGTTAATGGAGAAAGTTGGTTATGACTTT
TCTGGAAACGATGACATCGACCAAGTCGCGAAAGCTTACAAGAAAGCCGGAGTA------ACAGGGCATG
TGTGGCAAAGCGACGGCATCACGAACTGT---------TTACCGCGCGGACTTGATCGCGTGAAGCAAGC
TGTGGCAAACAGGGATTCT---TCAAACGGATTC---ATTAACAAAGTGTACTATTGGACAGTGGGCAAG
CGCTCAACGACTAGAGGTGCACTCGATGCTGGAGTCGATGGAATAATGACCAATTACCCGGATGTTATTG
CTGATGTCCTCAGTGAATCTGCTTATAAATCGAAATTCAGAATTGCTACATACGAAGACAATCCTTGGGA
AACGTTCAAGAAT---

>AY974250 Loxosceles gaucho
----------------------------------------------------------------------
--------------------------------------------------------GCAGGTAATCGTCG
GCCTATATGGATCATGGGGCACATGGTAAATGCCATCGGTCAGATAGACGAGTTCGTGAACCTTGGAGCA
AACTCCATCGAAACAGACGTGTCTTTCGATGACAATGCCAATCCTGAGTATACTTATCACGGCATTCCAT
GTGATTCTGGAAGGAATTGCAAGAAATATGAGAATTTTAACGATTTTCTGAAAGGTCTCCGAAGCGCCAC
AACACCTGGTAATTCAAAGTATCAGGAAAAACTGGTCTTAGTCGTGTTCGACTTAAAGACA---GGTAGC
CTCTACGATAATCAAGCCAACGACGCCGGAAAGAAATGGGCGAAGAATCTCTTACAACATTACTGGAACA
ATGGCAATAATGGTGGAAGAGCATACATAGTGTTATCGATCCCAGACCTTAATCATTATCCACTGATTAA
AGGATTCAAAGACCAGCTTACAAAGGACGGACAC---CCAGAGTTGATGGACAAAGTTGGACACGACTTC
TCCGGAAACGACGACATCAGCGACGTTGGAAAGGCTTACAAGAAAGCAGGAATA------ACGGGTCATA
TTTGGCAGAGCGATGGTATCACCAACAGT---------TTACCACGTGGCCTTAGTCGTGTGAACGCAGC
TGTGGCAAACAGAGATTCC---GCAAACGGATTC---ATTAACAAAGTGTACTACTGGACAGTGGACAAG
CGCTCAACGACCAGAGATGCACTTGATGCTGGAGTTGACGGCATAATGACCAACTACCCGGATGTTATCA
CTGATGTTCTCAACGAAGCCGCATACAAGAAGAAATTCCGAGTTGCCACATACGACGATAATCCATGGGT
GACATTCAATAAA---

>JX866729 Loxosceles gaucho
----------------------------------------------------------------------
--------------------------------------------------------GCAGATAACCGGCG
GCCTATATGGGTTATGGGTCACATGGTTAACTCCCTCGCTCAGATAGACGAATTTGTGGGCCTTGGATCG
AATTCAATCGAAACAGACGTGTCATTCGATAAGCAAGCTAATCCTGAATACACATACCATGGAATTCCCT
GCGATTGTGGAAGGGCTTGTCTTCATTCGACGAAATTCAATGATTTCCTAAAAGGATTACGAAAAGTCAC
TACGCCTGGTGATTCCAAATATCTTGAGAAGCTGATCTTAGTTGTGTTCGACTTAAAAACT---GGTAGC
CTCTATGACAATCAAGCCTACGACGCAGGAACGAAGTTGGCGAAAAATCTTCTACAACATTACTGGAACA
ATGGCAACAATGGTGGAAGAGCATACATAATACTATCCATTCCGAACCTTAACCATTATAAACTCATAAC
AGGATTTAAAGAAACACTTAAAAACGAAGGACAT---GAAGAGTTGTTGGAAAAAGTTGGAACTGACTTC
TCTGGAAACGACGACATCAGCGATGTTCAGAAAACTTACAATAAAGCCGGAGTA------ACAGGGCACG
TGTGGCAGAGCGACGGTATCACCAACTGC---------TTACTGCGTGGTCTTACTCGTGTAAAGGCAGC
CGTGGCAAATAGAGACTCT---GGAAGCGGGATC---ATTAACAAAGTGTACTATTGGACAGTGGACAAA
CGCCAATCGACAAGAGATACACTTGATGCTAATGTTGATGGCATAATGACCAATTACCCGGACATCACTG
TTGAGATCCTCAATGAAGCCGCTTACAAGAAGAAGTTCAGGATCGCCACATACGAGGACAATCCTTGGGA
AACGTTCAAGGGA---

>FJ171369 Loxosceles hirsuta
----------------------------------------------------------------------
----------------------------------------------------------------------
-------TTGGATATGGGGCATATGGTCAATGCCATCGGTCAGATAGACGAGTTCGTGAACCTTGGAGCA
AATTCCATCGAAACAGACGTGTCTTTCGATTCCAGTGCTAATCCTGAGTACACTTATCACGGCATCCCAT
GTGATTGTGGACGGAACTGCAAGAAATGGGAGAATTTCAACGATTTTCTGAAAGGTCTGCGAAGCGCCAC
AACACCTGGTAATTCAAAGTATAAGGAAAAACTCGTCTTAGTTGTGTTCGACTTAAAAACA---GGTAGC
TTGTACGATAATCAAGCCAACGACGCCGGAAAGAAATTGGCGAAAAACCTCCTGCAACATTACTGGAATA
ATGGCAATAATGGTGGAAGAGCATACATAGTGCTATCGATACCAGACCTTAACCATTACCCACTTATAAA
AGGATTTACAGACACGCTTAAGCAGGAGGGACAT---CCAGAGCTGTTGGATAAACTTGGATATGATTTC
TCTGGAAACGATGCCATCGGCGATGTTGCGAAGGCTTACAAGAAAGCCGGAGTA------AGCGGTCATG
TGTGGCAGAGCGACGGTATCACCAACTGT---------TTACTGCGTGGTCTTACTCGTGTCAAAGAAGC
TGTGGCAAACAGAGACTCC---GGAAACGGATAC---ATTAACAAAGTGTACTACTGGACTGTAGACAAG
CGCGCAACGACCAGAGATGCACTTGATGCTGGAGTTGACGGCATAATGACCAATTACCCAGATGTTATTA
CTGATGTCCTCAACGAAGCCGCGTACAAGAGTAAATTCCGAGTTGCCACATACGAAGACAATCCTTGGGA
GACATTCAAGAAA---

>FJ171370 Loxosceles hirsuta
----------------------------------------------------------------------
----------------------------------------------------------------------
-------TGGATTATGGGGCATATGGTCAATGCCATCGGTCAGATAGACGAGTTCGTGAACCTTGGAGCA
AATTCCATCGAAACAGACGTGTCTTTCGATTCCAGTGCTAATCCTGAGTACACTTATCACGGCATCCCAT
GTGATTGTGGACGGAACTGCAAGAAATGGGAGAATTTCAACGATTTTCTGAAAGGTCTGCGAAGCGCCAC
AACACCTGGTAATTCAAAGTATAAGGAAAAACTCGTCTTAGTTGTGTTCGACTTAAAAACA---GGTAGC
TTGTACGATAATCAAGCCAACGACGCCGGAAAGAAATTGGCGAAAAACCTCCTGCAACATTACTGGAATA
ATGGCAATAATGGTGGAAGAGCATACATAGTGCTATCGATACCAGACCCTAACCATTACCCACTTATAAA
AGGATTTACAGACACGCTTAAGCAGGAGGGACAT---CCAGAGCTGTTGGATAAACTTGGATATGATTTC
TCTGGAAACGATGCCATCGGCGATGTTGCGAAGGCTTACAAGAAAGCCGGAGTA------AGCGGTCATG
TGTGGCAGAGCGACGGTATCACCAACTGT---------TTACTGCGTGGTCTTACTCGTGTCAAAGAAGC
TGTGGCAAACAGAGACTCC---GGAAACGGATAC---ATTAACAAAGTGTACTACTGGACTGTAGACAAG
CGCGCGACGACCAGAGATGCACTTGATGCTGGAGTTGACGGCATAATGACCAATTACCCAGATGTTATTA
CTGATGTCCTCAACGAAGCCGCGTACAAGAGTAAATTCCGAGTTGCCACATACGAAGACAATCCTTGGGA
GACATTCAAGAAA---

>FJ171371 Loxosceles hirsuta
----------------------------------------------------------------------
----------------------------------------------------------------------
-------TGGATTATGGGGCATATGGTCAATGCCATCGGTCAGATAGACGAGTTCGTGAACCTTGGAGCA
AATTCCATCGAAACAGACGTGTCTTTCGATTCCAGTGCTAATCCTGAGTACACTTATCACGGCATCCCAT
GTGATTGTGGACGGAACTGCAAGAAATGGGAGAATTTCAACGATTTTCTGAAAGGTCTGCGAAGCGCCAC
AACACCTGGTAATTCAAAGTATAAGGAAAAACTCGTCTTAGTTGTGTTCGACTTAAAAACA---GGTAGC
TTGTACGATAATCAAGCCAACGACGCCGGAAAGAAATTGGCGAAAAACCTCCTGCAACATTACTGGAATA
ATGGCAATAATGGTGGAAGAGCATACATAGTGCTATCGATACCAGACCTTAACCATTACCCACTTATAAA
AGGATTTACAGACACGCTTAAGCAGGAGGGACAT---CCAGAGCTGTTGGATAAACTTGGATATGATTTC
TCTGGAAACGATGCCATCGGCGATGTTGCGAAGGCTTACAAGAAAGCCGGAGTA------AGCGGTCATG
TGTGGCAGAGCGACGGTATCACCAACTGT---------TTACTGCGTGGTCTTACTCGTGTCAAAGAAGC
TGTGGCAAACAGAGACTCC---GGAAACGGATAC---ATTAACAAAGTGTACTACTGGACTGTAGACAAG
CGCGCAACGACCAGAGATGCACTTGATGCTGGAGTTGACGGCATAATGACCAATTACCCAGATGTTATTA
CTGATGTCCTCAACGAAGCCGCGTACAAGAGTAAATTCCGAGTTGCCACATACGAAGACAATCCTTGGGA
GACATTCAAGAAA---

>FJ171372 Loxosceles hirsuta
----------------------------------------------------------------------
----------------------------------------------------------------------
-------TGGATCATGGGGCACATGGTCAATGCCATCGGTCAGATAGACGAGTTCGTGAACCTTGGAGCA
AATTCCATCGAAACAGACGTGTCTTTCGATTCCAGTGCTAATCCTGAGTACACTTATCACGGCATCCCAT
GTGATTGTGGACGGAACTGCAAGAAATGGGAGAATTTCAACGATTTTCTGAAAGGTCTGCGAAGCGCCAC
AACACCTGGTAATTCAAAGTATAAGGAAAAACTCGTCTTAGTTGTGTTCGACTTAAAAACA---GGTAGC
TTGTACGATAATCAAGCCAACGACGCCGGAAAGAAATTGGCGAAAAACCTCCTGCAACATTACTGGAATA
ATGGCAATAATGGTGGAAGAGCATACATAGTGCTATCGATACCAGACCTTAACCATTACCCACTTATAAA
AGGATTTACAGACACGCTTAAGCAGGAGGGACAT---CCAGAGCTGTTGGATAAACTTGGATATGATTTC
TCTGGAAACGATGCCATCGGCGATGTTGCGAAGGCTTACAAGAAAGCCGGAGTA------AGCGGTCATG
TGTGGCAGAGCGACGGTATCACCAACTGT---------TTACTGCGTGGTCTTACTCGTGTCAAAGAAGC
TGTGGCAAACAGAGACTCC---GGAAACGGATAC---ATTAACAAAGTGTACTACTGGACTGTAGACAAG
CGCGCAACGACCAGAGATGCACTTGATGCTGGAGTTGACGGCATAATGACCAATTACCCAGATGTTATTA
CTGATGTCCTCAACGAAGCCGCGTACAAGAGTAAATTCCGAGTTGCCACATACGAAGACAATCCTTGGGA
GACATTCAAGAAA---

>FJ171373 Loxosceles hirsuta
----------------------------------------------------------------------
----------------------------------------------------------------------
-------TGGATTATGGGGCACATGGTCAATGCCATCGGTCAGATAGACGAGTTCGTGAACCTTGGAGCA
AATTCCATCGAAACAGACGTGTCTTTCGATTCCAGTGCTAATCCTGAGTACACTTATCACGGCATCCCAT
GTGAGTGTGGACGGAACTGCAAGAAATGGGAGAATTTCAACGATTTTCTGAAAGGTCTGCGAAGCGCCAC
AACACCTGGTAATTCAAAGTATAAGGAAAAACTCGTCTTAGTTGTGTTCGACTTAAAAACA---GGTAGC
TTGTACGATAATCAAGCCAACGACGCCGGAAAGAAATTGGCGAAAAACCTCCTGCAACATTACTGGAATA
ATGGCAATAATGGTGGAAGAGCATACATAGTGCTATCGATACCAGACCTTAACCATTACCCACTTATAAA
AGGATTTACAGACACGCTTAAACAGGAGGGACAT---CCAGAGCTGTTGGGTAAACTTGGATATGATTTC
TCTGGAAACGATGCCATCGGCGATGTTGCGAAGGCTTACAAGAAAGCCGGAGTA------TCAGGTCATG
TGTGGCAGAGCGACGGTATCACCAACTGT---------TTACTGCGTGGTCTTACTCGTGTCAAAGAAGC
TGTGGCAAACAGAGACTCC---GGAAATGGATAC---ATTAACAAAGTGTACTACTGGACTGTTGACAAG
CGCGCAACGACCAGAGATGCACTTGATGCTGGAGTTGACGGCATAATGACCAATTACCCAGATGTTATTA
CTGATGTCCTCAACGAAGCCGCGTACAAGAGTAAATTCCGAGTTGCCACATACGAAGACAATCCTTGGGA
GACATTCAAGAAA---

>AY340702 Loxosceles intermedia
------------------------------------------------------------GCACGAGTAG
TATTGGGGTGTTGGAGCGTCTTGTCCCAGGCTGCTCAAACAGATGATGAAGAACGCGCAGGTAATCGTCG
GCCTATATGGATCATGGGGCACATGGTAAATGCCATCGGTCAGATAGACGAGTTCGTGAACCTTGGAGCA
AACTCCATCGAAACAGACGTGTCTTTCGATGACAATGCCAATCCTGAGTATACTTATCACGGCATTCCAT
GTGATTGTGGAAGGAATTGCAAGAAATATGAGAATTTTAACGATTTTCTGAAAGGTCTCCGAAGCGCCAC
AACACCTGGTAATTCAAAGTATCAGGAAAAACTGGTCTTAGTCGTGTTCGACTTAAAGACA---GGTAGC
CTCTACGATAATCAAGCCAACGACGCCGGAAAGAAATTGGCGAAGAATCTCTTACAACATTACTGGAACA
ATGGCAATAATGGTGGAAGAGCATACATAGTGTTATCGATCCCAGACCTTAATCATTATCCACTGATTAA
AGGATTCAAAGACCAGCTTACAAAGGACGGACAC---CCAGAGTTGATGGACAAAGTTGGACACGACTTC
TCCGGAAACGACGACATCAGCGACGTTGGAAAGGCTTACAAGAAAGCAGGAATA------ACTGGTCATA
TTTGGCAGAGCGATGGTATCACCAACTGT---------TTACCACGTGGCCTTAGTCGTGTGAACGCAGC
TGTGGCAAACAGAGATTCC---GCAAACGGATTC---ATTAACAAAGTGTACTACTGGACAGTGGACAAG
CGCTCAACGACCAGAGATGCACTTGATGCTGGAGTTGACGGCATAATGACCAACTACCCGGATGTTATCA
CTGATGTTCTCAACGAAGCCGCATACAAGAAGAAATTCCGAGTTGCCACATACGACGATAATCCATGGGT
GACATTCAAGAAA---

>AY304471.2 Loxosceles intermedia
---------------------ATGGCGGCCGCGGGAATTCGATTCATCATGTTGCCGTACATTGTCCTAG
TCTTGGGGTGTTGGAGCGTCTTATCCCAGGCTGCCCAAACAGATGATGAAGAACGCGCAGGTAATCGTCG
GCCTATATGGATCATGGGGCACATGGTAAATGCCATCGGTCAGATAGACGAGTTCGTGAACCTTGGAGCA
AACTCCATCGAAACAGACGTGTCTTTCGATGACAATGCCAATCCTGAGTATACTTATCACGGCATTCCAT
GCGATTGTGGAAGGAATTGCAAGAAATATGAGAATTTTAACGATTTTCTGAAAGGTCTCCGAAGCGCCAC
AACACCTGGTAATTCAAAGTATCAGGAAAAACTGGTCTTAGTCGTGTTCGACTTAAAAACA---GGTAGC
CTCTACGATAATCAAGCCAACGACGCCGGAAAGAAATTGGCGAAGAATCTCTTACAACATTACTGGAACA
ATGGCAATAATGGTGGAAGAGCATACATAGTGTTATCGATCCCAGACCTTAATCATTATCCACTGATTAA
AGGATTCAAAGACCAGCTTACAAAGGACGGACAC---CCAGAGTTGATGGAGAAAGTTGGACACGACTTC
TCCGGAAACGACGACATCGGCGACGTTGGAAAGGCTTACAAGAAAGCAGGAATA------ACTGGCCATA
TTTGGCAGAGCGATGGTATCACCAACTGT---------TTACCACGTGGCCTTAGTCGTGTGAACGCAGC
TGTGGCAAACAGAGATTCC---GCAAACGGATTC---ATTAACAAAGTGTACTACTGGACAGTGGACAAG
CGCTCAACGACCAGAGATGCCCTTGATGCTGGAGTTGACGGCATAATGACCAACTACCCGGATGTTATCA
CTGATGTTCTCAACGAAGCCGCATACAAGAAGAAATTCCGAGTTGCCACATACGACGATAATCCATGGGT
GACATTCAAGAAA---

>AY304472.2 Loxosceles intermedia
ATGGCGGCCGCGGGAATTCGATTCGGTCTAGATTCACTTTCCATCATCATGTTGCCGTACATTGCCTTAA
TCTTGGTGTGTTGGAGCGTCTTATCCCAGGCTGCCCAAACAGATGTTGAGGGACGCGCGGATAAACGTCG
ACCCATATGGATCATGGGCCACATGGTGAACGCCATCGCTCAGATAGACGAGTTCGTGAACCTTGGAGCA
AATTCCATCGAAACAGACGTGTCTTTCGATGACAATGCCAATCCTGAGTACACTTATCACGGCATTCCAT
GCGATTGTGGAAGGAGTTGTCTGAAATGGGAGAATTTCAACGATTTTCTCAAAGGCCTGCGAAGTGCCAC
AACACCCGGTAATGCAAAGTATCAGGCAAAATTAATCCTAGTTGTTTTCGACTTAAAAACG---GGTAGT
CTCTACGATAATCAAGCCAACGAAGCCGGAAAGAAATTGGCGAAAAATCTCCTAAAGCATTACTGGAACA
ATGGCAATAATGGTGGAAGAGCATACATAGTGTTATCGATCCCAGACCTTAATCATTATCCACTGATTAA
GGGATTCAAAGACCAGCTTACACAGGACGGACAC---CCAGAGTTGATGGACAAAGTTGGACATGACTTC
TCCGGAAACGATGCCATCGGTGACGTTGGGAATGCTTACAAGAAAGCCGGAATA------TCCGGCCATG
TGTGGCAGAGCGACGGTATTACCAACTGT---------TTACTGCGTGGTCTTGATCGTGTAAAGCAAGC
TACTGCAAACAGAGATTCC---GCAAACGGATTC---ATTAACAAAGTGTACTACTGGACAGTGGACAAG
CGCGCAACGACCAGAGATGCACTTGATGCCGGAGTTGATGGTGTCATGACCAATTACCCAGATGTAATTA
CTGATGTCCTCAACGAATCCGCTTACAAGAATAAATTTAGAGTTGCTTCATACGAGGACAATCCTTGGGA
GACATTCAAGAAA---

>DQ218155 Loxosceles intermedia
------------------------------------------------ATGTTGCCGTACATTGTCCTAG
TATTGGGGTGTTGGAGCGTCTTGTCCCAGGCTGCTCAAACAGATGATGAAGAACGCGCAGGTAATCGTCG
GCCTATATGGATCATGGGGCACATGGTAAATGCCATCGGTCAGATAGACGAGTTCGTGAACCTTGGAGCA
AACTCCATCGAAACAGACGTGTCTTTCGATGACAATGCCAATCCTGAGTATACTTATCACGGCATTCCAT
GTGATTGTGGAAGGAATTGCAAGAAATATGAGAATTTTAACGATTTTCTGAAAGGTCTCCGAAGCGCCAC
AACACCTGGTAATTCAAAGTATCAGGAAAAACTGGTCTTAGTCGTGTTCGACTTAAAGACA---GGTAGC
CTCTACGATAATCAAGCCAACGACGCCGGAAAGAAATTGGCGAAGAATCTCTTACAACATTACTGGAACA
ATGGCAATAATGGTGGAAGAGCATACATAGTGTTATCGATCCCAGACCTTAATCATTATCCACTGATTAA
AGGATTCAAAGACCAGCTTACAAAGGACGGACAC---CCAGAGTTGATGGACAAAGTTGGACACGACTTC
TCCGGAAACGACGACATCGGCGACGTTGGAAAAGCTTACAAGAAAGCAGGAATA------ACTGGCCATA
TTTGGCAGAGCGATGGTATCACCAACTGT---------TTACCACGTGGCCTTAGTCGTGTGAACGCAGC
TGTGGCAAACAGAGATTCC---GCAAACGGATTC---ATTAACAAAGTGTACTACTGGACAGTGGACAAG
CGCTCAACGACCAGAGATGCACTTGATGCTGGAGTTGACGGCATAATGACCAACTACCCGGATGTTATCA
CTGATGTTCTCAACGAAGCCGCATACAAGAAGAAATTCCGAGTTGCCACATACGACGAAAATCCATGGGT
GACATTCAAGAAA---

>DQ266399 Loxosceles intermedia
----------------------------------------------------------------------
-----------------------------------------GATGTTGAGGAACGCGCGGATAAACGTCG
ACCCATATGGATCATGGGCCACATGGTGAACGCCATCGCTCAGATAGACGAGTTCGTGAACCTTGGAGCA
AATTCCATCGAAACAGACGTGTCTTTCGATGACAATGCCAATCCTGAGTACACTTATCACGGCATTCCAT
GCGATTGTGGAAGGAGTTGTCTGAAATGGGAGAATTTCAACGATTTTCTCAAAGGCCTGCGAAGTGCCAC
AACACCCGGTAATGCAAAGTATCAGGCAAAATTAATCCTAGTTGTTTTCGACTTAAAAACG---GGTAGT
CTCTACGATAATCAAGCCAACGAAGCCGGAAAGAAATTGGCGAAAAATCTCCTAAAGCATTACTGGAACA
ATGGCAATAATGGTGGAAGAGCATACATAGTGTTATCGATCCCAGACCTTAATCATTATCCACTGATTAA
GGGATTCAAAGACCAGCTTACACAGGACGGACAC---CCAGAGTTGATGGACAAAGTTGGACATGACTTC
TCCGGAAACGACGCCATCGGTGACGTTGGGAATGCTTACAAGAAAGCCGGAATA------TCCGGCCATG
TGTGGCAGAGCGACGGTATTACCAACTGT---------TTACTGCGTGGTCTTGATCGTGTAAAGCAAGC
TATTGCAAACAGAGATTCC---GCAAACGGATTC---ATTAACAAAGTGTACTACTGGACAGTGGACAAG
CGCGCAACGACCAGAGATGCACTTGATGCCGGAGTTGATGGTGTAATGACCAATTACCCAGATGTAATTA
CTGATGTCCTCAACGAATCCGCTTACAAGAATAAATTTAGAGTTGCTTCATACGAGGACAATCCTTGGGA
GACATTCAAGAAA---

>DQ267927 Loxosceles intermedia
------------------------------------------------ATGTTGCTCCCCGCTGTCATAT
CCTTTATCGTATATGCTGTCTTCCTCCAGGAAGCTAATGGGCATGCTGCAGAAAGGGCTGACAGCCGGAA
GCCAATTTGGGATATAGCGCACATGGTAAACGATCTTGGGCTGGTGGACGAATATTTAGGTGATGGCGCG
AACGGCCTTGAGTTAGACGTAGCTTTTACAGCTGATGGGACTGCTGATAAGATGTATCACGGAGTACCAT
GTGACTGTTTCAGAAGCTGTACGCGAACAGAGGGATTCACCAAGTACATGGACTATATACGTCAACTAAC
GACACCAGGCAACAGCAAGTTCAAAAGTCAACTTATATTGTTAATAATGGACCTGAAACTG---AATGGC
ATCGAACCGAATGTTGCGTATGCGGCAGGAAAAAGCGTTGCGGAGAAACTTTTGAGCGGCTACTGGCAGA
ACGGAAAAAGTGGAGCTAGGGCATATATAGTACTTTCCCTGGAAACCATCACCCGACCAAATTTCATAAG
CGGTTTCAGAGATGCGATTAAAGCGAGTGGACAC---GAGGAGTTATTCGAAAAAATAGGTTGGGATTTC
TCTGGCAACGAGGACTTGGGCGAGATCCGCAGAGTTTACCAGAAATACGGAATC------GAGGATCACA
TTTGGCAAGGCGACGGTATCACCAACTGT---------TTGCCACGAGGGGACTATCGTCTGACAGAAGC
TATGAAAAAGAAAAACGATCCCAACTACAAATAC---ACTTTAAAAGTCTACACCTGGAGCATTGACAAA
GAGTCTTCTATCCGAAATGCACTAAGACTTGGCGTAGATGCTGTAATGACTAATTATCCAGCACGTGTAA
AAAGCATCTTGAGAGAGAGTGAATTCTCTGGCACACACAGGATGGCAACATACGATGATAATCCCTGGCA
GAAG------------

>DQ388596 Loxosceles intermedia
------------------------------------------------ATGTTGCTCCCCGCTGTCATAT
CCTTTACCGTATATGCTGTCTTCCTCCAGGAAGCTAATGGGCATGCTGCAGAAAGGGCTGACAGCCGGAA
GCCAATTTGGGATATAGCGCACATGGTAAACGATCTTGGGCTGGTGGACGAATATTTAGGTGATGGCGCG
AACGGCCTTGAGTTAGACGTAGCTTTTACAGCTGATGGGACTGCTGATAAGATGTATCACGGAGTACCAT
GTGACTGTTTCAGAAGCTGTACGCGAACAGAGGGATTCACCAAGTACATGGACTATATACGTCAACTAAC
GACACCAGGCAACAGCAAGTTCAAAAGTCAACTTATATTGTTAATAATGGACCTGAAACTG---AATGGC
ATCGAACCGAATGTTGCGTATGCGGCAGGAAAAAGCGTTGCGGAGAAACTTTTGAGCGGCTACTGGCAGA
ACGGAAAAAGTGGAGCTAGGGCATATATAGTACTTTCCCTGGAAACCATCACCCGACCAAATTTCATAAG
TGGTTTCAGAGATGCGATTAAAGCGAGTGGACAC---GAGGAGTTATTCGAAAAAATAGGTTGGGATTTC
TCTGGCAACGAGGACTTGGGCGAGATCCGCAGAGTTTACCAGAAATACGGAATC------GAGGATCACA
TTTGGCAAGGCGACGGTATCACCAACTGT---------TTGCCACGAGGGGACTATCGTCTGACAGAAGC
TATGAAAAAGAAAAACGATCCCAACTACAAATAC---ACTTTAAAAGTCTACACCTGGAGCATTGACAAA
GAGTCTTCTATCCGAAATGCACTAAGACTTGGCGTAGATGCTGTAATGACTAATTATCCAGCCCGTGTAA
AAAGCATCTTGAGAGAGAGTGAATTCTCTGGCACACACAGGATGGCAACTTACGATGATAATCCCTGGCA
GAAG------------

>DQ388597 Loxosceles intermedia
------------------------------------------------ATGTTGCTCTGCGCTGTCATAT
CCTTTATCGTATATGCTGTCTTCCTCCAGGAAGCTAATGGGCATGCTGCAGAAAGGGCTGACAGTCGGAA
GCCAATTTGGGATATAGCGCACATGGTAAACGATCTTGAGCTGGTGGACGAATATTTAGGTGATGGCGCG
AACGGCCTTGAGTTAGACGTAGCTTTTACAGATGATGGGACTGCTGATAAGATGTATCACGGAGTACCCT
GTGACTGTTTCAGAAGCTGTAAGCGAACAGAGGGATTCACCAAGTACATGGACTATATACGTCAACTAAC
GACACCAGGCAACAGCAAGTTCAAAAGTCAACTTATATTGTTAATAATGGACCTGAAACTG---AATGGC
ATCGAACCGAATGTTGCGTATGCGGCAGGAAAAAGCGTTGCGGAAAAACTTTTGAGCGGCTACTGGCAGA
ACGGAAAAAGTGGAGCGAGGGCATATATAGTACTTTCCCTGGAGACCATCACCCGACCAGATTTCATAAG
CGGTTTCAGAGATGCGATTAAAGCGAGTGGACAC---GAGGAGTTATTCGAAAAAATAGGTTGGGATTTC
TCTGGCAACGAGGACTTGGGCGAGATCCGCAGAGTGTACCAGAAATACGGAATC------GAGGATCACA
TTTGGCAAGGCGACGGTATCACCAATTGT---------TTGCCACGAGGGGACTATCGTCTGACAGAAGC
TATGAAAAAGAAAAACGATCCCAACTACAAATAC---ACTTTAAAAGTCTACACCTGGAGCATTGACAAA
GAGTCTTCTATCCGAAATGCACTAAGACTTGGCGTAGATGCTGTAATGACTAATTATCCAGCACGTGTAA
AAAGCATCTTGAGAGAGAGTGAATTCTCTGGCACACACAGGATGGCAACATACGATGATAATCCCTGGCA
GAAG------------

>DQ431848 Loxosceles intermedia
------------------------------------------------ATGTTACTGCACATTGCCTTGA
TCTTAGGGTGTTGGAGCGTCTTTTCTGAGGGTGCTGAAACAGATGTTGCGGAACGTGCAGATGGTCGCCG
GCCTATATGGAACATGGGACACATGGTTAACGGCATTTGGCAGATTGACCAATTTGTGGACCTTGGAGTC
AATTCCATCGAGTTTGACATAAACTTTGACAAAAATGGCAAACCCGTCTACACATACCACGGGGTTCCTT
GCGATTGCTTCAGGAGCTGCCTGAACTGGGAATACTTCGGCGAATTTTTGACAGCTCTGCGACATCGGAC
AACGCCTGGTGACAAATTGTACAAAGAGAAGCTAATTCTATTTGTCTTTGATATGAAAACG---AATAGT
CTTTATGACAATCAGGCATACCAAGCTGGTGTAAACATGGCAACGGATATCTTTAAATACTACTGGAACA
ATGGTCAAAATGGTGGAAGGGCATACTTCATATTATCAATACCCAACCTCAATCATTATGACTTGATAAA
AGGATTTAGAGAAACGATTACAAAGAAAGGCCAT---CCAGAGTTAATGGAGAAAGTAGGGTATGACTTC
TCTGCGAATGACAATATCCCAGATGTGGAGAAAGCCTACGGAAAAGTCGGAGTA------ACAGATCATG
TGTGGCAAAGCGACGGTATAACCAATTGC---------ATAGCACGGGGTCTCAGTCGAGTGAAAGAAGC
TGTAAAAGAGAGAGACAGC---GGT---GGAGTC---ATTAACAAAGTCTACATTTGGACTATAGACAAA
TTCTCTTCAACGAGAGATGCACTTGATGCTGGCGTTGACGGCATAATGACCAACTACCCATATGTACTAA
ATGACGTCCTAAAAGAAGGAGCTTACAAAAATAAATTCAGAATGGCCACATACGAAGACAACCCTTGGGT
GACCTTCAAAGCA---

>DQ431849 Loxosceles intermedia
------------------------------------------------ATGCAATTATTCATTATTTTGT
GTCTTGCTGGATCAGCTGTGCAGCTTGAGGGTACTGAACTTGACGGAGTTGAACGTGCAGATAATCGCCG
TCCTATATGGAATATAGCACATATGGTCAACGATAAGGGTCTCATAGACGAATATTTGGACGATGGAGCA
AACAGTGTTGAATCTGACGTATCATTCGACTCTAACGGAAAGCCGGAGAAAATGCTTCATGGATCTCCTT
GTGACTGTGGTAGAAGTTGCAAAAGGCAGATGAGTTTCGCCGACTATCTAGATTATATGCGGCAGTTGAC
CACTCCTGGTGATCCAAAGTTTCGTGAGAATCTAATATTAGTTATGCTGGATTTAAAACTG---AAAAAA
CTTTCATCGGAGCAAGCGTACTCGGCCGGGCAGGAAGTAGCAAGTCAGATGTTGGATAAATACTGGAAAC
GAGGTGAAAGCGGAGCGAGGGCTTATATTGTGTTGTCAATACCCACTATCACGCGGGTCACGTTTGTAAA
TGGCTTTTACGATAAACTTCACAGCGAAGGCTTT---GACCAATATAGGGAGAAAGTTGGTGTCGATTTC
TCAGGTAACGAGGACCTTGAAGACACAGGTAAAATTTTGAAATCGCGGGATATC------CTCGACCACA
TTTGGCAAAGTGATGGCATTACTAATTGC---------CTATTTAGAATCATGAAGCGTCTAAAGGCGGC
GATAAGGAAAAGGGATTCG------AATGGATAC---ATGGTTAAAGTTTACACCTGGAGCGTGGACAAG
TACACAACAATGAGGAAAGCACTCCGCGCGGGAGCTGATGGAATGATAACCAATTTTCCTAAACGACTTG
TGTCAGTGCTCAACGAACGTGAATTCTCTGGAAAATTTAGATTGGCTACTTACAATGACAACCCATGGGA
AAGATACACAGGT---

>EF474482 Loxosceles intermedia
------------------------------------------------ATGTTGTGTTTCTTTGTATTAT
TCTTCTGTTGTGGAACCGTCCTCCTAGAGGGAGCAGACATTGATGAAATCGAACATGCAGACAAGCGCAG
ACCAATATGGAATATGGGTCATATGGTGAATGCCGTTTATCAGATCGACGAATTCGTGGACCTCGGGGCA
AACGCCATTGAAACAGACGTCACCTTTACCAAAAGCGCAAACGCAGAATACACCTACCACGGAGTTCCTT
GCGACTGCCACAGGTGGTGCAAGAAGTGGGAATACGTCAATGACTTCTTGAAAGCATTGCGCCGAGCCAC
AACCCCTGGCGATGCAAAGTATCGGAGTCAGCTGATCCTGGTTGTGTTCGATTTGAAAACG---GATTAT
CTGACCGCTTCTACTGCTTATGATGCTGGAAAGGACTTTGCAAAGAGGCTACTACAACACTACTGGAACG
GAGGCAGTAACGGTGGAAGAGCATACATAATATTATCCATCCCGGACCTTGCCCATTATAAATTTATAAA
CGGGTTTAAGGAACAACTTAAAACCCAAGGTCAT---GAAGACTTGCTGGCAAAAGTAGGCTATGACTTT
TGGGGGAATGAAGACCTAAGCTCGACTCGCGCTGCCTTTCAAAAAGCTGGAGTTCAAGATAAAGAACACA
TCTGGCAGAGTGATGGTATCACAAACTGT---------TGGCTCCGTACTCTTAAACGCGTGAGAGAAGC
TGTGGCAAACCGAGATTCG---TCCAATGGATAT---ATCAACAAAGTGTATTACTGGACTGTAGACAAA
TATGCATCCGTCAGAGACGCAATCAATGCTGGTGCCGATGGCATAATGACGAACTATCCGAATGTTATTG
TCGACGTGCTGAAAGAAAACGACTTTAAAGGCAAATTCAGAATGGCCACATACAATGATAACCCGTGGGA
AACGTTTAAG------

>EF535250 Loxosceles intermedia
------------------------------------------------ATGTTGCCGTACATTGCCTTAA
TCTTGGTGTGTTGGAGCGTCTTATCCCAGGCTGCCCAAACAGATGTTGAGGGACGCGCGGATAAACGTCG
ACCCATATGGATCATGGGCCACATGGTGAACGCCATCGCTCAGATAGACGAGTTCGTGAACCTTGGAGCA
AATTCCATCGAGACAGACGTGTCTTTCGATGACAATGCTAATCCTGAGTACACTTATCACGGCGTTCCAT
GCGATTGTGGAAGGAGTTGTCTGAAATGGGAGAATTTCAACGATTTTCTCAAAGGCCTGCGAAGTGCCAC
AACACCCGGTAATGCAAAGTATCAGGCAAAATTAATCTTAGTTGTTTTCGACTTAAAAACG---GGTAGT
CTCTACGATAATCAAGCCAACGAAGCCGGAAAGAAATTGGCGAAAAATCTTCTAAAGCATTACTGGAACA
ATGGCAATAATGGTGGAAGAGCATACATAGTGTTATCGATTCCAGACCTTAATCATTATCCACTGATTAA
GGGATTCAAAGACCAGCTTACACAGGACGGACAC---CCAGAGTTGATGGACAAAGTTGGACATGACTTC
TCCGGAAACGACGCCATCGGTGACGTTGGGAATGCTTACAAGAAAGCCGGAATA------TCCGGCCATG
TGTGGCAGAGCGACGGTATTACCAACTGT---------TTACTGCGTGGTCTTGATCGTGTAAAGCAAGC
TATTGCAAACAGAGATTCT---GGAAACGGATTC---ATTAACAAAGTGTACTACTGGACAGTGGACAAG
CGCGCAACGACCAGAGATGCACTTGATGCCGGAGTTGATGGTGTAATGACCAATTACCCAGATGTAATTA
CTGATGTCCTCAACGAATCCGCTTACAAGAATAAATTTAGAGTTGCTTCATACGAGGACAATCCTTGGGA
GACATTCAAGAAA---

>EF535251 Loxosceles intermedia
------------------------------------------------------------ATTGCCTTAA
TCTTGGTGTGTTGGAGCGTCTTATCCCAGGCTGCCCAAACAGATGTTGAGGGACGCGCGGATAAACGTCG
ACCCATATGGATCATGGGCCACATGGTGAACGCCATCGCTCAGATAGACGAGTTCGTGAACCTTGGAGCA
AATTCCATCGAGACAGACGTGTCTTTCGATGACAATGCTAATCCTGAGTACACTTATCACGGCGTTCCAT
GCGATTGTGGAAGGAGTTGTCTGAAATGGGAGAATTTCAACGATTTTCTCAAAGGCCTGCGAAGTGCCAC
AACACCCGGTAATGCAAAGTATCAGGCAAAATTAATCTTAGTTGTTTTCGACTTAAAAACG---GGTAGT
CTCTACGATAATCAAGCCAACGAAGCCGGAAAGAAATTGGCGAAAAATCTTCTAAAGCATTACTGGAACA
ATGGCAATAATGGTGGAAGAGCATACATAGTGTTATCGATTCCAGACCTTAATCATTATCCACTGATTAA
GGGATTCAAAGACCAGCTTACACATGACGGACAC---CCAGAGTTGATGGACAAAGTTGGACATGACTTC
TCCGGAAACGACGCCATCGGTGACGTTGGGAATGCTTACAAGAAAGCCGGAATA------TCCGGCCATG
TGTGGCAGAGCGACGGTATTACCAACTGT---------TTACTGCGTGGTCTTGATCGTGTAAAGCAAGC
TATTGCAAACAGAGATTCT---GGAAACGGATTC---ATTAACAAAGTGTACTACTGGACAGTGGACAAG
CGCGCAACGACCAGAGATGCACTTGATGCCGGAGTTGATGGTGTAATGACCAATTACCCAGATGTAATTA
CTGATGTCCTCAACGAATCCGCTTACAAGAATAAATTTAGAGTTGCTTCATACGAGGACAATCCTTGGGA
GACATTCAAGAAA---

>EF535252 Loxosceles intermedia
---------------------------------------------------TTGCCGTACATTGCCTTAA
TCTTGGTGTGTTGGAGCGTCTTATCCCAGGCTGCCCAAACAGATGTTGAGGAACGCGCGGATAAACGTCG
ACCCATATGGATCATGGGCCACATGGTGAACGCCATCGCTCAGATAGACGAGTTCGTGAACCTTGGAGCA
AATTCCATCGAAACAGACGTGTCTTTCGATGACAATGCCAATCCTGAGTACACTTATCACGGCATTCCAT
GCGATTGTGGAAGGAGTTGTCTGAAATGGGAGAATTTCAACGATTTTCTCAAAGGCCTGCGAAGTGCCAC
AACACCCGGTAATGCAAAGTATCAGGCAAAATTAATCCTAGTTGTTTTCGACTTAAAAACG---GGTAGT
CTCTACGATAATCAAGCCAACGAAGCCGGAAAGAAATTGGCGAAAAATCTCCTAAAGCATTACTGGAACA
ATGGCAATAATGGTGGAAGAGCATACATAGTGTTATCGATCCCAGACCTTAATCATTATCCACTGATTAA
GGGATTCAAAGACCAGCTTACACAGGACGGACAC---CCAGAGTTGATGGACAAAGTTGGACATGACTTC
TCCGGAAACGACGCCATCGGTGACGTTGGGAATGCTTACAAGAAAGCCGGAATA------TCCGGCCATG
TGTGGCAGAGCGACGGTATTACCAACTGT---------TTACTGCGTGGTCTTGATCGTGTTAAGCAAGC
TATTGCAAACAGAGATTCC---GCAAAGGGATTC---ATTAACAAAGTGTACTACTGGACAGTGGACAAG
CGCGCAACGACCAGAGATGCACTTGATGCCGGAGTTGATGGTGTAATGACCAATTACCCAGATGTAATTA
CTGATGTCCTCAACGAATCCGCTTACAAGAATAAATTTAGAGTTGCTTCATACGAGGACAATCCTTGGGA
GACATTCAAGAAA---

>EF535253 Loxosceles intermedia
------------------------------------------------------------GCACGAGTTG
TATTGGGGTGTTGGAGCGTCTTGTCCCAGGCTGCTCAAACAGATGATGAAGAACGCGCAGGTAATCGTCG
GCCTATATGGATCATGGGGCACATGGTAAATGCCATCGGTCAGATAGACGAGTTCGTGAACCTTGGAGCA
AACTCCATCGAAACAGACGTGTCTTTCGATGACAATGCCAATCCTGAGTATACTTATCACGGCATTCCAT
GTGATTGTGGAAGGAATTGCAAGAAATATGAGAATTTTAACGATTTTCTGAAAGGTCTCCGAAGCGCCAC
AACACCTGGTAATTCAAAGTATCAGGAAAAACTGGTCTTAGTCGTGTTCGACTTAAAGACA---GGTAGC
CTCTACGATAATCAAGCCAACGACGCCGGAAAGAAATTGGCGAAGAATCTCTTACAACATTACTGGAACA
ATGGCAATAATGGTGGAAGAGCATACATAGTGTTATCGATCCCAGACCTTAATCATTATCCACTGATTAA
AGGATTCAAAGACCAGCTTACAAAGGACGGACAC---CCAGAGTTGATGGACAAAGTTGGACACGACTTC
TCCGGAAACGACGACATCGGCGACGTTGGAAAGGCTTACAAGAAAGCAGGAATA------ACTGGCCATA
TTTGGCAGAGCGATGGTATCACCAACTGT---------TTACCACGTGGCCTTAGTCGTGTGAACGCAGC
TGTAGCAAACAGAGATTCC---GCAAACGGATTC---ATTAACAAAGTGTACTACTGGACAGTGGACAAG
CGCTCAACGACCAGAGATGCACTTGATGCTGGAGTTGACGGCATAATGACCAACTACCCGGATGTTATCA
CTGATGTTCTCAACGAAGCCGCATACAAGAAGAAATTCCGAGTTGCCACATACGACGATAATCCATGGGT
GACATTCAAGAAA---

>EF535255 Loxosceles intermedia
------------------------------------------------ATGTTGCTCCCCGCTGTCATAT
CCTTTACCGTATATGCTGTCTTCCTCCAGGAAGCTAATGGGCATGCTGCAGAAAGGGCTGACAGCCGGAA
GCCAATTTGGGATATAGCGCACATGGTAAACGATCTTGGGCTGGTGGACGAATATTTAGGTGATGGCGCG
AACGGCCTTGAGTTAGACGTAGCTTTTACAGCTGATGGGACTGCTGATAAGATGTATCACGGAGTACCAT
GTGACTGTTTCAGAAGCTGTACGCGAACAGAGGGATTCACCAAGTACATGGACTATATACGTCAACTAAC
GACACCAGGCAACAGCAAGTTCAAAAGTCAACTTATATTGTTAATAATGGACCTGAAACTG---AATGGC
ATCGAACCGAATGTTGCGTATGCGGCAGGAAAAAGCGTTGCGGAGAAACTTTTGAGCGGCTACTGGCAGA
ACGGAAAAAGTGGAGCTAGGGCATATATAGTACTTTCCCTGGAAACCATCACCCGACCAAATTTCATAAG
TGGTTTCAGAGATGCGATTAAAGCGAGTGGACAC---GAGGAGTTATTCGAAAAAATAGGTTGGGATTTC
TCTGGCAACGAGGACTTGGGCGAGATCCGCAGAGTTTACCAGAAATACGGAATC------GAGGATCACA
TTTGGCAAGGCGACGGTATCACCAACTGT---------TTGCCACGAGGGGACTATCGTCTGACAGAAGC
TATGAAAAAGAAAAACGATCCCAACTACAAATAC---ACTTTAAAAGTCTACACCTGGAGCATTGACAAA
GAGTCTTCTATCCGAAATGCACTAAGACTTGGCGTAGATGCTGTAATGACTAATTATCCAGCCCGTGTAA
AAAGCATCTTGAGAGAGAGTGAATTCTCTGGCACACACAGGATGGCAACTTACGATGATAATCCCTGGCA
GAAG------------

>EF535256 Loxosceles intermedia
------------------------------------------------ATGTTGCTCTGCGCTGTCATAT
CCTTTATCGTATATGCTGTCTTCCTCCAGGAAGCTAATGGGCATGCTGCAGAAAGGGCTGACAGTCGGAA
GCCAATTTGGGATATAGCGCACATGGTAAACGATCTTGAGCTGGTGGACGAATATTTAGGTGATGGCGCG
AACGGCCTTGAGTTAGACGTAGCTTTTACAGATGATGGGACTGCTGATAAGATGTATCACGGAGTACCCT
GTGACTGTTTCAGAAGCTGTAAGCGAACAGAGGGATTCACCAAGTACATGGACTATATACGTCAACTAAC
GACACCAGGCAACAGCAAGTTCAAAAGTCAACTTATATTGTTAATAATGGACCTGAAACTG---AATGGC
ATCGAACCGAATGTTGCGTATGCGGCAGGAAAAAGCGTTGCGGAAAAACTTTTGAGCGGCTACTGGCAGA
ACGGAAAAAGTGGAGCGAGGGCATATATAGTACTTTCCCTGGAGACCATCACCCGACCAGATTTCATAAG
CGGTTTCAGAGATGCGATTAAAGCGAGTGGACAC---GAGGAGTTATTCGAAAAAATAGGTTGGGATTTC
TCTGGCAACGAGGACTTGGGCGAGATCCGCAGAGTGTACCAGAAATACGGAATC------GAGGATCACA
TTTGGCAAGGCGACGGTATCACCAATTGT---------TTGCCACGAGGGGACTATCGTCTGACAGAAGC
TATGAAAAAGAAAAACGATCCCAACTACAAATAC---ACTTTAAAAGTCTACACCTGGAGCATTGACAAA
GAGTCTTCTATCCGAAATGCACTAAGACTTGGCGTAGATGCTGTAATGACTAATTATCCAGCACGTGTAA
AAAGCATCTTGAGAGAGAGTGAATTCTCTGGCACACACAGGATGGCAACATACGATGATAATCCCTGGCA
GAAG------------

>KC237286 Loxosceles intermedia
------------------------------------------------ATGCTGTTTCCTACTGCTTTAA
TATTTGGCTGCTGGGCCCTCGTTATAGAGGGT------------------------GCAGACAATCGCCG
GCCAATATGGAACATGGGGCACATGGTAAACGAAGTCTACCAAATTGACGAATTTGTGGATCTTGGCGCT
AATTCCATCGAAACGGATATAACTTTTGATGATGACGCTATGGCAGAGTACTCTTATCACGGAGTTCCCT
GCGATTGCAGAAGGTGGTGTCACAAGTGGGAATATGTTAACGTCTTTTTGGATGGATTGCGGCGAGCCAC
AACCCCTGGTGATTCCAAGTATCGCCCAGAACTGACCCTAGTTGTGTTCGATTTGAAAACG---GGCGAT
CTTTCTTCCTCTACTGCCTACAAAGGTGGGAAGTTGTTCGCACAGAAGCTTCTAGATCGCTACTGGAACG
GAGGGAATAATGGTGGAAGGGCGTACATAATAATATCCATCCCGGATATTGACCATTATGCATTCATAAC
AGGATTTAGAGAAGCGCTTAAAAATGCCAACCAT---GAAGAACTGCTTGATAAAGTAGGATACGACTTC
TCCGGGAATGATGACCTGAGCTCGACTCGTACTGCTTTGAACAAAGCCGGAGTAAAAGATCGGGAGCACG
TGTGGCAAAGCGATGGTATCACCAACTGT---------ATTTTACGAGGTCTCGATCGCGTAAGAGAAGC
CGTGAGAAACCGAGACTCT---TCCAATGGATAC---ATCAACAAAGTGTACTACTGGACTATAGAAAAA
TATGTTTCAGTCAGAGACGCCCTTGACGCTGGGGTTGACGGCATCATGACCAATGAGCCTGATGTTATTG
TTAATGTGTTAAACGAAGGTAATTACAGAGGAAGGTTCAGATTAGCCAATTACGATGACAACCCATGGGT
AACTTTTAAG------

>AY093601 Loxosceles laeta
------------------------------------------------ATGCTGCTTTCAGCTGTCATAT
CCTTTATAGGATTTGCTGCCTTTCTCCAGGAAGCAAATGGGCACGTTGTAGAAAGAGCTGACAGTCGGAA
GCCAATATGGGATATAGCGCACATGGTAAACGATCTTGATTTGGTGGACGAATATTTAGGCGATGGCGCA
AACGCCCTTGAGGCAGATCTAGCTTTTACAAGTGATGGTACGGCAGACGAGATGTACCATGGAGTACCAT
GTGACTGCTTTAGAAGCTGTACGCGATCAGAGAAATTCAGCACATACATGGACTACATACGTCGAATAAC
AACACCTGGCAGCAGCAACTTCCGACCTCAGATGCTTTTGCTAATAATAGACCTTAAACTG---AAGGGC
ATTGAACCAAATGTCGCTTATGCAGCTGGAAAAAGCACTGCAAAAAAGCTTTTGAGCAGTTACTGGCAGG
ACGGAAAAAGTGGAGCTAGGGCATATATAGTGCTTTCTCTTGAGACTATCACCAGACAAGATTTTATAAG
CGGTTTCAAAGACGCGATTGATGCGAGTGGACAC---ACGGAACTATATGAAAAAATAGGTTGGGATTTC
TCTGGTAACGAGGACTTGGGCGAAATCCGCAGAATTTACCAGAAATACGGAATC------GATGATCACA
TCTGGCAAGGTGACGGCATCACCAACTGT---------TGGGTCCGGGATGACGATCGTCTGAAAGAGGC
CATAAAAAAGAAAAACGATCCAAATTACAAGTAC---ACCAAGAAAGTTTATACATGGAGCATTGATAAG
AACGCGTCCATTCGAAATGCATTAAGACTTGGTGTGGATGCTATCATGACTAACTATCCAGAAGATGTGA
AGGATATCTTGCAGGAAAGCGAATTCTCTGGCTATCTCAGAATGGCAACGTATGATGATAATCCATGGGT
GAAG------------

>FJ171435 Loxosceles rufescens
----------------------------------------------------------------------
----------------------------------------------------------------------
-------TGGATAATGGGACATATGGTCAACTCCATCGCTCAGATAGACGAATTTGTAAACCTTGGAGCG
AATTCCATAGAAACAGACGTGTCCTTTGATAAGCAAGCTAATCCAGAATACATGTACCATGGGACTCCAT
GCGATTGTGGAAGAGATTGCCTTCATTGGGAGAATTTCAATGACTTTCTAAAAGGTCTACGAAAAGCCAC
AACACCCGGAGATTCCAAGTATCACGAAAAACTAATCTTAGTTGTATTCGACTTGAAAACG---GGTAGC
CTGTATGACAATCAAGCCTACGACGCCGGAACAAAATTGGCGAAAAATCTCCTAGAGCATTACTGGAACA
ATGGCAATAATGGTGGAAGAGCATATATAGTGCTATCCATACCAAACCTCAATCATTATAAACTGATAGC
AGGATTTAAAGACACACTGAAGAACGAGGGACAT---GAAGATTTGTTGGAAAAAGTCGGACATGATTTC
TCTGGAAACGACGACATCCCCGATGTAGAAAAGGCTTACAAGAACGCTGGAGTA------ACAGGTCATG
TGTGGCAGAGCGACGGTATTACCAATTGT---------TTACCGCGTGGTCTTAGCCGTGTGAAGCTTGC
TATTGCAAACAGAGACTCC---GGAAGCGGAATA---ATTAACAAAGTATACTATTGGACAGTGGATAAA
CGCTCAACGACAAGAAATTCACTTGATGCTGGAGTTGACGGCATAATGACCAATTACCCGGGTGTGATTG
CTGACGTCCTCAGTGAATCCGCTTACAAGAACAAGTACAAGATTGCCACATATGAAGACAATCCTTGGGA
AACGTTCAAGCCA---

>AY929305 Loxosceles similis
----------------------------------------------------------------------
--------------------------------------------------------GCAGGTAATCGTCG
GCCTATATGGATCATGGGGCACATGGTAAATGCCATCGGTCAGATAGACGAGTTCGTGAACCTTGGAGCA
AACTCCATCGAAACAGACGTGTCTTTCGATGACAATGCCAATCCTGAGTATACTTATCACGGCATTCCAT
GTGATTGTGGAAGGAATTGCAAGAAATATGAGAATTTTAACGATTTTCTGAAAGGTCTCCGAAGCGCCAC
AACTCCTGGTAATTCAAAGTATCAGGAAAAACTGGTCTTAGTCGTGTTCGACTTAAAGACA---GGTAGC
CTCTACGATAATCAAGCCAACGACGCCGGAAAGAAATTGGCGAAGAATCTCTTACAACATTACTGGAACA
ATGGCAATAATGGTGGAAGAGCATACATAGTGTTATCGATCCCAGACCTTAATCATTATCCACTGATTAA
AGGATTCAAAGACCAGCTTACAAAGGACGGACAC---CCAGAGTTGATGGACAAAGTTGGACACGACTTC
TCCGGAAACGACGACATCGGCGACGTTGGAAAGGCTTACAAGAAAGCAGGAATA------ACTGGCCATA
TTTGGCAGAGCGATGGTATCACCAACTGT---------TTACCACGTGGCCTTAGTCGTGTGAACGCAGC
TGTGGCAAACAGAGATTCC---GCAAACGGATTC---ATTAACAAAGTGTACTACTGGACAGTGGACAAG
CGCTCAACGACCAGAGATGCACTTGATGCTGGAGTTGACGGCATAATGACCAACTACCCGGATGTTATCA
CTGATGTTCTCAACGAAGCCGCATACAAGAAGAAATTCCGAGTTGCCACATACGACGATAATCCATGGGT
GACATTCAAGAAA---

>FJ171361 Loxosceles spadicea
----------------------------------------------------------------------
----------------------------------------------------------------------
-------TGGATTATGGGTCACATGGTCAATGCCATCGGTCAGATAGACGAGTTCGTGAACCTTGGAGCA
AATTCCATCGAAACAGATGTATCCTTCGATGATAGTGCCAACCCTCAATATACGTATCACGGCGTTCCAT
GTGATTGTGGAAGGAGTTGCCTGAAATGGGAGAACTACAACGATTTTCTAAAAGGTTTGCGAAGCGCCAC
AACACCCGGTAATTCAAAGTATCAATCAAAACTAGTCTTAGTTGTGTTTGACTTGAAAACG---GGCAGC
CTCTATGATAATCAAGCCAACGAAGCGGGAAAGAAATTGGCGAAAAATCTCTTGCAACATTACTGGAATA
ATGGCAACAATGGTGGAAGGGCATATATAGTGTTATCGATACCAGATCTTAATCATTATCCACTAATCAA
AGGCTTCACTGACACGCTCACGCAAGAGGGACAT---CCAGAGTTGTTGGAGAAAGTTGGATACGATTTC
TCCGGAAACGACGCCATCGGTGATGTGGCGAATGCTTACAAGAAAGCTGGAGTA------ACTGGTCATG
TGTGGCAGAGCGACGGTATCACCAACTGT---------TTACTGCGTGGTCTTACTCGTGTCAGGGAAGC
TGTGGCAAACAGAGATTCT---GGAAAGGGATAC---ATTAACAAAGTGTATTACTGGACAGTGGACAAG
CGCGCATCGACCAGAGATGCACTTGATGCTGGTGTTGATGGCGTAATGACCAATTATCCAGATGTTATTA
CCGATGTCATGAACGAAGCTGCTTACAAGAATAAATTTAGGCTTGCCACATACGAAGACAATCCTTGGGA
GACATTCAAGAAA---

>FJ171362 Loxosceles spadicea
----------------------------------------------------------------------
----------------------------------------------------------------------
-------TGGATTATGGGGCATATGGTCAATGCTATCGGTCAGATAGACGAGTTCGTGAACCTTGGAGCA
AATTCCATCGAAACAGATGTATCCTTCGATGATAGTGCCAACCCTCAATATACGTATCACGGCGTTCCAT
GTGATTGTGGAAGGAGTTGCCTGAAATGGGAGAACTACAACGATTTTCTAAAAGGTTTGCGAAGCGCCAC
AACACCCGGTAATTCAAAGTATCAATCAAAACTAGTCTTAGTTGTGTTTGACTTGAAAACG---GGCAGC
CTCTATGATAATCAAGCCAACGAAGCGGGAAAGAAATTGGCGAAAAATCTCTTGCAACATTACTGGAATA
ATGGCAACAATGGTGGAAGGGCATACATAGTGTTATCGATACCAGATCTTAATCATTATCCACTAATCAA
AGGCTTCACTGACACGCTCACGCAAGAGGGACAT---CCAGAGTTGTTGGATAAAGTTGGATACGATTTC
TCCGGAAACGACGCCATCGGCGATGTGGCGAATGCTTACAAGAAAGCTGGAGTA------ACTGGTCATG
TGTGGCAGAGCGACGGTATCACCAACTGT---------TTACTGCGTGGTCTTACTCGTGTCAGGGAAGC
TGTGGCAAACAGAGATTCT---GGAAAGGGATAC---ATTAACAAAGTGTATTACTGGACAGTGGACAAG
CGCGCATCGACCAGAGATGCACTTGATGCTGGTGTTGATGGCGTAATGACCAATTATCCAGATGTTATTA
CCGATGTCATGAACGAAGCTGCTTACAAGAATAAATTTAGGCTTGCCACATACGAAGACAATCCTTGGGA
GACATTCAAGAAA---

>FJ171363 Loxosceles spadicea
----------------------------------------------------------------------
----------------------------------------------------------------------
-------TGGATAATGGGCCACATGGTCAATGCCATCGGTCAGATAGACGAGTTCGTGAACCTTGGAGCA
AATTCCATCGAAACAGATGTATCCTTCGATGATAGTGCCAACCCTCAATATACGTATCACGGCGTTCCAT
GTGATTGTGGAAGGAGTTGCCTGAAATGGGAGAACTACAACGATTTTCTAAAAGGTTTGCGAAGCGCCAC
AACACCCGGTAATTCAAAGTATCAATCAAAACTAGTCTTAGTTGTGTTTGACTTGAAAACG---GGCAGC
CTCTATGATAATCAAGCCAACGAAGCGGGAAAGAAATTGGCGAAAAATCTCTTGCAACATTACTGGAATA
ATGGCAACAATGGTGGAAGGGCATACATAGTGTTATCGATACCAGATCTTAATCATTATCCACTAATCAA
AGGCTTCACTGACACGCTCACGCAAGAGGGACAT---CCAGAGTTGTTGGATAAAGTTGGATTCGATTTC
TCCGGAAACGACGCCATCGGCGATGTGGCGAATGCTTACAAGAAAGCTGGAGTA------ACTGGTCATG
TGTGGCAGAGCGACGGTATCACCAACTGT---------TTACTGCGTGGTCTTACTCGTGTCAGGGAAGC
TGTGGCAAACAGAGATTCT---GGAAAGGGATAC---ATTAACAAAGTGTATTACTGGACAGTGGACAAG
CGCGCATCGACCAGAGATGCACTTGATGCTGGTGTTGATGGCGTAATGACCAATTATCCAGATGTTATTA
CCGATGTCATGAACGAAGCTGCTTACAAGAATAAATTTAGGCTTGCCACATACGAAGACAATCCTTGGGA
GACATTCAAGAAA---

>FJ171365 Loxosceles spadicea
----------------------------------------------------------------------
----------------------------------------------------------------------
-------TGGATTATGGGCCACATGGTCAATGCTATCGGTCAGATAGACGAGTTCGTGAACCTTGGAGCA
AATTCCATCGAAACAGATGTATCCTTCGATGATAGTGCCAACCCTCAATATACGTATCACGGCGTTCCAT
GTGATTGTGGAAGGAGTTGCCTGAAATGGGAGAACTACAACGATTTTCTAAAAGGTTTGCGAAGCGCCAC
AACACCCGGTAATTCAAAGTATCAATCAAAACTAGTCTTAGTTGTGTTTGACTTGAAAACG---GGCAGC
CTCTATGATAATCAAGCCAACGAAGCGGGAAAGAAATTGGCGAAAAATCTCTTGCAACATTACTGGAATA
ATGGCAACAATGGTGGAAGGGCATACATAGTGTTATCGATACCAGATCTTAATCATTATCCACTAATCAA
AGGCTTCACTGACACGCTCACGCAAGAGGGACAT---CCAGAGTTGTTGGATAAAGTTGGATACGATTTC
TCCGGAAACGACGCCATCGGCGATGTGGCGAATGCTTACAAGAAAGCTGGAGTA------ACTGGTCATG
TGTGGCAGAGCGACGGTATCACCAACTGT---------TTACTGCGTGGTCTTACTCGTGTCAGGGAAGC
TGTGGCAAACAGAGATTCT---GGAAAGGGATAC---ATTAACAAAGTGTATTACTGGACAGTGGACAAG
CGCGCATCGACCAGAGATGCACTTGATGCTGGTGTTGATGGCGTAATGACCAATTATCCAGATGTTATTA
CCGATGTCATGAACGAAGCTGCTTACAAGAATAAATTTAGGCTTGCCACATACGAAGACAATCCTTGGGA
GACATTCAAGAAA---

>FJ171366 Loxosceles spadicea
----------------------------------------------------------------------
----------------------------------------------------------------------
-------TGGATAATGGGGCATATGGTCAATGCCATCGGTCAGATAGACGAGTTCGTGAACCTTGGAGCA
AATTCCATCGAAACAGATGTATCCTTCGATGATAGTGCCAACCCTCAATATACGTATCACGGCGTTCCAT
GTGATTGTGGAAGGAGTTGCCTGAAATGGGAGAACTACAACGATTTTCTAAAAGGTTTGCGAAGCGCCAC
AACACCCGGTAATTCAAAGTATCAATCAAAACTAGTCTTAGTTGTGTTTGACTTGAAAACG---GGCAGC
CTCTATGATAATCAAGCCAACGAAGCGGGAAAGAAATTGGCGAAAAATCTCTTGCAACATTACTGGAATA
ATGGCAACAATGGTGGAAGGGCATACATAGTGTTATCGATACCAGATCTTAATCATTATCCACTAATCAA
AGGCTTCACTGACACGCTCACGCAAGAGGGACAT---CCAGAGTTGTTGGATAAAGTTGGATACGATTTC
TCCGGAAACGACGCCATCGGCGATGTGGCGAATGCTTACAAGAAAGCTGGAGTA------ACTGGTCATG
TGTGGCAGAGCGACGGTATCACCAACTGT---------TTACTGCGTGGTCTTACTCGTGTCAGGGAAGC
TGTGGCAAACAGAGATTCT---GGAAAGGGATAC---ATTAACAAAGTGTATTACTGGACAGTGGACAAG
CGCGCATCGACCAGAGATGCACTTGATGCTGGTGTTGATGGCGTAATGACCAATTATCCAGATGTTATTA
CCGATGTCATGAACGAAGCTGCTTACAAGAATAAATTTAGGCTTGCCACATACGAAGACAATCCTTGGGA
GACATTCAAGAAA---

>FJ171367 Loxosceles spadicea
----------------------------------------------------------------------
----------------------------------------------------------------------
-------TGGATTATGGGGCACATGGTCAATGCCATCGGTCAGATAGACGAGTTCGTGAACCTTGGAGCA
AATTCCATCGAAACAGATGTATCCTTCGATGATAGTGCCAACCCTCAATATACGTATCACGGCGTTCCAT
GTGATTGTGGAAGGAGTTGCCTGAAATGGGAGAACTACAACGATTTTCTAAAAGGTTTGCGAAGCGCCAC
AACACCCGGTAATTCAAAGTATCAATCAAAACTAGTCTTAGTTGTGTTTGACTTGAAAACG---GGCAGC
CTCTATGATAATCAAGCCAACGAAGCGGGAAAGAAATTGGCGAAAAATCTCTTGCAACATTACTGGAATA
ATGGCAACAATGGTGGAAGGGCATACATAGTGTTATCGATACCAGATCTTAATCATTATCCACTAATCAA
AGGCTTCACTGACACGCTCACGCAAGAGGGACAT---CCAGAGTTGTTGGATAAAGTTGGATACGATTTC
TCCGGAAACGACGCCATCGGCGATGTGGCGAATGCTTACAAGAAAGCTGGAGTA------ACTGGTCATG
TGTGGCAGAGCGACGGTATCACCAACTGT---------TTACTGCGTGGTCTTACTCGTGTCAGGGAAGC
TGTGGCAAACAGAGATTCT---GGAAAGGGATAC---ATTAACAAAGTGTATTACTGGACAGTGGACAAG
CGCGCATCGACCAGAGATGCACTTGATGCTGGTGTTGATGGCGTAATGACCAATTATCCAGATGTTATTA
CCGATGTCATGAACGAAGCTGCTTACAAGAATAAATTTAGGCTTGCCACATACGAAGACAATCCTTGGGA
GACATTCAAGAAA---

>FJ171374 Loxosceles spadicea
----------------------------------------------------------------------
----------------------------------------------------------------------
-------TGGATTATGGGGCATATGGTCAATGCCATCGGTCAGATAGACGAGTTCGTGAACCTAGGAGCA
AATTCCATCGAAACAGACGTGTCTTTCGATTCCAATGCTAATCCTGAATACACTTATCACGGCATTCCAT
GTGATTGTGGAAGGAACTGCAAGAAATGGGAGAATTTCAACGATTTTCTGAAAGGTCTGCGAAGCGCCAC
AACACCTGGTGATTCAAAGTATAAGGAAAAACTCGTCTTAGTTGTGTTCGACTTAAAAACA---GGTAGC
TTGTATGATAACCAAGCCAACGACGCAGGAAAGAAATTGGCGAAGAATCTCCTGCAACATTACTGGAATA
ATGGCAATAATGGTGGAAGAGCATACATTGTGTTATCGATACCAGACCTTAACCATTATCCACTTATAAA
AGGATTTACAGATACGCTTAAACAGGAGGGACAT---CCGGAGTTGTTGGATAAACTTGGATACGATTTC
TCTGGAAACGACGCCATCGGCGATGTTGCGAATGCTTACAAGAAAGCCGGAGTA------TCAGGTCATG
TATGGCAGAGCGACGGTATAACCAACTGT---------TTACTGCGTGGTCTTACTCGTGTCAGGGAAGC
TGTGGCAAACAGAGATTCT---GGAAAAGGATAC---ATTAACAAAGTGTACTACTGGACAGTGGACAAG
CGCGCATCGACCAGAGATGCACTCGATGCTGGAGTTGACGGCATAATGACCAATTACCCGGATGTTATTA
CCGATGTCCTCAACGAAGCCGCATACAAGAGTAAATTCCGAGTTGCCACATACGACGACAATCCTTGGGA
GACATTCAAGAAA---

>FJ171375 Loxosceles spadicea
----------------------------------------------------------------------
----------------------------------------------------------------------
-------TGGATAATGGGTCATATGGTCAATGCCATCGGTCAGATAGACGAGTTCGTGAACCTAGGAGCA
AATTCCATCGAAACAGACGTGTCTTTCGATTCCAATGCTAATCCTGAATACACTTATCACGGCATTCCAT
GTGATTGTGGAAGGAACTGCAAGAAATGGGAGAATTTCAACGATTTTCTGAAAGGTCTGCGAAGCGCCAC
AACACCTGGTGATTCAAAGTATAAGGAAAAACTCGTCTTAGTTGTGTTCGACTTAAAAACA---GGTAGC
TTGTATGATAACCAAGCCAACGACGCAGGAAAGAAATTGGCGAAGAATCTCCTGCAACATTACTGGAATA
ATGGCAATAATGGTGGAAGAGCATACATTGTGTTATCGATACCAGACCTTAACCATTATCCACTTATAAA
AGGATTTACAGATACGCTTAAACAGGAGGGACAT---CCGGAGTTGTTGGATAAACTTGGATACGATTTC
TCTGGAAACGACGCCATCGGCGATGTTGCGAATGCTTACAAGAAAGCCGGAGTA------TCAGGTCATG
TATGGCAGAGCGACGGGATAACCAACTGT---------TTACTGCGTGGTCTTACTCGTGTCAGGGAAGC
TGTGGCAAACAGAGATTCT---GGAAAAGGATAC---ATTAACAAAGTGTACTACTGGACAGTGGACAAG
CGCGCATCGACCAGAGATGCACTCGATGCTGGAGTTGACGGCATAATGACCAATTACCCGGATGTTATTA
CCGATGTCCTCAACGAAGCCGCATACAAGAGTAAATTCCGAGTTGCCACATACGACGACAATCCTTGGGA
GACATTCAAGAAA---

>FJ171484 Loxosceles spinulosa
----------------------------------------------------------------------
----------------------------------------------------------------------
-------TTCGCCCTTGCCCAGATGGTGAACGATTTGGAAATGGTGGATGAATTTGTAGGCAAAGGAGCA
AATGGCCTGGAGATTGACGTCACTTTTTCATCTAGCGGACAACCGCAGTACACTTACCACGGAGTTCCTT
GCGACTGTTTCAGGAGTTGTAAGAGGAGAGAGGATTTCGATACTTACATAAAATACATACGCCACCTCAC
CACTCCTGGTGATCCGAAGTTCCGCAGTAATTTAATAATGCTCATCTTTGACCTCAAATTG---AATGGG
CTTTCTCAAGATGCATTACGCAAGGCCGGAGTAGAAATGGCAGACAAACTTGTAGGCAACTACTGGCAGG
AT---CTCGCTGAAGCCAGGGCATATATTGTGTTATCCATGCCATCCATCGAGCAATCTGCCTTCGTCAC
TGCTTTCAAAGACGAGCTGAAAGATTTCGGTTAT---GATAAGAACCTAGACAGGATTGGTTATGACTTT
TCCGGAAATGAGGACTTGGACGAGACAGCCAAAGTATATAAGCAACTCAATATC------AATGGGCATA
TATGGCAAGCCGATGGTATTACCAATCGT---------CTCCCTCGAGGTGACTCTCGTCTGAAAGAAGC
TATAAGCAAAAGAGATACACCAGGTTACCAATAC---ATTAATAAAGTATACACTTGGACTATTGACAAG
GCTAGTTCAATCGCAAATGCACTTCGTTTGGGCGTAGATGGAGTGATGACCAACTACCCAGAAAGAGTGA
TTGATGCCCTCAACGACTCAGAATTTTCTGGCAAGTTTAGATTAGCCACATATGAAGACAACCCCTGGGA
GACATTCAAGGGA---

>FJ171485 Loxosceles spinulosa
----------------------------------------------------------------------
----------------------------------------------------------------------
-------TTCGCCCTTGCACATATGGTTAACGATTTGGAAATGGTGGATGAATTTGTAGGCAAAGGAGCA
AATGGCCTGGAGATTGACGTCACTTTTTCATCTAGCGGACAACCGCAGTACACTTACCACGGAGTTCCTT
GCGACTGTTTCAGGAGTTGTAAGAGGAGAGAGGATTTCGATACTTACATAAAATACATACGCCACCTCAC
CACTCCTGGTGATCCGAAGTTCCGCAGTAATTTAATAATGCTCATCTTTGACCTCAAATTG---AATGGG
CTTTCTCAAGATGCATTACGCAAGGCCGGAGTAGAAATGGCAGACAAACTTGTAGGCAACTACTGGCAGG
AT---CTCGCTGAAGCCAGGGCATATATTGTGTTATCCATGCCATCCATCGAGCAATCTGCCTTCGTCAC
TGCTTTCAAAGACGAGCTGAAAGATTTCGGTTAT---GATAAGAACCTAGACAGGATTGGTTATGACTTT
TCCGGAAATGAGGACTTGGACGAGACAGCCAAAGTATATAAGCAACTCAATATC------AATGGGCATA
TATGGCAAGCCGATGGTATTACCAATTGT---------CTCCCTCGAGGTGACTCTCGTCTGAAAGAAGC
TATAAGCAAAAGAGATACACCAGGTTACCAATAC---ATTAATAAAGTATACACTTGGACTATTGACAAG
GCTAGTTCAATCGCAAATGCACTTCGTTTGGGCGTAGATGGAGTGATGACCAACTACCCAGAAAGAGTGA
TTGATGCCCTCAACGACTCAGAATTTTCTGGCAAGTTTAGATTAGCCACATATGAAGACAACCCCTGGGA
GACATTCAAGGGA---

>FJ171527 Loxosceles spinulosa
----------------------------------------------------------------------
----------------------------------------------------------------------
-------TGGATTATGGGTCATATGGTAAACAAAAAGTATCAGGTAGATGAGTTTGCAAACTTAGGTGCA
AACGCTATAGAATTTGATGTTACTTTCGATCCGAATTCTAAAGCTGATTACACTTACCATAAAGTACCCT
GTGACTGTGGTAGGACCTGTGGCAAATACGAAGTATTCACTGAGTTTCTAAGTTACGTGAGGAACAAGAC
TACACCAGGTCATCCAAGTTTTCGTGAAAAACTAATTTTGCTTCAATTGGATCTAAAAATG---TCAGGC
TTCTCTGACAGCGAATCAAACGAAGCCGGAAAGGATGTGGCAAAAAAACTTCTGAACTATTATTGGAACA
GAGGTTCAAATGGTGGAAGAGCTTATATTTTGCTGTCTATACCGAGCATTGATAATCAGTTGTTCCTCAA
AGGTTTCAAGCTTCAACTTGAAACAGAAGGTTAT---AGTGAATACCTGGAGAAAGTGGGTGTTGACTTC
TCTGCAAACGAAGATCTCAATTCAATTCTCAATGTACTAGGACGACTTGAA---------GAAGAACATG
TTTGGCAGAGTGATGGCATCACAGATTGC---------TTAGCACGTCGTAGCACTCGTCTTAGGGATGC
TATAAAAAAAAGAGACACAGGGGATGACAGATATGGTATAAAGAAAGTATACACCTGGACCGTTGACTAT
TACCCATCAATCAGATATTACTTGAGATTGGGAATTGACGGAGTCATGACCAATTTTCCAAATCGAGTAG
AATATATCCTAAACGAAGAGGAATTTTCAGGCTCTCTTAGAATGGCTACTATAGATGACAATCCCTGGGA
GAAGTACGTGGGA---

>FJ171529 Loxosceles spinulosa
----------------------------------------------------------------------
----------------------------------------------------------------------
-------TGGACTATGGGGCACATGGTGAACAAAAAGTATCAGGTAGATGAGTTCGCAGACTTGGGTGCA
AACGCTATAGAATTTGATGTTACTTTCGACTCAAATTATAAAGCTGATTACACTTACCATAAAGTACCCT
GTGACTGTGGCAGAACCTGTGGCAGATACGAAGTATTCACTGAGTTTCTGAGTTACGTGAAGAACGAGAC
TACCCCAGGCCATCCAAGTTTTCGTGAAAAACTAGTTTTGCTTCAGTTGGATCTAAAAATG---TCATAC
CTTTCTGAGAGCCAATCAAACGAAGCTGGAAAAGATATGGCAAAAAAATTTCTGAACTATTATTGGAACA
GAGGTTCAAATGCTGGAAGAGCTTATATTTTGCTTTCTATACCGAGCATTAGTAATTACCTTTTCCTAAC
CGGTTTCAAACAGCAACTCAAAACAGAAGGTTAT---GAACAGTACCTGGATAAAGTGGGTGTTGACTTC
TCTGGCAACGAAGATCTTGATTCAATTGTAAATGTACTAGGACGACTC---GAA------GACGAACACG
TTTGGCAGAGTGATGGCATCACAAACTGC---------TGGACACGTGGTATCAGTCGTCTTCAGGATGC
TATAAAAAAAAGAGACGAAGACGAAAGCAGATATGGTATAAAAAAAGTATACACCTGGACCGTTGACTAT
TACTCATCAATCAGATATTACTTGAGATTGGGAGTTGACGGAGTCATGACCAATTTTCCAAATCGAGTAG
AATATGTCCTAAAAGAGAAGGAATTTTCAGGCTCTCTTAGAATGGCTACTATGGATGACAATCCCTGGGA
GAAGTACGTGGGA---

>FJ171526 Sicarius albospinosus
----------------------------------------------------------------------
----------------------------------------------------------------------
-------TGGATAATGGGTCATATGGTTAACGGACTTGAACAGGTGAGCGAATTTTTAAATCTAGGAGCA
AACGCCATTGAGTTCGACATCGATTTCGACAACAACGGAATTGCCAAAATCACTCACCACGGCATACCCT
GTGACTGTGGCAGGTTGTGTACTAAGCAAACTGTTTTCACCGAATACTTGGATAACATACGACATGTCAC
TACTCCTGGTGATCCAAAGTTCCGTGAACAACTAATACTGCTTGCTCTGGATTTAAAACTG---CAACGC
ATACCAGTGGAAAAAGCATACGCGGCCGGTGTGGACGTGGCAACCAAGCTTTTAGATCACTACTGGCAAA
GAGGGAAGAGTAAGGCAAGAGCTTATATACTACTGAACATCCCATTAGTCGAAGATTATGAATTCATAAG
AGCCTTCAAAGATATGCTTAAAAATGAAGGTTAT---GAACAGTATAATGACAAAGTCGGAGTAAACTTC
ACCGGTAACGAGGACTTGGATGAAATACGCAAGGTACTAGAAAAAGTCGGTGTA------GATAAACACG
TTTGGCAAGCTGATGGAATTACCAGCTGT---------TTCACAAGAGGTACAGATCGCCTTACAGAGGC
TCTGAAAAGAAGAGACACTCCTGGGTATAACTAC---GCGTATAAAGTGTATGCCTGGACATTAGTCAAA
TATTCGACAATGAGAAGGTCACTCAGACTGGGCGTCGATGGTGTGATGTCTAATTATCCGGATCGCGTAG
TGGAGGTCCTCAAAGAAGAGGAATTCGCCGGCAAATTTAGGATGGCAACATATGATGACAACCCGTGGAA
GAAGTTCACTAGC---

>FJ171490 Sicarius damarensis
----------------------------------------------------------------------
----------------------------------------------------------------------
-------TGGATTATGGGGCATATGGTGGACGATATCGCAATGGTCGATGACTTCCTGGACAATGGTGCC
AACGGTCTGGAGCTGGACATAAGTTTTGACTCCAATGGAAAGGCAGAGTACACCTACCACGGTACACCAT
GCGATTGCTTCAGAAGCTGCACGAGATACGAGTCTTTCGATAAGTACATGGAATATGTACGAGAGATTTC
AACCCCTGGCAACCAAAAGTTCCGCAAGAGTTTAATAATGCTGATAATGTACCTAAAACTG---AACAGC
CTTTATGCAAATCAGCTGTACACGGCTGGAAGCGACATCGCTGACCAACTTGCAAGACATTATTGGAAAG
AT---GATGGCGCAGCAAGAGCCTATATGGTGCTATCCCTTCCCTCTATAACGCAAACAGAATTCATCCG
TGGTTTCAAGAACAGGATGGAATCGCAAGGTTTG---CAGAAATATTATGCCAAAATTGGTTGGGACTTT
ACAGGTAATGAAGATTTGGATGATATAGAAGCAACATATAAGAAACTGAACATC------ACTGAGCATA
TTTGGCAAAGTGATGGCATCACTAACTGC---------TTGAATCGTGGAACCGACAGGCTAGAGGACGC
GATACGCAGACGAGACAAACCAGGCAATAAATAC---ATCAATAAAGTCTATTTATGGAGCATAGACAAA
ATGAGCTCAATAAGAGACGCCCTCGACAAGGGTGTTGACGGCATCATGGTCAATTATGCCGATCGATTCA
TCGATGTCCTCAAGGAATCGAAATATTCCAGTAAATACAGATTAGCAACGTATGAGGATAACCCTTGGGA
AACATTCAGGCCA---

>FJ171506 Sicarius damarensis
----------------------------------------------------------------------
----------------------------------------------------------------------
-------TGGATAATGGGGCATATGGTTAATGCAATTGAGCAAGTAGACGAATTTCTGAATCTAGGAGCA
AACGCTATTGAACTCGACATCGATTTCGACAAGGATGGTATTGCCCAAATCACTCACCACGGGATACCTT
GCGACTGTGGCAGAGAGTGCACCAAAAAAGCAATTTTCACCGAATATTTGGATAACATACGACAGGTCAC
TACTCCTGATAATCCAAAGTTTCGTGAACAGTTAGTGCTACTTGCACTGGATTTAAAACTG---CAACGT
ATATCTTCAGCAAAAGCATACAGAGCTGGAGAGGATGTGGCAAAGAAACTTCTGGATCACTATTGGCAGA
GAGGAAATAGCAGAGCAAGGGCTTATATACTACTGAACATCCCATTAGTCGAAGATTGTGAATTCATAAG
AGCGTTTAAAGATACGCTTAAAAATGAAGGTTAT---GAATCTTATAACGACAAAGTCGGAATAAACTTC
ACTGGTAATGAAGACTTGGATAAAATACGCGATGTCCTGGAAATACTCGGCATC------CATAAACAGG
TTTGGCAAGCTGATGGCATCACCAGCTGC---------TTCGCAAGAGGCACGGAGCGTCTGAAAGAGGC
TTTGGAAAAAAGAGACACGCCTGGGTACAACTAC---ATTAATAAAGTATATGCCTGGACCTTGGTCCGG
AAGTCGATAATGAGAAGGTCCCTCAGACTCGGTGTCGATGGCGTGATGTCTAATAATCCGGATCGTGTTA
TTAAGGTCCTGAAAGAGAAAGAATTTGCCGACAAGTTCAGGCTGGCAACTTATAACGACAACCCATGGGA
AAAATTCAGAGGC---

>FJ171507 Sicarius damarensis
----------------------------------------------------------------------
----------------------------------------------------------------------
-------TGGATTATGGGGCATATGGTTAATGCAATTGAGCAAGTAGACGAATTTCTGAATCTAGGAGCA
AACGCTATTGAATTCGACATCGATTTCGACAAGGATGGTATTGCCCAAATCACTCACCACGGGATACCTT
GCGACTGTGGCAGAAAGTGCACCAAAAAAGCAATTTTCACCGAATACTTGGATAACATACGACAGGTCAC
TACTCCTGATGATCCAAAGTTTCGTGAACAGTTAGTGCTACTTGCACTGGATTTAAAACTG---CAACGT
ATATCTTCAGCAAAAGCATACAGAGCTGGAGAGGATGTGGCAAAGAAACTTCTGGATCACTATTGGCAGA
GAGGAAATAGCAGAGCAAGGGCTTATATACTACTGAACATCCCATCAGTCGAAGATTATGAATTCATAAG
AGCGTTTAAAGATACGCTTAAAAATGAAGGTTAT---GAATCTTATAACGACAAAGTCGGAATAAACTTC
ACTGGTAATGAAGACTTGGATAAAATACGCGATGTCCTGGAAATACTCGGCATC------CATAAACAGG
TTTGGCAAGCTGATGGCATCACCAGCTGC---------TTCGCAAGAGGCACGGAGCGTCTGAAAGAGGC
TTTGGAAAAAAGAGACACGCCTGGGTACAACTAC---ATTAATAAAGTATATGCCTGGACCTTGGTCCGG
AAGTCGATAATGAGAAGGTCCCTCAGACTCGGTGTCGATGGCGTGATGTCTAATAATCCGGATCGTGTTA
TTAAGGTCCTGAAAGAGAAAGAATTTGCCGACAAGTTCAGGCTGGCAACTTATAACGACAACCCATGGGA
AAAATTCAGAGGC---

>FJ171511 Sicarius damarensis
----------------------------------------------------------------------
----------------------------------------------------------------------
-------TGGATTATGGGGCACATGGTTAATGCAATTGAGCAAGTAGACGAATTTCTGAATCTAGGAGCA
AACGCTATTGAATTCGACATCGATTTCGACAAGGATGGTATTGCCCAAATCACTCACCACGGAATACCTT
GCGACTGTGGCAGAAAGTGCACCAAAAAAGCAATTTTCACCGAATACTTGGATAACATACGACAGGTCAC
TACTCCTGATGATCCAAAGTTTCGTGAACAGTTAGTGCTACTTGCACTGGATTTAAAACTG---CAACGT
ATATCTTCAGCAAAAGCATACAGAGCTGGAGAGGATGTGGCAAAGAAACTTCTGGATCACTATTGGCAGA
GAGGAAATAGCAAGGCAAGAGCTTATATATTACTGAACATCCCATTAGTCGAAGATTATGAATTCATAAG
AGCGTTTAAAGATACGCTTAAAAATGAAGGTTAT---GAATCTTATAACGACAAAGTCGGAATAAACTTC
ACTGGTAATGAAGACTTGGATAAAATACGCGATGTCCTGGAAATACTCGGCATC------CATAAACAGG
TTTGGCGAGCTGATGGCATCACCAGCTGC---------TTCGCAAGAGGCACGGAGCGTCTGAAAGAGGC
TTTGAAAAAAAGAGACACGCCTGGGTACAACTAC---ATTAATAAAGTATATGCCTGGACCTTGGTCCGG
AAGTCGATAATGAGAAGGTCCCTCAGACTCGGTGTCGATGGCGTGATGTCTAATAATCCGGATCGTGTTA
TTAAGGTCCTGAAAGAGAAAGAATTTGCCGACAAGTTCAGGCTGGCAACTTATAACGACAACCCATGGGA
AAAATTCAGAGGC---

>FJ171512 Sicarius damarensis
----------------------------------------------------------------------
----------------------------------------------------------------------
-------TGGATAATGGGGCACATGGTTAATGCAATTGAGCAAGTAGACGAATTTCTGAATCTAGGAGCA
AACGCTATTGAATTCGACATCGATTTCGACAAGGATGGTATTGCCCAAATCACTCACCACGGAATACCTT
GCGACTGTGGCAGAAAGTGCACCAAAAAAGCAATTTTCACCGAATACTTGGATAACATACGACAGGTCAC
TACTCCTGATGATCCAAAGTTTCGTGAACAGTTAGTGCTACTTGCACTGGATTTAAAACTG---CGACGT
ATATCTTCAGCAAAAGCATACAGAGCTGGAGAGGATGTGGCAAAGAAACTTCTGGATCACTATTGGCAGA
GAGGAAATAGCAAGGCAAGAGCTTATATATTACTGAACATCCCATTAGTCGAAGATTATGAATTCATAAG
AGCGTTTAAAGATACGCTTAAAAATGAAGGTTAT---GAATCTTATAACGACAAAGTCGGAATAAACTTC
ACTGGTAATGAAGACTTGGATAAAATACGCGATGTCCTGGAAATACTCGGCATC------CATAAACAGG
TTTGGCAAGCTGATGGCATCACCAGCTGC---------TTCGCAAGAGGCACGGAGCGTCTGAAAGAGGC
TTTGAAAAAAAGAGACACGCCTGGGTACAACTAC---ATTAATAAAGTATATGCCTGGACCTTGGTCCGG
AAGTCGATAATGAGAAGGTCCCTCAGACTCGGTGTCGATGGCGTGATGTCTAATAATCCGGATCGTGTTA
TTAAGGTCCTGAAAGAGAAAGAATTTGCCGACAAGTTCAGGCTGGCAACTTATAACGACAACCCATGGGA
AAAATTCAGAGGC---

>FJ171514 Sicarius damarensis
----------------------------------------------------------------------
----------------------------------------------------------------------
-------TGGATCATGGGTCACATGGTTAATGCAATTGAGCAAGTAGACGAATTTCTGAATCTAGGAGCA
AACGCTATTGAATTCGACATCGATTTCGACAAGGATGGTATTGCCCAAATCACTCACCACGGAATACCTT
GCGACTGTGGCAGAAAGTGCACCAAAAAAGCAATTTTCACCGAATACTTGGATAACATACGACAGGTCAC
TACTCCTGATGATCCAAAGTTTCGTGAACAGTTAGTGCTACTTGCACTGGATTTAAAACTG---CAACGT
ATATCTTCAGCAAAAGCATACAGAGCTGGAGAGGATGTGGCAAAGAAACTTCTGGATCACTATTGGCAGA
GAGGAAATAGCAAGGCAAGAGCTTATATATTACTGAACATCCCATTAGTCGAAGATTATGAATTCATAAG
AGCGTTTAAAGATACGCTTAAAAATGAAGGTTAT---GAATCTTATAACGACAAAGTCGGAATAAACTTC
ACTGGTAATGAAGACTTGGATAAAATACGCGATGTCCTGGAAGTACTCGGCATC------CATAAACAGG
TTTGGCAAGCTGATGGCATCACCAGCTGC---------TTCACAAGAGGCACGGAGCGTCTGAAAGAGGC
TTTGAAAAAAAGAGACACGCCTGGGTACAACTAC---ATTAATAAAGTATATGCCTGGACCTTGGTCCGG
AAGTCGATAATGAGAAGGTCCCTCAGACTCGGTGTCGATGGCGTGATGTCTAATAATCCGGATCGTGTTA
TTAAGGTCCTGAAAGAGAAAGAATTTGCCGACAAGTTCAGGCTGGCAACTTATAACGACAACCCATGGGA
AAAATTCAGAGGC---

>FJ171515 Sicarius damarensis
----------------------------------------------------------------------
----------------------------------------------------------------------
-------TGGATCATGGGGCACATGGTTAATGCAATTGAGCAAGTGGACGAATTTCTGAATCTAGGAGCA
AACGCTATTGAATTCGACATCGATTTCGGCAAGGATGGTATTGCCCAAATCACTCACCACGGGATACCTT
GCGACTGTGGCAGAAAGTGCACCAAAAAAGCAATTTTCACCGAATACTTGGATAACATACGACAGGTCAC
TACTCCTGATGATCCAAAGTTTCGTGAACAGTTAGTGCTACTTGCACTGGATTTAAAACCG---CAACGT
ATATCTTCAGCAAAAGCATACAGAGCTGGAGAGGATGTGGCAAAGAAACTTCTGGATCACTATTGGCAGA
GAGGAAATAGCAGAGCAAGGGCTTATATACTACTGAACATCCCATTAGTCGAAGATTATGAATTCATAAG
AGCGTTTAAAGATACGCTTAGAAATGAAGGTTAT---GAATCTTATAACGACAAAGTCGGAATAAACTTC
ACTGGTAATGAAGACTTGGATAAAATACGCGATGTCCTGGAAATACTCGGCATC------CTTAAACAGG
TTTGGCAAGCTGATGGCATCACCAGCTGC---------TTCGCAAGAGGCACGGAGCGTCTGAAAGAGGC
TTTGGAAAAAAGAGACACGCCTGGGTACAACTAC---ATTAATAAAGTATATGCCTGGACCTTGGTCCGG
AAGTCGATAATGAGAAGGTCCCTCAGACTCGGTGTCGATGGCGTGATGTCTAATAATCCGGATCGTGTTA
TTAAGGTCCTGAAAGAGAAAGAATTTGCCGACAAGTTCAGGCTGGCAACTTATAACGACAACCCATGGGA
AAGATTCAGAGGC---

>FJ171516 Sicarius damarensis
----------------------------------------------------------------------
----------------------------------------------------------------------
-------TGGATCATGGGGCACATGGTTAATGCAATTGAGCAAGTAGACGAATTTCTGAATCTAGGAGCA
AACGCTATTGAATTCGACATCGATTTCGACAAGGATGGTATTGCCCAAATCACTCACCACGGGATACCTT
GCGACTGTGGCAGAAAGTGCACCAAAAAAGCAATTTTCACCGAATACTTGGATAACATACGACAGGTCAC
TACTCCTGATGATCCAAAGTTTCGTGAACAGTTAGTGCTACTTGCACTGGATTTAAAACTG---CAACGT
ATATCTTCAGCAAAAGCATACAGAGCTGGAGAGGATGTGGCAAAGAAACTTCTGGATCACTATTGGCAGA
GAGGAAATAGCAGAGCAAGGGCTTATATACTACTGAACATCCCATTAGTCGAAGATTATGAATTCATAAG
AGCGTTTAAAGATACGCTTAAAAATGAAGGTTAT---GAATCTTATAACGACAAAGTCGGAATAAACTTC
ACTGGTAATGAAGACTTGGATAAAATACGCGATGTCCTGGAAATACTCGGCATC------CATAAACAGG
TTTGGCAAGCTGATGGCATCACCAGCTGC---------TTCGCAAGAGGCACGGAGCGTCTGAAAGAGGC
TTTGGAAAAAAGAGACACGCCTGGGTACAACTAC---ATTAATAAAGTATATGCCTGGACCTTGGTCCGG
AAGTCGATAATGAGAAGGTCCCTCAGACTCGGTGTCGATGGCGTGATGTCTAATAATCCGGATCGTGTTA
TTAAGGTCCTGAAAGAGAAAGAATTTGCCGACAAGTTCAGGCTGGCAACTTATAACGACAACCCATGGGA
AAAATTCAGAGGC---

>FJ171517 Sicarius damarensis
----------------------------------------------------------------------
----------------------------------------------------------------------
-------TGGATCATGGGGCATATGGTTAACGCAATTGAGCAAGTAGACGAATTTCTGAATCTAGGAGCA
AACGCTATTGAATTCGACATCGATTTCGACAAGGATGGTATTGCCCAAATCACTCACCACGGGATACCTT
GCGACTGTGGCAGAAAGTGCACCAAAAAAGCAATTTTCACCGAATACTTGGATAACATACGACAGGTCAC
TACTCCTGACGATCCAAAGTTTCGTGAACAGTTAGTGCTACTTGCACTGGATTTAAAACTG---CAACGT
ATATCTTCAGCAAAAGCATACAGAGCTGGAGAGGATGTGGCAAAGAAACTTCTGGATCACTATTGGCAGA
GAGGAAATAGCAGAGCAAGGGCTTATATACTACTGAACATCCCATTAGTCGAAGATTATGAATTCATAAG
AGCGTTTAAAGATACGCTTAAAAATGAAGGTTAT---GAATCTTATAACGACAGAGTCGGAATAAACTTC
ACTGGTAATGAAGACTTGGATAAAATACGCGATGTCCTGGAAATACTCGGCATC------CATAAACAGG
TTTGGCAAGCTGATGGCATCACCAGCTGC---------TTCGCAAGAGGCACGGAGCGTCTGAAAGAGGC
TTTGGAAAAAAGAGACACGCCTGGGTACAACTAC---ATTAATAAAGTATATGCCTGGACCTTGGTCCGG
AAGTCGATAATGAGAAGGTCCCTCAGACTCGGTGTCGATGGCGTGATGTCTAATAATCCGGATCGTGTTA
TTAAGGTCCTGAAAGAGAAAGAATTTGCCGACAAGTTCAGGCTGGCAACTTATAACGACAACCCATGGGA
AAAATTCAGAGGC---

>FJ171522 Sicarius damarensis
----------------------------------------------------------------------
----------------------------------------------------------------------
-------TGGATTATGGGGCATATGGTTAATGCAATTGAGCAAGTAGACGAATTTCTGAATCTAGGAGCA
AACGCTATTGAATTCGACATCGATTTCGACAAGGATGGTATTGCCCAAATCACTCACCACGGGATACCTT
GCGACTGTGGCAGAAAGTGCACCAAAAAAGCAATTTTCACCGAATACTTGGATAACATACGACAGGTCAC
TACTCCTGATGATCCAAAGCTTCGTGAACAGTTAGTGCTACTTGCACTGGATTTAAAACTG---CAACGT
ATATCTTCAGCAAAAGCATACAGAGCTGGAGAGGATGTGGCAAAGAAACTTCTGGATCACTATTGGCAGA
GAGGAAATAGCAGAGCAAGGGCTTATATACTACTGAACATCCCATTAGTCGAAGATTATGAATTCATAAG
AGCGTTTAAAGATACGCTTAAAAATGAAGGTTAT---GAATCTTATAACGACAAAGTCGGAATAAACTTC
ACTGGTAATGAAGACTTGGATAAAATACGCGATGTCCTGGAAATACTCGGCATC------CATAAACAGG
TTTGGCAAGCTGATGGCATCACCAGCTGC---------TTCGCAAGAGGCACGGAGCGTCTGAAAGAGGC
TTTGGAAAAAAGAGACACGCCTGGGTACAGCTAC---ATTAATAAAGTATATGCCTGGACCTTGGTCCGG
AAGTCGATAATGAGAAGGTCCCTCAGACTCGGTGTCGATGGCGTGATGTCTAATAATCCGGATCGTGTTA
TTAAGGTCCTGAAAGAGAAAGAATTTGCCGACAAGTTCAGGCTGGCAACTTATAACGACAACCCATGGGA
AAAATTCAGAGGC---

>FJ171524 Sicarius damarensis
----------------------------------------------------------------------
----------------------------------------------------------------------
-------TGGATTATGGGGCATATGGTTAACGGACTTGAGCAGGTGAGCGAATTTTTAAACCTAGGAGCA
AACGCCATTGAGTTCGACATTGATTTCGACCAGAACGGAGTTGCCAAAATCACCCACCACGGCATACCTT
GCGACTGTGGCAGGTTGTGTACTAAGCAAACTGTTTTCACCGAATACTTGGATAACATACGACATGTCAC
TACACCTGGTGATCCAAAGTTCCGTGAACAACTAATACTGCTTGCTCTGGATTTAAAACTG---CAACGC
ATACCTGTGGAAAAAGCATACGCAGCTGGTGTGGACGTGGCAACCAAGCTTTTAGATCACTACTGGCAAA
GAGGGAAGAGTAAGGCAAGAGCTTACATTCTTCTGAACCTCCCATTAGTTCAAGATTATGAATTCATAAG
AGCCTTCAAAGATACGCTTAAAAATGAAGGTTAT---GAACAGTATAATGACAAAGTCGGAGTAAACTTC
ACCGGTAACGAGGACTTGGATGAAATACGCAAGGTACTAAAAAAAGTAGGTGTG------GATAAACACG
TTTGGCAAGCTGATGGAATTACGAGTTGT---------TTCGCAAGAGGTACGGATCGCCTGACAGAGGC
TCTGAAAAGAAGAGACACTCCTGGATATAACTAC---GCTTATAAAGTGTATGCCTGGACATTAGTTAAA
TATTCGACAATGAGAAGGTCACTCAGATTGGGCGTCGATGGTGTGATGTCTAATTTTCCGGATCGCGTAG
TGGAGGTCCTCAAAGAAGAGGAATTCGCCGACAAATTTAGGATGGCAACGTATGATGACAACCCGTGGAA
GAAGTTCACTGGC---

>FJ171525 Sicarius damarensis
----------------------------------------------------------------------
----------------------------------------------------------------------
-------TGGATTATGGGACATATGGTTAACGGACTTGAGCAGGTGAGCGAATTTTTAAACCTAGGAGCA
AACGCCATTGAGTTCGACATTGATTTCGACCAGAACGGAGTTGCCAAAATCACCCACCACGGCATACCTT
GCGACTGTGGCAGGTTGTGTACTAAGCAAACTGTTTTCACCGAATACTTGGATAACATACGACATGTCAC
TACACCTGGTGATCCAAAGTTCCGTGAACAACTAATACTGCTTGCTCTGGATTTAAAACTG---CAACGC
ATACCTGTGGAAAAAGCATACGCAGCTGGTGTGGACGTGGCAACCAAGCTTTTAGATCACTACTGGCAAA
GAGGGAAGAGTAAGGCAAGAGCTTACATTCTTCTGAACCTCCCATTAGTTCAAGATTATGAATTCATAAG
AGCCTTCAAAGATACGCTTAAAAATGAAGGTTAT---GAACAGCATAATGACAAAGTCGGAGTAAACTTC
ACCGGTAACGAGGACTTGGATGAAACACGCAAGGTACTAAAAAAAGTAGGTGTG------GATAAACACG
TTTGGCAAGCTGATGGAATTACGAGTTGT---------TTCGCAAGAGGTACGGATCGCCTGACAGAGGC
TCTGAAAAGAAGAGACACTCCTGGATATAACTAC---GCTTATAAAGTGTATGCCTGGACATTAGTTAAA
TATTCGACAATGAGAAGGTTATTCAGATTGGGCGTCGATGGTGTGATGTCTAATTTTCCGGATCGCGTAG
TGGAGGTCCTCAAAGAGGAGGAATTCGCCGACAAATTTAGGATGGCAACGTATGATGACAACCCGTGGAA
GAAGTTCACTGGC---

>FJ171487 Sicarius patagonicus
----------------------------------------------------------------------
----------------------------------------------------------------------
-------------------------------------GAGATGGTTGATTATTATGTTGGTATTGGAGCT
AACGGTCTTGAGATGGACGTATCTTTCGACTCGAATGGAAAGGCGGAGTACACGTACCACGGTGTACCCT
GCGACTGTTTTAGAAGCTGCACGAGATCTGAGAAATTCAGTGTCTACTTGGACTACGTTCGGCAAATCAC
TACGCCTGGTAACCCAAAGTTCCGGGAGAACTTAATATTTCTTATAATGGATCTGAAGTTA---AATGAC
CTTGAGCCGCATGCTCTATACAATGCTGGAATCGACATTGCTGACCAACTTTCAAAAAATTATTGGAAAG
AT---GACGGCAAAGCAAGAGCGCACTTCTTGATATCAATTCCATATGTAAGCCAAACAGCGTTTGTCGA
TGGTTTCCGATGGTGGTTTGAAAAAAAAGGTTTG---GAAAAGTACTACGAAAAAATTGGTTGGGATTTC
TCCGCCAATGAGGACTTGAATAGCATACAGGCAACTTATCAGAAGTTAAATATC------ACCGGGCATA
CTTGGCAAAGCGACGGGATCACAAACTGC---------TTGACCCGAGGTACCGAACGTTTAACACAGGC
GATACAAAAGCGAGACACGCCTGGCAACTCGTAC---CTCAATAAAGTGTACGCATGGAGCCTGGACAAG
TACGGTTCAATCAAACAGGCCCTCGACCTAGGTGTTGATGGCGTGATGAGCAACTATCCCCAAAGGATGG
TAGAAATCCTTTCGGAAGGAACCTACCTGGAAAGATTTAGGCTGGCCACTTATGAAGACAACCCGTGGGA
GACTTTCAAGCAA---

>FJ171503 Sicarius patagonicus
----------------------------------------------------------------------
----------------------------------------------------------------------
-------TGGATAATGGGCCATATGGTTAACCCCTTCGAACAAGTGGACGAGTTTTTAAATCTGGGCGCC
AACGCCATTGAATTTGACATCGATTTCGACGAGAATGGTATCGCGAAATATACGCACCATGGAATACCTT
GTGACTGTGGCAGATTATGCACCAAATCCGCAGTCTTTACAGAATACTTGGATTACGTGAGACAAGTCAC
TAGTCCTGGTGATCCGAAGTTTCGTAAGGAATTAGTACTACTTGCCTTGGATTTAAAATTG---CAGCGG
ATATCCTCGGAAAAGGCCTACGCAGCTGGTGTTGACGTGGCAACCAAACTTTTGGATCATTATTGGAAAA
GAGGATGGAACGGAGGAAGAGCTTACATACTGCTGAACATCCCATTGGTCGAAGACTACGAATTTATAAA
AGGCTTCAAAGACACGCTTCGAAAAGAAGGTCAT---GAGCAGTACAATGCCAAAGTCGGTATCAACTTC
ACAGGTAACGAAGACTTGGATGAAATACGCAAGGTTCTAGAAAAACTCGGTGAG------GATGAGCACA
TTTGGCAGGCTGACGGAATAACCAGCTGC---------TTCGCAAGAGGTACCGATCGTCTCGAAAAGGC
TTTGGAAAAAAGAGACACTCCTGGATACAAGTAC---ATTTCTAAAGTATATGCCTGGACTTTGGTGCGG
TCTTCGATAATGAGGAGATCACTCAGGCTTGGCGTCGATGGAGTGATGTCCAATAATCCCGATCGTGTGG
TTAAAGTCCTCAAAGAAAAAGAATTCGCCAACAAATTCCGATTGGCAACTTACGCTGATAATCCATGGGA
GAAGTTCACGCCAATT

>FJ171504 Sicarius patagonicus
----------------------------------------------------------------------
----------------------------------------------------------------------
-------TGGATTATGGGTCATATGGTTAACGCCATCGAACAAGTGGACGAGTTTTTAAATCTGGGCGCC
AACGCCATTGAATTTGACATCGATTTCGACGAGAATGGTATCGCGAAATATACGCACCATGGAATACCTT
GTGACTGTGGCAGATTATGCACCAAATCCGCAGTCTTTACAGAATACCTGGATAACGTGAGACAAGTCAC
TTCTCCTGGTGATCCGAAGTTTCGTAAGGAATTAGTACTACTTGCGTTGGATTTAAAATTG---CAGCGG
ATATCTTCGGAAAAGGCCTATGTAGCTGGTGTTGACGTGGCAACCAAACTTTTGGATCATTATTGGAAAA
GAGGATGGAACGGAGGAAGAGCTTACATACTGCTGAACATCCCATTGGTCGAAGACTACGAATTTATAAA
AGGCTTCAAAGACACGCTTCGAAAAGAAGGTCAT---GAGCAGTACAATGCCAAAGTCGGTATCAACTTC
ACAGGTAACGAAGACTTGGATGAAATACGCAAGGTTCTAGAAAAACTCGGTGAG------GATGAGCACA
TTTGGCAGGCTGACGGAATAACCAGCTGC---------TTCCCAAGAGGTACCGATCGTCTCGAAAAGGC
TTTGGAAAAAAGAGACACTCCTGGATACAAGTAC---ATTTCTAAAGTATATGCCTGGACTTTGGTGCGG
TCTTCGATAATGAGGAGATCGCTCAGACTTAACGTCGATGGAGTGATGTCCAATTATCCCGATCGTGTGG
TTGGGGTCCTCAAAGAAAAAGAATTCGCCGACAAATTCCGATTGGCAACTTACGCTGATAATCCATGGGA
GAAGTTCACGTCAATT

>FJ171505 Sicarius patagonicus
----------------------------------------------------------------------
----------------------------------------------------------------------
-------TGGATTATGGGGCATATGGTTAACGCCATCGAACAAGTGGACGAGTTTTTAAATCTGGGCGCC
AACGCCATTGAATTTGACATCGATTTCGACGAGAATGGTATCGCGAAATATACGCACCATGGAATACCTT
GTGACTGTGGCAGATTATGCACCAAATCCGCAGTCTTTACAGAATACTTGGATTACGTGAGACAAGTCAC
TAGTCCTGGTGATCCGAAGTTTCGTAAGGAATTAGTACTACTTGCCTTGGATTTAAAATTG---CAGCGG
ATATCCTCGGAAAAGGCCTACGCAGCTGGTGTTGACGTGGCAACCAAACTTTTGGATCATTATTGGAAAA
GAGGATGGAACGGAGGAAGAGCTTACATACTGCTGAACATCCCATTGGTCGAAGACTACGAATTTATAAA
AGGCTTCAAAGACACGCTTCGAAAAGAAGGTCAT---GAGCAGTACAATGCCAAAGTCGGTATCAACTTC
ACAGGTAACGAAGACTTGGATGAAATACGCAAGGTTCTAGAAAAACTCGGTGAG------GATGAGCACA
TTTGGCAGGCTGACGGAATAACCAGCTGC---------TTCCCAAGAGGTACCGATCGTCTCGAAAAGGC
TTTGGAAAAAAGAGACACTCCTGGATACAAGTAC---ATTTCTAAAGTATATGCCTGGACTTTGGTGCGG
TCTTCGATAATGAGGAGATCGCTCAGACTTGACGTCGATGGAGTGATGTCCAATTATCCCGATCGTGTGG
TTGGGGTCCTCCAAGAAAAAGAATTCGCCAACAAATTCCGATTGGCAACTTACGCTGATAATCCATGGGA
GAAGTTTATGCGAATT

>FJ171468 Sicarius peruensis
----------------------------------------------------------------------
----------------------------------------------------------------------
-------TGGATTATGGGGCATATGGTCAACGATCTCAAATTGGCAGACGAATTTCTGAATGACGGAGCA
AACAGTCTTGAGTTAGACGTGGAATTCTCATCTAGTGGAACAGCACAGAGGACACACCATGGAATCCCAT
GCGACTGTTTCAGGTACTGCACCAATTCAGAGAAATTCTCTACGTACCTGGACTACATCAGGCAGCTTAC
TACTCCAGGAAACTCAAAATTTCGAAGTCGCCTTATACTCCTTGTTATGGATTTGAAACTT---AATCCG
CTCTCCAACAGAGCGGCGTACTATGCTGGGGCAGGCGTTGCTCTTAACCTTTTGAACCACTACTGGCAAA
GAGGAGAGAGTGAGGCAAGAGCATACATAGTACTATCCCTCTCGACCATCGGTCGTGCGGATTTCATATC
GGGTTTTAAAAATACAATGGAGAAAGAAGGCTTCGCCGATAAGTACTACGATAAAATAGGATGGGACTTC
TCAGGCAACGAGAATTTACAACTAATACGTAATATTTTTAAGATTTACGGCATT------CGTGAGCACA
TTTGGCAAGGAGACGGCATTACTAACTGC---------TTGCCTCGTGGGGATAGTCGTCTCAAAGAGGC
TCTGAATTTGAGATATTCGCCCAGCTACGTTTAC---GCTGACAAAGTGTACACTTGGAGTATAGATAAA
GAGAGTTCCATAGAAAATGCACTCAGGTTGGGAGTCGACGGCGTGATGACGAATCATCCGGAACGATTAA
TAGAGGTCCTTGGAAAAGGTAAATATTCCGACAAATTTAGGCTGGCCACTTACGATGACAACCCT-----
----------------

>FJ171469 Sicarius peruensis
----------------------------------------------------------------------
----------------------------------------------------------------------
-------------ATGGGGCACATGGTCAACGATCTCAAATTGGTAGACGAATTTCTGAATGACGGAGCA
AACAGTCTTGAGTTAGACGTGGAATTCTCATCTAGGGGAACAGCACAGAGGACACACCATGGAATCCCAT
GCGACTGTTTCAGGTACTGCACCAATTCAGAGAAATTCTCTACGTACCTGGACTACATCAGGCAGCTTAC
TACTCCAGGAAACTCAAAATTTCGAAGTCGCCTTATACTCCTTGTTATGGATTTGAAACTT---AATTCG
CTCTCCAACAGAGCGGCGTACTATGCTGGGGCAGACGTTGCTCTTAACCTTTTGAACCACTACTGGCAAA
GAGGAGAGAGTGAGGCAAGAGCATACATAGTACTATCCCTCTCGACCATCGGTCGTGCGGATTTCATATC
GGGTTTTAAAAATACAATGGAGAAAGAAGGCTTCGCCGATAAGTACTACGATAAAATAGGATGGGACTTC
TCAGGCAACGAGAATTTACAACTAATAGGTAATATTTTTAAGATTTACGGCATT------CGTGAGCACA
TTTGGCAAGGGGACGGCATTACTAACTGC---------TGGATTCGTGGGGATAGTCGTCTCAAAGAGGC
TCTGAATTTGAGATATTCGCCCAGCTACGTTTAC---GCTGACAAAGTGTACACTTGGAGTATAGATAAA
GAGAGTTCCATAGAAAATGCACTCAGGTTGGGGGTCGACGGCGTGATGACGAATCATCCGGATCGAGTAA
TAAGAGTCCTTGGAGAAAAGGACTTTCCCAACAAATTTAGGCTGGCCACTTACGATGACAACCCATGGGA
AAAA------------

>FJ171470 Sicarius peruensis
----------------------------------------------------------------------
----------------------------------------------------------------------
-------TGGATTATGGGTCATATGGTTAACGATCTCTCATTGGTAGACGAATTTCTGAATGACGGAGCA
AACAGTCTTGAGTTAGACGTGGAATTCTCATCTAGTGGAACTGCACAGAGGACACACCATGGATTCCCAT
GCGACTGTTTCAGGTACTGCACCAATTCAGAGAAATTCTCTACGTACCTGGACTACATCAGGCAGCTTAC
TACTCCAGGAAACTCAAAATTTCAAAGTCGCCTTATACTCCTCGTTATGGATTTGAAACTT---AATCCG
CTCTCCAGCAGTGCGGCGTACAATGCTGGGGCAGACGTTGCTCTTAACCTTTTGAACCACTACTGGCAAA
GAGGAGAGAGTGAGGCAAGAGCATACATAGTACTATCCCTCTCGACCATCGGTGGTGCGGAATTCATATC
GGGTTTTAAAAGTACAATGGAGAAAGAAGGCTTCGCCGATAAGTACTACGATAAAATAGGATGGGACTTC
TCAGGCAACGAGGATTTACAACAAATACGCGATGTTCTTGAGAACTACGGCATT------CGTGAGCACA
TTTGGCAAGGAGACGGCATTACTAACTGC---------TTGCCTCGTGGGGATAGTCGTCTTAAAGAGGC
TCTGAATTTGAGATATTCGCCCAGCTACATTTAC---GCTGACAAAGTGTACACTTGGAGTATAGATGAA
GAGAATTCCATAAAACATGCACTCTGGTTGGGAGTCGACGGCGTGATGACGAATCATCCGGAACGAGTAA
TAGAGGTCCTTGGAAAAAGTAAATATTCCGACAAATTTAGGCTGGCCACTTACGATGACAACCCTTGGGA
AAAA------------

>FJ171471 Sicarius peruensis
----------------------------------------------------------------------
----------------------------------------------------------------------
-------TGGATAATGGGGCATATGGTTAACGATCTCTCATTGGTAGACGAATTTCTGAATGACGGAGCA
AACAGTCTTGAGTTAGACGTGGAATTCTCATCTAGTGGAACTGCACAGAGGACACACCATGGATTCCCAT
GCGACTGTTTCAGGTACTGCACCAATTCAGAGAAATTCTCTACGTACCTGGACTACATCAGGCAGCTTAC
TACTCCAGGAAACTCAAAATTTCAAAGTCGCCTTATACTCCTCGTTATGGATTTGAAACTT---AATCCG
CTCTCCAGCAGTGCGGCGTACAATGCTGGGGCAGACGTTGCTCTTAACCTTTTGAACCACTACTGGCAAA
GAGGAGAGAGTGAGGCAAGAGCATACATAGTACTATCCCTCTCGACCATCGGTGGTGCGGAATTCATATC
GGGTTTTAAAAGTACAATGGAGAAAGAAGGCTTCGCCGATAAGTACTACGATAAAATAGGATGGGACTTC
TCAGGCAACGAGGATTTACAACAAATACGCGATGTTCTTGAGAACTACGGCATT------CGTGAGCACA
TTTGGCAAGGAGACGGCATTACTAACTGC---------TTGCCTCGTGGGGATAGTCGTCTTAAAGAGGC
TCTGAATTTGAGATATTCGCCCAGCTACATTTAC---GCTGACAAAGTGTACACTTGGAGTATAGATGAA
GAGAATTCCATAAAACATGCACTCTGGTTGGGAGTCGACGGCGTGATGACGAATCATCCGGAACGAGTAA
TAGAGGTCCTTGGAAAAAGTAAATATTCCGACAAACTTAGGCTGGCCACTTACGATGACAACCCTTGGGA
AAAA------------

>FJ171472 Sicarius peruensis
----------------------------------------------------------------------
----------------------------------------------------------------------
-------TGGATCATGGGGCACATGGTCAACGATCTCTCATTGGTAGACGAATTTCTGAATGACGGAGCA
AACAGTCTTGAGTTAGACGTGGAATTCTCATCTAGTGGAACTGCACAGAGGACACACCATGGATTCCCAT
GCGACTGTTTCAGGTACTGCACCAATTCAGAGAAATTCTCTACGTACCTGGACTACATCAGGCAGCTTAC
TACTCCAGGAAACTCAAAATTTCGAAGTCGACTTATACTCCTTGTTATGGATTTGAAACTT---AATCCG
CTCTCAAGCAGTGCAGCGTACAATGCTGGGGCAGACGTTGCTCTTAACCTTTTGAACCACTACTGGCAAA
GAGGAGAGAGTGAGGCAAGAGCATACATAGTACTATCCCTCTCGACCATCGACGGTGCGGAATTCATATC
GGGTTTTAAAAGTACAATGGAGAAAGAAGGCTTCGCCGATAAGTACTACGATAAAATAGGATGGGACTTC
TCAGGCAACGAGGATTTACAACAAATACGCGATGTTCTTGAGAACTACGGCATT------CGTGAGCACA
TTTGGCAAGGAGACGGCATTACTAACTGC---------TTGCCTCGTGGGGATAGTCGTCTTAAAGAGGC
TCTGAATTTGAGATATTCGCCCAGCTACATTTAC---GCTGACAAAGTGTACACTTGGAGTATAGATGAA
GAGAATTCCATAAAACATGCACTCTGGTTGGGAGTCGACGGCGTGATGACGAATCATCCGGAACGAGTAA
TAGAGGTCCTTGGAAAAAGCAAATATTCCGACAAATTTAGGCTGGCCACTTACGATGACAGCCCTTGGGA
AAAA------------

>FJ171473 Sicarius peruensis
----------------------------------------------------------------------
----------------------------------------------------------------------
-------TGGATAATGGGGCATATGGTCAACGATCTCTCATTGGTAGACGAATTTCTGAATGACGGAGCA
AACAGTCTTGAGTTAGACGTGGAATTCTCATCTAGTGGAACTGCACAGAGGACACACCATGGATTCCCAT
GCGACTGTTTCAGGTACTGCACCAATTCAGAGAAATTCTCTACGTACCTGGACTACATCAGGCAGCTTAC
TACTCCAGGAAACTCAAAATTTCGAAGTCGACTTATACTCCTTGTTATGGATTTGAAACTT---AATCCG
CTCTCAAGCAGTGCAGCGTACAATGCTGGGGCAGACGTTGCTCTTAACCTTTTGAACCACTACTGGCAAA
GAGGAGAGAGTGAGGCAAGAGCATACATAGTACTATCCCTCTCGACCATCGACGGTGCGGAATTCATATC
GGGTTTTAAAAGTACAATGGAGAAAGAAGGCTTCGCCGATAAGTACTACGATAAAATAGGATGGGACTTC
TCAGGCAACGAGGATTTACAACAAATACGCGATGTTCTTGAGAACTACGGCATT------CGTGAGCACA
TTTGGCAAGGAGACGGCATTACTAACTGC---------TTGCCTCGTGGGGATAGTCGTCTTAAAGAGGC
TCTGAATTTGAGATATTCGCCCAGCTACATTTAC---GCTGACAAAGTGTACACTTGGAGTATAGATGAA
GAGAATTCCATAAAACATGCACTCTGGTTGGGAGTCGACGGCGTGATGACGAATCATCCGGAACGAGTAA
TAGAGGTCCTTGGAAAAAGCAAATATTCCGACAAATTTAGGCTGGCCACTTACGATGACAACCCTTGGGA
AAAA------------

>FJ171488 Sicarius peruensis
----------------------------------------------------------------------
----------------------------------------------------------------------
-------------ATGGGGCACATGGTAGACGATCTGAAAATGGTGGACTATTATGTTGGTAAAGGAGCT
AACGGTCTTGAGCTGGACGTCACTTTCAACTCGAATGGAGTAGCGGAATACACGTTCCATGGTGTACCTT
GCGACTGCTTCAGAAGCTGCACAAGATATGAGAACATCAATACCTACTTGGATTACGTTCGGCAACTCAC
TACACCTGGGGATCCGAAGTTCCAGGAAAAATTAATATTTCTTATAATGGATCTAAAGTTGAAGAATAGC
CCGAGTTCGTATGCTCAGTTCAATGCTGGAATCAATATTGCCGACAAACTTTCACAATATTACTGGAAAG
AC---GATGGCAAAGCAAGGGCGTACTTCTTGATATCCGTTCCATATGTGAGCCAAACTGCATTTATCCG
TGGTTTTCAACACAGGTTTGAAGAAAAAGGGTTA---GAAAAATACTACGAGAAAATTGGTTGGGACTTC
TCCGCAAATGAGGATTTAAACAGCATACGGGCTGCTTATCAGAAACTAAACATC------ACCGGACATA
TTTGGCAAAGTGATGGAATCACAAACTGC---------TTAACCCGAGGTGACACGCGTTTAAAAGAGGC
GATAAGTAAACGAGACACCCCCGGCTGGCAC------ATTAATAAAGTGTACACATGGAGCTTGGACAAG
GTCAACTCGATCAAGTACGCTCTAAACTTAGGCGTTGACGGCGTGATGAGCAACTATGCCGAAACGCTGG
TGACTATCCTTTCAGAAGACCCGTTCAAACAGAAGTTTAGGCTGGCCACTTATGAGGACAATCCTTGGGA
GACGTTCAAGCCA---

>FJ171491 Sicarius peruensis
----------------------------------------------------------------------
----------------------------------------------------------------------
-------TGGATTATGGGGCATATGGTTAACGCTATCGAACAAGTGGACGAGTTTTTAGACCTGGGCGCC
AACGCCATTGAGTTCGATGTCGATTTCGACGACGATGGTGTAGCGAAATATACTCACCACGGAATACCTT
GCGACTGCGGAAGATTATGTACCAAATACGCAGTTTTCACAGAATATTTAGATTACGTGCGGCAGGTTAC
TACTCCTGGTGATCCGAAGTTTCGTAAGGAATTAGTGCTACTTGCCCTGGATTTAAAATTG---CAGCGG
ATATCTTCGGAAAAAGCCTATGCAGCTGGTGTTGACGTGGCAACCAAACTTTTAGATCATTATTGGATGA
GAGGATGGAATGGCGGAAGAGCTTATATACTGCTGAACATCCCATTAGTCGAGGATTACGAATTTATAAG
AGCCTTCAAAGATACGCTTCGAAAAGAAGGTCAT---GAGCAGTACAATGCCAAAGTAGGTATCAATTTC
ACGGGTAATGAAGACTTGGATGAAATACGAGAAGTTCTAGAAAAACTCGGTGAG------GATGAACACA
TTTGGCAAGCTGACGGAATAACTAGTTGC---------TTTCCAAGAGGTACCGAACGTCTGAAAAAGGC
TTTGGAAAAAAGAGACACTCCTGGATACAAGTAC---ATTCCTAAAGTATATGCCTGGACTTTGGTGCGC
TCTTCGATAATGAGAAGGTCACTCAGACTTGGTGTTGATGGAGTGATGTCCAATTATCCCGACAGTGTTG
TTAAGGTCCTCAAAGAAAAAGAATTCTCCGACAAATTCCGATTGGCAACTTACGCTGATAATCCATGGGA
AAAGTTCACACCCATT

>FJ171492 Sicarius peruensis
----------------------------------------------------------------------
----------------------------------------------------------------------
-------TGGATTATGGGGCATATGGTTAACGCTATCGAACAAGTGGACGAGTTTTTAGACCTGGGCGCC
AACGCCATTGAGTTCGATGTCGATTTCGACGACGATGGTGTAGCGAAATATACTCACCACCGAATACCTT
GCGACTGCGGAAGATTATGTACCAAATACGCAGTTTTCACAGAATATTTAGATTACGTGCGGCAGGTTAC
TACTCCTGGTGATCCGAAGTTTCGTAAGGAATTAGTGCTACATGCCCTGGATTTAAAATTG---CAGCGG
ATATCTTCGGAAAAAGCCTATGCAGCTGGTGTTGACGTGGCAACCAAACTTTTAGATCATTATTGGATGA
GAGGATGGAATGGCGGAAGAGCTTATATACTGCTGAACATCCCATTAGTCGAGGATTACGAATTTATAAG
AGCCTTCAAAGATACGCTTCGAAAAGAAGGTCAT---GAGCAGTACAATGCCAAAGTAGGTATCAATTTC
ACGGGTAATGAAGACTTGGATGAAATACGAGAAGTTCTAGAAAAACTCGGTGAG------GATGAACACA
TTTGGCAAGCTGACGGAATAACTAGTTGC---------TTTCCAAGAGGTACCGAACGTCTGAAAAAGGC
TTTGGAAAAAAGAGACACTCCTGGATACAAGTAC---ATTCCTAAAGTATATGCCTGGACTTTGGTGCGC
TCTTCGATAATGAGAAGGTCACTCAGACTTGGTGTTGATGGAGTGATGTCCAATTATCCCGACAGTGTTG
TTAAGGTCCTCAAAGAAAAAGAATTCTCCGACAAATTCCGATTGGCAACTTACGCTGATAATCCATGGGA
AAAGTTCACACCCATT

>FJ171493 Sicarius peruensis
----------------------------------------------------------------------
----------------------------------------------------------------------
-------TGGATTATGGGGCATATGGTTAACGCTATCGAACAAGTGGACGAGTTTTTAGACCTGGGCGCC
AACGCCATTGAGTTCGATGTCGATTTCGACGACGATGGTGTAGCGAAATATACTCACCACGGAATACCTT
GCGACTGCGGCAGATTATGTACCAAATACGCAGTTTTCACAGAATATTTAGATTACGTGCGGCAGGTCAC
TACTCCTGGTGATCCGAAGTTTCGTAAGGAATTAGTGCTACTTGCCCTGGATTTAAAATTG---CAGCGG
ATATCTTCGGAAAAAGCCTATGCAGCTGGTGTTGACGTGGCAACCAAACTTTTAGATCATTATTGGATGA
GAGGATGGAATGGCGGAAGAGCTTATATACTGCTGAACATCCCATTAGTCGAGGATTACGAATTTATAAG
AGCCTTCAAAGATACGCTTCGAAAAGAAGGTCAT---GAGCAGTACAATGCCAAAGTAGGTATCAACTTC
ACGGGTAATGAAGACCTGGATGAAATACGAGAAGTTCTAGAAAAACTCGGTGAG------GATGAACACA
TTTGGCAAGCTGACGGAATAACTAGTTGC---------TTTCCAAGAGGTACCGAACGTCTGAAAAAGGC
TTTGGAAAAAAGAGACACTCCTGGATACAAGTAC---ATTTCTAAAGTATATGCCTGGACTTTGGTGCGC
TCTTCGATAATGAGAAGGTCACTCAGACTTGGTGTCGATGGAGTGATGTCCAATTATCCTGACCGTGTTG
TTAAGGTACTCAAAGAAAAAGAATTCTCCGACAAATTCCGATTGGCAACTTACGCTGATAATCCATGGGA
AAAGTTCACACCCATT

>FJ171494 Sicarius peruensis
----------------------------------------------------------------------
----------------------------------------------------------------------
-------TGGATTATGGGGCATATGGTTAACGCTATCGAACAAGTGGACGAGTTTTTAGACCTGGGCGCC
AACGCCATTGAGTTCGATGTCGATTTCGACGACGATGGTGTAGCGAAATATACTCACCACGGAATACCTT
GCGACTGCGGCAGATTATGTACCAAATACGCAGTTTTCACAGAATATTTAGATTACGTGCGGCAGGTCAC
TACTCCTGGTGATCCGAAGTTTCGTAAGGAATTAGTGCTACTTGCCCTGGATTTAAAATTG---CAGCGG
ATATCTTCGGAAAAAGCCTATGCAGCTGGTGTTGACGTGGCAACCAAACTTTTAGATCATTATTGGATGA
GAGGATGGAATGGCGGAAGAGCTTATATACTGCTGAACATCCCATTAGTCGAGGATTACGAATTTATAAG
AGCCTTCAAAGATACGCTTCGAAAAGAAGGTCAT---GAGCAGTACAATGCCAAAGTAGGTATCAACTTC
ACGGGTAATGAAGACTTGGATGAAATACGAGAAGTTCTAGAAAAACTCGGTGAG------GATGAACACA
TTTGGCAAGCTGACGGAATAACTAGTTGC---------TTTCCAAGAGGTACCGAACGTCTGAAAAAGGC
TTTGGAAAAAAGAGACACTCCTGGATACAAGTAC---ATTTCTAAAGTATATGCCTGGACTTTGGTGCGC
TCTTCGATAATGAGAAGGTCACTCAGACTTGGTGTCGATGGAGTGATGTCCAATTATCCTGACCGTGTTG
TTAAGGTACTCAAAGAAAAAGAATTCTCCGACAAATTCCGATTGGCAACTTACGCTGATAATCCATGGGA
AAAGTTCACACCCATT

>FJ171495 Sicarius peruensis
----------------------------------------------------------------------
----------------------------------------------------------------------
-------TGGATCATGGGGCACATGGTTAACGCTATCGAACAAGTGGACGAGTTTTTAGACCTGGGCGCC
AACGCCATTGAGTTCGATGTCGATTTCGACGACGATGGTGTAGCGAAATATACTCACCACGGAATACCTT
GCGACTGCGGAAGATTATGTACCAAATACGCAGTTTTCACAGAATATTTAGATTACGTGCGGCAGGTCAC
TACTCCTGGTGATCCGAAGTTTCGTAAGGAATTAGTGCTACTTGCCCTGGATTTAAAATTG---CAGCGG
ATATCTTCGGAAAAAGCCTATGCAGCTGGTGTTGACGTGGCAACCAAACTTTTAGATCATTATTGGATGA
GAGGATGGAATGGCGGAAGAGCTTATATACTGCTGAACATCCCATTAGTCGAGGATTACGAATTTATAAG
AGCCTTCAAAGATACGCTTCGAAAAGAAGGTCAT---GAGCAGTACAATGCCAAAGTAGGTATCAACTTC
ACGGGTAATGAAGACTTGGATGAAATACGTGAAGTTCTAGAAAAACTCGGTGAG------GATGAACACA
TTTGGCAAGCTGACGGAATAACTAGTTGC---------TTTCCAAGAGGTACCGAACGTCTGAAAAAGGC
TTTGGAAAAAAGAGACACTCCTGGATACAAGTAC---ATTTCTAAAGTATATGCCTGGACTTTAGTGCGC
TCTTCGATAATGAGAAGGTCACTCAGACTTGGTGTCGATGGAGTGATGTCCAATTATCCCGACAGTGTTG
TTAAGGTCCTCAAAGAAAAAGAATTCTCCGACAAATTCCGATTGGCAACTTACGCTGATAATCCATGGGA
AAAGTTCACACCCATT

>FJ171496 Sicarius peruensis
----------------------------------------------------------------------
----------------------------------------------------------------------
-------CTTGATATGGGGCATATGGTTAACGCTATCGAACAAGTGGACGAGTTTTTAGACCTGGGCGCC
AACGCCATTGAGTTCGATGTCGATTTCGACGACGATGGTGTAGCGAAATATACTCACCACGGAATACCTT
GCGACTGCGGCAGATTATGTACCAAATACGCAGTTCTCACAGAATATTTAGATTACGTGCGGCAGGTCAC
TACTCCTGGTGATCCGAAGTTTCGTAAGGAATTAGTGCTGCTTGCCCTGGATTTAAAATTG---CAGCGG
ATATCTTCAGAAAAAGCCTATGCAGCTGGTGTTGACGTGGCAACCAAACTTTTAGATCATTATTGGATGA
GAGGATGGAATGGCGGAAGAGCTTATATACTGCTGAACATCCCATTAGTCGAGGATTACGAATTTATAAG
AGCCTTCAAAGATACGCTTCGAAAAGAAGGTCAT---GAGCAGTACAATGCCAAAGTAGGTATCAACTTC
ACGGGTAATGAAGACTTGGATGAAATACGAGAAGTTCTAGAAAAACTCGGTGAG------GATGAACACA
TTTGGCAAGCTGACGGAATAACTAGTTGC---------TTTCCAAGAGGTACCGAACGTCTGAAAAAGGC
TTTGGAAAAAAGAGACACTCCTGGATACAAGTAC---ATTTCTAAAGTATATGCCTGGACTTTGGTGCGC
TCTTCGATAATGAGAAGGTCACTCAGACTTGGTGTCGATGGAGTGATGTCCAATTATCCTGACCGTGTTG
TTAAGGTACTCAAAGAAAAAGAATTCTCCGACAAATTCCGATTGGCAACTTACGCTGATAATCCATGGGA
AAAATTCACACCCATT

>FJ171497 Sicarius peruensis
----------------------------------------------------------------------
----------------------------------------------------------------------
-------TGGATTATGGGTCATATGGTTAACGCTATCGAACAAGTGGACGAGTTTTTAGACCTGGGCGCC
AACGCCATTGAGTTCGATGTCGATTTCGACGACGATGGTGTAGCGAAATATACTCACCACGGAATGCCTT
GCGACTGCGGCAGATCATGTACCAAATACGCAGTTTTCACAGAATATTTAGATTACGTGCGGCAGGTCAC
TACTCCTGGTGATCCGAAGTTTCGTAAGGAATTAGTGCTACTTGCCCTGGATTTAAAATTG---CAGCGG
ATATCTTCGGAAAAAGCCTATGCAGCTGGTGTTGACGTGGCAACCAAACTTTTAGATCATTATTGGATGA
GAGGATGGAATGGCGGAAGAGCTTATATACTGCTGAACATCCCATTAGTCGAGGATTACGAATTTATAAG
AGCCTTCAAAGATACGCTTCGAAAAGAAGGTCAT---GAGCAGTACAATGCCAAAGTAGGTATCAACTTC
ACGGGTAATGAAGACTTGGATGAAATACGAGAAGTTCTAGAAAAACTCGGTGAG------GATGAACACA
TTTGGCAAGCTGACGGAATAACTAGTTGC---------TTTCCAAGAGGTACCGAACGTCTGAAAAAGGC
TTTGGAAAAAAGAGACACTCCTGGATACAAGTAC---ATTTCTAAAGTATATGCCTGGACTTTGGTGCGC
TCTTCGATAATGAGAAGGTCACTCAGACTTGGTGTCGATGGAGTGATGTCCAATTATCCTGACCGTGTTG
TTAAGGTACTCAAAGAAAAAGAATTCTCCGACAAATTCCGATTGGCAACTTACGCTGATAATCCATGGGA
AAAGTTCACACCCATT

>FJ171498 Sicarius peruensis
----------------------------------------------------------------------
----------------------------------------------------------------------
-------TGGATCATGGGGCATATGGTTAACGCTATCGAACAAGTGGACGAGTTTTTAGACCTGGGCGCC
AACGCCATTGAGTTCGATGTCGATTTCGACGACGATGGTGTAGCGAAATATACTCACCACGGAATACCTT
GCGACTGCGGAAGATTATGTACCAAATACGCAGTTTTCACAGAATATTTAGATTACGTGCGGCAGGTTAC
TACTCCTGGTGATCCGAAGTTTCGTAAGGAATTAGTGCTACTTGCCCTGGATTTAAAATTG---CAGCGG
ATATCTTCGGAAAAAGCCTATGCAGCTGGTGTTGACGTGGCAACCAAACTTTTAGATCATTATTGGATGA
GAGGATGGAATGGCGGAAGAGCTTATATACTGCTGAACATCCCATTAGTCGAGGATTACGAATTTATAAG
AGCCTTCAAAGATACGCTTCGAAAAGAAGGTCAT---GAGCAGTACAATGCCAAAGTAGGTATCAACTTC
ACGGGTAATGAAGACTTGGATGAAATACGTGAAGTTCTAGAAAAACTCGGTGAG------GATGAACACA
TTTGGCAAGCTGACGGGATAACTAGTTGC---------TTTCCAAGAGGTACCGAACGTCTGAAAAAGGC
TTTGGAAAAAAGAGACACTCCTGGATACAAGTAC---ATTTCTAAAGTATATGCCTGGACTTTAGTGCGC
TCTTCGATAATGAGAAGGTCACTCAGACTTGGTGTCGATGGAGTGATGTCCAATTATCCCGACAGTGTTG
TTAAGGTCCTCAAAGAAAAAGAATTCTCCGACAAATTCCGATTGGCAACTTACGCTGATAATCCATGGGA
AAAGTTCACACCCATT

>FJ171499 Sicarius peruensis
----------------------------------------------------------------------
----------------------------------------------------------------------
-------TGGATAATGGGACATATGGTTAACGCTATCGAACAAGTGGACGAGTTTTTAGACCTGGGCGCC
AACGCCATTGAGTTCGATGTCGATTTCGACGACGATGGTGTAGCGAAATATACTCACCACGGAATACCTT
GCGACTGCGGCAGATTATGTACCAAATACGCAGTTTTCACAGAATATTTAGATTACGTGCGGCAGGTCAC
TACTCCTGGTGATCCGAAGTTTCGTAAGGAATTAGTGCTACTTGCCCTGGATTTAAAATTG---CAGCGG
ATATCTTCGGAAAAAGCCTATGCAGCTGGTGTTGACGTGGCAACCAAACTTTTAGATCATTATTGGATGA
GAGGATGGAATGGCGGAAGAGCTTATATACTGCTGAACATCCCATTAGTCGAGGATTACGAATTTATAAG
AGCCTTCAAAGATACGCTTCGAAAAGAAGGTCAT---GAGCAGTACAATGCCAAAGTAGGTATCAACTTC
ACGGGTAATGAAGACTTGGATGAAATACGAGAAGTTCTAGAAAAACTCGGTGAG------GATGAACACA
TTTGGCAAGCTGACGGAATAACTAGTTGC---------TTTCCAAGAGGTACCGAACGTCTGAAAAAGGC
TTTGGAAAAAAGAGACACTCCTGGATACAAGTAC---ATTTCTAAAGTATATGCCTGGACTTTGGTGCGC
TCTTCGATAATGAGAAGGTCACTCAGACTTGGTGTCGATGGAGTGATGTCCAATTATCCTGACCGTGTTG
TTAAGGTACTCAAAGAAAAAGAATTCTCCGACAAATTCCGATTGGCAACTTACGCTGATAATCCATGGGA
AAAGTTCACACCCATT

>FJ171500 Sicarius peruensis
----------------------------------------------------------------------
----------------------------------------------------------------------
-------TGGATTATGGGGCATATGGTTAACGCTATCGAACAAGTGGACGAGTTTTTAGACCTGGGCGCC
AACGCCATTGAGTTCGATGTCGATTTCGACGACGATGGTGTAGCGAAATATACTCACCACGGAATACCTT
GCGACTGCGGCAGATTATGTACCAAATACGCAGTTTTCACAGAATATTTAGATTACGTGCGGCAGGTCAC
TACTCCTGGTGATCCGAAGTTTCGTAAGGAATTAGTGCTACTTGCCCTGGATTTAAAATTG---CAGCGG
ATACCTTCGGAAAAAGCCTATGCAGCTGGTGTTGACGTGGCAACCAAACTTTTAGATCATTATTGGATGA
GAGGATGGAATGGCGGAAGAGCTTATATACTGCTGAACATCCCATTAGTCGAGGATTACGAATTTATAAG
AGCCTTCAAAGATACGCTTCGAAAAGAAGGTCAT---GAGCAGTACAATGCCAAAGTAGGTATCAACTTC
ACGGGTAATGAAGACTTGGATGAAATACGAGAAGTTCTAGAAAAACTCGGTGAG------GATGAACACA
TTTGGCAAGCTGACGGAATAACTAGTTGC---------TTTCCAAGAGGTACCGAACGTCTGAAAAAGGC
TTTGGAAAAAAGAGACACTCCTGGATACAAGTAC---ATTTCTAAAGTATATGCCTGGACTTTGGTGCGC
TCTTCGATAATGAGAAGGTCACTCAGACTTGGTGTCGATGGAGTGATGTCCAATTATCCTGACCGTGTTG
TTAAGGTACTCAAAGAAAAAGAATTCTCCGACAAATTCCGATTGGCAACTTACGCTGATAATCCATGGGA
AAAGTTCACACCCATT

>FJ171501 Sicarius peruensis
----------------------------------------------------------------------
----------------------------------------------------------------------
-------TGGATCATGGGGCATATGGTTAACGCTATCGAACAAGTGGACGAGTTTTTAGACCTGGGCGCC
AACGCCATTGAGTTCGATGTCGATTTCGACGACGATGGTGTAGCGAAATATACTCACCACGGAATACCTT
GCGACTGCGGCAGATTATGTACCAAATACGCAGTTTTCACAGAATATTTAGATTACGTGCGGCAGGTCAC
TACTCCTGGTGATCCGAAGTTTCGTAAGGAATTAGTGCTACTTGCCCTGGATTTAAAATTG---CAGCGG
ATATCTTCGGAAAAAGCCTATGCAGCTGGTGTTGACGTGGCAACCAAACTTTTAGATCATTATTGGATGA
GAGGATGGAATGGCGGAAGAGCTTATATACTGCTGAACATCCCATTAGTCGAGGATTACGAATTTATAAG
AGCCTTCAAAGATACGCTTCGAAAAGAAGGTCAT---GAGCAGTACAATGCCAAAGTAGGTATCAACTTC
ACGGGTAATGAAGACTTGGATGAAATACGAGAAGTTCTAGAAAAACTCGGTGAG------GATGAACACA
TTTGGCAAGCTGACGGAATAACTAGTTGC---------TTTCCAAGAGGTACCGAACGTCTGAAAAAGGC
TTTGGAAAAAAGAGACACTCCTGGATACAAGTAC---ATTTCTAAAGTATATGCCTGGACTTTGGTGCGC
TCTTCGATAATGAGAAGGTCACTCAGACTTGGTGTCGATGGAGTGATGTCCAATTATCCTGACCGTGTTG
TTAAGGTACTCAAAGAAAAAGAATTCTCCGACAAATTCCGATTGGCAACTTACGCTGATAATCCATGGGA
AAAGTTCACACCCATT

>FJ171474 Sicarius terrosus
----------------------------------------------------------------------
----------------------------------------------------------------------
-------TGGATCATGGGTCATATGGTCAACGATCTCGATTTAGTAGACGAATATTTGGATGACGGTGCA
AACAGTCTTGAGCTAGACGTGGAGTTTTCAAAAAGTGGAACTGCTCTAAGGACATACCATGGCGTCCCAT
GCGATTGTTTCAGGAGCTGCACCAGATCAGAGAAATTCTCTAAGTACCTAGACTACATAAGACAGCTTAC
TACTCCAGGAAACTCAAAGTTCAGAAGTCGACTGATACTACTAGTTCTGGATCTGAAACTG---AATCCA
CTCTCCAGTAGCGCGGCATACAATGCTGGGGCTGATGTTGCTCGCAATCTTCTGGACAACTATTGGCAAA
GAGGTGAAAGTAAGGCAAGAGCGTACATAGTACTATCCCTCGAGACCATCGCTGGTGCAGAATTCATAAC
AGGTTTTAAAGACATAATGAAGAAAGAAGGCTTCGACGAGAAGTACTATGATAAAATAGGATGGGACTTC
TCAGGCAACGAGGACTTGGGGAAAATACGCGATGTTCTAGAGAGCCACGGCATT------CGTGAGCACA
TTTGGCAAGGGGATGGCATAACTAACTGC---------TTGCCTCGTGATGATAATCGTCTCAAACAAGC
TATCTCTAGAAGATATTCCCCTACCTACGTTTAC---GCCGATAAAGTGTACACCTGGAGTATTGATAAA
GAGAGTTCAATTGAAAATGCACTAAGATTGGGCGTTGACGGGGTGATGACCAATTATCCGGCTCGAGTTA
TCAGCGTCCTTGGAGAAAGAGAATTTTCTGGCAAACTTAGGCTGGCTACTTACGATGACAACCCTTGGGA
GAAG------------

>FJ171489 Sicarius terrosus
----------------------------------------------------------------------
----------------------------------------------------------------------
-------TGGATAATGGGGCATATGGTGAACGATCTGGAAATGGTGGATTATTATGTAGATAAAGGAGCT
AATGGTCTTGAAATAGATATCACTTTTAACTCTAATGGAATAGCTGAGTACACGTACCACGGTGTACCCT
GCGACTGCTTCAGAAACTGCAGAAGAAATACAACCCTCAGTACCTACTTGAATTACGTTCGGCAACTGAC
TACTCCTGGAGACCAAAAGTTTCGGCAGAACTTAATATTTATCATAATGGATCTAAAGCTG---AATCGC
CTTAAATCGCAAGCTCTCTTCAATGCAGGACTCAGTATTGCTGACAGACTTACACAATATTACTGGAAAG
AC---GATGGCAAAGCAAGGGCGTACTTCCTACTATCAGTTCCATATGTGAGGCAAGCAGCATTTATCCG
TGGTTTCCAAAGTAGGTTCGAAGAAAAAGGATTG---AAAAAGTACTACGAGAAAATTGGTTGGGACTTC
TCCGCAAATGAGGACTTAAATAGAATAAGGGAAGCTTATCAAAAATTAAACATC------AGCGGGCATA
TTTGGCAAAGTGACGGAATCACAAACTGC---------TTAACCCGACGTACCAGACGTTTAAAAGAGGC
CATACGAAAGCGAGACTCTCCTGGCTGG---TAC---ATTAATAAAGTGTACTCTTGGAGCTTGGACAGA
TATAAATCGATCAAATACGCTCTCGACTTAGGCGTTGACGGTGTGATGAGCAACTATGCGGATAGACTCG
TGAAAATCCTTTCAAAAGGGACATACAAACGGAGATTTAGGCTGGCCACTCATGAAGACAATCCGTGGGA
GACGTTCACGCCA---

>KM884813 Sicarius terrosus
----------------------------------------------------------------------
--------------------------------------------------------GGGGACAGTCGTCG
CCCAATATGGAACATAGCACACATGGTCAACGATCTCGATTTAGTAGACGAATATTTGGATGACGGTGCA
AACAGTCTTGAGCTAGACGTGGAGTTTTCAAAAAGTGGAACTGCTCTAAGGACATACCATGGCGTCCCAT
GCGATTGTTTCAGGAGCTGCACCAGATCAGAGAAATTCTCTAAGTACCTAGACTACATAAGACAGCTTAC
TACTCCAGGAAACTCAAAGTTCAGAAGTCGACTGATACTACTTGTTCTGGATCTGAAACTG---AATCCA
CTCTCCAGTAGCGCGGCATACAATGCTGGGGCTGATGTTGCTCGCAATCTTCTGGACAACTATTGGCAAA
GAGGTGATAGTAAGGCAAGAGCGTACATAGTACTATCCCTCGAGACCATCGCTGGTGCAGAATTCATAAC
AGGTTTTAAAGACACAATGAAGAAAGAAGGCTTCGACGAGAAGTACTATGATAAAATAGGATGGGACTTC
TCAGGCAACGAGGACTTGGGGAAAATACGCGATGTTCTAGAGAGCCACGGCATT------CGTGAGCACA
TTTGGCAAGGGGATGGCATAACTAACTGC---------TTGCCTCGTGATGATAATCGTCTCAAACAAGC
TATCTCTAGAAGATATTCCCCTACCTACGTTTAC---GCCGATAAAGTGTACACCTGGAGTATTGATAAA
GAGAGTTCAATTGAAAATGCACTAAGATTGGGCGTTGACGGGGTGATGACCAATTATCCGGCTCGAGTTA
TCAGCGTCCTTGGAGAAAGAGAATTTTCTGGCAAACTTAGGCTGGCTACTTACGATGACAACCCTTGGGA
GAAG------------
