# Supplementary material for: The Rise and Fall of an Evolutionary Innovation: Contrasting Strategies of Venom Evolution in Ancient and Young Animals
Source: PLoS Genet. 2015 Oct 22;11(10):e1005596. doi: 10.1371/journal.pgen.1005596 (PMC4619613; doi:10.1371/journal.pgen.1005596)
Supplement: S1 File — The alignments are provided as zipped Fasta files. (ZIP) [file pgen.1005596.s006.zip › Alignments/Spiders/U1-lycotoxin family.fas]

>EU925924.1 Lycosa singoriensis
ATGATGAAGGTTCTAGTGGTCGTTGCTCTTTTAGTTACTCTTATCAGTTACTCTTCAAGTGAAGGGATTG
ACGATCTT---------GAGGCTGACGAACTGTTGTCTTTAATGGCCAACGAGCAAACCAGGAAAGAATG
CATTCCCAAACACCACGAATGTACGAGCAATAAGCACGGCTGCTGTAGAGGTAACTTTTTCAAATACAAA
TGCCAGTGTACAACAGTTGTCACCCAGGACGGAGAACAGACCGAAAGATGCTTCTGTGGAACTCCCCCTC
ACCACAAGGCGGCCGAATTGGTGGTTGGCTTCGGGAAGAAGATTTTCGGA

>EU925925.1 Lycosa singoriensis
---ATGAAGGTTCTAGTGGTCGTTGCTCTTTTGGTTACTCTTATCAGTTACTCTTCAAGTGAAGGGATTG
ACGATCTT---------GAAGCTGACGAACTGTTGTCTTTAATGGCCAACGAGCAAACCAGGAAAGAATG
CATTCCCAAACACCACGAATGTACGAGCAATAAGCACGGCTGCTGTAGAGGTAACTTTTTCAAATACAAA
TGCCAGTGTACAACAGTTGTCACCCAGGACGGAGAACAGACCGAAAGATGCTTCTGTGGAACTCCCCCTC
ACCACAAGGCGGCCGAATTGGTGGTTGGCTTCGGGAAGAAGATTTTCGGA

>EU925926.1 Lycosa singoriensis
----------------------------------------------------------------------
-----------------------------------------ATGGCCAACGAGCAAACCAGGAAAGAATG
CATTCCCAAACACCACGAATGTACGAGCAATAAACACGGCTGCTGTAGGGGTAACTTTTTCAAATACAAA
TGCCAGTGTACAACAGTTGTTACCCAGGACGGAGAACAGACCGAAAGATGCTTCTGTGGAACTCCCCCTC
ACCACAAGGCGGCCGAATTGGTGGTTGGCTTCGGGAAGAAGATTTTCGGA

>EU925927.1 Lycosa singoriensis
---ATGAAAGTTCTAGTGGTCGTCGCTCTTTTGGTTACTCTTATCAGTTACTCTTCAAGTGAAGGGATTG
ACGATCCT---------GAAGCTGACGAACTGCTGTCTTTAATGGCCAACGAGCAAACCAGGAAAGAATG
CATTCCCAAACACCACGAATGTACGAGCAATAAGCACGGCTGCTGTAGGGGTAACTTTTTCAAATACAAA
TGCCAGTGTACAACAGTTGTCACCCAGGACGGAGAACAGACCGAAAGATGCTTCTGTGGAACTCCCCCTC
ACCACAAGGCGGCCGAATTGGTGGTTGGCTTCGGGAAGAAGATTTTCGGA

>EU925928.1 Lycosa singoriensis
ATGATGAAGGTTCTAGTGGTCGTTGCTCTTTTAGTTACTCTTATCAGTTACTCTTCAAGTGAAGGGATTG
ACGGTCTT---------GAAGCTGACGAACTGTTGTCTTTAATGGCCAACGAGCAAACCAGGAAAGAATG
CATTCCCAAACACCACGAATGTACGAGCAATAAGCACGGCTGCTGTAGAGGTAACTTTTTCAAATACAAA
TGCCAGTGTACAACAGTTGTCACCCAGGACGGAGAACAGACCGAAAGATGCTTCTGTGGAACTCCCCCTC
ACCACAAGGCGGCCGAATTGGTGGTTGGCTTCGGGAAGAAGATTTTCGGA

>EU925929.1 Lycosa singoriensis
----------------------------------------------------------------------
-----------------------------------------ATGGCCAACGAGCAAACCAGGAAAGAATG
CATTCCCAAACACCACGAATGTACGAGCAATAAGCACGGCTGCTGTAGAGGTAACTTTTTCAAATACAAA
TGCCAGTGTACAACAGTTGTCACCCAGGACGGAGAACAGACCGAAAGATGCTTCTGTGGAACTCCCCCTC
ACCACAAGGCGGCCGAATTGATGGTTGGCTTCGGGAAGAAGATTTTCGGA

>EU925930.1 Lycosa singoriensis
ATGATGAAGGTTCTAGTGGTCGTTGCTCTTTTAGTTACTCTTATCAGTTACTCTTCAAGTGAAGGGATTG
ACGATCTT---------GAAGCTGACGAACTGTTGTCTTTAATGGCCAACGAGCAAACCAGGAAAGAATG
CATTCCCAAACACCACGAATGTACGAGCAATAAGCACGGCTGCTGTAGAGGTAACTTTTTCAAATACAAA
TGCCAGTGTACAACAGTTGTCACCCAGGACGGAGAACAGACCGAAAGATGCTTCTGTGGAACTCCCCCTC
ACCACAAGGCGGCCGAATTGATGGTTGGCTTCGGGAAGAAGATTTTCGGA

>EU925931.1 Lycosa singoriensis
ATGATGAAGGTTCTAGTGGTCGTTGCTCTTTTGGTTACTCATATCAGTTACTCTTCAAGTGAAGGGATTG
ACGATCTT---------GAAGCTGACGAACTGTTGTCTTTAATGGCCAACGAGCAAACCAGGAAAGAATG
CATTCCCAAACACCACGAATGTACGAGCAATAAGCACGGCTGCTGTAGAGGTAACTTTTTCAAATACAAA
TGCCAGTGTACAACAGTTGTCACCCAGGACGGAGAACAGACCGAAAGATGCTTCTGTGGAACTCCCCCTC
ACCACAAGGCGGCCGAATTGGTGGTTGGCTTCGGGAAGAAGATTTTCGGA

>EU925932.1 Lycosa singoriensis
----------------------------------------------------------------------
-----------------------------------------ATGGCCAACGAGCAAACCAGGAAAGAATG
CATTCCCAAACACCACGAATGTACGAGCAATAAGCACGGCTGCTGTAGAGGTAACTTTTTCAAATACAAA
TGCCGGTGTACAACAGTTGTCACCCAGGACGGAGAACAGACCGAAAGATGCTTCTGTGGAACTCCCCCTC
ACCACAAGGCGGCCGAATTGGTGGTTGGCTTCGGGAAGAAGATTTTCGGA

>EU925933.1 Lycosa singoriensis
ATGATGAAGGTTCTAGTGGTCGTTGCTCTTTTGGTTACTCTTATCAGTTACTCTTCAAGTGAAGGGATTG
ACGATCTT---------GAAGCTGACGAACTGTTGTCTTTAATGGCCAACGAGCAAACCAGGAAAGAATG
CATTCCCAAACACCACGAATGTACGAGCAATAAGCACGGCTGCTGTAGAGGTAACTTTTTCAAATACAAA
TGCCGGTGTACAACAGTTGTCACCCAGGACGGAGAACAGACCGAAAGATGCTTCTGTGGAACTCCCCCTC
ACCACAAGGCGGCCGAATTGGTGGTTGGCTTCGGGAAGAAGATTTTCGGA

>EU925934.1 Lycosa singoriensis
ATGATGAAGGTTCTAGTGGTCGTTGCTCTTTTGGTTACTCTTATCAGTTACTCTTCAAGTGAAGGGATTG
ACGATCTT---------GAAGCTGACGAACTGTCGTCTTTAATGGCCAACGAGCAAACCAGGAAAGAATG
CATTCCCAAACACCACGAATGTACGAGCAATAAGCACGGCTGCTGTAGGGGTAACTTTTTCAAATACAAA
TGCCAGTGTACAACAGTTGTTACCCAGGACGGAGAACAGACCGAAAGATGCTTCTGTGGAACTCCCCCTC
ACCACAAGGCGGCCGAATTGGTGGTTGGCTTCGGGAAGAAGATTTTCGGA

>EU925935.1 Lycosa singoriensis
ATGATGAAGGTTCTAGTGGTCGTTGCCCTTTTGCCCACTCTTATCAGTTACTCTTCAAGTGAAGGGATTG
ACGATCTT---------GAAGCTGACGAACTGTTGTCTTTAATGGCCAACGAGCAAACCAGGAAAGAATG
CATTCCCAAACACCACGAATGTACGAGCAATAAGCACGGCTGCTGTAGGGGTAACTTTTTCAAATACAAA
TGCCAGTGTACAACAGTTGTTACCCAGGACGGAGAACAGACCGAAAGATGCTTCTGTGGAACTCCCCCTC
ACCACAAGGCGGCCGAATTGGTGGTTGGCTTCGGGAAGAAGATTTTCGGA

>EU925936.1 Lycosa singoriensis
ATGATGAAGGTTCTAGTGGTCGTTGCTCTTTTGGCTACTCTTATCAGTTACTCTTCAAGTGAAGGGATTG
ACGATCTT---------GAAGCTGACGAACTGTTGTCTTTAATGGCCAACGAGCAAACCAGGAAAGAATG
CATTCCCAAACACCACGAATGTACGAGCAATAAGCACGGCTGCTGTAGAGGTAACTTTTTCAAATACAAA
TGCCAGTGTACAACAGTTGTCACCCAGGACGGAGAACAGACCGAAAGATGCTTCTGTGGAACTCCCCCTC
ACCACAAGGCGGCCGAATTGGTGGTTGGCTTCGGGAAGAAGATTTTCGGA

>EU925937.1 Lycosa singoriensis
ATGATGAAGGCTCTAGTGGTCGTTGCTCTTTTAGTTACTCTTATCAGTTACTCTTCAAGTGAAGGGATTG
ACGATCTT---------GAAGCTGACGAACTGTTGTCTTTAATGGCCAACGAGCAAACCAGGAAAGAATG
CATTCCCAAACACCACGAATGTACGAGCAATAAGCACGGCTGCTGTAGAGGTAACTTTTTCAAATACAAA
TGCCAGTGTACAACAGTTGTCACCCAGGACGGAGAACAGACCGAAAGATGCTTCTGTGGAACTCCCCCTC
ACCACAAGGCGGCCGAATTGGTGGTTGGCTTCGGGAAGAAGATTTTCGGA

>EU925938.1 Lycosa singoriensis
ATGATGAAGGTTCTAGTGGTCGTTGCTCTTTTAGTTACTCTTATCAGTTACTCTTCAGGTGAAGGGATTG
ACGACCTT---------GAAGCTGACGAACTGTTGTCTTTAATGGCCAACGAGCAAACCAGGAAAGAATG
CATTCCCAAACACCACGAATGTACGAGCAATAAGCACGGCTGCTGTAGAGGTAACTTTTTCAAATACAAA
TGCCAGTGTACAACAGTTGTCACCCAGGACGGAGAACAGACCGAAAGATGCTTCTGTGGAACTCCCCCTC
ACCACAAGGCGGCCGAATTGGTGGTTGGCTTCGGGAAGAAGATTTTCGGA

>EU925939.1 Lycosa singoriensis
ATGATGAAGGTTCTAGTGGTCATTGCTCTTTTAGTTACTCTTATCAGTTACTCTTCAAGTGAAGGGATTG
ACGATCTT---------GAAGCTGACGAACTGTTGTCTTTAATGGCCAACGAGCAAACCAGGAAAGAATG
CATTCCCAAACACCACGAATGTACGAGCAATAAGCACGGCTGCTGTAGAGGTAACTTTTTCAAATACAAA
TGCCAGTGTACAACAGTCGTCACCCAGGACGGAGAACAGACCGAAAGATGCTTCTGTGGAACTCCCCCTC
ACCACAAGGCGGCCGAATTGGTGGTTGGCTTCGGGAAGAAGATTTTCGGA

>EU925940.1 Lycosa singoriensis
ATGATGAAGGTTCTAGTGGTCTTTGCTCTTTTGGTTACTCTTATCAGTTACTCTTCAAGTGAAGGGATTG
ACGATCTT---------GAAGCTGACGAACTGTTGTCTTTAATGGCCAACGAGCAAACCAGGAAAGAATG
CATTCCCAAACACCACGAATGTACGAGCAATAAGCACGGCTGCTGTAGAGGTAACTTTTTCAAATACAAA
TGCCAGTGTACAACAGTTGTCACCCAGGACGGAGAACAGACCGAAAGATGCTTCTGTGGAACTCCCCCTC
ACCACAAGGCGGCCGAATTGGTGGTTGGCTTCGGGAAGAAGATTTTCGGA

>EU925941.1 Lycosa singoriensis
ATGATGAAGGTTCTAGTGGTCGTTGCTCTTTTGGTTACTCTTATCAGTTACTCTTCAAGTGAAGGGATTG
ACGATCTT---------GAAGCTGACGAACTGTTGTCTTTAATGGCCAACGAGCAAACCAGGAAAGAATG
CATTCCCAAACACCACGAATGTACGAGCAATAAGCACGGCTGCTGTAGGGGTAACTTTTTCAAATACAAA
TGCCAGTGTACAACAGTTGTTACCCAGGACGGAGAACAGACCGAAAGATGCTTCTGTGGAACTCCCCCTC
ACCACAAGGCGGCCGAATTGGTGGTTGGCTTCGGGAAGAAGATTTTCGGA

>EU925942.1 Lycosa singoriensis
ATGATGAAGGTTCTAGTGGTCGTTGCTCTTTTGGTTACTCTTATCAGTTACTCTTCAAGTGAAGGGATTG
ACGATCTT---------GAAGCTGACGAACTGTTGTCTTTAATGGCCAACGAGCAAACCAGGAAAGAACG
CATTCCCAAACACCACGAATGTACGAGCAATAAGCACGGCTGCTGTAGGGGTAACTTTTTCAAATACAAA
TGCCAGTGTACAACAGTTGTTACCCAGGACGGAGAACAGACCGAAAGATGCTTCTGTGGAACTCCCCCTC
ACCACAAGGCGGCCGAATTGGTGGTTGGCTTCGGGAAGAAGATTTTCGGA

>EU925943.1 Lycosa singoriensis
ATGATGAAGGTTCTAGTGGTCGTTGCTCTTTTGGTTACTCTTATCAGTTACTCTTCAAGTGAAGGGATTG
ACGATCTT---------GAAGCTGACGAACTGTTGTCTTTAATGGCCAACGAGCAAACCAGGAAAGAATG
CATTCCCAAACACCACGAATGTACGAGCAATAAGCACGGCCGCTGTAGAGGTAACTTTTTCAAATACAAA
TGCCAGTGTACAACAGTTGTCACCCAGGACGGAGAACAGACCGAAAGATGCTTCTGTGGAACTCCCCCTC
ACCACAAGGCGGCCGAATTGGTGGTTGGCTTCGGGAAGAAGATTTTCGGA

>EU925944.1 Lycosa singoriensis
ATGATGAAGGTTCTAGTGGTCGTTGCTCTTTTGGTTACTCTTATCAGTTACTCTTCAAGTGAAGGGATTG
ACGATCTT---------GAAGCTGACGAACTGTTGTCTTTAATGGCCAACGAGCAAACCAGGAAAGAATG
CATTTCCAAACACCACGAATGTACGAGCAATAAGCACGGCTGCTGTAGAGGTAACTTTTTCAAATACAAA
TGCCAGTGTACAACAGTTGTCACCCAGGACGGAGAACAGACCGAAAGATGCTTCTGTGGAACTCCCCCTC
ACCACAAGGCGGCCGAATTGGTGGTTGGCTTCGGGAAGAAGATTTTCGGA

>EU925945.1 Lycosa singoriensis
ATGATGAAGGTTCTAGTGGTCGTTGCTCTTTTGGTTACTCTTATCAGTTACTCTTCAAGTGAAGGGATTG
ACGATCTT---------GAAGCTGACGAACTGTTGTCTTTAATGGCCAACGAGCAAACCAGGAAAGAATG
CATTCCCAAACACCACGAATGTACGAGCAATAAGCACGGCTGCTGTAGAGGTAACTTTTTCAAATACAAA
TGCCAGTGTACAACAGTTGTCACCCAGGACGGAGAACAGACCGAAAGATGCTTCTGTGGAACTCTCCCTC
ACCACAAGGCGGCCGAATTGGTGGTTGGTTTCGGGAAGAAGATTTTCGGA

>EU925946.1 Lycosa singoriensis
ATGATGAAGGTTCTAGTGGTCGTTGCTCTTTTGGTTACTCTTATCAGTTACTCTTCAAGTGAAGGGATTG
ACGATCTT---------GAAGCTGACGAACTGTTGTCTTTAATGGCCAACGAGCAAACCAGGAAAGAATG
CATTCCCAAACACCACGAATGTACGAGCAATAAGCACGGCTGCTGTAGGGGTAACTTTTTCAAATACAAA
TGCCAGTGTACAACAGTTGTTACCCAGGACGGAGAACAGACCGAAAGATGCTTCTGTGGAACTCCCCCTC
ACCACAAGGCGGCCGAATTGGTGGTTGGCTTCGGGAGGAAGATTTTCGGA

>EU925947.1 Lycosa singoriensis
ATGATGAAGGTTCTAGTGGTCGTTGCTCTTTTGGTTACTCTTATCAGTTACTCTTCAAGTGAAGGGATTG
ACGATCTT---------GAAGCTGACGAACTGTTGTCTTTAATGGCCAACGAGCAAACCAGGAAAGAATG
CATTCCCAAACACCACGAATGTACGAGCAATAAGCACGGCTGCTGTAGAGGTAACTTTTTCAAATACAAA
TGCCAGTGTACAACAGTTGTCACCCAGGACGGAGAACAGACCGAAAGATGCTTCTGTGGAACTCCCCCTC
GCCACAAGGCGGCCGAATTGGTGGTTGGCTTCGGGAAGAAGATTTTCGGA

>EU925948.1 Lycosa singoriensis
ATGATGAAGGTTCTAGTGGTCGTTGCTCTTTTGGTTACTCTTATCAGTTACTCTTCAAGTGAAGGGATTG
ACGATCTT---------GAAGCTGACGAACTGTTGTCTTTAATGGCCAACGAGCAAACCAGGAAAGAATG
CGTTCCCAAACACCACGAATGTACGAGCAATAAGCACGGCTGCTGTAGGGGTAACTTTTTCAAATACAAA
TGCCAGTGTACAACAGTTGTTACCCAGGACGGAGAACAGACCGAAAGATGCTTCTGTGGAACTCCCCCTC
ACCACAAGGCGGCCGAATTGGTGGTTGGCTTCGGGAAGAAGATTTTCGGA

>EU925949.1 Lycosa singoriensis
ATGATGAAGGTTCTAGTGGTCGTTGCTCTTTTGGTTACTCTTATCAGTTACTCTTCAAGTGAAGGGATTG
ACGATCTT---------GAAGCTGACGAACTGTTGTCTTTAATGGCCAACGAGCAAACCAGGAAAGAATG
CATTCCCAAACACCACGAATGTACGAGCAATAAGCACGGCTGCTGTAGAGGTAACTTTTTCAAATACAAA
TGCCAGTGTACAACAGTTGTCACCCAGGACGGAGAACAGACCGAAAGATGCTTCTGTGGAACTCCCCCTC
ACCACAAGGCGGCCGAATTGGTGGTTGGCTTCAGGAAGAAGATTTTCGGA

>EU925950.1 Lycosa singoriensis
ATGATGAAGGTCCTAGTGGTCGTTGCTCTTTTGGTTACTCTTATCAGTTACTCTTCAAGTGAAGGGATTG
ACGATCTT---------GAAGCTGACGAACTGTTGTCTTTAATGGCCAACGAGCAAACCAGGAAAGAATG
CATTCCCAAACACCACGAATGTACGAGCAATAAGCACGGCTGCTGTAGAGGTAACTTTTTCAAATGCAAA
TGCCAGTGTACAACAGTTGTCACCCAGGACGGAGAACAGACCGAAAGATGCTTCTGTGGAACTCCCCCTC
ACCACAAGGCGGCCGAATTGGTGGTTGGCTTCGGGAAGAAGATTTTCGGA

>EU925951.1 Lycosa singoriensis
ATGATGAAGGTTCTAGTGGTCGTTGCTCTTTTAGTTACTCTTATCAGTTACTCTTCAAGTGAAGGGATTG
ACGATCTT---------GAAGCTGACGAACTGTTGTCTTTAATGGCCAACGAGCAAACCAGGAAAGAATG
CATTCCCAAACACCACGAATGTACGAGCAATAAGCACGGCTGCTGTAGAGGTAACTTTTTCAAATACAAA
TGCCAGTGTACAACAGTTGTCACCCAGGACGGAGAACAGACCGAAAGATGCTTCTGTGGAACTCCCTCTC
ACCACAAGGCGGCCGAATTGGTGGTTGGCTTCGGGAAGAAGATTTTCGGA

>EU925952.1 Lycosa singoriensis
ATGATGAAGGTTCTAGTGGTCGTTGCTCTTTTGGTTACTCTTATCAGTTACTCTTCAAGTGAAGGGATTG
ACGATCTT---------GAAGCTGACGAACTGTTGTCTTTAATGGCCAACGAGCAAACCAGGAAAGAATG
CATTCCCAAACACCACGAATGTACGAGCAATAAGCACGGCTGCTGTAGAGGTAACTTTTTCAAATACAAA
TGCCAGTGTACAACAGTTGTCACCCAGGACGGAGAACAGACCGAAAGATGCTTCTGTGGAACTCCCCCTC
ACCACAAGGCGGCCGAATTGGTGGTTGGCTTCGGGAAGAAGTTTTTCGGA

>EU925953.1 Lycosa singoriensis
ATGATGAAGGTTCTAGTGGTCGTTGCTCTTTTGGTTACTCTTATCAGTTACTCTTCAAGTGAAGGGATTG
ACGATCTT---------GAAGCTGACGAACTGTTGTCTTTAATGGCCAACGAGCAAACCAGGAAAGAATG
CATTCCCAAACACCACGAATGTACGAGCAATAAGCACGGCTGCTGTAGAGGTAACTTTTTCAAATACAAA
TGCCAGTGTACAACAGTTGTCACCCAGGACGGAGAACAGACCGAAAGATGCTTCTGTGGAACTCCCCCTC
ACCGCGAGGCGGCCGAATTGGTGGTTGGCTTCGGGAAGAAGATTTTCGGA

>EU925954.1 Lycosa singoriensis
ATGATGAAGGTTCTAGTGGTCGTTGCTCTTTTGGTTACTCTTATCAGTTACTCTTCAAGTGAAGGGATTG
ACGATCTT---------GAAGCTGACGAACTGTTGTCTTTAATGGCCAACGAGCAAACCAGGAAAGAATG
CATTCCCAAACACCACGAATGTACGAGCAATAAGCACGGCTGCTGTAGAGGTAACTTTTTCAAATACAAA
TGCCAGTGTACAACAGTTGTCACCCAGGACGGAGAACAGACCGAAAGATGCTTCTGTGGAACTCCCCCTC
ACCGCAAGGCGGCCGAATTGGTGGTTGGCTTCGGGAAGAAGATTTTCGGA

>EU925955.1 Lycosa singoriensis
ATGATGAAGGTTCTAGTGGTCGTTGCTCTTTTGGTTACTCTTATCAGTTACTCTTCAAGTGAAGGGATTG
ACGATCTT---------GAAGCTGACGAACTGTTGTCTTTAATGGCCAACGAGCAAACCAGGAAAGAATG
CATTCCCAAACACCACGAATGTACGAGCAATAAGCACGGCTGCTGTAGGGGTAACTTTTTCAAATACAAA
TGCCAGTGTACAACAGTTGTTACCCAGGACGGAGAACAGACCGAAAGATGCTTCTGTGGAACTCCCCCTC
ACCACATGGCGGCCGAATTGGTGGTTGGCTTCGGGAAGAAGATTTTCGGA

>EU925956.1 Lycosa singoriensis
ATGATGAAGGTTCTAGTGGTCGTTGCTCTTTTGGTTACTCTTATCAGTTACTCTTCAAGTGAAGGGATTG
ACGATCTT---------GAAGCTGACGAACTGTTGTCTCTAATGGCCAACGAGCAAACCAGGAAAGAATG
CATTCCCAAACACCGCGAATGTACGAGCAATAAGCACGGCTGCTGTAGGGGTAACTTTTTCAAATACAAA
TGCCAGTGTACAACAGTTGTCACCCAGGACGGAGAACAGACCGGAAGATGCTTCTGTGGAACTCCCCCTC
ACCACAAGGCGGCCGAATTGGTGGTTGGCTTCGGGAAGAAGATTTTCGGA

>EU925957.1 Lycosa singoriensis
ATGATGAAGGTTCTAGTGGTCGTTGCTCTTTTGGTTACTCTTATCAGTTACTCTTCAAGTGAAGGGATTG
ACGATCTT---------GAAGCTGACGAACTGTTGTCTTTAATGGCCAACGAGCAAACCAGGAAAGAATG
CATTCCCAAACACCACGAATGTACGAGCAATAAGCACAGCTGCTGTAGAGGTAACTTTTTCAAATACAAA
TGCCAGTGTACAACAGTTGTCACCCAGGACGGAGAACAGACCGAAAGATGCTTCTGTGGAACTCCCCCTC
ACCACAAGGCGGCCGAATTGGTGGTTGGCTTCGGGAAGAAGATTTTCGGA

>EU925958.1 Lycosa singoriensis
ATGATGAAGGTTCTAGTGGTCGTTGCTCTTTTAGTTACTCTTATCAGTTACTCTTCAAGTGAAGGGATTG
ACGATCTT---------GAAGCTGACGAACTGTTGTCTTTAATGGCCAACGAGCAAACCAGGAAAGAATG
CATTCCCAAACACCACGAATGTACGAGCGATAAGCACGGCTGCTGTAGAGGTAACTTTTTCAAATACAAA
TGCCAGTGTACAACAGTTGTCACCCAGGACGGAGAACAGACCGAAAGATGCTTCTGTGGAACTCCCCCTC
ACCACAAGGCGGCCGAATTGGTGGTTGGCTTCGGGAAGAAGATTTTCGGA

>EU925959.1 Lycosa singoriensis
ATGATGAAGGTTCTAGTGGTCGTTGCTCTTTTGGTTACTCTTATCAGTTACTCTTCAAGTGAAGGGATTG
ACGATCTT---------GAAGCTGACGAACTGTTGTCTTTAATGGCCAACGAGCAAACCAGGAAAGAATG
CATTCCCAAACACCACGAATGTACGAGCAGTAAGCACGGCTGCTGTAGAGGTAACTTTTTCAAATACAAA
TGCCAGTGTACAACAGTTGTCACCCAGGACGGAGAACAGACCGAAAGATGCTTCTGTGGAACTCCCCCTC
ACCACAAGGCGGCCGAATTGGTGGTTGGCTTCGGGAAGAAGATTTTCGGA

>EU925960.1 Lycosa singoriensis
ATGATGAAGGTTCTAGTGGTCGTTGCTCTTTTGGTTACTCTTATCAGTTACTCTTCAAGTGAAGGGATTG
ACGATCTT---------GAAGCTGACGAACTGTTGTCTTTAATGGCCGACGAGCAAACCAGGAAAGAATG
CATTCCCAAACACCACGAATGTACGAGCAATAAGCACGGCTGCTGTAGAGGTAACTTTTTCAAATACAAA
TGCCAGTGTACAACAGTTGTCACCCAGGACGGAGAACAGACCGAAAGATGCTTCTGTGGAACTCCCCCTC
ACCACAAGGCGGCCGAATTGGTGGTTGGCTTCGGGAAGAAGATTTTCGGA

>EU925961.1 Lycosa singoriensis
ATGATGAAGGTTCTAGTGGTCGTTGCTCTTTTGGTTACTCTTATCAGTTACTCTTCAAGTGAAGGGATTG
ACGATCTT---------GAAGCTGACGAACTGTTGTCTTTAACGGCCAACGAGCAAACCAGGAAAGAATG
CATTCCCAAACACCACGAATGTACGAGCAATAAGCACGGCTGCTGTAGAGGTAACTTTTTCAAATACAAA
TGCCAGTGTACAACAGTTGTCACCCAGGACGGAGAACAGACCGAAAGATGCTTCTGTGGAACTCCCCCTC
ACCACAAGGCGGCCGAATTGGTGGTTGGCTTCGGGAAGAAGATTCTCGGA

>EU925962.1 Lycosa singoriensis
ATGTTGAAGGTTCTAGTGGTCGTTGCTCTTTTGGTTACTCTTATCAGTTACTCTTCAAGTGAAGGGATTG
ACGATCTT---------GAAGCTGACGAACTGTTGTCTTTAATGGCCAACGAGCAAACCAGGAAAGAATG
CATTCCCAAACACCACGAATGTACGAGCAATAAGCACGGCTGCTGTAGAGGTAACTTTTTCAAATACAAA
TGCCAGTGTACAACAGTTGTCACCCAGGACGGAGGACAGACCGAAAGATGCTTCTGTGGAACTCCCCCTC
ACCACAAGGCGGCCGAATTGGTGGTTGGCTTCGGGAAGAAGATTTTCGGA

>EU925963.1 Lycosa singoriensis
ATGATGAAGGTTCTAGTGGTCGTTGCTCTTTTGGTTACTCTTATCAGTTACTCTTCAAGTGAAGGGATTG
ACGATCTT---------GAAGCTGACGAACTGTTGTCTTTAATGGCCAACGAGCATCCCAGGAAAGAATG
CATCCCCAAACACCACGAATGTACGAGCAATAAGCACGGCTGCTGTAGAGGTAACTTTTTCAAATACAAA
TGCCAGTGTACAACAGTTGTCGCCCAGGACGGAGAACAGACCGAAAGATGCTTCTGTGGAACTCCCCCTC
ACCACAAGGCGGCCGAATTGGTGGTTGGCTTCGGGAAGAAGATTTTCGGA

>EU925964.1 Lycosa singoriensis
ATGATGAAGGTTCTAGTGGTCGTTGCTCTTTTGGTTACTCTTATCAGTTACTCTTCAAGTGAAGGGATTG
ACGATCTT---------GAAGCTGACGAACTGTTGTCTTTAATGGCCAACGAGCAAACCAGGAAAGAATG
CATTCCCAAACACCACGAATGTACGAGCAATAAGCACGGCTGCTGTAGAGGTAGCTTTTTCAAATACAGA
TGCCAGTGTACAACAGTTGTCACCCAGGACGGAGAACAGACCGAAAGATGCTTCTGTGGAACTCCCCCTC
ACCACAAGGCGGCCGAATTGGTGGTTGGCTTCGGGAAGAAGATTTTCGGA

>EU925965.1 Lycosa singoriensis
---ATGAAAGTTCTAGTGGTCGTTGCTCTTTTGGTTACTCTTATCAGTTACTCTTCAAGTGAAGGGATTG
ACGATCTT---------GAAGCTGACGAACTGTTGTCTTTAATGGCCAACGAGCAAACCAGGAAAGAATG
CATTCCCAAACACCACGAATGTACGAGCAATAAACACGGCTGCTGTAGAGGCCACTTGTTCAAGTACAAA
TGCCAGTGTACGACAGTTGTCACCCAGAGTGGAGAGGAAACTGAAGGATGTTTCTGTGGAACTCCCCCTC
ACCACAAGGCAGCCGAATTGGTGGTTGGCTTCGGGAAGAAGATCTTCGGA

>EU925966.1 Lycosa singoriensis
ATGAAATTTGTACTTCTCTTTGGTGTTCTTTTAGTAACGCTTTTCAGTTACTCTTCAGCTGAAATGCTTG
ATGATTTTGACCAAGCTGACGAAGATGAACTGTTGTCTTTAATAGAAAAAGAGGAAGCTAGGAAAGACTG
CATTCCCAAACACCACGAATGTACGAGCAATAAACACGGCTGCTGTGGAGGCCACTTGTTCAAGTACAAA
TGCCAGTGTACGACAGTTGTCACCCAGAGTGGAGAGGAAACTGAAAGATGTTTCTGTGGAACTCCCCCTC
ACCACAAGGCAGCCGAATTGGTGGTTGGCTTCGGGAAGAAGATCTTCGGA

>EU925967.1 Lycosa singoriensis
ATGAAATTTGTACTTCTCTTTGGTGTTCTTTTAGTAACGCTTTTCAGTTACTCTTCAGCTGAAATGCTTG
ATGATTTTGACCAAGCTGACGAAGATGAACTGTTGTCTTTAATAGAAAAAGAGGAAGCTAGGAAAGATTG
CATTCCCAAACACCACGAATGTACGAGCAATAAACACGGCTGCTGTAAAGGCCACTTGTTCAAGTACAAA
TGCCAGTGTACGACAGTTGTCACCCAGAGTGGAGAGGAAACTGAAAGATGTTTCTGTGGAACTCCCCCTC
ACTGCAAGGCAGCCGAATTGGTGGTTGGTTTCGGGAAGAAGATCTTCGGA

>EU925968.1 Lycosa singoriensis
ATGAAATTTGTACTTCTCTTTGGTGTTCTTTTAGTAACGCTTTTCAGTTACTCTTCAGCTGAAATGCTTG
ATGATTTTGACCAAGCTGACGAAGATGAACTGTTGTCTTTAATAGAAAAAGAGGAAGCTAGGAAAGACTG
CATTCCCAAACACCACGAATGTACGAGCAATAAACACGGCTGCTGTAGAGGCCACTTGTTCAAGTACGAA
TGCCAGTGTACGACAGTTGTCACCCAGAGTAGAGAGGAAACTGAAAGATGTTTCTGTGGAACTCCCCCTC
ACCACAAGGCAGCCGAATTGGTGGTTGGTTTCGGGAAGAAGATCTTCGGA

>EU925969.1 Lycosa singoriensis
ATGAAATTTGTACTTCTCTTTGGTGTTCTTTTAGTAACGCTTTTCAGTTACTCTTCAGCTGAAATGCTTG
ATGATTTTGACCAAGCTGACGAAGATGAACTGTTGTCTTTAATAGAAAAAGAGGAAGCTAGGAAAGACTG
CATTCCCAAACACCACGAATGTACGAGCAATAAACACGGCTGCTGTAGAGGCCACTTGTTCAAGTACAAA
TGCCAGTGTACGACAGTTGTCACCCAGAGTAGAGAGGAAACTGAAAGATGTTTCTGTGGAACTCCCCCTC
ACCACAAGGCAGCCGAATTGGTGGTTGGCTTCGGGAAGAAGATCTTCGGA

>EU925970.1 Lycosa singoriensis
ATGAAATTTGTACTTCTCTTTGGTGTTCTTTTAGTAACGCTTTTCAGTTACTCTTCAGCTGAAATGCTTG
ATGATTTTGACCAAGCTGACGAAGATGAACTGTTGTCTTTAATAGAAAAAGAGGAAGCTAGGAGAGACTG
CATTCCCAAACACCACGAATGTACGAGCAATAAACACGGCTGCTGTAGAGGCCACTTGTTCAAGTACAAA
TGCCAGTGTACGACAGTTGTCACCCAGAGTGGAGAGGAAACTGAAAGATGTTTCTGTGGAACTCCCCCTC
ACCACAAGGCAGCCGAATTGGTGGTTGGCTTCGGGAAGAAGATCTTCGGA

>EU925971.1 Lycosa singoriensis
ATGAAATTTGTACTTCTCTTTGGTGTTCTTTTAGTAACGCTTTTCAGTTACTCTTCAGCTGAAATGCTTG
ATGATTTTGACCAAGCTGACGAAGATGAACTGTTGTCTTTAATAGAAAAAGAGGAAGCTAGGAAAGACTG
CATTCCCAAACACCACGAATGTACGAGCAATAAACACGGCTGCTGTAGAGGCCACTTGTTCAAGTACAAA
TGCCAGTGTACGACAGTTGTCACCCATAGTGGAGAGGAAACTGAAAGATGTTTCTGTGGAACTCCCCCTC
ACCACAAGGCAGCCGAATTGGTGGTTGGCTTCGGGAAGAAGATCTTCGGA

>EU925972.1 Lycosa singoriensis
ATGAAATTTGTACTTCTCTTTGGTGTTCTTTTAGTAACGCTTTTCAGTTACTCTTCAGCTGAAATGCTTG
ATGATTTTGACCAAGCTGACGAAGATGAACTGTTGTCTTTAATAGAAAAAGAGGAAGCTAGGAAAGACCG
CATTCCCAAACACCACGAATGTACGAGCAATAAACACGGCTGCTGTAGAGGCCACTTGTTCAAGTACAAA
TGCCAGTGTACGACAGTTGTCACCCAGAGTGGAGAGGAAACTGAAAGATGTTTCTGTGGAACTCCCCCTC
ACCACAAGGCAGCCGAATTGGTGGTTGGCTTCGGGAAGAAGATCTTCGGA

>EU925973.1 Lycosa singoriensis
ATGAAATTTGTACTTCTCTTTGGTGTTCTTTTAGTAACGCTTTTCAGCTACTCTTCAGCTGAAATGCTTG
ATGATTTTGACCAAGCTGACGAAGATGAACTGTTGTCTTTAATAGAAAAAGAGGAAGCTAGGAAAGACTG
CATTCCCAAACACTACGAATGTACGAGCAATAAACACGGCTGCTGTAGAGGCCACTTGTTCAAGTACAAA
TGCCAGTGTACGACAGTTGTCACCCAGAGTGGAGAGGAAACTGAAAGATGTTTCTGTGGAACTCCCCCTC
ACCACAAGGCAGCCGAATTGGTGGTTGGCTTCGGGAAGAAGATCTTCGGA

>EU925974.1 Lycosa singoriensis
ATGAAATTTGTACTTCTCTTTGGTGTTCTTTTAGTAACGCTTTTCAGTTACTCTTCAGCTGAAATGCTTG
ATGATTTCGACCAAGCGGACGAAGATGAACTGTTGTCTTTAATAGAAAAAGAGGAAGCTAGGAAAGATTG
CATTCCCAAACACCACGAATGTACGAGCAATAAACACGGCTGCTGTAGAGGCCACTTGTTCAAGTACAAA
TGCCAGTGTACGACAGTTGTCACCCAGAGTGGAGAGGAAACTGAAAGATGTTTCTGTGGAACTCCCCCTC
ACCACAAGGCAGCCGAATTGGTGGTTGGTTTCGGGAAGAAGATCTTCGGA

>EU925975.1 Lycosa singoriensis
ATGAAATTTGTGCTTCTCTTTGGTGTTCTTTTAGTAACGCTTTTCAGTTACTCTTCAGCTGAAATGCTTG
ATGATTTCGACCAAGCGGACGAAGATGAACTGTTGTCTTTAATAGAAAAAGAGGAAGCTAGGAAAGACTG
CATTCCCAAACACCATGAATGTACGAACAATAAACACGGCTGCTGTAGAGGCCACTTGTTCAAGTACAAA
TGCCAGTGTACGACAGTTGTCACCCAGAGTGGAGAGGAAACTGAAAGATGTTTCTGTGGAACTCCCCCTC
GCCACAAGGCAGCCGAATTGGTGGTTGGTTTCGGGAAGAAGATCTTCGGA

>EU925976.1 Lycosa singoriensis
ATGAAATTTGTACTTCTCTTTGGTGTTTTTTTAGTAACGCTTTTCAGTTACTCTTCAGCTGAAATGCTTG
ATGATTTTGACCAAGCTGACGAAGATGAACTGTTGTCTTTAATAGAAAAAGAGGAAGCTAGGAAAGACTG
CATTCCCAAACACCATGAATGTACGAACAATAAACACGGCTGCTGTAGAGGCCACTTGTTCAAGTACAAA
TGCCAGTGTACGACAGTTGTCACCCAGAGTGGAGAGGAAACTGAAAGATGTTTCTGTGGAACTCCCCCTC
ACCACAAGGCAGCCGAATTGGTGGTTGGTTTCGGGAAGAAGATCTTCGGA

>EU925977.1 Lycosa singoriensis
ATGAAATTTGTACTTCTTTTTGGTGTTCTTTTGGTAACGCTTTTCAGTTACTCTTCAGCTGAAATGTTTG
ATGATTTCGACCAAGCGGACGAAGATGAACTGTTGTCTTTAATAGAAAAAGAGGAAGCTAGGAAAGACTG
CATTCCCAAACACCATGAATGTACGAACAATAAACACGGCTGCTGTAGAGGCCACTTGTTCAAGTACAAA
TGCCAGTGTACGACAGTTGTCACCCAGAGTGGAGAGGAAACTGAAAGATGTTTCTGTGGAACTCCCCCTC
ACCACAAGGCAGCCGAATTGGTGGTTGGTTTCGGGAAGAAGATCTTCGGA

>EU925978.1 Lycosa singoriensis
ATGAAATTTGTACTTCTCTTTGGTGTTCTTTTAGTAACGCTTTTCAGTTACTCTTCAGCTGAAATGCTTG
ATGATTTTGACCAAGCGGACGAAGATGAACTGTTGTCTTTAATAGAAAAAGAGGAAGCTAGGAAAGACTG
CATTCCCAAACACCACGAATGTACGAGCAATAAACACGGCTGCTGTAGAGGCCACTTGTTCAAGTACAAA
TGCCAGTGTACGACAGTTGTCACCCAGAGTGGAGAGGGAACTGAAAGATGTTTCTGTGGAACTCCTCCTC
ACCACAAGGCAGCCGAATTGGTGGTTGGTTTCGGGAAGAAGATCTTCGGA

>EU925979.1 Lycosa singoriensis
ATGAAATTTGTACTTCTCTTTGGTGTTCTTTTAGTAACGCTTTTCAGTTACTCTTCAGCTGAGATGCTTG
ATGATTTTGACCAAGCGGACGAAGATGAACTGTTGTCTTTAATAGAAAAAGAGGAAGCTAGGAAAGACTG
CATTCCCAAACACCACGAATGTACGAGCAATAAACACGGCTGCTGTAGAGGCCACTCGTTCAAGTACAAA
TGCCAGTGTACGACAGTTGTCACCCAGAGTGGAGAGGAAACTGAAAGATGTTTCTGTGGAACTCCTCCTC
ACCACGAGGCAGCCGAATTGGTGGTTGGTTTCGGGAAGAAGATCTTCGGA

>FM863928.1 Lycosa singoriensis
ATGATGAAGGTTCTAGTGGTCGTTGCTCTTTTAGTTACTCTTATCAGTTACTCTTCAAGTGAAGGGATTG
ACGATCTT---------GAGGCTGACGAACTGTTGTCTTTAATGGCCAACGAGCAAACCAGGAAAGAATG
CATTCCCAAACACCACGAATGTACGAGCAATAAGCACGGCTGCTGTAGAGGTAACTTTTTCAAATACAAA
TGCCAGTGTACAACAGTTGTCACCCAGGACGGAGAACAGACCGAAAGATGCTTCTGTGGAACTCCCCCTC
ACCACAAGGCGGCCGAATTGGTGGTTGGCTTCGGGAAGAAGATTTTCGGA

>FM863929.1 Lycosa singoriensis
---ATGAAGGTTCTAGTGGTCGTTGCTCTTTTGGTTACTCTTATCAGTTACTCTTCAAGTGAAGGGATTG
ACGATCTT---------GAAGCTGACGAACTGTTGTCTTTAATGGCCAACGAGCAAACCAGGAAAGAATG
CATTCCCAAACACCACGAATGTACGAGCAATAAGCACGGCTGCTGTAGAGGTAACTTTTTCAAATACAAA
TGCCAGTGTACAACAGTTGTCACCCAGGACGGAGAACAGACCGAAAGATGCTTCTGTGGAACTCCCCCTC
ACCACAAGGCGGCCGAATTGGTGGTTGGCTTCGGGAAGAAGATTTTCGGA

>FM863931.1 Lycosa singoriensis
---ATGAAAGTTCTAGTGGTCGTCGCTCTTTTGGTTACTCTTATCAGTTACTCTTCAAGTGAAGGGATTG
ACGATCCT---------GAAGCTGACGAACTGCTGTCTTTAATGGCCAACGAGCAAACCAGGAAAGAATG
CATTCCCAAACACCACGAATGTACGAGCAATAAGCACGGCTGCTGTAGGGGTAACTTTTTCAAATACAAA
TGCCAGTGTACAACAGTTGTCACCCAGGACGGAGAACAGACCGAAAGATGCTTCTGTGGAACTCCCCCTC
ACCACAAGGCGGCCGAATTGGTGGTTGGCTTCGGGAAGAAGATTTTCGGA

>FM863932.1 Lycosa singoriensis
ATGATGAAGGTTCTAGTGGTCGTTGCTCTTTTAGTTACTCTTATCAGTTACTCTTCAAGTGAAGGGATTG
ACGGTCTT---------GAAGCTGACGAACTGTTGTCTTTAATGGCCAACGAGCAAACCAGGAAAGAATG
CATTCCCAAACACCACGAATGTACGAGCAATAAGCACGGCTGCTGTAGAGGTAACTTTTTCAAATACAAA
TGCCAGTGTACAACAGTTGTCACCCAGGACGGAGAACAGACCGAAAGATGCTTCTGTGGAACTCCCCCTC
ACCACAAGGCGGCCGAATTGGTGGTTGGCTTCGGGAAGAAGATTTTCGGA

>FM863934.1 Lycosa singoriensis
ATGATGAAGGTTCTAGTGGTCGTTGCTCTTTTAGTTACTCTTATCAGTTACTCTTCAAGTGAAGGGATTG
ACGATCTT---------GAAGCTGACGAACTGTTGTCTTTAATGGCCAACGAGCAAACCAGGAAAGAATG
CATTCCCAAACACCACGAATGTACGAGCAATAAGCACGGCTGCTGTAGAGGTAACTTTTTCAAATACAAA
TGCCAGTGTACAACAGTTGTCACCCAGGACGGAGAACAGACCGAAAGATGCTTCTGTGGAACTCCCCCTC
ACCACAAGGCGGCCGAATTGATGGTTGGCTTCGGGAAGAAGATTTTCGGA

>FM863935.1 Lycosa singoriensis
ATGATGAAGGTTCTAGTGGTCGTTGCTCTTTTGGTTACTCATATCAGTTACTCTTCAAGTGAAGGGATTG
ACGATCTT---------GAAGCTGACGAACTGTTGTCTTTAATGGCCAACGAGCAAACCAGGAAAGAATG
CATTCCCAAACACCACGAATGTACGAGCAATAAGCACGGCTGCTGTAGAGGTAACTTTTTCAAATACAAA
TGCCAGTGTACAACAGTTGTCACCCAGGACGGAGAACAGACCGAAAGATGCTTCTGTGGAACTCCCCCTC
ACCACAAGGCGGCCGAATTGGTGGTTGGCTTCGGGAAGAAGATTTTCGGA

>FM863937.1 Lycosa singoriensis
ATGATGAAGGTTCTAGTGGTCGTTGCTCTTTTGGTTACTCTTATCAGTTACTCTTCAAGTGAAGGGATTG
ACGATCTT---------GAAGCTGACGAACTGTTGTCTTTAATGGCCAACGAGCAAACCAGGAAAGAATG
CATTCCCAAACACCACGAATGTACGAGCAATAAGCACGGCTGCTGTAGAGGTAACTTTTTCAAATACAAA
TGCCGGTGTACAACAGTTGTCACCCAGGACGGAGAACAGACCGAAAGATGCTTCTGTGGAACTCCCCCTC
ACCACAAGGCGGCCGAATTGGTGGTTGGCTTCGGGAAGAAGATTTTCGGA

>FM863938.1 Lycosa singoriensis
ATGATGAAGGTTCTAGTGGTCGTTGCTCTTTTGGTTACTCTTATCAGTTACTCTTCAAGTGAAGGGATTG
ACGATCTT---------GAAGCTGACGAACTGTCGTCTTTAATGGCCAACGAGCAAACCAGGAAAGAATG
CATTCCCAAACACCACGAATGTACGAGCAATAAGCACGGCTGCTGTAGGGGTAACTTTTTCAAATACAAA
TGCCAGTGTACAACAGTTGTTACCCAGGACGGAGAACAGACCGAAAGATGCTTCTGTGGAACTCCCCCTC
ACCACAAGGCGGCCGAATTGGTGGTTGGCTTCGGGAAGAAGATTTTCGGA

>FM863939.1 Lycosa singoriensis
ATGATGAAGGTTCTAGTGGTCGTTGCCCTTTTGCCCACTCTTATCAGTTACTCTTCAAGTGAAGGGATTG
ACGATCTT---------GAAGCTGACGAACTGTTGTCTTTAATGGCCAACGAGCAAACCAGGAAAGAATG
CATTCCCAAACACCACGAATGTACGAGCAATAAGCACGGCTGCTGTAGGGGTAACTTTTTCAAATACAAA
TGCCAGTGTACAACAGTTGTTACCCAGGACGGAGAACAGACCGAAAGATGCTTCTGTGGAACTCCCCCTC
ACCACAAGGCGGCCGAATTGGTGGTTGGCTTCGGGAAGAAGATTTTCGGA

>FM863940.1 Lycosa singoriensis
ATGATGAAGGTTCTAGTGGTCGTTGCTCTTTTGGCTACTCTTATCAGTTACTCTTCAAGTGAAGGGATTG
ACGATCTT---------GAAGCTGACGAACTGTTGTCTTTAATGGCCAACGAGCAAACCAGGAAAGAATG
CATTCCCAAACACCACGAATGTACGAGCAATAAGCACGGCTGCTGTAGAGGTAACTTTTTCAAATACAAA
TGCCAGTGTACAACAGTTGTCACCCAGGACGGAGAACAGACCGAAAGATGCTTCTGTGGAACTCCCCCTC
ACCACAAGGCGGCCGAATTGGTGGTTGGCTTCGGGAAGAAGATTTTCGGA

>FM863941.1 Lycosa singoriensis
ATGATGAAGGCTCTAGTGGTCGTTGCTCTTTTAGTTACTCTTATCAGTTACTCTTCAAGTGAAGGGATTG
ACGATCTT---------GAAGCTGACGAACTGTTGTCTTTAATGGCCAACGAGCAAACCAGGAAAGAATG
CATTCCCAAACACCACGAATGTACGAGCAATAAGCACGGCTGCTGTAGAGGTAACTTTTTCAAATACAAA
TGCCAGTGTACAACAGTTGTCACCCAGGACGGAGAACAGACCGAAAGATGCTTCTGTGGAACTCCCCCTC
ACCACAAGGCGGCCGAATTGGTGGTTGGCTTCGGGAAGAAGATTTTCGGA

>FM863942.1 Lycosa singoriensis
ATGATGAAGGTTCTAGTGGTCGTTGCTCTTTTAGTTACTCTTATCAGTTACTCTTCAGGTGAAGGGATTG
ACGACCTT---------GAAGCTGACGAACTGTTGTCTTTAATGGCCAACGAGCAAACCAGGAAAGAATG
CATTCCCAAACACCACGAATGTACGAGCAATAAGCACGGCTGCTGTAGAGGTAACTTTTTCAAATACAAA
TGCCAGTGTACAACAGTTGTCACCCAGGACGGAGAACAGACCGAAAGATGCTTCTGTGGAACTCCCCCTC
ACCACAAGGCGGCCGAATTGGTGGTTGGCTTCGGGAAGAAGATTTTCGGA

>FM863943.1 Lycosa singoriensis
ATGATGAAGGTTCTAGTGGTCATTGCTCTTTTAGTTACTCTTATCAGTTACTCTTCAAGTGAAGGGATTG
ACGATCTT---------GAAGCTGACGAACTGTTGTCTTTAATGGCCAACGAGCAAACCAGGAAAGAATG
CATTCCCAAACACCACGAATGTACGAGCAATAAGCACGGCTGCTGTAGAGGTAACTTTTTCAAATACAAA
TGCCAGTGTACAACAGTCGTCACCCAGGACGGAGAACAGACCGAAAGATGCTTCTGTGGAACTCCCCCTC
ACCACAAGGCGGCCGAATTGGTGGTTGGCTTCGGGAAGAAGATTTTCGGA

>FM863944.1 Lycosa singoriensis
ATGATGAAGGTTCTAGTGGTCTTTGCTCTTTTGGTTACTCTTATCAGTTACTCTTCAAGTGAAGGGATTG
ACGATCTT---------GAAGCTGACGAACTGTTGTCTTTAATGGCCAACGAGCAAACCAGGAAAGAATG
CATTCCCAAACACCACGAATGTACGAGCAATAAGCACGGCTGCTGTAGAGGTAACTTTTTCAAATACAAA
TGCCAGTGTACAACAGTTGTCACCCAGGACGGAGAACAGACCGAAAGATGCTTCTGTGGAACTCCCCCTC
ACCACAAGGCGGCCGAATTGGTGGTTGGCTTCGGGAAGAAGATTTTCGGA

>FM863945.1 Lycosa singoriensis
ATGATGAAGGTTCTAGTGGTCGTTGCTCTTTTGGTTACTCTTATCAGTTACTCTTCAAGTGAAGGGATTG
ACGATCTT---------GAAGCTGACGAACTGTTGTCTTTAATGGCCAACGAGCAAACCAGGAAAGAATG
CATTCCCAAACACCACGAATGTACGAGCAATAAGCACGGCTGCTGTAGGGGTAACTTTTTCAAATACAAA
TGCCAGTGTACAACAGTTGTTACCCAGGACGGAGAACAGACCGAAAGATGCTTCTGTGGAACTCCCCCTC
ACCACAAGGCGGCCGAATTGGTGGTTGGCTTCGGGAAGAAGATTTTCGGA

>FM863946.1 Lycosa singoriensis
ATGATGAAGGTTCTAGTGGTCGTTGCTCTTTTGGTTACTCTTATCAGTTACTCTTCAAGTGAAGGGATTG
ACGATCTT---------GAAGCTGACGAACTGTTGTCTTTAATGGCCAACGAGCAAACCAGGAAAGAACG
CATTCCCAAACACCACGAATGTACGAGCAATAAGCACGGCTGCTGTAGGGGTAACTTTTTCAAATACAAA
TGCCAGTGTACAACAGTTGTTACCCAGGACGGAGAACAGACCGAAAGATGCTTCTGTGGAACTCCCCCTC
ACCACAAGGCGGCCGAATTGGTGGTTGGCTTCGGGAAGAAGATTTTCGGA

>FM863947.1 Lycosa singoriensis
ATGATGAAGGTTCTAGTGGTCGTTGCTCTTTTGGTTACTCTTATCAGTTACTCTTCAAGTGAAGGGATTG
ACGATCTT---------GAAGCTGACGAACTGTTGTCTTTAATGGCCAACGAGCAAACCAGGAAAGAATG
CATTCCCAAACACCACGAATGTACGAGCAATAAGCACGGCCGCTGTAGAGGTAACTTTTTCAAATACAAA
TGCCAGTGTACAACAGTTGTCACCCAGGACGGAGAACAGACCGAAAGATGCTTCTGTGGAACTCCCCCTC
ACCACAAGGCGGCCGAATTGGTGGTTGGCTTCGGGAAGAAGATTTTCGGA

>FM863948.1 Lycosa singoriensis
ATGATGAAGGTTCTAGTGGTCGTTGCTCTTTTGGTTACTCTTATCAGTTACTCTTCAAGTGAAGGGATTG
ACGATCTT---------GAAGCTGACGAACTGTTGTCTTTAATGGCCAACGAGCAAACCAGGAAAGAATG
CATTTCCAAACACCACGAATGTACGAGCAATAAGCACGGCTGCTGTAGAGGTAACTTTTTCAAATACAAA
TGCCAGTGTACAACAGTTGTCACCCAGGACGGAGAACAGACCGAAAGATGCTTCTGTGGAACTCCCCCTC
ACCACAAGGCGGCCGAATTGGTGGTTGGCTTCGGGAAGAAGATTTTCGGA

>FM863949.1 Lycosa singoriensis
ATGATGAAGGTTCTAGTGGTCGTTGCTCTTTTGGTTACTCTTATCAGTTACTCTTCAAGTGAAGGGATTG
ACGATCTT---------GAAGCTGACGAACTGTTGTCTTTAATGGCCAACGAGCAAACCAGGAAAGAATG
CATTCCCAAACACCACGAATGTACGAGCAATAAGCACGGCTGCTGTAGAGGTAACTTTTTCAAATACAAA
TGCCAGTGTACAACAGTTGTCACCCAGGACGGAGAACAGACCGAAAGATGCTTCTGTGGAACTCTCCCTC
ACCACAAGGCGGCCGAATTGGTGGTTGGTTTCGGGAAGAAGATTTTCGGA

>FM863950.1 Lycosa singoriensis
ATGATGAAGGTTCTAGTGGTCGTTGCTCTTTTGGTTACTCTTATCAGTTACTCTTCAAGTGAAGGGATTG
ACGATCTT---------GAAGCTGACGAACTGTTGTCTTTAATGGCCAACGAGCAAACCAGGAAAGAATG
CATTCCCAAACACCACGAATGTACGAGCAATAAGCACGGCTGCTGTAGGGGTAACTTTTTCAAATACAAA
TGCCAGTGTACAACAGTTGTTACCCAGGACGGAGAACAGACCGAAAGATGCTTCTGTGGAACTCCCCCTC
ACCACAAGGCGGCCGAATTGGTGGTTGGCTTCGGGAGGAAGATTTTCGGA

>FM863951.1 Lycosa singoriensis
ATGATGAAGGTTCTAGTGGTCGTTGCTCTTTTGGTTACTCTTATCAGTTACTCTTCAAGTGAAGGGATTG
ACGATCTT---------GAAGCTGACGAACTGTTGTCTTTAATGGCCAACGAGCAAACCAGGAAAGAATG
CATTCCCAAACACCACGAATGTACGAGCAATAAGCACGGCTGCTGTAGAGGTAACTTTTTCAAATACAAA
TGCCAGTGTACAACAGTTGTCACCCAGGACGGAGAACAGACCGAAAGATGCTTCTGTGGAACTCCCCCTC
GCCACAAGGCGGCCGAATTGGTGGTTGGCTTCGGGAAGAAGATTTTCGGA

>FM863952.1 Lycosa singoriensis
ATGATGAAGGTTCTAGTGGTCGTTGCTCTTTTGGTTACTCTTATCAGTTACTCTTCAAGTGAAGGGATTG
ACGATCTT---------GAAGCTGACGAACTGTTGTCTTTAATGGCCAACGAGCAAACCAGGAAAGAATG
CGTTCCCAAACACCACGAATGTACGAGCAATAAGCACGGCTGCTGTAGGGGTAACTTTTTCAAATACAAA
TGCCAGTGTACAACAGTTGTTACCCAGGACGGAGAACAGACCGAAAGATGCTTCTGTGGAACTCCCCCTC
ACCACAAGGCGGCCGAATTGGTGGTTGGCTTCGGGAAGAAGATTTTCGGA

>FM863953.1 Lycosa singoriensis
ATGATGAAGGTTCTAGTGGTCGTTGCTCTTTTGGTTACTCTTATCAGTTACTCTTCAAGTGAAGGGATTG
ACGATCTT---------GAAGCTGACGAACTGTTGTCTTTAATGGCCAACGAGCAAACCAGGAAAGAATG
CATTCCCAAACACCACGAATGTACGAGCAATAAGCACGGCTGCTGTAGAGGTAACTTTTTCAAATACAAA
TGCCAGTGTACAACAGTTGTCACCCAGGACGGAGAACAGACCGAAAGATGCTTCTGTGGAACTCCCCCTC
ACCACAAGGCGGCCGAATTGGTGGTTGGCTTCAGGAAGAAGATTTTCGGA

>FM863954.1 Lycosa singoriensis
ATGATGAAGGTCCTAGTGGTCGTTGCTCTTTTGGTTACTCTTATCAGTTACTCTTCAAGTGAAGGGATTG
ACGATCTT---------GAAGCTGACGAACTGTTGTCTTTAATGGCCAACGAGCAAACCAGGAAAGAATG
CATTCCCAAACACCACGAATGTACGAGCAATAAGCACGGCTGCTGTAGAGGTAACTTTTTCAAATGCAAA
TGCCAGTGTACAACAGTTGTCACCCAGGACGGAGAACAGACCGAAAGATGCTTCTGTGGAACTCCCCCTC
ACCACAAGGCGGCCGAATTGGTGGTTGGCTTCGGGAAGAAGATTTTCGGA

>FM863955.1 Lycosa singoriensis
ATGATGAAGGTTCTAGTGGTCGTTGCTCTTTTAGTTACTCTTATCAGTTACTCTTCAAGTGAAGGGATTG
ACGATCTT---------GAAGCTGACGAACTGTTGTCTTTAATGGCCAACGAGCAAACCAGGAAAGAATG
CATTCCCAAACACCACGAATGTACGAGCAATAAGCACGGCTGCTGTAGAGGTAACTTTTTCAAATACAAA
TGCCAGTGTACAACAGTTGTCACCCAGGACGGAGAACAGACCGAAAGATGCTTCTGTGGAACTCCCTCTC
ACCACAAGGCGGCCGAATTGGTGGTTGGCTTCGGGAAGAAGATTTTCGGA

>FM863956.1 Lycosa singoriensis
ATGATGAAGGTTCTAGTGGTCGTTGCTCTTTTGGTTACTCTTATCAGTTACTCTTCAAGTGAAGGGATTG
ACGATCTT---------GAAGCTGACGAACTGTTGTCTTTAATGGCCAACGAGCAAACCAGGAAAGAATG
CATTCCCAAACACCACGAATGTACGAGCAATAAGCACGGCTGCTGTAGAGGTAACTTTTTCAAATACAAA
TGCCAGTGTACAACAGTTGTCACCCAGGACGGAGAACAGACCGAAAGATGCTTCTGTGGAACTCCCCCTC
ACCACAAGGCGGCCGAATTGGTGGTTGGCTTCGGGAAGAAGTTTTTCGGA

>FM863957.1 Lycosa singoriensis
ATGATGAAGGTTCTAGTGGTCGTTGCTCTTTTGGTTACTCTTATCAGTTACTCTTCAAGTGAAGGGATTG
ACGATCTT---------GAAGCTGACGAACTGTTGTCTTTAATGGCCAACGAGCAAACCAGGAAAGAATG
CATTCCCAAACACCACGAATGTACGAGCAATAAGCACGGCTGCTGTAGAGGTAACTTTTTCAAATACAAA
TGCCAGTGTACAACAGTTGTCACCCAGGACGGAGAACAGACCGAAAGATGCTTCTGTGGAACTCCCCCTC
ACCGCGAGGCGGCCGAATTGGTGGTTGGCTTCGGGAAGAAGATTTTCGGA

>FM863958.1 Lycosa singoriensis
ATGATGAAGGTTCTAGTGGTCGTTGCTCTTTTGGTTACTCTTATCAGTTACTCTTCAAGTGAAGGGATTG
ACGATCTT---------GAAGCTGACGAACTGTTGTCTTTAATGGCCAACGAGCAAACCAGGAAAGAATG
CATTCCCAAACACCACGAATGTACGAGCAATAAGCACGGCTGCTGTAGAGGTAACTTTTTCAAATACAAA
TGCCAGTGTACAACAGTTGTCACCCAGGACGGAGAACAGACCGAAAGATGCTTCTGTGGAACTCCCCCTC
ACCGCAAGGCGGCCGAATTGGTGGTTGGCTTCGGGAAGAAGATTTTCGGA

>FM863959.1 Lycosa singoriensis
ATGATGAAGGTTCTAGTGGTCGTTGCTCTTTTGGTTACTCTTATCAGTTACTCTTCAAGTGAAGGGATTG
ACGATCTT---------GAAGCTGACGAACTGTTGTCTTTAATGGCCAACGAGCAAACCAGGAAAGAATG
CATTCCCAAACACCACGAATGTACGAGCAATAAGCACGGCTGCTGTAGGGGTAACTTTTTCAAATACAAA
TGCCAGTGTACAACAGTTGTTACCCAGGACGGAGAACAGACCGAAAGATGCTTCTGTGGAACTCCCCCTC
ACCACATGGCGGCCGAATTGGTGGTTGGCTTCGGGAAGAAGATTTTCGGA

>FM863960.1 Lycosa singoriensis
ATGATGAAGGTTCTAGTGGTCGTTGCTCTTTTGGTTACTCTTATCAGTTACTCTTCAAGTGAAGGGATTG
ACGATCTT---------GAAGCTGACGAACTGTTGTCTCTAATGGCCAACGAGCAAACCAGGAAAGAATG
CATTCCCAAACACCGCGAATGTACGAGCAATAAGCACGGCTGCTGTAGGGGTAACTTTTTCAAATACAAA
TGCCAGTGTACAACAGTTGTCACCCAGGACGGAGAACAGACCGGAAGATGCTTCTGTGGAACTCCCCCTC
ACCACAAGGCGGCCGAATTGGTGGTTGGCTTCGGGAAGAAGATTTTCGGA

>FM863961.1 Lycosa singoriensis
ATGATGAAGGTTCTAGTGGTCGTTGCTCTTTTGGTTACTCTTATCAGTTACTCTTCAAGTGAAGGGATTG
ACGATCTT---------GAAGCTGACGAACTGTTGTCTTTAATGGCCAACGAGCAAACCAGGAAAGAATG
CATTCCCAAACACCACGAATGTACGAGCAATAAGCACAGCTGCTGTAGAGGTAACTTTTTCAAATACAAA
TGCCAGTGTACAACAGTTGTCACCCAGGACGGAGAACAGACCGAAAGATGCTTCTGTGGAACTCCCCCTC
ACCACAAGGCGGCCGAATTGGTGGTTGGCTTCGGGAAGAAGATTTTCGGA

>FM863962.1 Lycosa singoriensis
ATGATGAAGGTTCTAGTGGTCGTTGCTCTTTTAGTTACTCTTATCAGTTACTCTTCAAGTGAAGGGATTG
ACGATCTT---------GAAGCTGACGAACTGTTGTCTTTAATGGCCAACGAGCAAACCAGGAAAGAATG
CATTCCCAAACACCACGAATGTACGAGCGATAAGCACGGCTGCTGTAGAGGTAACTTTTTCAAATACAAA
TGCCAGTGTACAACAGTTGTCACCCAGGACGGAGAACAGACCGAAAGATGCTTCTGTGGAACTCCCCCTC
ACCACAAGGCGGCCGAATTGGTGGTTGGCTTCGGGAAGAAGATTTTCGGA

>FM863963.1 Lycosa singoriensis
ATGATGAAGGTTCTAGTGGTCGTTGCTCTTTTGGTTACTCTTATCAGTTACTCTTCAAGTGAAGGGATTG
ACGATCTT---------GAAGCTGACGAACTGTTGTCTTTAATGGCCAACGAGCAAACCAGGAAAGAATG
CATTCCCAAACACCACGAATGTACGAGCAGTAAGCACGGCTGCTGTAGAGGTAACTTTTTCAAATACAAA
TGCCAGTGTACAACAGTTGTCACCCAGGACGGAGAACAGACCGAAAGATGCTTCTGTGGAACTCCCCCTC
ACCACAAGGCGGCCGAATTGGTGGTTGGCTTCGGGAAGAAGATTTTCGGA

>FM863964.1 Lycosa singoriensis
ATGATGAAGGTTCTAGTGGTCGTTGCTCTTTTGGTTACTCTTATCAGTTACTCTTCAAGTGAAGGGATTG
ACGATCTT---------GAAGCTGACGAACTGTTGTCTTTAATGGCCGACGAGCAAACCAGGAAAGAATG
CATTCCCAAACACCACGAATGTACGAGCAATAAGCACGGCTGCTGTAGAGGTAACTTTTTCAAATACAAA
TGCCAGTGTACAACAGTTGTCACCCAGGACGGAGAACAGACCGAAAGATGCTTCTGTGGAACTCCCCCTC
ACCACAAGGCGGCCGAATTGGTGGTTGGCTTCGGGAAGAAGATTTTCGGA

>FM863965.1 Lycosa singoriensis
ATGATGAAGGTTCTAGTGGTCGTTGCTCTTTTGGTTACTCTTATCAGTTACTCTTCAAGTGAAGGGATTG
ACGATCTT---------GAAGCTGACGAACTGTTGTCTTTAACGGCCAACGAGCAAACCAGGAAAGAATG
CATTCCCAAACACCACGAATGTACGAGCAATAAGCACGGCTGCTGTAGAGGTAACTTTTTCAAATACAAA
TGCCAGTGTACAACAGTTGTCACCCAGGACGGAGAACAGACCGAAAGATGCTTCTGTGGAACTCCCCCTC
ACCACAAGGCGGCCGAATTGGTGGTTGGCTTCGGGAAGAAGATTCTCGGA

>FM863966.1 Lycosa singoriensis
ATGTTGAAGGTTCTAGTGGTCGTTGCTCTTTTGGTTACTCTTATCAGTTACTCTTCAAGTGAAGGGATTG
ACGATCTT---------GAAGCTGACGAACTGTTGTCTTTAATGGCCAACGAGCAAACCAGGAAAGAATG
CATTCCCAAACACCACGAATGTACGAGCAATAAGCACGGCTGCTGTAGAGGTAACTTTTTCAAATACAAA
TGCCAGTGTACAACAGTTGTCACCCAGGACGGAGGACAGACCGAAAGATGCTTCTGTGGAACTCCCCCTC
ACCACAAGGCGGCCGAATTGGTGGTTGGCTTCGGGAAGAAGATTTTCGGA

>FM863967.1 Lycosa singoriensis
ATGATGAAGGTTCTAGTGGTCGTTGCTCTTTTGGTTACTCTTATCAGTTACTCTTCAAGTGAAGGGATTG
ACGATCTT---------GAAGCTGACGAACTGTTGTCTTTAATGGCCAACGAGCATCCCAGGAAAGAATG
CATCCCCAAACACCACGAATGTACGAGCAATAAGCACGGCTGCTGTAGAGGTAACTTTTTCAAATACAAA
TGCCAGTGTACAACAGTTGTCGCCCAGGACGGAGAACAGACCGAAAGATGCTTCTGTGGAACTCCCCCTC
ACCACAAGGCGGCCGAATTGGTGGTTGGCTTCGGGAAGAAGATTTTCGGA

>FM863968.1 Lycosa singoriensis
ATGATGAAGGTTCTAGTGGTCGTTGCTCTTTTGGTTACTCTTATCAGTTACTCTTCAAGTGAAGGGATTG
ACGATCTT---------GAAGCTGACGAACTGTTGTCTTTAATGGCCAACGAGCAAACCAGGAAAGAATG
CATTCCCAAACACCACGAATGTACGAGCAATAAGCACGGCTGCTGTAGAGGTAGCTTTTTCAAATACAGA
TGCCAGTGTACAACAGTTGTCACCCAGGACGGAGAACAGACCGAAAGATGCTTCTGTGGAACTCCCCCTC
ACCACAAGGCGGCCGAATTGGTGGTTGGCTTCGGGAAGAAGATTTTCGGA

>FM863969.1 Lycosa singoriensis
---ATGAAAGTTCTAGTGGTCGTTGCTCTTTTGGTTACTCTTATCAGTTACTCTTCAAGTGAAGGGATTG
ACGATCTT---------GAAGCTGACGAACTGTTGTCTTTAATGGCCAACGAGCAAACCAGGAAAGAATG
CATTCCCAAACACCACGAATGTACGAGCAATAAACACGGCTGCTGTAGAGGCCACTTGTTCAAGTACAAA
TGCCAGTGTACGACAGTTGTCACCCAGAGTGGAGAGGAAACTGAAGGATGTTTCTGTGGAACTCCCCCTC
ACCACAAGGCAGCCGAATTGGTGGTTGGCTTCGGGAAGAAGATCTTCGGA

>FM863970.1 Lycosa singoriensis
ATGAAATTTGTACTTCTCTTTGGTGTTCTTTTAGTAACGCTTTTCAGTTACTCTTCAGCTGAAATGCTTG
ATGATTTTGACCAAGCTGACGAAGATGAACTGTTGTCTTTAATAGAAAAAGAGGAAGCTAGGAAAGACTG
CATTCCCAAACACCACGAATGTACGAGCAATAAACACGGCTGCTGTGGAGGCCACTTGTTCAAGTACAAA
TGCCAGTGTACGACAGTTGTCACCCAGAGTGGAGAGGAAACTGAAAGATGTTTCTGTGGAACTCCCCCTC
ACCACAAGGCAGCCGAATTGGTGGTTGGCTTCGGGAAGAAGATCTTCGGA

>FM863971.1 Lycosa singoriensis
ATGAAATTTGTACTTCTCTTTGGTGTTCTTTTAGTAACGCTTTTCAGTTACTCTTCAGCTGAAATGCTTG
ATGATTTTGACCAAGCTGACGAAGATGAACTGTTGTCTTTAATAGAAAAAGAGGAAGCTAGGAAAGATTG
CATTCCCAAACACCACGAATGTACGAGCAATAAACACGGCTGCTGTAAAGGCCACTTGTTCAAGTACAAA
TGCCAGTGTACGACAGTTGTCACCCAGAGTGGAGAGGAAACTGAAAGATGTTTCTGTGGAACTCCCCCTC
ACTGCAAGGCAGCCGAATTGGTGGTTGGTTTCGGGAAGAAGATCTTCGGA

>FM863972.1 Lycosa singoriensis
ATGAAATTTGTACTTCTCTTTGGTGTTCTTTTAGTAACGCTTTTCAGTTACTCTTCAGCTGAAATGCTTG
ATGATTTTGACCAAGCTGACGAAGATGAACTGTTGTCTTTAATAGAAAAAGAGGAAGCTAGGAAAGACTG
CATTCCCAAACACCACGAATGTACGAGCAATAAACACGGCTGCTGTAGAGGCCACTTGTTCAAGTACGAA
TGCCAGTGTACGACAGTTGTCACCCAGAGTAGAGAGGAAACTGAAAGATGTTTCTGTGGAACTCCCCCTC
ACCACAAGGCAGCCGAATTGGTGGTTGGTTTCGGGAAGAAGATCTTCGGA

>FM863973.1 Lycosa singoriensis
ATGAAATTTGTACTTCTCTTTGGTGTTCTTTTAGTAACGCTTTTCAGTTACTCTTCAGCTGAAATGCTTG
ATGATTTTGACCAAGCTGACGAAGATGAACTGTTGTCTTTAATAGAAAAAGAGGAAGCTAGGAAAGACTG
CATTCCCAAACACCACGAATGTACGAGCAATAAACACGGCTGCTGTAGAGGCCACTTGTTCAAGTACAAA
TGCCAGTGTACGACAGTTGTCACCCAGAGTAGAGAGGAAACTGAAAGATGTTTCTGTGGAACTCCCCCTC
ACCACAAGGCAGCCGAATTGGTGGTTGGCTTCGGGAAGAAGATCTTCGGA

>FM863974.1 Lycosa singoriensis
ATGAAATTTGTACTTCTCTTTGGTGTTCTTTTAGTAACGCTTTTCAGTTACTCTTCAGCTGAAATGCTTG
ATGATTTTGACCAAGCTGACGAAGATGAACTGTTGTCTTTAATAGAAAAAGAGGAAGCTAGGAGAGACTG
CATTCCCAAACACCACGAATGTACGAGCAATAAACACGGCTGCTGTAGAGGCCACTTGTTCAAGTACAAA
TGCCAGTGTACGACAGTTGTCACCCAGAGTGGAGAGGAAACTGAAAGATGTTTCTGTGGAACTCCCCCTC
ACCACAAGGCAGCCGAATTGGTGGTTGGCTTCGGGAAGAAGATCTTCGGA

>FM863975.1 Lycosa singoriensis
ATGAAATTTGTACTTCTCTTTGGTGTTCTTTTAGTAACGCTTTTCAGTTACTCTTCAGCTGAAATGCTTG
ATGATTTTGACCAAGCTGACGAAGATGAACTGTTGTCTTTAATAGAAAAAGAGGAAGCTAGGAAAGACTG
CATTCCCAAACACCACGAATGTACGAGCAATAAACACGGCTGCTGTAGAGGCCACTTGTTCAAGTACAAA
TGCCAGTGTACGACAGTTGTCACCCATAGTGGAGAGGAAACTGAAAGATGTTTCTGTGGAACTCCCCCTC
ACCACAAGGCAGCCGAATTGGTGGTTGGCTTCGGGAAGAAGATCTTCGGA

>FM863976.1 Lycosa singoriensis
ATGAAATTTGTACTTCTCTTTGGTGTTCTTTTAGTAACGCTTTTCAGTTACTCTTCAGCTGAAATGCTTG
ATGATTTTGACCAAGCTGACGAAGATGAACTGTTGTCTTTAATAGAAAAAGAGGAAGCTAGGAAAGACCG
CATTCCCAAACACCACGAATGTACGAGCAATAAACACGGCTGCTGTAGAGGCCACTTGTTCAAGTACAAA
TGCCAGTGTACGACAGTTGTCACCCAGAGTGGAGAGGAAACTGAAAGATGTTTCTGTGGAACTCCCCCTC
ACCACAAGGCAGCCGAATTGGTGGTTGGCTTCGGGAAGAAGATCTTCGGA

>FM863977.1 Lycosa singoriensis
ATGAAATTTGTACTTCTCTTTGGTGTTCTTTTAGTAACGCTTTTCAGCTACTCTTCAGCTGAAATGCTTG
ATGATTTTGACCAAGCTGACGAAGATGAACTGTTGTCTTTAATAGAAAAAGAGGAAGCTAGGAAAGACTG
CATTCCCAAACACTACGAATGTACGAGCAATAAACACGGCTGCTGTAGAGGCCACTTGTTCAAGTACAAA
TGCCAGTGTACGACAGTTGTCACCCAGAGTGGAGAGGAAACTGAAAGATGTTTCTGTGGAACTCCCCCTC
ACCACAAGGCAGCCGAATTGGTGGTTGGCTTCGGGAAGAAGATCTTCGGA

>FM863978.1 Lycosa singoriensis
ATGAAATTTGTACTTCTCTTTGGTGTTCTTTTAGTAACGCTTTTCAGTTACTCTTCAGCTGAAATGCTTG
ATGATTTCGACCAAGCGGACGAAGATGAACTGTTGTCTTTAATAGAAAAAGAGGAAGCTAGGAAAGATTG
CATTCCCAAACACCACGAATGTACGAGCAATAAACACGGCTGCTGTAGAGGCCACTTGTTCAAGTACAAA
TGCCAGTGTACGACAGTTGTCACCCAGAGTGGAGAGGAAACTGAAAGATGTTTCTGTGGAACTCCCCCTC
ACCACAAGGCAGCCGAATTGGTGGTTGGTTTCGGGAAGAAGATCTTCGGA

>FM863979.1 Lycosa singoriensis
ATGAAATTTGTGCTTCTCTTTGGTGTTCTTTTAGTAACGCTTTTCAGTTACTCTTCAGCTGAAATGCTTG
ATGATTTCGACCAAGCGGACGAAGATGAACTGTTGTCTTTAATAGAAAAAGAGGAAGCTAGGAAAGACTG
CATTCCCAAACACCATGAATGTACGAACAATAAACACGGCTGCTGTAGAGGCCACTTGTTCAAGTACAAA
TGCCAGTGTACGACAGTTGTCACCCAGAGTGGAGAGGAAACTGAAAGATGTTTCTGTGGAACTCCCCCTC
GCCACAAGGCAGCCGAATTGGTGGTTGGTTTCGGGAAGAAGATCTTCGGA

>FM863980.1 Lycosa singoriensis
ATGAAATTTGTACTTCTCTTTGGTGTTTTTTTAGTAACGCTTTTCAGTTACTCTTCAGCTGAAATGCTTG
ATGATTTTGACCAAGCTGACGAAGATGAACTGTTGTCTTTAATAGAAAAAGAGGAAGCTAGGAAAGACTG
CATTCCCAAACACCATGAATGTACGAACAATAAACACGGCTGCTGTAGAGGCCACTTGTTCAAGTACAAA
TGCCAGTGTACGACAGTTGTCACCCAGAGTGGAGAGGAAACTGAAAGATGTTTCTGTGGAACTCCCCCTC
ACCACAAGGCAGCCGAATTGGTGGTTGGTTTCGGGAAGAAGATCTTCGGA

>FM863981.1 Lycosa singoriensis
ATGAAATTTGTACTTCTTTTTGGTGTTCTTTTGGTAACGCTTTTCAGTTACTCTTCAGCTGAAATGTTTG
ATGATTTCGACCAAGCGGACGAAGATGAACTGTTGTCTTTAATAGAAAAAGAGGAAGCTAGGAAAGACTG
CATTCCCAAACACCATGAATGTACGAACAATAAACACGGCTGCTGTAGAGGCCACTTGTTCAAGTACAAA
TGCCAGTGTACGACAGTTGTCACCCAGAGTGGAGAGGAAACTGAAAGATGTTTCTGTGGAACTCCCCCTC
ACCACAAGGCAGCCGAATTGGTGGTTGGTTTCGGGAAGAAGATCTTCGGA

>FM863982.1 Lycosa singoriensis
ATGAAATTTGTACTTCTCTTTGGTGTTCTTTTAGTAACGCTTTTCAGTTACTCTTCAGCTGAAATGCTTG
ATGATTTTGACCAAGCGGACGAAGATGAACTGTTGTCTTTAATAGAAAAAGAGGAAGCTAGGAAAGACTG
CATTCCCAAACACCACGAATGTACGAGCAATAAACACGGCTGCTGTAGAGGCCACTTGTTCAAGTACAAA
TGCCAGTGTACGACAGTTGTCACCCAGAGTGGAGAGGGAACTGAAAGATGTTTCTGTGGAACTCCTCCTC
ACCACAAGGCAGCCGAATTGGTGGTTGGTTTCGGGAAGAAGATCTTCGGA

>FM863983.1 Lycosa singoriensis
ATGAAATTTGTACTTCTCTTTGGTGTTCTTTTAGTAACGCTTTTCAGTTACTCTTCAGCTGAGATGCTTG
ATGATTTTGACCAAGCGGACGAAGATGAACTGTTGTCTTTAATAGAAAAAGAGGAAGCTAGGAAAGACTG
CATTCCCAAACACCACGAATGTACGAGCAATAAACACGGCTGCTGTAGAGGCCACTCGTTCAAGTACAAA
TGCCAGTGTACGACAGTTGTCACCCAGAGTGGAGAGGAAACTGAAAGATGTTTCTGTGGAACTCCTCCTC
ACCACGAGGCAGCCGAATTGGTGGTTGGTTTCGGGAAGAAGATCTTCGGA
